# Supplementary material for: Secure human action recognition by encrypted neural network inference
Source: Nat Commun. 2022 Aug 15;13:4799. doi: 10.1038/s41467-022-32168-5 (PMC9378731; doi:10.1038/s41467-022-32168-5)
Supplement: Supplementary file 4 — Source data [file 41467_2022_32168_MOESM4_ESM.zip]

Archive with 178 entries (163 files):
- SOURCE_DATA/
- __MACOSX/._SOURCE_DATA
- SOURCE_DATA/Figure5_SOTA/
- __MACOSX/SOURCE_DATA/._Figure5_SOTA
- SOURCE_DATA/Table1/
- __MACOSX/SOURCE_DATA/._Table1
- SOURCE_DATA/.DS_Store
- __MACOSX/SOURCE_DATA/._.DS_Store
- SOURCE_DATA/Figure4_HEAR/
- __MACOSX/SOURCE_DATA/._Figure4_HEAR
- SOURCE_DATA/SupplementaryFigure3/
- __MACOSX/SOURCE_DATA/._SupplementaryFigure3
- SOURCE_DATA/SupplementaryFigure2/
- __MACOSX/SOURCE_DATA/._SupplementaryFigure2
- SOURCE_DATA/Figure5_SOTA/.DS_Store
- __MACOSX/SOURCE_DATA/Figure5_SOTA/._.DS_Store
- SOURCE_DATA/Figure5_SOTA/5b_evaluation_detail/
- __MACOSX/SOURCE_DATA/Figure5_SOTA/._5b_evaluation_detail
- SOURCE_DATA/Figure5_SOTA/5a_evaluation/
- __MACOSX/SOURCE_DATA/Figure5_SOTA/._5a_evaluation
- SOURCE_DATA/Figure5_SOTA/5de_memory/
- __MACOSX/SOURCE_DATA/Figure5_SOTA/._5de_memory
- SOURCE_DATA/Figure5_SOTA/5f_accuracy/
- __MACOSX/SOURCE_DATA/Figure5_SOTA/._5f_accuracy
- SOURCE_DATA/Table1/table1.py
- __MACOSX/SOURCE_DATA/Table1/._table1.py
- SOURCE_DATA/Table1/HEAR-convolution-time.csv
- __MACOSX/SOURCE_DATA/Table1/._HEAR-convolution-time.csv
- SOURCE_DATA/Table1/.DS_Store
- __MACOSX/SOURCE_DATA/Table1/._.DS_Store
- SOURCE_DATA/Table1/convolution-time.xlsx
- __MACOSX/SOURCE_DATA/Table1/._convolution-time.xlsx
- SOURCE_DATA/Table1/FastHEAR-convolution-time.csv
- __MACOSX/SOURCE_DATA/Table1/._FastHEAR-convolution-time.csv
- SOURCE_DATA/Figure4_HEAR/.DS_Store
- __MACOSX/SOURCE_DATA/Figure4_HEAR/._.DS_Store
- SOURCE_DATA/Figure4_HEAR/4c_evaluation/
- __MACOSX/SOURCE_DATA/Figure4_HEAR/._4c_evaluation
- SOURCE_DATA/Figure4_HEAR/4ab_keygen_encode/
- __MACOSX/SOURCE_DATA/Figure4_HEAR/._4ab_keygen_encode
- SOURCE_DATA/Figure4_HEAR/4gh_confusion_matrix/
- __MACOSX/SOURCE_DATA/Figure4_HEAR/._4gh_confusion_matrix
- SOURCE_DATA/Figure4_HEAR/4f_accuracy/
- __MACOSX/SOURCE_DATA/Figure4_HEAR/._4f_accuracy
- SOURCE_DATA/Figure4_HEAR/4de_memory/
- __MACOSX/SOURCE_DATA/Figure4_HEAR/._4de_memory
- SOURCE_DATA/SupplementaryFigure3/sfig3b.png
- __MACOSX/SOURCE_DATA/SupplementaryFigure3/._sfig3b.png
- SOURCE_DATA/SupplementaryFigure3/sfig3a.png
- __MACOSX/SOURCE_DATA/SupplementaryFigure3/._sfig3a.png
- SOURCE_DATA/SupplementaryFigure3/plot_sfig3.py
- __MACOSX/SOURCE_DATA/SupplementaryFigure3/._plot_sfig3.py
- SOURCE_DATA/SupplementaryFigure3/FastHEAR-threading.csv
- __MACOSX/SOURCE_DATA/SupplementaryFigure3/._FastHEAR-threading.csv
- SOURCE_DATA/SupplementaryFigure3/HEAR-threading.csv
- __MACOSX/SOURCE_DATA/SupplementaryFigure3/._HEAR-threading.csv
- SOURCE_DATA/SupplementaryFigure2/.DS_Store
- __MACOSX/SOURCE_DATA/SupplementaryFigure2/._.DS_Store
- SOURCE_DATA/SupplementaryFigure2/sfig2.png
- __MACOSX/SOURCE_DATA/SupplementaryFigure2/._sfig2.png
- SOURCE_DATA/SupplementaryFigure2/FastHEAR-evaluation-full.csv
- __MACOSX/SOURCE_DATA/SupplementaryFigure2/._FastHEAR-evaluation-full.csv
- SOURCE_DATA/SupplementaryFigure2/FastHEAR-evaluation-baby.csv
- __MACOSX/SOURCE_DATA/SupplementaryFigure2/._FastHEAR-evaluation-baby.csv
- SOURCE_DATA/SupplementaryFigure2/plot_sfig2.py
- __MACOSX/SOURCE_DATA/SupplementaryFigure2/._plot_sfig2.py
- SOURCE_DATA/SupplementaryFigure2/FastHEAR-evaluation-giant.csv
- __MACOSX/SOURCE_DATA/SupplementaryFigure2/._FastHEAR-evaluation-giant.csv
- SOURCE_DATA/Figure5_SOTA/5b_evaluation_detail/nGraphHE2-detailed-evaluation.csv
- __MACOSX/SOURCE_DATA/Figure5_SOTA/5b_evaluation_detail/._nGraphHE2-detailed-evaluation.csv
- SOURCE_DATA/Figure5_SOTA/5b_evaluation_detail/FastHEAR-detailed-evaluation.csv
- __MACOSX/SOURCE_DATA/Figure5_SOTA/5b_evaluation_detail/._FastHEAR-detailed-evaluation.csv
- SOURCE_DATA/Figure5_SOTA/5b_evaluation_detail/fig5b.png
- __MACOSX/SOURCE_DATA/Figure5_SOTA/5b_evaluation_detail/._fig5b.png
- SOURCE_DATA/Figure5_SOTA/5b_evaluation_detail/LoLa-detailed-evaluation.csv
- __MACOSX/SOURCE_DATA/Figure5_SOTA/5b_evaluation_detail/._LoLa-detailed-evaluation.csv
- SOURCE_DATA/Figure5_SOTA/5b_evaluation_detail/plot_fig5b.py
- __MACOSX/SOURCE_DATA/Figure5_SOTA/5b_evaluation_detail/._plot_fig5b.py
- SOURCE_DATA/Figure5_SOTA/5a_evaluation/nGraphHE2-evaluation.csv
- __MACOSX/SOURCE_DATA/Figure5_SOTA/5a_evaluation/._nGraphHE2-evaluation.csv
- SOURCE_DATA/Figure5_SOTA/5a_evaluation/LoLa-evaluation.csv
- __MACOSX/SOURCE_DATA/Figure5_SOTA/5a_evaluation/._LoLa-evaluation.csv
- SOURCE_DATA/Figure5_SOTA/5a_evaluation/plot_fig5a.py
- __MACOSX/SOURCE_DATA/Figure5_SOTA/5a_evaluation/._plot_fig5a.py
- SOURCE_DATA/Figure5_SOTA/5a_evaluation/fig5a.png
- __MACOSX/SOURCE_DATA/Figure5_SOTA/5a_evaluation/._fig5a.png
- SOURCE_DATA/Figure5_SOTA/5de_memory/nGraphHE2-memory.csv
- __MACOSX/SOURCE_DATA/Figure5_SOTA/5de_memory/._nGraphHE2-memory.csv
- SOURCE_DATA/Figure5_SOTA/5de_memory/plot_fig5de.py
- __MACOSX/SOURCE_DATA/Figure5_SOTA/5de_memory/._plot_fig5de.py
- SOURCE_DATA/Figure5_SOTA/5de_memory/fig5e.png
- __MACOSX/SOURCE_DATA/Figure5_SOTA/5de_memory/._fig5e.png
- SOURCE_DATA/Figure5_SOTA/5de_memory/fig5d.png
- __MACOSX/SOURCE_DATA/Figure5_SOTA/5de_memory/._fig5d.png
- SOURCE_DATA/Figure5_SOTA/5de_memory/LoLa-memory.csv
- __MACOSX/SOURCE_DATA/Figure5_SOTA/5de_memory/._LoLa-memory.csv
- SOURCE_DATA/Figure5_SOTA/5f_accuracy/test_prob_conv2d_128_ngraph.txt
- __MACOSX/SOURCE_DATA/Figure5_SOTA/5f_accuracy/._test_prob_conv2d_128_ngraph.txt
- SOURCE_DATA/Figure5_SOTA/5f_accuracy/test_prob_conv1d_64_lola.txt
- __MACOSX/SOURCE_DATA/Figure5_SOTA/5f_accuracy/._test_prob_conv1d_64_lola.txt
- SOURCE_DATA/Figure5_SOTA/5f_accuracy/test_prob_conv2d_64_ngraph.txt
- __MACOSX/SOURCE_DATA/Figure5_SOTA/5f_accuracy/._test_prob_conv2d_64_ngraph.txt
- SOURCE_DATA/Figure5_SOTA/5f_accuracy/test_prob_conv1d_64_ngraph.txt
- __MACOSX/SOURCE_DATA/Figure5_SOTA/5f_accuracy/._test_prob_conv1d_64_ngraph.txt
- SOURCE_DATA/Figure5_SOTA/5f_accuracy/test_prob_conv1d_128_ngraph.txt
- __MACOSX/SOURCE_DATA/Figure5_SOTA/5f_accuracy/._test_prob_conv1d_128_ngraph.txt
- SOURCE_DATA/Figure5_SOTA/5f_accuracy/test_prob_conv2d_128_lola.txt
- __MACOSX/SOURCE_DATA/Figure5_SOTA/5f_accuracy/._test_prob_conv2d_128_lola.txt
- SOURCE_DATA/Figure5_SOTA/5f_accuracy/test_prob_conv2d_64_lola.txt
- __MACOSX/SOURCE_DATA/Figure5_SOTA/5f_accuracy/._test_prob_conv2d_64_lola.txt
- SOURCE_DATA/Figure5_SOTA/5f_accuracy/test_prob_conv1d_128_lola.txt
- __MACOSX/SOURCE_DATA/Figure5_SOTA/5f_accuracy/._test_prob_conv1d_128_lola.txt
- SOURCE_DATA/Figure4_HEAR/4c_evaluation/FastHEAR-evaluation.csv
- __MACOSX/SOURCE_DATA/Figure4_HEAR/4c_evaluation/._FastHEAR-evaluation.csv
- SOURCE_DATA/Figure4_HEAR/4c_evaluation/HEAR-evaluation.csv
- __MACOSX/SOURCE_DATA/Figure4_HEAR/4c_evaluation/._HEAR-evaluation.csv
- SOURCE_DATA/Figure4_HEAR/4c_evaluation/fig4c.png
- __MACOSX/SOURCE_DATA/Figure4_HEAR/4c_evaluation/._fig4c.png
- SOURCE_DATA/Figure4_HEAR/4c_evaluation/plot_fig4c.py
- __MACOSX/SOURCE_DATA/Figure4_HEAR/4c_evaluation/._plot_fig4c.py
- SOURCE_DATA/Figure4_HEAR/4ab_keygen_encode/HEAR-keygen.csv
- __MACOSX/SOURCE_DATA/Figure4_HEAR/4ab_keygen_encode/._HEAR-keygen.csv
- SOURCE_DATA/Figure4_HEAR/4ab_keygen_encode/plot_fig4ab.py
- __MACOSX/SOURCE_DATA/Figure4_HEAR/4ab_keygen_encode/._plot_fig4ab.py
- SOURCE_DATA/Figure4_HEAR/4ab_keygen_encode/HEAR-encoding.csv
- __MACOSX/SOURCE_DATA/Figure4_HEAR/4ab_keygen_encode/._HEAR-encoding.csv
- SOURCE_DATA/Figure4_HEAR/4ab_keygen_encode/fig4b.png
- __MACOSX/SOURCE_DATA/Figure4_HEAR/4ab_keygen_encode/._fig4b.png
- SOURCE_DATA/Figure4_HEAR/4ab_keygen_encode/fig4a.png
- __MACOSX/SOURCE_DATA/Figure4_HEAR/4ab_keygen_encode/._fig4a.png
- SOURCE_DATA/Figure4_HEAR/4ab_keygen_encode/FastHEAR-encoding.csv
- __MACOSX/SOURCE_DATA/Figure4_HEAR/4ab_keygen_encode/._FastHEAR-encoding.csv
- SOURCE_DATA/Figure4_HEAR/4ab_keygen_encode/FastHEAR-keygen.csv
- __MACOSX/SOURCE_DATA/Figure4_HEAR/4ab_keygen_encode/._FastHEAR-keygen.csv
- SOURCE_DATA/Figure4_HEAR/4gh_confusion_matrix/test_label.csv
- __MACOSX/SOURCE_DATA/Figure4_HEAR/4gh_confusion_matrix/._test_label.csv
- SOURCE_DATA/Figure4_HEAR/4gh_confusion_matrix/.DS_Store
- __MACOSX/SOURCE_DATA/Figure4_HEAR/4gh_confusion_matrix/._.DS_Store
- SOURCE_DATA/Figure4_HEAR/4gh_confusion_matrix/plot_4gh.py
- __MACOSX/SOURCE_DATA/Figure4_HEAR/4gh_confusion_matrix/._plot_4gh.py
- SOURCE_DATA/Figure4_HEAR/4gh_confusion_matrix/test_prob_conv2d_128_fhear_giant.txt
- __MACOSX/SOURCE_DATA/Figure4_HEAR/4gh_confusion_matrix/._test_prob_conv2d_128_fhear_giant.txt
- SOURCE_DATA/Figure4_HEAR/4gh_confusion_matrix/confusion_matrix_fasthear.png
- __MACOSX/SOURCE_DATA/Figure4_HEAR/4gh_confusion_matrix/._confusion_matrix_fasthear.png
- SOURCE_DATA/Figure4_HEAR/4gh_confusion_matrix/test_prob_conv2d_128.csv
- __MACOSX/SOURCE_DATA/Figure4_HEAR/4gh_confusion_matrix/._test_prob_conv2d_128.csv
- SOURCE_DATA/Figure4_HEAR/4gh_confusion_matrix/confusion_matrix_plain.png
- __MACOSX/SOURCE_DATA/Figure4_HEAR/4gh_confusion_matrix/._confusion_matrix_plain.png
- SOURCE_DATA/Figure4_HEAR/4f_accuracy/test_prob_conv2d_64_hear_giant.txt
- __MACOSX/SOURCE_DATA/Figure4_HEAR/4f_accuracy/._test_prob_conv2d_64_hear_giant.txt
- SOURCE_DATA/Figure4_HEAR/4f_accuracy/test_prob_conv2d_128_hear_giant.txt
- __MACOSX/SOURCE_DATA/Figure4_HEAR/4f_accuracy/._test_prob_conv2d_128_hear_giant.txt
- SOURCE_DATA/Figure4_HEAR/4f_accuracy/test_prob_conv1d_64_hear_giant.txt
- __MACOSX/SOURCE_DATA/Figure4_HEAR/4f_accuracy/._test_prob_conv1d_64_hear_giant.txt
- SOURCE_DATA/Figure4_HEAR/4f_accuracy/test_prob_conv1d_128_hear_giant.txt
- __MACOSX/SOURCE_DATA/Figure4_HEAR/4f_accuracy/._test_prob_conv1d_128_hear_giant.txt
- SOURCE_DATA/Figure4_HEAR/4f_accuracy/test_prob_conv2d_128_fhear_giant.txt
- __MACOSX/SOURCE_DATA/Figure4_HEAR/4f_accuracy/._test_prob_conv2d_128_fhear_giant.txt
- SOURCE_DATA/Figure4_HEAR/4f_accuracy/test_prob_conv1d_128_fhear_giant.txt
- __MACOSX/SOURCE_DATA/Figure4_HEAR/4f_accuracy/._test_prob_conv1d_128_fhear_giant.txt
- SOURCE_DATA/Figure4_HEAR/4f_accuracy/test_prob_conv1d_64_fhear_giant.txt
- __MACOSX/SOURCE_DATA/Figure4_HEAR/4f_accuracy/._test_prob_conv1d_64_fhear_giant.txt
- SOURCE_DATA/Figure4_HEAR/4f_accuracy/test_prob_conv2d_64_fhear_giant.txt
- __MACOSX/SOURCE_DATA/Figure4_HEAR/4f_accuracy/._test_prob_conv2d_64_fhear_giant.txt
- SOURCE_DATA/Figure4_HEAR/4de_memory/FastHEAR-memory original.csv
- __MACOSX/SOURCE_DATA/Figure4_HEAR/4de_memory/._FastHEAR-memory original.csv
- SOURCE_DATA/Figure4_HEAR/4de_memory/HEAR-memory.csv
- __MACOSX/SOURCE_DATA/Figure4_HEAR/4de_memory/._HEAR-memory.csv
- SOURCE_DATA/Figure4_HEAR/4de_memory/fig4d.png
- __MACOSX/SOURCE_DATA/Figure4_HEAR/4de_memory/._fig4d.png
- SOURCE_DATA/Figure4_HEAR/4de_memory/fig4e.png
- __MACOSX/SOURCE_DATA/Figure4_HEAR/4de_memory/._fig4e.png
- SOURCE_DATA/Figure4_HEAR/4de_memory/plot_fig4de.py
- __MACOSX/SOURCE_DATA/Figure4_HEAR/4de_memory/._plot_fig4de.py
- SOURCE_DATA/Figure4_HEAR/4de_memory/HEAR-memory original.csv
- __MACOSX/SOURCE_DATA/Figure4_HEAR/4de_memory/._HEAR-memory original.csv
- SOURCE_DATA/Figure4_HEAR/4de_memory/FastHEAR-memory.csv
- __MACOSX/SOURCE_DATA/Figure4_HEAR/4de_memory/._FastHEAR-memory.csv
