# Supplementary material for: Secure human action recognition by encrypted neural network inference
Source: Nat Commun. 2022 Aug 15;13:4799. doi: 10.1038/s41467-022-32168-5 (PMC9378731; doi:10.1038/s41467-022-32168-5)
Supplement: Supplementary file 4 — Source data [file 41467_2022_32168_MOESM4_ESM.zip › SOURCE_DATA/Table1/table1.py]

'''
 * @file       main.py
 * @brief      File for figures
 * @date       Mar. 11, 2022
'''

import matplotlib.pyplot as plt
import seaborn as sns
import numpy as np
import pandas as pd
import argparse

# python3 table1.py
if __name__ == "__main__":
        x = np.array([0, 1, 2, 3, 4, 5])
        y0 = np.empty(6)
        e0 = np.empty(6)
        y1 = np.empty(6)
        e1 = np.empty(6)
        
        fig = plt.figure()
        ax = fig.add_subplot(1, 1, 1)
        
        ## HEAR
        df0 = pd.read_csv('HEAR-convolution-time.csv')
        dfmean0 = df0.groupby(df0['Networks']).mean()
        dfstd0 = df0.groupby(df0['Networks']).std()

        print(dfmean0)
        print(dfstd0)
        
        df1 = pd.read_csv('FastHEAR-convolution-time.csv')
        dfmean1 = df1.groupby(df1['Networks']).mean()
        dfstd1 = df1.groupby(df1['Networks']).std()
    
        print(dfmean1)
        print(dfstd1)
        
        
