# Supplementary material for: Secure human action recognition by encrypted neural network inference
Source: Nat Commun. 2022 Aug 15;13:4799. doi: 10.1038/s41467-022-32168-5 (PMC9378731; doi:10.1038/s41467-022-32168-5)
Supplement: Supplementary file 4 — Source data [file 41467_2022_32168_MOESM4_ESM.zip › SOURCE_DATA/Table1/HEAR-convolution-time.csv]

Networks	conv2pre	conv2	conv2post	conv3pre	conv3	conv3post
1D-CNN-64	0	0.465648	0	0	0.970604	0
1D-CNN-64	0	0.767163	0	0	0.909499	0
1D-CNN-64	0	0.402853	0	0	0.419513	0
1D-CNN-64	0	0.436474	0	0	0.536357	0
1D-CNN-64	0	0.459476	0	0	0.483941	0
1D-CNN-64	0	0.369061	0	0	1.00988	0
1D-CNN-64	0	0.884476	0	0	0.461842	0
1D-CNN-64	0	0.424285	0	0	0.724571	0
1D-CNN-64	0	0.379671	0	0	0.789531	0
1D-CNN-64	0	0.383747	0	0	0.655565	0
1D-CNN-64	0	0.428126	0	0	0.45113	0
1D-CNN-64	0	0.419813	0	0	0.449256	0
1D-CNN-64	0	0.379134	0	0	0.470792	0
1D-CNN-64	0	0.387471	0	0	0.455974	0
1D-CNN-64	0	0.41245	0	0	0.417885	0
1D-CNN-64	0	0.4182	0	0	0.427682	0
1D-CNN-64	0	0.391377	0	0	0.469507	0
1D-CNN-64	0	0.411479	0	0	0.560478	0
1D-CNN-64	0	0.394295	0	0	0.488801	0
1D-CNN-64	0	0.377005	0	0	0.598271	0
1D-CNN-64	0	0.372489	0	0	0.636508	0
1D-CNN-64	0	0.368802	0	0	0.417348	0
1D-CNN-64	0	0.397893	0	0	0.408325	0
1D-CNN-64	0	0.406356	0	0	0.412755	0
1D-CNN-64	0	0.396015	0	0	0.408733	0
1D-CNN-64	0	0.399156	0	0	0.39637	0
1D-CNN-64	0	0.376411	0	0	0.466898	0
1D-CNN-64	0	0.37827	0	0	0.410577	0
1D-CNN-64	0	0.39266	0	0	0.415859	0
1D-CNN-64	0	0.374962	0	0	0.401622	0
1D-CNN-64	0	0.376986	0	0	0.455642	0
1D-CNN-64	0	0.370669	0	0	0.44076	0
1D-CNN-64	0	0.371177	0	0	0.451031	0
1D-CNN-64	0	0.367652	0	0	0.4448	0
1D-CNN-64	0	0.368293	0	0	0.442841	0
1D-CNN-64	0	0.396169	0	0	0.418235	0
1D-CNN-64	0	0.404106	0	0	0.426911	0
1D-CNN-64	0	0.408294	0	0	0.412715	0
1D-CNN-64	0	0.406972	0	0	0.394547	0
1D-CNN-64	0	0.387124	0	0	0.413448	0
1D-CNN-64	0	0.380016	0	0	0.417571	0
1D-CNN-64	0	0.368178	0	0	0.446025	0
1D-CNN-64	0	0.40159	0	0	0.4047	0
1D-CNN-64	0	0.370754	0	0	0.830905	0
1D-CNN-64	0	0.370872	0	0	0.459668	0
1D-CNN-64	0	0.370511	0	0	0.419529	0
1D-CNN-64	0	0.361538	0	0	0.403815	0
1D-CNN-64	0	0.372143	0	0	0.450094	0
1D-CNN-64	0	0.393829	0	0	0.439825	0
1D-CNN-64	0	0.394839	0	0	0.418287	0
1D-CNN-64	0	0.399295	0	0	0.424159	0
1D-CNN-64	0	0.404085	0	0	0.40777	0
1D-CNN-64	0	0.401442	0	0	0.427758	0
1D-CNN-64	0	0.379895	0	0	0.407292	0
1D-CNN-64	0	0.372839	0	0	0.419273	0
1D-CNN-64	0	0.369664	0	0	0.399722	0
1D-CNN-64	0	0.373758	0	0	0.485056	0
1D-CNN-64	0	0.439728	0	0	0.403105	0
1D-CNN-64	0	0.367792	0	0	0.400974	0
1D-CNN-64	0	0.377507	0	0	0.431518	0
1D-CNN-64	0	0.369806	0	0	0.444082	0
1D-CNN-64	0	0.367989	0	0	0.455179	0
1D-CNN-64	0	0.369692	0	0	0.430982	0
1D-CNN-64	0	0.3671	0	0	0.43928	0
1D-CNN-64	0	0.40458	0	0	0.399447	0
1D-CNN-64	0	0.395277	0	0	0.406232	0
1D-CNN-64	0	0.381271	0	0	0.399921	0
1D-CNN-64	0	0.368298	0	0	0.408908	0
1D-CNN-64	0	0.368878	0	0	0.39889	0
1D-CNN-64	0	0.368763	0	0	0.405805	0
1D-CNN-64	0	0.393557	0	0	0.400739	0
1D-CNN-64	0	0.373606	0	0	0.401236	0
1D-CNN-64	0	0.366885	0	0	0.401019	0
1D-CNN-64	0	0.373372	0	0	0.40092	0
1D-CNN-64	0	0.378694	0	0	0.402025	0
1D-CNN-64	0	0.37325	0	0	0.411414	0
1D-CNN-64	0	0.374624	0	0	0.424165	0
1D-CNN-64	0	0.39992	0	0	0.407267	0
1D-CNN-64	0	0.373041	0	0	0.399162	0
1D-CNN-64	0	0.376262	0	0	0.443234	0
1D-CNN-64	0	0.367416	0	0	0.461746	0
1D-CNN-64	0	0.370988	0	0	0.443998	0
1D-CNN-64	0	0.370289	0	0	0.425668	0
1D-CNN-64	0	0.376175	0	0	0.437355	0
1D-CNN-64	0	0.367179	0	0	0.427088	0
1D-CNN-64	0	0.398642	0	0	0.403212	0
1D-CNN-64	0	0.404731	0	0	0.396194	0
1D-CNN-64	0	0.402179	0	0	0.401637	0
1D-CNN-64	0	0.380789	0	0	0.40071	0
1D-CNN-64	0	0.39795	0	0	0.427462	0
1D-CNN-64	0	0.37295	0	0	0.424403	0
1D-CNN-64	0	0.378513	0	0	0.43417	0
1D-CNN-64	0	0.376664	0	0	0.423386	0
1D-CNN-64	0	0.391389	0	0	0.411099	0
1D-CNN-64	0	0.400132	0	0	0.428475	0
1D-CNN-64	0	0.379931	0	0	0.417198	0
1D-CNN-64	0	0.38205	0	0	0.440253	0
1D-CNN-64	0	0.384303	0	0	0.448892	0
1D-CNN-64	0	0.41331	0	0	0.405041	0
1D-CNN-64	0	0.371449	0	0	0.435378	0
1D-CNN-64	0	0.376858	0	0	0.444284	0
1D-CNN-64	0	0.376966	0	0	0.456848	0
1D-CNN-64	0	0.392868	0	0	0.471844	0
1D-CNN-64	0	0.370775	0	0	0.439975	0
1D-CNN-64	0	0.384793	0	0	0.42417	0
1D-CNN-64	0	0.408293	0	0	0.406217	0
1D-CNN-64	0	0.406164	0	0	0.422279	0
1D-CNN-64	0	0.381134	0	0	0.413963	0
1D-CNN-64	0	0.40966	0	0	0.401951	0
1D-CNN-64	0	0.367818	0	0	0.407124	0
1D-CNN-64	0	0.370449	0	0	0.3951	0
1D-CNN-64	0	0.371374	0	0	0.407076	0
1D-CNN-64	0	0.369516	0	0	0.413889	0
1D-CNN-64	0	0.369167	0	0	0.412296	0
1D-CNN-64	0	0.363801	0	0	0.430785	0
1D-CNN-64	0	0.366293	0	0	0.410896	0
1D-CNN-64	0	0.365688	0	0	0.40753	0
1D-CNN-64	0	0.40107	0	0	0.402111	0
1D-CNN-64	0	0.368707	0	0	0.406758	0
1D-CNN-64	0	0.366669	0	0	0.400242	0
1D-CNN-64	0	0.368449	0	0	0.397851	0
1D-CNN-64	0	0.368451	0	0	0.402167	0
1D-CNN-64	0	0.372937	0	0	0.430925	0
1D-CNN-64	0	0.36764	0	0	0.444454	0
1D-CNN-64	0	0.365918	0	0	0.449952	0
1D-CNN-64	0	0.37776	0	0	0.460721	0
1D-CNN-64	0	0.372704	0	0	0.445618	0
1D-CNN-64	0	0.399439	0	0	0.427844	0
1D-CNN-64	0	0.391055	0	0	0.395678	0
1D-CNN-64	0	0.391225	0	0	0.401105	0
1D-CNN-64	0	0.394871	0	0	0.401981	0
1D-CNN-64	0	0.380192	0	0	0.41053	0
1D-CNN-64	0	0.369683	0	0	0.39898	0
1D-CNN-64	0	0.373081	0	0	0.399528	0
1D-CNN-64	0	0.365514	0	0	0.397446	0
1D-CNN-64	0	0.371521	0	0	0.416505	0
1D-CNN-64	0	0.371487	0	0	0.439992	0
1D-CNN-64	0	0.403556	0	0	0.406934	0
1D-CNN-64	0	0.378976	0	0	0.39881	0
1D-CNN-64	0	0.375499	0	0	0.456496	0
1D-CNN-64	0	0.371872	0	0	0.459248	0
1D-CNN-64	0	0.368078	0	0	0.459698	0
1D-CNN-64	0	0.371894	0	0	0.438923	0
1D-CNN-64	0	0.366834	0	0	0.432049	0
1D-CNN-64	0	0.362527	0	0	0.432739	0
1D-CNN-64	0	0.367689	0	0	0.398433	0
1D-CNN-64	0	0.392591	0	0	0.398056	0
1D-CNN-64	0	0.380312	0	0	0.394972	0
1D-CNN-64	0	0.404485	0	0	0.421414	0
1D-CNN-64	0	0.39891	0	0	0.401808	0
1D-CNN-64	0	0.38531	0	0	0.419881	0
1D-CNN-64	0	0.366593	0	0	0.410822	0
1D-CNN-64	0	0.391176	0	0	0.402273	0
1D-CNN-64	0	0.364172	0	0	0.431125	0
1D-CNN-64	0	0.370382	0	0	0.405578	0
1D-CNN-64	0	0.370176	0	0	0.403296	0
1D-CNN-64	0	0.377215	0	0	0.39057	0
1D-CNN-64	0	0.371802	0	0	0.398725	0
1D-CNN-64	0	0.366315	0	0	0.409717	0
1D-CNN-64	0	0.385515	0	0	0.464365	0
1D-CNN-64	0	0.382348	0	0	0.402439	0
1D-CNN-64	0	0.365104	0	0	0.395379	0
1D-CNN-64	0	0.367404	0	0	0.405954	0
1D-CNN-64	0	0.379523	0	0	0.404472	0
1D-CNN-64	0	0.37082	0	0	0.401492	0
1D-CNN-64	0	0.366846	0	0	0.402423	0
1D-CNN-64	0	0.372154	0	0	0.443464	0
1D-CNN-64	0	0.365117	0	0	0.445668	0
1D-CNN-64	0	0.366655	0	0	0.456086	0
1D-CNN-64	0	0.367995	0	0	0.439672	0
1D-CNN-64	0	0.368775	0	0	0.446346	0
1D-CNN-64	0	0.407777	0	0	0.410155	0
1D-CNN-64	0	0.400705	0	0	0.409525	0
1D-CNN-64	0	0.394623	0	0	0.410968	0
1D-CNN-64	0	0.390746	0	0	0.403555	0
1D-CNN-64	0	0.38582	0	0	0.421095	0
1D-CNN-64	0	0.375643	0	0	0.407029	0
1D-CNN-64	0	0.364364	0	0	0.408624	0
1D-CNN-64	0	0.367657	0	0	0.402398	0
1D-CNN-64	0	0.368391	0	0	0.401595	0
1D-CNN-64	0	0.374857	0	0	0.402266	0
1D-CNN-64	0	0.370791	0	0	0.404687	0
1D-CNN-64	0	0.368095	0	0	0.403723	0
1D-CNN-64	0	0.377094	0	0	0.438644	0
1D-CNN-64	0	0.402747	0	0	0.414566	0
1D-CNN-64	0	0.372565	0	0	0.402927	0
1D-CNN-64	0	0.363593	0	0	0.408864	0
1D-CNN-64	0	0.364453	0	0	0.420288	0
1D-CNN-64	0	0.369017	0	0	0.430974	0
1D-CNN-64	0	0.368827	0	0	0.400797	0
1D-CNN-64	0	0.374452	0	0	0.389744	0
1D-CNN-64	0	0.366479	0	0	0.442004	0
1D-CNN-64	0	0.364588	0	0	0.452021	0
1D-CNN-64	0	0.369733	0	0	0.426407	0
1D-CNN-64	0	0.367004	0	0	0.442494	0
1D-CNN-64	0	0.372956	0	0	0.44386	0
1D-CNN-64	0	0.388161	0	0	0.397576	0
1D-CNN-64	0	0.377469	0	0	0.401621	0
1D-CNN-64	0	0.367861	0	0	0.402983	0
1D-CNN-64	0	0.39777	0	0	0.400081	0
1D-CNN-64	0	0.402451	0	0	0.410824	0
1D-CNN-64	0	0.384289	0	0	0.402553	0
1D-CNN-64	0	0.369008	0	0	0.403748	0
1D-CNN-64	0	0.365509	0	0	0.39773	0
1D-CNN-64	0	0.392938	0	0	0.406165	0
1D-CNN-64	0	0.365862	0	0	0.401942	0
1D-CNN-64	0	0.394259	0	0	0.441896	0
1D-CNN-64	0	0.378968	0	0	0.404396	0
1D-CNN-64	0	0.373305	0	0	0.405352	0
1D-CNN-64	0	0.368081	0	0	0.424332	0
1D-CNN-64	0	0.37237	0	0	0.397717	0
1D-CNN-64	0	0.369876	0	0	0.400153	0
1D-CNN-64	0	0.368238	0	0	0.400604	0
1D-CNN-64	0	0.369222	0	0	0.40329	0
1D-CNN-64	0	0.366043	0	0	0.404568	0
1D-CNN-64	0	0.370201	0	0	0.397674	0
1D-CNN-64	0	0.367463	0	0	0.403346	0
1D-CNN-64	0	0.368537	0	0	0.401383	0
1D-CNN-64	0	0.372522	0	0	0.41699	0
1D-CNN-64	0	0.371357	0	0	0.405234	0
1D-CNN-64	0	0.364986	0	0	0.402848	0
1D-CNN-64	0	0.373509	0	0	0.402208	0
1D-CNN-64	0	0.388411	0	0	0.397556	0
1D-CNN-64	0	0.364575	0	0	0.398725	0
1D-CNN-64	0	0.369222	0	0	0.398657	0
1D-CNN-64	0	0.379896	0	0	0.445777	0
1D-CNN-64	0	0.368533	0	0	0.428037	0
1D-CNN-64	0	0.366194	0	0	0.441883	0
1D-CNN-64	0	0.364475	0	0	0.442665	0
1D-CNN-64	0	0.371056	0	0	0.447447	0
1D-CNN-64	0	0.366084	0	0	0.447245	0
1D-CNN-64	0	0.370177	0	0	0.432901	0
1D-CNN-64	0	0.407136	0	0	0.396646	0
1D-CNN-64	0	0.404475	0	0	0.393099	0
1D-CNN-64	0	0.383537	0	0	0.406662	0
1D-CNN-64	0	0.407541	0	0	0.402756	0
1D-CNN-64	0	0.372582	0	0	0.399238	0
1D-CNN-64	0	0.391457	0	0	0.455152	0
1D-CNN-64	0	0.37025	0	0	0.444786	0
1D-CNN-64	0	0.366072	0	0	0.444216	0
1D-CNN-64	0	0.387396	0	0	0.429259	0
1D-CNN-64	0	0.375269	0	0	0.42911	0
1D-CNN-64	0	0.373645	0	0	0.42103	0
1D-CNN-64	0	0.369165	0	0	0.417715	0
1D-CNN-64	0	0.370366	0	0	0.427701	0
1D-CNN-64	0	0.377838	0	0	0.400486	0
1D-CNN-64	0	0.369977	0	0	0.406812	0
1D-CNN-64	0	0.371662	0	0	0.426864	0
1D-CNN-64	0	0.401936	0	0	0.407957	0
1D-CNN-64	0	0.371327	0	0	0.400264	0
1D-CNN-64	0	0.369781	0	0	0.442094	0
1D-CNN-64	0	0.375002	0	0	0.459729	0
1D-CNN-64	0	0.366776	0	0	0.452786	0
1D-CNN-64	0	0.372778	0	0	0.442213	0
1D-CNN-64	0	0.377665	0	0	0.408494	0
1D-CNN-64	0	0.393152	0	0	0.42213	0
1D-CNN-64	0	0.405631	0	0	0.424825	0
1D-CNN-64	0	0.384968	0	0	0.421131	0
1D-CNN-64	0	0.377713	0	0	0.400071	0
1D-CNN-64	0	0.390333	0	0	0.422388	0
1D-CNN-64	0	0.373852	0	0	0.405785	0
1D-CNN-64	0	0.373183	0	0	0.403477	0
1D-CNN-64	0	0.365738	0	0	0.403367	0
1D-CNN-64	0	0.372866	0	0	0.406198	0
1D-CNN-64	0	0.374449	0	0	0.396589	0
1D-CNN-64	0	0.368394	0	0	0.40432	0
1D-CNN-64	0	0.372793	0	0	0.41319	0
1D-CNN-64	0	0.38093	0	0	0.420725	0
1D-CNN-64	0	0.380298	0	0	0.398897	0
1D-CNN-64	0	0.370449	0	0	0.422965	0
1D-CNN-64	0	0.365583	0	0	0.449994	0
1D-CNN-64	0	0.365338	0	0	0.436206	0
1D-CNN-64	0	0.367223	0	0	0.446032	0
1D-CNN-64	0	0.370626	0	0	0.429332	0
1D-CNN-64	0	0.363522	0	0	0.437322	0
1D-CNN-64	0	0.387476	0	0	0.404406	0
1D-CNN-64	0	0.395544	0	0	0.39736	0
1D-CNN-64	0	0.39195	0	0	0.397367	0
1D-CNN-64	0	0.389948	0	0	0.40664	0
1D-CNN-64	0	0.394435	0	0	0.402584	0
1D-CNN-64	0	0.381664	0	0	0.394988	0
1D-CNN-64	0	0.367412	0	0	0.399412	0
1D-CNN-64	0	0.365811	0	0	0.392894	0
1D-CNN-64	0	0.365544	0	0	0.397203	0
1D-CNN-64	0	0.362094	0	0	0.396365	0
1D-CNN-64	0	0.36648	0	0	0.40161	0
1D-CNN-64	0	0.367834	0	0	0.397741	0
1D-CNN-64	0	0.366655	0	0	0.405298	0
1D-CNN-64	0	0.368954	0	0	0.405243	0
1D-CNN-64	0	0.366281	0	0	0.399174	0
1D-CNN-64	0	0.368094	0	0	0.402636	0
1D-CNN-64	0	0.365826	0	0	0.399371	0
1D-CNN-64	0	0.364953	0	0	0.398509	0
1D-CNN-64	0	0.36773	0	0	0.409449	0
1D-CNN-64	0	0.370872	0	0	0.396593	0
1D-CNN-64	0	0.367093	0	0	0.423629	0
1D-CNN-64	0	0.371554	0	0	0.418935	0
1D-CNN-64	0	0.3988	0	0	0.400241	0
1D-CNN-64	0	0.370906	0	0	0.400038	0
1D-CNN-64	0	0.364233	0	0	0.407448	0
1D-CNN-64	0	0.365288	0	0	0.403135	0
1D-CNN-64	0	0.369945	0	0	0.407004	0
1D-CNN-64	0	0.368689	0	0	0.399819	0
1D-CNN-64	0	0.365481	0	0	0.439822	0
1D-CNN-64	0	0.368408	0	0	0.432853	0
1D-CNN-64	0	0.367726	0	0	0.45277	0
1D-CNN-64	0	0.368863	0	0	0.42066	0
1D-CNN-64	0	0.369091	0	0	0.431538	0
1D-CNN-64	0	0.381497	0	0	0.427984	0
1D-CNN-64	0	0.366878	0	0	0.405304	0
1D-CNN-64	0	0.391291	0	0	0.396447	0
1D-CNN-64	0	0.372291	0	0	0.401546	0
1D-CNN-64	0	0.390795	0	0	0.401791	0
1D-CNN-64	0	0.393498	0	0	0.395806	0
1D-CNN-64	0	0.384421	0	0	0.403151	0
1D-CNN-64	0	0.381733	0	0	0.401145	0
1D-CNN-64	0	0.37111	0	0	0.398031	0
1D-CNN-64	0	0.375434	0	0	0.396845	0
1D-CNN-64	0	0.371432	0	0	0.401348	0
1D-CNN-64	0	0.39235	0	0	0.407068	0
1D-CNN-64	0	0.370817	0	0	0.404454	0
1D-CNN-64	0	0.370788	0	0	0.39775	0
1D-CNN-64	0	0.368552	0	0	0.400164	0
1D-CNN-64	0	0.37016	0	0	0.418772	0
1D-CNN-64	0	0.371498	0	0	0.416317	0
1D-CNN-64	0	0.371601	0	0	0.396458	0
1D-CNN-64	0	0.371722	0	0	0.407802	0
1D-CNN-64	0	0.379271	0	0	0.404027	0
1D-CNN-64	0	0.363338	0	0	0.394351	0
1D-CNN-64	0	0.367831	0	0	0.39938	0
1D-CNN-64	0	0.363267	0	0	0.410714	0
1D-CNN-64	0	0.369257	0	0	0.403705	0
1D-CNN-64	0	0.372825	0	0	0.403785	0
1D-CNN-64	0	0.373653	0	0	0.398394	0
1D-CNN-64	0	0.367782	0	0	0.407709	0
1D-CNN-64	0	0.371422	0	0	0.428888	0
1D-CNN-64	0	0.419038	0	0	0.393654	0
1D-CNN-64	0	0.373111	0	0	0.399677	0
1D-CNN-64	0	0.367849	0	0	0.415337	0
1D-CNN-64	0	0.374069	0	0	0.397929	0
1D-CNN-64	0	0.373851	0	0	0.403684	0
1D-CNN-64	0	0.364426	0	0	0.396163	0
1D-CNN-64	0	0.366445	0	0	0.399067	0
1D-CNN-64	0	0.368969	0	0	0.402488	0
1D-CNN-64	0	0.366797	0	0	0.405349	0
1D-CNN-64	0	0.367019	0	0	0.397941	0
1D-CNN-64	0	0.370642	0	0	0.41334	0
1D-CNN-64	0	0.366378	0	0	0.43265	0
1D-CNN-64	0	0.371956	0	0	0.441321	0
1D-CNN-64	0	0.367812	0	0	0.442817	0
1D-CNN-64	0	0.368992	0	0	0.430547	0
1D-CNN-64	0	0.367377	0	0	0.446062	0
1D-CNN-64	0	0.372424	0	0	0.423327	0
1D-CNN-64	0	0.393396	0	0	0.401286	0
1D-CNN-64	0	0.394654	0	0	0.400095	0
1D-CNN-64	0	0.362134	0	0	0.396286	0
1D-CNN-64	0	0.36679	0	0	0.408074	0
1D-CNN-64	0	0.392135	0	0	0.39857	0
1D-CNN-64	0	0.364605	0	0	0.399828	0
1D-CNN-64	0	0.396076	0	0	0.415036	0
1D-CNN-64	0	0.38238	0	0	0.397013	0
1D-CNN-64	0	0.371354	0	0	0.415238	0
1D-CNN-64	0	0.400306	0	0	0.403706	0
1D-CNN-64	0	0.369637	0	0	0.40776	0
1D-CNN-64	0	0.40002	0	0	0.400004	0
1D-CNN-64	0	0.393556	0	0	0.410315	0
1D-CNN-64	0	0.369213	0	0	0.41965	0
1D-CNN-64	0	0.379967	0	0	0.433755	0
1D-CNN-64	0	0.363053	0	0	0.412725	0
1D-CNN-64	0	0.374982	0	0	0.422029	0
1D-CNN-64	0	0.370558	0	0	0.402485	0
1D-CNN-64	0	0.371357	0	0	0.402771	0
1D-CNN-64	0	0.36565	0	0	0.404479	0
1D-CNN-64	0	0.3638	0	0	0.40239	0
1D-CNN-64	0	0.366911	0	0	0.399132	0
1D-CNN-64	0	0.368718	0	0	0.40445	0
1D-CNN-64	0	0.368376	0	0	0.403054	0
1D-CNN-64	0	0.359131	0	0	0.405302	0
1D-CNN-64	0	0.368793	0	0	0.416456	0
1D-CNN-64	0	0.374417	0	0	0.411284	0
1D-CNN-64	0	0.407175	0	0	0.402368	0
1D-CNN-64	0	0.366665	0	0	0.402371	0
1D-CNN-64	0	0.360483	0	0	0.408709	0
1D-CNN-64	0	0.368525	0	0	0.398236	0
1D-CNN-64	0	0.363417	0	0	0.440891	0
1D-CNN-64	0	0.367374	0	0	0.443649	0
1D-CNN-64	0	0.361632	0	0	0.451872	0
1D-CNN-64	0	0.36778	0	0	0.429205	0
1D-CNN-64	0	0.366878	0	0	0.431022	0
1D-CNN-64	0	0.367817	0	0	0.427151	0
1D-CNN-64	0	0.401381	0	0	0.395671	0
1D-CNN-64	0	0.367984	0	0	0.399114	0
1D-CNN-64	0	0.36552	0	0	0.411924	0
1D-CNN-64	0	0.394679	0	0	0.406284	0
1D-CNN-64	0	0.395648	0	0	0.408504	0
1D-CNN-64	0	0.389371	0	0	0.413116	0
1D-CNN-64	0	0.387259	0	0	0.423529	0
1D-CNN-64	0	0.365196	0	0	0.422944	0
1D-CNN-64	0	0.365469	0	0	0.401659	0
1D-CNN-64	0	0.36119	0	0	0.403699	0
1D-CNN-64	0	0.369705	0	0	0.40371	0
1D-CNN-64	0	0.370331	0	0	0.40554	0
1D-CNN-64	0	0.367258	0	0	0.412764	0
1D-CNN-64	0	0.3643	0	0	0.439977	0
1D-CNN-64	0	0.398261	0	0	0.399831	0
1D-CNN-64	0	0.363637	0	0	0.400881	0
1D-CNN-64	0	0.377511	0	0	0.400501	0
1D-CNN-64	0	0.368457	0	0	0.433572	0
1D-CNN-64	0	0.372813	0	0	0.408637	0
1D-CNN-64	0	0.367956	0	0	0.427942	0
1D-CNN-64	0	0.363153	0	0	0.417645	0
1D-CNN-64	0	0.366362	0	0	0.406049	0
1D-CNN-64	0	0.36689	0	0	0.42488	0
1D-CNN-64	0	0.362707	0	0	0.444923	0
1D-CNN-64	0	0.36537	0	0	0.390399	0
1D-CNN-64	0	0.376905	0	0	0.442137	0
1D-CNN-64	0	0.365401	0	0	0.429637	0
1D-CNN-64	0	0.366614	0	0	0.405475	0
1D-CNN-64	0	0.365528	0	0	0.430077	0
1D-CNN-64	0	0.371981	0	0	0.432017	0
1D-CNN-64	0	0.37364	0	0	0.43584	0
1D-CNN-64	0	0.395029	0	0	0.398044	0
1D-CNN-64	0	0.398983	0	0	0.398971	0
1D-CNN-64	0	0.379571	0	0	0.404026	0
1D-CNN-64	0	0.383976	0	0	0.40996	0
1D-CNN-64	0	0.368291	0	0	0.402306	0
1D-CNN-64	0	0.395028	0	0	0.396098	0
1D-CNN-64	0	0.372829	0	0	0.405863	0
1D-CNN-64	0	0.370507	0	0	0.399124	0
1D-CNN-64	0	0.364115	0	0	0.398982	0
1D-CNN-64	0	0.371509	0	0	0.40085	0
1D-CNN-64	0	0.366958	0	0	0.397171	0
1D-CNN-64	0	0.37417	0	0	0.401702	0
1D-CNN-64	0	0.372776	0	0	0.403211	0
1D-CNN-64	0	0.367579	0	0	0.411318	0
1D-CNN-64	0	0.360221	0	0	0.401997	0
1D-CNN-64	0	0.369202	0	0	0.40382	0
1D-CNN-64	0	0.366071	0	0	0.39792	0
1D-CNN-64	0	0.370446	0	0	0.415648	0
1D-CNN-64	0	0.375149	0	0	0.401665	0
1D-CNN-64	0	0.370905	0	0	0.401895	0
1D-CNN-64	0	0.367298	0	0	0.397472	0
1D-CNN-64	0	0.367599	0	0	0.40011	0
1D-CNN-64	0	0.36569	0	0	0.399862	0
1D-CNN-64	0	0.367859	0	0	0.405925	0
1D-CNN-64	0	0.373633	0	0	0.396206	0
1D-CNN-64	0	0.374405	0	0	0.41	0
1D-CNN-64	0	0.371262	0	0	0.430304	0
1D-CNN-64	0	0.406775	0	0	0.404689	0
1D-CNN-64	0	0.366308	0	0	0.400553	0
1D-CNN-64	0	0.367012	0	0	0.399125	0
1D-CNN-64	0	0.37194	0	0	0.407232	0
1D-CNN-64	0	0.361068	0	0	0.414145	0
1D-CNN-64	0	0.365463	0	0	0.436911	0
1D-CNN-64	0	0.36648	0	0	0.440496	0
1D-CNN-64	0	0.372731	0	0	0.43905	0
1D-CNN-64	0	0.362323	0	0	0.44498	0
1D-CNN-64	0	0.361635	0	0	0.438709	0
1D-CNN-64	0	0.382462	0	0	0.399018	0
1D-CNN-64	0	0.400626	0	0	0.395515	0
1D-CNN-64	0	0.397542	0	0	0.400131	0
1D-CNN-64	0	0.39399	0	0	0.405191	0
1D-CNN-64	0	0.381161	0	0	0.399286	0
1D-CNN-64	0	0.398235	0	0	0.409254	0
1D-CNN-64	0	0.382391	0	0	0.391408	0
1D-CNN-64	0	0.372734	0	0	0.406468	0
1D-CNN-64	0	0.365436	0	0	0.402204	0
1D-CNN-64	0	0.360798	0	0	0.405741	0
1D-CNN-64	0	0.362007	0	0	0.396402	0
1D-CNN-64	0	0.363823	0	0	0.401948	0
1D-CNN-64	0	0.365728	0	0	0.398167	0
1D-CNN-64	0	0.363648	0	0	0.40154	0
1D-CNN-64	0	0.368294	0	0	0.39381	0
1D-CNN-64	0	0.368437	0	0	0.40561	0
1D-CNN-64	0	0.375915	0	0	0.401861	0
1D-CNN-64	0	0.370825	0	0	0.399622	0
1D-CNN-64	0	0.366193	0	0	0.39798	0
1D-CNN-64	0	0.371687	0	0	0.398637	0
1D-CNN-64	0	0.371918	0	0	0.407679	0
1D-CNN-64	0	0.364837	0	0	0.460242	0
1D-CNN-64	0	0.376193	0	0	0.422359	0
1D-CNN-64	0	0.397447	0	0	0.400962	0
1D-CNN-64	0	0.366345	0	0	0.400201	0
1D-CNN-64	0	0.363021	0	0	0.40117	0
1D-CNN-64	0	0.365476	0	0	0.39851	0
1D-CNN-64	0	0.371421	0	0	0.404657	0
1D-CNN-64	0	0.371139	0	0	0.405131	0
1D-CNN-64	0	0.370085	0	0	0.406094	0
1D-CNN-64	0	0.36716	0	0	0.407797	0
1D-CNN-64	0	0.376492	0	0	0.425139	0
1D-CNN-64	0	0.377526	0	0	0.412989	0
1D-CNN-64	0	0.363394	0	0	0.441304	0
1D-CNN-64	0	0.364717	0	0	0.440997	0
1D-CNN-64	0	0.371911	0	0	0.443629	0
1D-CNN-64	0	0.371717	0	0	0.437861	0
1D-CNN-64	0	0.365944	0	0	0.435414	0
1D-CNN-64	0	0.381554	0	0	0.400529	0
1D-CNN-64	0	0.389083	0	0	0.397788	0
1D-CNN-64	0	0.373403	0	0	0.403571	0
1D-CNN-64	0	0.39213	0	0	0.393628	0
1D-CNN-64	0	0.36806	0	0	0.4088	0
1D-CNN-64	0	0.370537	0	0	0.39421	0
1D-CNN-64	0	0.375028	0	0	0.395433	0
1D-CNN-64	0	0.403482	0	0	0.408083	0
1D-CNN-64	0	0.36998	0	0	0.399589	0
1D-CNN-64	0	0.403328	0	0	0.40073	0
1D-CNN-64	0	0.36763	0	0	0.397627	0
1D-CNN-64	0	0.369097	0	0	0.400537	0
1D-CNN-64	0	0.372492	0	0	0.413482	0
1D-CNN-64	0	0.373323	0	0	0.420964	0
1D-CNN-64	0	0.365446	0	0	0.397782	0
1D-CNN-64	0	0.365253	0	0	0.405216	0
1D-CNN-64	0	0.378378	0	0	0.401814	0
1D-CNN-64	0	0.365675	0	0	0.399171	0
1D-CNN-64	0	0.365934	0	0	0.40254	0
1D-CNN-64	0	0.370682	0	0	0.399395	0
1D-CNN-64	0	0.366887	0	0	0.403779	0
1D-CNN-64	0	0.364106	0	0	0.39667	0
1D-CNN-64	0	0.364784	0	0	0.417371	0
1D-CNN-64	0	0.368463	0	0	0.398926	0
1D-CNN-64	0	0.372124	0	0	0.410878	0
1D-CNN-64	0	0.361581	0	0	0.401805	0
1D-CNN-64	0	0.372545	0	0	0.415634	0
1D-CNN-64	0	0.364855	0	0	0.397093	0
1D-CNN-64	0	0.381692	0	0	0.417182	0
1D-CNN-64	0	0.367741	0	0	0.419472	0
1D-CNN-64	0	0.393643	0	0	0.400244	0
1D-CNN-64	0	0.367994	0	0	0.394763	0
1D-CNN-64	0	0.366063	0	0	0.403956	0
1D-CNN-64	0	0.368865	0	0	0.395931	0
1D-CNN-64	0	0.363999	0	0	0.397373	0
1D-CNN-64	0	0.365808	0	0	0.404722	0
1D-CNN-64	0	0.371556	0	0	0.409271	0
1D-CNN-64	0	0.37167	0	0	0.427324	0
1D-CNN-64	0	0.365385	0	0	0.434025	0
1D-CNN-64	0	0.365401	0	0	0.43245	0
1D-CNN-64	0	0.368085	0	0	0.441943	0
1D-CNN-64	0	0.367629	0	0	0.443025	0
1D-CNN-64	0	0.368127	0	0	0.42106	0
1D-CNN-64	0	0.371817	0	0	0.399938	0
1D-CNN-64	0	0.369997	0	0	0.402386	0
1D-CNN-64	0	0.362653	0	0	0.431927	0
1D-CNN-64	0	0.369928	0	0	0.437538	0
1D-CNN-64	0	0.365843	0	0	0.410573	0
1D-CNN-64	0	0.383479	0	0	0.410311	0
1D-CNN-64	0	0.376818	0	0	0.398789	0
1D-CNN-64	0	0.371392	0	0	0.404429	0
1D-CNN-64	0	0.400038	0	0	0.40749	0
1D-CNN-64	0	0.370744	0	0	0.3999	0
1D-CNN-64	0	0.368409	0	0	0.409932	0
1D-CNN-64	0	0.363232	0	0	0.402401	0
1D-CNN-64	0	0.366968	0	0	0.410625	0
1D-CNN-64	0	0.37445	0	0	0.40158	0
1D-CNN-64	0	0.38978	0	0	0.435608	0
1D-CNN-64	0	0.37127	0	0	0.41826	0
1D-CNN-64	0	0.38379	0	0	0.422964	0
1D-CNN-64	0	0.376714	0	0	0.429229	0
1D-CNN-64	0	0.396724	0	0	0.414789	0
1D-CNN-64	0	0.379614	0	0	0.421056	0
1D-CNN-64	0	0.382843	0	0	0.427761	0
1D-CNN-64	0	0.37531	0	0	0.430526	0
1D-CNN-64	0	0.390261	0	0	0.418416	0
1D-CNN-64	0	0.394397	0	0	0.415369	0
1D-CNN-64	0	0.387414	0	0	0.425614	0
1D-CNN-64	0	0.390072	0	0	0.425033	0
1D-CNN-64	0	0.391038	0	0	0.441317	0
1D-CNN-64	0	0.404876	0	0	0.407553	0
1D-CNN-64	0	0.390256	0	0	0.408799	0
1D-CNN-64	0	0.382241	0	0	0.479147	0
1D-CNN-64	0	0.392228	0	0	0.453924	0
1D-CNN-64	0	0.395305	0	0	0.450842	0
1D-CNN-64	0	0.381829	0	0	0.46046	0
1D-CNN-64	0	0.378207	0	0	0.434783	0
1D-CNN-64	0	0.383532	0	0	0.422224	0
1D-CNN-64	0	0.382633	0	0	0.429864	0
1D-CNN-64	0	0.399396	0	0	0.398512	0
1D-CNN-64	0	0.391083	0	0	0.42795	0
1D-CNN-64	0	0.408356	0	0	0.420285	0
1D-CNN-64	0	0.399296	0	0	0.405672	0
1D-CNN-64	0	0.372975	0	0	0.420015	0
1D-CNN-64	0	0.369511	0	0	0.403723	0
1D-CNN-64	0	0.38159	0	0	0.430125	0
1D-CNN-64	0	0.379372	0	0	0.438183	0
1D-CNN-64	0	0.38569	0	0	0.445814	0
1D-CNN-64	0	0.381985	0	0	0.436467	0
1D-CNN-64	0	0.397288	0	0	0.444974	0
1D-CNN-64	0	0.379525	0	0	0.437312	0
1D-CNN-64	0	0.398794	0	0	0.430986	0
1D-CNN-64	0	0.380987	0	0	0.466504	0
1D-CNN-64	0	0.400981	0	0	0.424021	0
1D-CNN-64	0	0.373352	0	0	0.422188	0
1D-CNN-64	0	0.374769	0	0	0.460718	0
1D-CNN-64	0	0.375778	0	0	0.439802	0
1D-CNN-64	0	0.364573	0	0	0.400886	0
1D-CNN-64	0	0.377174	0	0	0.443979	0
1D-CNN-64	0	0.373571	0	0	0.449771	0
1D-CNN-64	0	0.37283	0	0	0.446951	0
1D-CNN-64	0	0.382414	0	0	0.403991	0
1D-CNN-64	0	0.392232	0	0	0.41111	0
1D-CNN-64	0	0.393356	0	0	0.401031	0
1D-CNN-64	0	0.369874	0	0	0.407896	0
1D-CNN-64	0	0.401286	0	0	0.465248	0
1D-CNN-64	0	0.392875	0	0	0.45179	0
1D-CNN-64	0	0.396674	0	0	0.426451	0
1D-CNN-64	0	0.39608	0	0	0.435074	0
1D-CNN-64	0	0.399492	0	0	0.427238	0
1D-CNN-64	0	0.372542	0	0	0.422453	0
1D-CNN-64	0	0.370878	0	0	0.414071	0
1D-CNN-128	0	1.88295	0	0	2.92867	0
1D-CNN-128	0	1.52889	0	0	2.88869	0
1D-CNN-128	0	0.74357	0	0	3.00891	0
1D-CNN-128	0	1.06963	0	0	2.2116	0
1D-CNN-128	0	1.50033	0	0	2.60634	0
1D-CNN-128	0	0.827432	0	0	3.0572	0
1D-CNN-128	0	1.19213	0	0	2.69279	0
1D-CNN-128	0	0.975478	0	0	1.46653	0
1D-CNN-128	0	0.850097	0	0	1.55561	0
1D-CNN-128	0	0.783195	0	0	1.56266	0
1D-CNN-128	0	0.773314	0	0	1.51667	0
1D-CNN-128	0	1.48557	0	0	1.39528	0
1D-CNN-128	0	1.408	0	0	2.10384	0
1D-CNN-128	0	0.787722	0	0	2.19384	0
1D-CNN-128	0	0.807181	0	0	2.50922	0
1D-CNN-128	0	1.24691	0	0	1.42548	0
1D-CNN-128	0	1.04404	0	0	1.56398	0
1D-CNN-128	0	0.840733	0	0	1.47682	0
1D-CNN-128	0	0.798752	0	0	1.45003	0
1D-CNN-128	0	0.803676	0	0	1.45476	0
1D-CNN-128	0	0.749839	0	0	1.47613	0
1D-CNN-128	0	0.796247	0	0	1.50663	0
1D-CNN-128	0	1.30113	0	0	1.30253	0
1D-CNN-128	0	0.870019	0	0	1.44905	0
1D-CNN-128	0	0.795722	0	0	1.41944	0
1D-CNN-128	0	0.795175	0	0	1.49898	0
1D-CNN-128	0	0.76918	0	0	1.373	0
1D-CNN-128	0	0.779524	0	0	1.86147	0
1D-CNN-128	0	0.778362	0	0	1.498	0
1D-CNN-128	0	0.803533	0	0	1.50445	0
1D-CNN-128	0	1.09567	0	0	1.348	0
1D-CNN-128	0	1.1102	0	0	1.42091	0
1D-CNN-128	0	0.817572	0	0	1.3621	0
1D-CNN-128	0	0.799885	0	0	1.42524	0
1D-CNN-128	0	0.762405	0	0	1.47372	0
1D-CNN-128	0	0.749599	0	0	1.43597	0
1D-CNN-128	0	0.73677	0	0	1.42686	0
1D-CNN-128	0	0.776191	0	0	1.45136	0
1D-CNN-128	0	0.738696	0	0	1.46508	0
1D-CNN-128	0	0.830152	0	0	1.29307	0
1D-CNN-128	0	0.833654	0	0	1.2974	0
1D-CNN-128	0	0.792865	0	0	1.30543	0
1D-CNN-128	0	0.791431	0	0	1.33096	0
1D-CNN-128	0	0.800345	0	0	1.43367	0
1D-CNN-128	0	0.771253	0	0	1.42416	0
1D-CNN-128	0	0.751328	0	0	1.4404	0
1D-CNN-128	0	0.725869	0	0	1.42977	0
1D-CNN-128	0	0.731104	0	0	1.48564	0
1D-CNN-128	0	0.753204	0	0	1.45563	0
1D-CNN-128	0	0.765678	0	0	1.42113	0
1D-CNN-128	0	0.842889	0	0	1.32882	0
1D-CNN-128	0	0.887945	0	0	1.30491	0
1D-CNN-128	0	1.03269	0	0	1.33633	0
1D-CNN-128	0	0.800401	0	0	1.37443	0
1D-CNN-128	0	0.820804	0	0	1.41051	0
1D-CNN-128	0	0.758752	0	0	1.45329	0
1D-CNN-128	0	0.76041	0	0	1.45744	0
1D-CNN-128	0	0.749975	0	0	1.47097	0
1D-CNN-128	0	0.768819	0	0	1.49557	0
1D-CNN-128	0	0.845885	0	0	1.42504	0
1D-CNN-128	0	0.839626	0	0	1.3397	0
1D-CNN-128	0	0.849407	0	0	1.39866	0
1D-CNN-128	0	0.759587	0	0	1.32049	0
1D-CNN-128	0	0.856676	0	0	1.3104	0
1D-CNN-128	0	0.787658	0	0	1.45941	0
1D-CNN-128	0	0.752572	0	0	1.43965	0
1D-CNN-128	0	0.731513	0	0	1.47232	0
1D-CNN-128	0	0.762153	0	0	1.42577	0
1D-CNN-128	0	0.771871	0	0	1.4676	0
1D-CNN-128	0	0.730695	0	0	2.9749	0
1D-CNN-128	0	0.842531	0	0	2.04395	0
1D-CNN-128	0	1.34127	0	0	1.30079	0
1D-CNN-128	0	1.15576	0	0	1.27353	0
1D-CNN-128	0	0.746651	0	0	1.31039	0
1D-CNN-128	0	0.748857	0	0	1.3379	0
1D-CNN-128	0	0.792016	0	0	1.42753	0
1D-CNN-128	0	0.729426	0	0	1.41628	0
1D-CNN-128	0	0.743762	0	0	1.43085	0
1D-CNN-128	0	0.752959	0	0	1.46022	0
1D-CNN-128	0	0.716833	0	0	1.44112	0
1D-CNN-128	0	0.762832	0	0	1.4389	0
1D-CNN-128	0	0.7351	0	0	1.45928	0
1D-CNN-128	0	0.781988	0	0	1.43014	0
1D-CNN-128	0	0.831601	0	0	1.31267	0
1D-CNN-128	0	0.801353	0	0	1.28256	0
1D-CNN-128	0	0.829561	0	0	1.31547	0
1D-CNN-128	0	0.827415	0	0	1.29915	0
1D-CNN-128	0	0.770381	0	0	1.4209	0
1D-CNN-128	0	0.802324	0	0	1.49143	0
1D-CNN-128	0	0.75599	0	0	1.39476	0
1D-CNN-128	0	0.803101	0	0	1.44178	0
1D-CNN-128	0	0.77879	0	0	1.48918	0
1D-CNN-128	0	0.777831	0	0	1.4845	0
1D-CNN-128	0	0.763385	0	0	1.44353	0
1D-CNN-128	0	0.820102	0	0	1.43174	0
1D-CNN-128	0	0.828622	0	0	1.28891	0
1D-CNN-128	0	0.855164	0	0	1.2956	0
1D-CNN-128	0	0.776017	0	0	1.3825	0
1D-CNN-128	0	0.807349	0	0	1.33638	0
1D-CNN-128	0	0.754936	0	0	1.40975	0
1D-CNN-128	0	0.819884	0	0	1.29922	0
1D-CNN-128	0	0.785491	0	0	1.45999	0
1D-CNN-128	0	0.750021	0	0	1.3936	0
1D-CNN-128	0	0.768467	0	0	1.42238	0
1D-CNN-128	0	0.775184	0	0	1.42615	0
1D-CNN-128	0	0.762136	0	0	2.43427	0
1D-CNN-128	0	0.741579	0	0	2.29513	0
1D-CNN-128	0	0.768984	0	0	1.54471	0
1D-CNN-128	0	0.78824	0	0	1.4456	0
1D-CNN-128	0	1.09775	0	0	1.29657	0
1D-CNN-128	0	1.33197	0	0	1.30148	0
1D-CNN-128	0	0.798615	0	0	1.3781	0
1D-CNN-128	0	0.749375	0	0	1.29303	0
1D-CNN-128	0	0.75055	0	0	1.28286	0
1D-CNN-128	0	0.770142	0	0	1.32131	0
1D-CNN-128	0	0.817361	0	0	1.28649	0
1D-CNN-128	0	0.760208	0	0	1.42813	0
1D-CNN-128	0	0.735995	0	0	1.39883	0
1D-CNN-128	0	0.759157	0	0	1.44971	0
1D-CNN-128	0	0.758367	0	0	1.38475	0
1D-CNN-128	0	0.741463	0	0	1.42487	0
1D-CNN-128	0	0.730837	0	0	1.44886	0
1D-CNN-128	0	0.750746	0	0	1.41243	0
1D-CNN-128	0	0.727845	0	0	1.46718	0
1D-CNN-128	0	0.827574	0	0	1.36202	0
1D-CNN-128	0	0.794825	0	0	1.29741	0
1D-CNN-128	0	0.814678	0	0	1.3009	0
1D-CNN-128	0	0.847834	0	0	1.31374	0
1D-CNN-128	0	0.837096	0	0	1.38325	0
1D-CNN-128	0	0.748266	0	0	1.30991	0
1D-CNN-128	0	0.749296	0	0	1.3079	0
1D-CNN-128	0	0.755654	0	0	1.30109	0
1D-CNN-128	0	0.724106	0	0	1.56174	0
1D-CNN-128	0	0.795669	0	0	1.32023	0
1D-CNN-128	0	0.721948	0	0	1.4087	0
1D-CNN-128	0	0.743909	0	0	1.39001	0
1D-CNN-128	0	0.761025	0	0	1.42389	0
1D-CNN-128	0	0.756294	0	0	1.42928	0
1D-CNN-128	0	0.747198	0	0	1.36659	0
1D-CNN-128	0	0.750684	0	0	1.45569	0
1D-CNN-128	0	0.748609	0	0	1.4023	0
1D-CNN-128	0	0.740483	0	0	1.39869	0
1D-CNN-128	0	0.719855	0	0	1.44852	0
1D-CNN-128	0	0.759341	0	0	1.3933	0
1D-CNN-128	0	0.763654	0	0	1.30584	0
1D-CNN-128	0	0.806691	0	0	1.27843	0
1D-CNN-128	0	0.817883	0	0	1.295	0
1D-CNN-128	0	0.808881	0	0	1.30472	0
1D-CNN-128	0	0.814521	0	0	1.27651	0
1D-CNN-128	0	0.757088	0	0	1.27746	0
1D-CNN-128	0	0.760357	0	0	1.29247	0
1D-CNN-128	0	0.741483	0	0	1.29385	0
1D-CNN-128	0	0.753566	0	0	1.28055	0
1D-CNN-128	0	0.751206	0	0	1.34588	0
1D-CNN-128	0	0.754028	0	0	1.34089	0
1D-CNN-128	0	0.784266	0	0	1.30229	0
1D-CNN-128	0	0.799375	0	0	1.39321	0
1D-CNN-128	0	0.754679	0	0	1.40522	0
1D-CNN-128	0	0.725338	0	0	1.36056	0
1D-CNN-128	0	0.733698	0	0	1.38884	0
1D-CNN-128	0	0.749445	0	0	1.3505	0
1D-CNN-128	0	0.761131	0	0	1.33269	0
1D-CNN-128	0	0.729936	0	0	1.36542	0
1D-CNN-128	0	0.759643	0	0	1.43672	0
1D-CNN-128	0	0.762781	0	0	1.42031	0
1D-CNN-128	0	0.783842	0	0	1.41355	0
1D-CNN-128	0	0.814009	0	0	1.36205	0
1D-CNN-128	0	0.80209	0	0	1.29649	0
1D-CNN-128	0	0.839719	0	0	1.29842	0
1D-CNN-128	0	0.81821	0	0	1.3081	0
1D-CNN-128	0	0.765559	0	0	1.30708	0
1D-CNN-128	0	0.939706	0	0	1.42622	0
1D-CNN-128	0	0.774123	0	0	1.30499	0
1D-CNN-128	0	0.792289	0	0	1.4382	0
1D-CNN-128	0	0.878103	0	0	1.3447	0
1D-CNN-128	0	0.786327	0	0	1.54686	0
1D-CNN-128	0	0.805854	0	0	1.50937	0
1D-CNN-128	0	0.773278	0	0	1.52719	0
1D-CNN-128	0	0.78137	0	0	1.83354	0
1D-CNN-128	0	0.826306	0	0	1.35923	0
1D-CNN-128	0	0.855094	0	0	1.31433	0
1D-CNN-128	0	0.805944	0	0	1.38007	0
1D-CNN-128	0	0.782401	0	0	1.31003	0
1D-CNN-128	0	0.814073	0	0	1.34237	0
1D-CNN-128	0	0.781826	0	0	1.44588	0
1D-CNN-128	0	0.757574	0	0	1.45217	0
1D-CNN-128	0	0.74632	0	0	1.4747	0
1D-CNN-128	0	0.754139	0	0	1.76429	0
1D-CNN-128	0	0.747673	0	0	1.99536	0
1D-CNN-128	0	0.826305	0	0	1.40395	0
1D-CNN-128	0	1.09985	0	0	1.28723	0
1D-CNN-128	0	0.967697	0	0	1.38142	0
1D-CNN-128	0	0.789921	0	0	1.29169	0
1D-CNN-128	0	0.770392	0	0	1.35626	0
1D-CNN-128	0	0.76219	0	0	1.36753	0
1D-CNN-128	0	0.79556	0	0	1.29089	0
1D-CNN-128	0	0.754267	0	0	1.46029	0
1D-CNN-128	0	0.757406	0	0	1.41406	0
1D-CNN-128	0	0.778427	0	0	1.42953	0
1D-CNN-128	0	0.776269	0	0	1.46626	0
1D-CNN-128	0	0.761498	0	0	1.44999	0
1D-CNN-128	0	0.792178	0	0	1.45081	0
1D-CNN-128	0	0.831224	0	0	1.37163	0
1D-CNN-128	0	0.867705	0	0	1.2899	0
1D-CNN-128	0	0.812537	0	0	1.43435	0
1D-CNN-128	0	0.759168	0	0	1.31046	0
1D-CNN-128	0	0.751295	0	0	1.2846	0
1D-CNN-128	0	0.790412	0	0	1.3421	0
1D-CNN-128	0	0.820177	0	0	1.30092	0
1D-CNN-128	0	0.757257	0	0	1.41063	0
1D-CNN-128	0	0.758298	0	0	1.41702	0
1D-CNN-128	0	0.739981	0	0	1.45444	0
1D-CNN-128	0	0.765193	0	0	1.4623	0
1D-CNN-128	0	0.76124	0	0	2.43992	0
1D-CNN-128	0	0.755109	0	0	1.45615	0
1D-CNN-128	0	0.809236	0	0	1.3172	0
1D-CNN-128	0	0.852689	0	0	1.30601	0
1D-CNN-128	0	1.23496	0	0	1.30213	0
1D-CNN-128	0	0.785309	0	0	1.38247	0
1D-CNN-128	0	0.735772	0	0	1.29428	0
1D-CNN-128	0	0.732418	0	0	1.29898	0
1D-CNN-128	0	0.750694	0	0	1.28751	0
1D-CNN-128	0	0.755799	0	0	1.34674	0
1D-CNN-128	0	0.767649	0	0	1.28608	0
1D-CNN-128	0	0.729701	0	0	1.42764	0
1D-CNN-128	0	0.753989	0	0	1.38779	0
1D-CNN-128	0	0.732203	0	0	1.41367	0
1D-CNN-128	0	0.748429	0	0	1.44352	0
1D-CNN-128	0	0.75807	0	0	1.44347	0
1D-CNN-128	0	0.769458	0	0	1.43381	0
1D-CNN-128	0	0.765814	0	0	1.42566	0
1D-CNN-128	0	0.761206	0	0	1.46987	0
1D-CNN-128	0	0.79529	0	0	1.36831	0
1D-CNN-128	0	0.818913	0	0	1.28979	0
1D-CNN-128	0	0.8142	0	0	1.29909	0
1D-CNN-128	0	0.813858	0	0	1.27777	0
1D-CNN-128	0	0.880021	0	0	1.35751	0
1D-CNN-128	0	0.76532	0	0	1.33039	0
1D-CNN-128	0	0.791859	0	0	1.38899	0
1D-CNN-128	0	0.784673	0	0	1.29495	0
1D-CNN-128	0	0.764302	0	0	1.45538	0
1D-CNN-128	0	0.781375	0	0	1.49775	0
1D-CNN-128	0	0.750511	0	0	1.49087	0
1D-CNN-128	0	0.786915	0	0	1.49235	0
1D-CNN-128	0	0.748541	0	0	1.46546	0
1D-CNN-128	0	0.852628	0	0	1.2896	0
1D-CNN-128	0	0.811892	0	0	1.33435	0
1D-CNN-128	0	0.793678	0	0	1.27405	0
1D-CNN-128	0	0.763237	0	0	1.29707	0
1D-CNN-128	0	0.792703	0	0	1.30358	0
1D-CNN-128	0	0.77528	0	0	1.38894	0
1D-CNN-128	0	0.777729	0	0	1.29889	0
1D-CNN-128	0	0.748964	0	0	1.43424	0
1D-CNN-128	0	0.73141	0	0	1.37939	0
1D-CNN-128	0	0.769363	0	0	1.48039	0
1D-CNN-128	0	0.724361	0	0	1.39434	0
1D-CNN-128	0	0.794047	0	0	1.47069	0
1D-CNN-128	0	0.764287	0	0	1.8762	0
1D-CNN-128	0	0.7972	0	0	2.16517	0
1D-CNN-128	0	0.772534	0	0	1.46758	0
1D-CNN-128	0	1.22652	0	0	1.28739	0
1D-CNN-128	0	1.23626	0	0	1.28642	0
1D-CNN-128	0	0.820841	0	0	1.30112	0
1D-CNN-128	0	0.7923	0	0	1.30465	0
1D-CNN-128	0	0.736842	0	0	1.28755	0
1D-CNN-128	0	0.761944	0	0	1.30173	0
1D-CNN-128	0	0.740225	0	0	1.45732	0
1D-CNN-128	0	0.807182	0	0	1.31832	0
1D-CNN-128	0	0.783506	0	0	1.28823	0
1D-CNN-128	0	0.748386	0	0	1.37435	0
1D-CNN-128	0	0.768014	0	0	1.45922	0
1D-CNN-128	0	0.777779	0	0	1.43339	0
1D-CNN-128	0	0.775691	0	0	1.35094	0
1D-CNN-128	0	0.774037	0	0	1.43414	0
1D-CNN-128	0	0.777558	0	0	1.42573	0
1D-CNN-128	0	0.795003	0	0	1.49315	0
1D-CNN-128	0	0.78223	0	0	1.45283	0
1D-CNN-128	0	0.851246	0	0	1.29279	0
1D-CNN-128	0	0.825172	0	0	1.29382	0
1D-CNN-128	0	0.809122	0	0	1.28598	0
1D-CNN-128	0	0.775503	0	0	1.38442	0
1D-CNN-128	0	0.771458	0	0	1.30113	0
1D-CNN-128	0	0.762836	0	0	1.36453	0
1D-CNN-128	0	0.752912	0	0	1.55808	0
1D-CNN-128	0	0.828743	0	0	1.34166	0
1D-CNN-128	0	0.738734	0	0	1.44111	0
1D-CNN-128	0	0.744555	0	0	1.41669	0
1D-CNN-128	0	0.748198	0	0	1.4135	0
1D-CNN-128	0	0.76693	0	0	1.43261	0
1D-CNN-128	0	0.764211	0	0	1.57584	0
1D-CNN-128	0	0.747728	0	0	2.26203	0
1D-CNN-128	0	0.724619	0	0	1.45739	0
1D-CNN-128	0	0.830007	0	0	1.29276	0
1D-CNN-128	0	1.22043	0	0	1.29678	0
1D-CNN-128	0	1.23513	0	0	1.30348	0
1D-CNN-128	0	0.779662	0	0	1.34256	0
1D-CNN-128	0	0.781703	0	0	1.30458	0
1D-CNN-128	0	0.746239	0	0	1.31705	0
1D-CNN-128	0	0.747535	0	0	1.30752	0
1D-CNN-128	0	0.751196	0	0	1.44691	0
1D-CNN-128	0	0.824146	0	0	1.3033	0
1D-CNN-128	0	0.764933	0	0	1.4052	0
1D-CNN-128	0	0.731051	0	0	1.41196	0
1D-CNN-128	0	0.750516	0	0	1.39696	0
1D-CNN-128	0	0.745435	0	0	1.43499	0
1D-CNN-128	0	0.769577	0	0	1.41496	0
1D-CNN-128	0	0.73709	0	0	1.45886	0
1D-CNN-128	0	0.739364	0	0	1.45813	0
1D-CNN-128	0	0.749154	0	0	1.42017	0
1D-CNN-128	0	0.832491	0	0	1.2986	0
1D-CNN-128	0	0.806898	0	0	1.29285	0
1D-CNN-128	0	0.797894	0	0	1.30863	0
1D-CNN-128	0	0.825947	0	0	1.32982	0
1D-CNN-128	0	0.779499	0	0	1.29293	0
1D-CNN-128	0	0.746763	0	0	1.30522	0
1D-CNN-128	0	0.782807	0	0	1.29601	0
1D-CNN-128	0	0.778127	0	0	1.40806	0
1D-CNN-128	0	0.787121	0	0	1.30388	0
1D-CNN-128	0	0.761453	0	0	1.3233	0
1D-CNN-128	0	0.787723	0	0	1.48414	0
1D-CNN-128	0	0.751934	0	0	1.40253	0
1D-CNN-128	0	0.737632	0	0	1.44222	0
1D-CNN-128	0	0.765655	0	0	1.5214	0
1D-CNN-128	0	0.759497	0	0	1.46007	0
1D-CNN-128	0	0.82644	0	0	1.30321	0
1D-CNN-128	0	0.863458	0	0	1.2893	0
1D-CNN-128	0	0.827974	0	0	1.37614	0
1D-CNN-128	0	0.769282	0	0	1.31303	0
1D-CNN-128	0	0.746515	0	0	1.29697	0
1D-CNN-128	0	0.729286	0	0	1.35381	0
1D-CNN-128	0	0.800667	0	0	1.30295	0
1D-CNN-128	0	0.76053	0	0	1.41021	0
1D-CNN-128	0	0.738516	0	0	1.41865	0
1D-CNN-128	0	0.768473	0	0	1.48834	0
1D-CNN-128	0	0.757219	0	0	1.48315	0
1D-CNN-128	0	0.734309	0	0	1.40456	0
1D-CNN-128	0	0.752953	0	0	1.42067	0
1D-CNN-128	0	0.776928	0	0	1.40108	0
1D-CNN-128	0	0.81124	0	0	1.28638	0
1D-CNN-128	0	0.852242	0	0	1.29773	0
1D-CNN-128	0	0.865938	0	0	1.2954	0
1D-CNN-128	0	0.74435	0	0	1.30534	0
1D-CNN-128	0	0.738061	0	0	1.29208	0
1D-CNN-128	0	0.734605	0	0	1.33053	0
1D-CNN-128	0	0.802608	0	0	1.30509	0
1D-CNN-128	0	0.752298	0	0	1.41626	0
1D-CNN-128	0	0.764867	0	0	1.43926	0
1D-CNN-128	0	0.750533	0	0	1.4556	0
1D-CNN-128	0	0.741907	0	0	1.43562	0
1D-CNN-128	0	0.760697	0	0	1.43206	0
1D-CNN-128	0	0.764034	0	0	1.43288	0
1D-CNN-128	0	0.760813	0	0	1.43377	0
1D-CNN-128	0	0.75221	0	0	1.38472	0
1D-CNN-128	0	0.826948	0	0	1.28462	0
1D-CNN-128	0	0.826872	0	0	1.28661	0
1D-CNN-128	0	0.846469	0	0	1.30569	0
1D-CNN-128	0	0.795357	0	0	1.27853	0
1D-CNN-128	0	0.811909	0	0	1.28923	0
1D-CNN-128	0	0.763171	0	0	1.32179	0
1D-CNN-128	0	0.740702	0	0	1.29247	0
1D-CNN-128	0	0.76561	0	0	1.43058	0
1D-CNN-128	0	0.83669	0	0	1.27804	0
1D-CNN-128	0	0.728412	0	0	1.30269	0
1D-CNN-128	0	0.725701	0	0	1.43947	0
1D-CNN-128	0	0.730947	0	0	1.38525	0
1D-CNN-128	0	0.77573	0	0	1.3643	0
1D-CNN-128	0	0.7363	0	0	1.43218	0
1D-CNN-128	0	0.756862	0	0	1.3709	0
1D-CNN-128	0	0.728927	0	0	1.46968	0
1D-CNN-128	0	0.735338	0	0	1.43491	0
1D-CNN-128	0	0.761082	0	0	1.41532	0
1D-CNN-128	0	0.76906	0	0	1.39811	0
1D-CNN-128	0	0.73573	0	0	1.46911	0
1D-CNN-128	0	0.823441	0	0	1.30184	0
1D-CNN-128	0	0.836504	0	0	1.28434	0
1D-CNN-128	0	0.832038	0	0	1.28259	0
1D-CNN-128	0	0.810114	0	0	1.31312	0
1D-CNN-128	0	0.771496	0	0	1.36619	0
1D-CNN-128	0	0.802748	0	0	1.27916	0
1D-CNN-128	0	0.776161	0	0	1.3084	0
1D-CNN-128	0	0.762431	0	0	1.33224	0
1D-CNN-128	0	0.744089	0	0	1.39028	0
1D-CNN-128	0	0.813538	0	0	1.30474	0
1D-CNN-128	0	0.768543	0	0	1.51066	0
1D-CNN-128	0	0.739627	0	0	1.48196	0
1D-CNN-128	0	0.753415	0	0	1.47448	0
1D-CNN-128	0	0.720586	0	0	1.44778	0
1D-CNN-128	0	0.724685	0	0	1.47146	0
1D-CNN-128	0	0.774959	0	0	1.44704	0
1D-CNN-128	0	0.762619	0	0	1.43654	0
1D-CNN-128	0	0.834092	0	0	1.29768	0
1D-CNN-128	0	0.809423	0	0	1.29339	0
1D-CNN-128	0	0.816341	0	0	1.30462	0
1D-CNN-128	0	0.785683	0	0	1.38956	0
1D-CNN-128	0	0.789799	0	0	1.31404	0
1D-CNN-128	0	0.745937	0	0	1.32455	0
1D-CNN-128	0	0.728314	0	0	1.29638	0
1D-CNN-128	0	0.756678	0	0	1.34018	0
1D-CNN-128	0	0.740372	0	0	1.31747	0
1D-CNN-128	0	0.794292	0	0	1.33026	0
1D-CNN-128	0	0.751588	0	0	1.48416	0
1D-CNN-128	0	0.752696	0	0	1.41429	0
1D-CNN-128	0	0.740657	0	0	1.46332	0
1D-CNN-128	0	0.754663	0	0	1.44296	0
1D-CNN-128	0	0.749075	0	0	1.43209	0
1D-CNN-128	0	0.7567	0	0	1.37381	0
1D-CNN-128	0	0.733879	0	0	1.44881	0
1D-CNN-128	0	0.744024	0	0	1.38936	0
1D-CNN-128	0	0.762794	0	0	1.31561	0
1D-CNN-128	0	0.811483	0	0	1.29813	0
1D-CNN-128	0	0.817116	0	0	1.30329	0
1D-CNN-128	0	0.865882	0	0	1.29154	0
1D-CNN-128	0	0.773646	0	0	1.38114	0
1D-CNN-128	0	0.762717	0	0	1.28485	0
1D-CNN-128	0	0.74026	0	0	1.33882	0
1D-CNN-128	0	0.796812	0	0	1.48165	0
1D-CNN-128	0	0.800776	0	0	1.30363	0
1D-CNN-128	0	0.747769	0	0	1.42309	0
1D-CNN-128	0	0.745212	0	0	1.43311	0
1D-CNN-128	0	0.766481	0	0	1.42512	0
1D-CNN-128	0	0.742653	0	0	1.42007	0
1D-CNN-128	0	0.746278	0	0	1.39333	0
1D-CNN-128	0	0.761069	0	0	1.47385	0
1D-CNN-128	0	0.734147	0	0	1.40809	0
1D-CNN-128	0	0.73405	0	0	1.46375	0
1D-CNN-128	0	0.759151	0	0	1.4193	0
1D-CNN-128	0	0.769647	0	0	1.34812	0
1D-CNN-128	0	0.797045	0	0	1.28177	0
1D-CNN-128	0	0.81609	0	0	1.28703	0
1D-CNN-128	0	0.844141	0	0	1.30014	0
1D-CNN-128	0	0.832333	0	0	1.30694	0
1D-CNN-128	0	0.750935	0	0	1.28875	0
1D-CNN-128	0	0.748316	0	0	1.30156	0
1D-CNN-128	0	0.776328	0	0	1.30126	0
1D-CNN-128	0	0.746576	0	0	1.29767	0
1D-CNN-128	0	0.759744	0	0	1.35141	0
1D-CNN-128	0	0.778654	0	0	1.30483	0
1D-CNN-128	0	0.770468	0	0	1.40545	0
1D-CNN-128	0	0.722796	0	0	1.47879	0
1D-CNN-128	0	0.710387	0	0	1.42163	0
1D-CNN-128	0	0.732229	0	0	1.38099	0
1D-CNN-128	0	0.767638	0	0	1.42162	0
1D-CNN-128	0	0.769009	0	0	1.36594	0
1D-CNN-128	0	0.741751	0	0	1.43246	0
1D-CNN-128	0	0.730595	0	0	1.43536	0
1D-CNN-128	0	0.732677	0	0	1.40062	0
1D-CNN-128	0	0.728674	0	0	1.44474	0
1D-CNN-128	0	0.728757	0	0	1.43548	0
1D-CNN-128	0	0.810984	0	0	1.29076	0
1D-CNN-128	0	0.835815	0	0	1.3039	0
1D-CNN-128	0	0.801684	0	0	1.30218	0
1D-CNN-128	0	0.824551	0	0	1.29122	0
1D-CNN-128	0	0.731001	0	0	1.37203	0
1D-CNN-128	0	0.805917	0	0	1.31177	0
1D-CNN-128	0	0.761972	0	0	1.30353	0
1D-CNN-128	0	0.787621	0	0	1.29849	0
1D-CNN-128	0	0.740865	0	0	1.35119	0
1D-CNN-128	0	0.802494	0	0	1.30539	0
1D-CNN-128	0	0.727332	0	0	1.44859	0
1D-CNN-128	0	0.759012	0	0	1.48458	0
1D-CNN-128	0	0.778175	0	0	1.43626	0
1D-CNN-128	0	0.801002	0	0	1.39931	0
1D-CNN-128	0	0.810667	0	0	1.40953	0
1D-CNN-128	0	0.771113	0	0	1.39384	0
1D-CNN-128	0	0.753924	0	0	1.50145	0
1D-CNN-128	0	0.818789	0	0	1.39448	0
1D-CNN-128	0	0.855667	0	0	1.29549	0
1D-CNN-128	0	0.814468	0	0	1.30229	0
1D-CNN-128	0	0.793075	0	0	1.30592	0
1D-CNN-128	0	0.74441	0	0	1.28353	0
1D-CNN-128	0	0.743081	0	0	1.29057	0
1D-CNN-128	0	0.742077	0	0	1.3359	0
1D-CNN-128	0	0.752255	0	0	1.29676	0
1D-CNN-128	0	0.741587	0	0	1.44612	0
1D-CNN-128	0	0.737557	0	0	1.4117	0
1D-CNN-128	0	0.76166	0	0	1.40617	0
1D-CNN-128	0	0.75842	0	0	1.46594	0
1D-CNN-128	0	0.749032	0	0	1.41958	0
1D-CNN-128	0	0.741092	0	0	1.43797	0
1D-CNN-128	0	0.746546	0	0	1.41475	0
1D-CNN-128	0	0.822016	0	0	1.30071	0
1D-CNN-128	0	0.807154	0	0	1.28657	0
1D-CNN-128	0	0.830952	0	0	1.29632	0
1D-CNN-128	0	0.766686	0	0	1.32167	0
1D-CNN-128	0	0.764648	0	0	1.29397	0
1D-CNN-128	0	0.739811	0	0	1.29924	0
1D-CNN-128	0	0.762282	0	0	1.28203	0
1D-CNN-128	0	0.711233	0	0	1.2943	0
1D-CNN-128	0	0.733779	0	0	1.34108	0
1D-CNN-128	0	0.799611	0	0	1.29631	0
1D-CNN-128	0	0.749974	0	0	1.43631	0
1D-CNN-128	0	0.756656	0	0	1.41947	0
1D-CNN-128	0	0.749415	0	0	1.39425	0
1D-CNN-128	0	0.733269	0	0	1.37498	0
1D-CNN-128	0	0.72638	0	0	1.39915	0
1D-CNN-128	0	0.728555	0	0	1.43718	0
1D-CNN-128	0	0.752111	0	0	1.44174	0
1D-CNN-128	0	0.742126	0	0	1.41256	0
1D-CNN-128	0	0.729119	0	0	1.41447	0
1D-CNN-128	0	0.753334	0	0	1.45168	0
1D-CNN-128	0	0.77758	0	0	1.43188	0
1D-CNN-128	0	0.82484	0	0	1.30925	0
1D-CNN-128	0	0.82305	0	0	1.30131	0
1D-CNN-128	0	0.806563	0	0	1.30682	0
1D-CNN-128	0	0.833268	0	0	1.29746	0
1D-CNN-128	0	0.766064	0	0	1.28359	0
1D-CNN-128	0	0.793979	0	0	1.31205	0
1D-CNN-128	0	0.743298	0	0	1.28484	0
1D-CNN-128	0	0.726084	0	0	1.29867	0
1D-CNN-128	0	0.739758	0	0	1.39432	0
1D-CNN-128	0	0.760585	0	0	1.45807	0
1D-CNN-128	0	0.791323	0	0	1.36139	0
1D-CNN-128	0	0.739915	0	0	1.40799	0
1D-CNN-128	0	0.736879	0	0	1.362	0
1D-CNN-128	0	0.764024	0	0	1.46457	0
1D-CNN-128	0	0.721372	0	0	1.4094	0
1D-CNN-128	0	0.734741	0	0	1.40779	0
1D-CNN-128	0	0.729339	0	0	1.43131	0
1D-CNN-128	0	0.767887	0	0	1.37249	0
1D-CNN-128	0	0.793223	0	0	1.30472	0
1D-CNN-128	0	0.838098	0	0	1.31392	0
1D-CNN-128	0	0.783995	0	0	1.29591	0
1D-CNN-128	0	0.785831	0	0	1.31142	0
1D-CNN-128	0	0.757452	0	0	1.30701	0
1D-CNN-128	0	0.77314	0	0	1.28415	0
1D-CNN-128	0	0.732356	0	0	1.54968	0
1D-CNN-128	0	0.822303	0	0	1.33284	0
1D-CNN-128	0	0.74769	0	0	1.38389	0
1D-CNN-128	0	0.728547	0	0	1.42503	0
1D-CNN-128	0	0.75624	0	0	1.46895	0
1D-CNN-128	0	0.756223	0	0	1.43371	0
1D-CNN-128	0	0.771259	0	0	1.35104	0
1D-CNN-128	0	0.730242	0	0	1.41365	0
1D-CNN-128	0	0.75429	0	0	1.48411	0
1D-CNN-128	0	0.758074	0	0	1.43586	0
1D-CNN-128	0	0.719253	0	0	1.47833	0
1D-CNN-128	0	0.80195	0	0	1.32491	0
1D-CNN-128	0	0.811161	0	0	1.31326	0
1D-CNN-128	0	0.809171	0	0	1.31365	0
1D-CNN-128	0	0.79649	0	0	1.38547	0
1D-CNN-128	0	0.756978	0	0	1.32577	0
1D-CNN-128	0	0.751431	0	0	1.30509	0
1D-CNN-128	0	0.758046	0	0	1.30295	0
1D-CNN-128	0	0.724811	0	0	1.31613	0
1D-CNN-128	0	0.740574	0	0	1.51253	0
1D-CNN-128	0	0.725276	0	0	1.309	0
1D-CNN-128	0	0.778214	0	0	1.29954	0
1D-CNN-128	0	0.750256	0	0	1.39676	0
1D-CNN-128	0	0.759214	0	0	1.43409	0
1D-CNN-128	0	0.740993	0	0	1.45872	0
1D-CNN-128	0	0.739593	0	0	1.43426	0
1D-CNN-128	0	0.736338	0	0	1.39723	0
1D-CNN-128	0	0.736039	0	0	1.4352	0
1D-CNN-128	0	0.737337	0	0	1.40317	0
1D-CNN-128	0	0.732747	0	0	1.43409	0
1D-CNN-128	0	0.757872	0	0	1.38784	0
1D-CNN-128	0	0.723268	0	0	1.45523	0
1D-CNN-128	0	0.824007	0	0	1.30187	0
1D-CNN-128	0	0.846037	0	0	1.28469	0
1D-CNN-128	0	0.824061	0	0	1.30575	0
1D-CNN-128	0	0.804391	0	0	1.30946	0
1D-CNN-128	0	0.766422	0	0	1.42582	0
1D-CNN-128	0	0.77433	0	0	1.29782	0
1D-CNN-128	0	0.752282	0	0	1.2944	0
1D-CNN-128	0	0.742282	0	0	1.31551	0
1D-CNN-128	0	0.736743	0	0	1.31197	0
1D-CNN-128	0	0.758085	0	0	1.33129	0
1D-CNN-128	0	0.802365	0	0	1.29561	0
1D-CNN-128	0	0.757289	0	0	1.3645	0
1D-CNN-128	0	0.742024	0	0	1.4169	0
1D-CNN-128	0	0.780775	0	0	1.48793	0
1D-CNN-128	0	0.730258	0	0	1.46373	0
1D-CNN-128	0	0.772224	0	0	1.45145	0
1D-CNN-128	0	0.756663	0	0	1.42709	0
1D-CNN-128	0	0.739974	0	0	1.39573	0
1D-CNN-128	0	0.771178	0	0	1.42339	0
1D-CNN-128	0	0.807061	0	0	1.29519	0
1D-CNN-128	0	0.838357	0	0	1.29005	0
1D-CNN-128	0	0.820159	0	0	1.30829	0
1D-CNN-128	0	0.784792	0	0	1.41023	0
1D-CNN-128	0	0.78732	0	0	1.28479	0
1D-CNN-128	0	0.780613	0	0	1.31705	0
1D-CNN-128	0	0.774053	0	0	1.37862	0
1D-CNN-128	0	0.75885	0	0	1.34864	0
1D-CNN-128	0	0.787837	0	0	1.28659	0
1D-CNN-128	0	0.772805	0	0	1.41242	0
1D-CNN-128	0	0.753159	0	0	1.47019	0
1D-CNN-128	0	0.738878	0	0	1.46723	0
1D-CNN-128	0	0.767619	0	0	1.96813	0
1D-CNN-128	0	0.778698	0	0	2.04051	0
1D-CNN-128	0	0.747431	0	0	1.48548	0
1D-CNN-128	0	0.749034	0	0	1.44965	0
1D-CNN-128	0	0.830424	0	0	1.30514	0
1D-CNN-128	0	1.01624	0	0	1.30382	0
1D-CNN-128	0	1.02431	0	0	1.30433	0
1D-CNN-128	0	0.817327	0	0	1.39499	0
1D-CNN-128	0	0.753282	0	0	1.3067	0
1D-CNN-128	0	0.744618	0	0	1.29852	0
1D-CNN-128	0	0.744374	0	0	1.30185	0
1D-CNN-128	0	0.742455	0	0	1.32989	0
1D-CNN-128	0	0.769133	0	0	1.3485	0
1D-CNN-128	0	0.800041	0	0	1.28877	0
1D-CNN-128	0	0.758565	0	0	1.42047	0
1D-CNN-128	0	0.761619	0	0	1.43689	0
1D-CNN-128	0	0.759759	0	0	1.43194	0
1D-CNN-128	0	0.747558	0	0	1.40998	0
1D-CNN-128	0	0.755627	0	0	1.39192	0
1D-CNN-128	0	0.768557	0	0	1.5204	0
2D-CNN-64	0	1.33324	0	0	2.31834	0
2D-CNN-64	0	2.02826	0	0	1.44797	0
2D-CNN-64	0	1.04671	0	0	2.42461	0
2D-CNN-64	0	0.972354	0	0	1.93772	0
2D-CNN-64	0	1.52359	0	0	1.20213	0
2D-CNN-64	0	0.939815	0	0	2.54579	0
2D-CNN-64	0	0.9753	0	0	3.04636	0
2D-CNN-64	0	2.06251	0	0	1.06151	0
2D-CNN-64	0	0.996958	0	0	1.15861	0
2D-CNN-64	0	0.947337	0	0	1.19947	0
2D-CNN-64	0	0.925519	0	0	1.13708	0
2D-CNN-64	0	1.09547	0	0	1.13927	0
2D-CNN-64	0	1.0203	0	0	1.21376	0
2D-CNN-64	0	0.97441	0	0	1.15755	0
2D-CNN-64	0	0.950526	0	0	1.19204	0
2D-CNN-64	0	1.31347	0	0	1.03011	0
2D-CNN-64	0	1.88796	0	0	1.15355	0
2D-CNN-64	0	0.953399	0	0	1.14372	0
2D-CNN-64	0	0.962899	0	0	1.18095	0
2D-CNN-64	0	0.964534	0	0	1.16076	0
2D-CNN-64	0	0.957281	0	0	1.18539	0
2D-CNN-64	0	1.11369	0	0	1.07175	0
2D-CNN-64	0	1.05811	0	0	1.15741	0
2D-CNN-64	0	0.979118	0	0	1.74955	0
2D-CNN-64	0	1.00058	0	0	1.4391	0
2D-CNN-64	0	0.929154	0	0	1.14545	0
2D-CNN-64	0	0.932931	0	0	1.16181	0
2D-CNN-64	0	1.01852	0	0	1.02396	0
2D-CNN-64	0	1.01842	0	0	1.16058	0
2D-CNN-64	0	0.965948	0	0	1.21475	0
2D-CNN-64	0	0.927917	0	0	1.15251	0
2D-CNN-64	0	0.95311	0	0	1.13665	0
2D-CNN-64	0	1.07218	0	0	1.13042	0
2D-CNN-64	0	1.02971	0	0	1.01619	0
2D-CNN-64	0	0.954057	0	0	1.12801	0
2D-CNN-64	0	1.0057	0	0	1.31619	0
2D-CNN-64	0	0.933109	0	0	1.24764	0
2D-CNN-64	0	0.922631	0	0	1.14535	0
2D-CNN-64	0	0.923453	0	0	1.13182	0
2D-CNN-64	0	0.993891	0	0	1.05897	0
2D-CNN-64	0	1.05426	0	0	1.01015	0
2D-CNN-64	0	1.01958	0	0	1.02602	0
2D-CNN-64	0	0.980697	0	0	1.19441	0
2D-CNN-64	0	0.92463	0	0	1.12467	0
2D-CNN-64	0	0.921719	0	0	1.13228	0
2D-CNN-64	0	0.975384	0	0	1.11659	0
2D-CNN-64	0	1.02778	0	0	1.0315	0
2D-CNN-64	0	1.04518	0	0	1.07079	0
2D-CNN-64	0	0.963982	0	0	1.0829	0
2D-CNN-64	0	0.953154	0	0	1.59324	0
2D-CNN-64	0	0.943459	0	0	1.41159	0
2D-CNN-64	0	0.919027	0	0	1.13911	0
2D-CNN-64	0	0.949412	0	0	1.13234	0
2D-CNN-64	0	0.90888	0	0	1.10572	0
2D-CNN-64	0	0.91163	0	0	1.1356	0
2D-CNN-64	0	0.985836	0	0	1.00833	0
2D-CNN-64	0	1.01825	0	0	1.00242	0
2D-CNN-64	0	0.983093	0	0	1.11654	0
2D-CNN-64	0	0.907044	0	0	1.10694	0
2D-CNN-64	0	0.940997	0	0	1.12814	0
2D-CNN-64	0	0.913347	0	0	1.13649	0
2D-CNN-64	0	0.918632	0	0	1.13213	0
2D-CNN-64	0	0.905173	0	0	1.1128	0
2D-CNN-64	0	0.926139	0	0	1.13712	0
2D-CNN-64	0	1.03255	0	0	0.976421	0
2D-CNN-64	0	1.04136	0	0	1.03085	0
2D-CNN-64	0	0.937267	0	0	1.03438	0
2D-CNN-64	0	0.942943	0	0	1.11886	0
2D-CNN-64	0	0.917434	0	0	1.1261	0
2D-CNN-64	0	0.932664	0	0	1.13824	0
2D-CNN-64	0	0.913477	0	0	1.15951	0
2D-CNN-64	0	0.929101	0	0	1.12095	0
2D-CNN-64	0	0.974958	0	0	1.1002	0
2D-CNN-64	0	1.00191	0	0	1.00108	0
2D-CNN-64	0	1.017	0	0	1.01662	0
2D-CNN-64	0	0.963414	0	0	1.0429	0
2D-CNN-64	0	0.937195	0	0	1.09344	0
2D-CNN-64	0	0.922736	0	0	1.11327	0
2D-CNN-64	0	0.925597	0	0	1.07273	0
2D-CNN-64	0	0.922446	0	0	1.05572	0
2D-CNN-64	0	0.93546	0	0	1.13186	0
2D-CNN-64	0	0.912111	0	0	1.11738	0
2D-CNN-64	0	0.927277	0	0	1.11713	0
2D-CNN-64	0	0.911391	0	0	1.12797	0
2D-CNN-64	0	0.969521	0	0	1.0196	0
2D-CNN-64	0	1.02277	0	0	1.02025	0
2D-CNN-64	0	1.01984	0	0	1.01674	0
2D-CNN-64	0	0.972505	0	0	1.00047	0
2D-CNN-64	0	0.912685	0	0	1.0322	0
2D-CNN-64	0	0.933775	0	0	1.0965	0
2D-CNN-64	0	0.947564	0	0	1.10403	0
2D-CNN-64	0	0.918608	0	0	1.12814	0
2D-CNN-64	0	0.964583	0	0	1.12794	0
2D-CNN-64	0	0.901488	0	0	1.11165	0
2D-CNN-64	0	0.919461	0	0	1.10513	0
2D-CNN-64	0	0.924782	0	0	1.07357	0
2D-CNN-64	0	0.947145	0	0	1.08827	0
2D-CNN-64	0	1.02872	0	0	0.989632	0
2D-CNN-64	0	1.00738	0	0	1.00655	0
2D-CNN-64	0	0.972452	0	0	1.01366	0
2D-CNN-64	0	0.933159	0	0	1.00224	0
2D-CNN-64	0	0.919364	0	0	1.02807	0
2D-CNN-64	0	0.912998	0	0	1.03804	0
2D-CNN-64	0	0.932979	0	0	1.12845	0
2D-CNN-64	0	0.960274	0	0	1.10309	0
2D-CNN-64	0	0.970496	0	0	1.21148	0
2D-CNN-64	0	0.951601	0	0	1.10597	0
2D-CNN-64	0	0.953545	0	0	1.21686	0
2D-CNN-64	0	0.968416	0	0	1.13817	0
2D-CNN-64	0	1.03496	0	0	1.08617	0
2D-CNN-64	0	1.03058	0	0	1.02358	0
2D-CNN-64	0	0.98335	0	0	1.11637	0
2D-CNN-64	0	0.938998	0	0	1.09861	0
2D-CNN-64	0	0.93026	0	0	1.15104	0
2D-CNN-64	0	0.943353	0	0	1.1651	0
2D-CNN-64	0	0.94664	0	0	1.17028	0
2D-CNN-64	0	0.980224	0	0	1.14677	0
2D-CNN-64	0	0.984521	0	0	1.01122	0
2D-CNN-64	0	1.01127	0	0	1.03174	0
2D-CNN-64	0	1.03398	0	0	1.07054	0
2D-CNN-64	0	0.986564	0	0	1.11042	0
2D-CNN-64	0	0.925738	0	0	1.19285	0
2D-CNN-64	0	0.91029	0	0	1.10548	0
2D-CNN-64	0	0.92846	0	0	1.20277	0
2D-CNN-64	0	0.940454	0	0	1.13529	0
2D-CNN-64	0	1.03019	0	0	1.10432	0
2D-CNN-64	0	1.04888	0	0	1.03007	0
2D-CNN-64	0	0.976607	0	0	1.08113	0
2D-CNN-64	0	0.958627	0	0	1.10518	0
2D-CNN-64	0	0.976081	0	0	1.16182	0
2D-CNN-64	0	0.985548	0	0	1.2144	0
2D-CNN-64	0	0.96578	0	0	1.20945	0
2D-CNN-64	0	0.975669	0	0	1.16014	0
2D-CNN-64	0	1.05912	0	0	1.0144	0
2D-CNN-64	0	1.02527	0	0	1.03083	0
2D-CNN-64	0	0.956849	0	0	1.07756	0
2D-CNN-64	0	0.968213	0	0	1.09235	0
2D-CNN-64	0	0.974572	0	0	1.13404	0
2D-CNN-64	0	0.92304	0	0	1.05052	0
2D-CNN-64	0	0.928513	0	0	1.16631	0
2D-CNN-64	0	0.935124	0	0	1.13608	0
2D-CNN-64	0	0.975495	0	0	1.14069	0
2D-CNN-64	0	1.00975	0	0	1.02224	0
2D-CNN-64	0	1.03784	0	0	1.13053	0
2D-CNN-64	0	0.94136	0	0	1.12215	0
2D-CNN-64	0	1.00572	0	0	1.17983	0
2D-CNN-64	0	0.989442	0	0	1.20163	0
2D-CNN-64	0	0.950119	0	0	1.22363	0
2D-CNN-64	0	0.982454	0	0	1.16844	0
2D-CNN-64	0	1.08562	0	0	1.08781	0
2D-CNN-64	0	1.01858	0	0	1.07516	0
2D-CNN-64	0	0.991763	0	0	1.06489	0
2D-CNN-64	0	0.983426	0	0	1.04556	0
2D-CNN-64	0	0.981639	0	0	1.13709	0
2D-CNN-64	0	0.950836	0	0	1.16628	0
2D-CNN-64	0	0.932133	0	0	1.11302	0
2D-CNN-64	0	0.928056	0	0	1.15671	0
2D-CNN-64	0	0.929614	0	0	1.12352	0
2D-CNN-64	0	0.93819	0	0	1.1719	0
2D-CNN-64	0	0.995297	0	0	1.01849	0
2D-CNN-64	0	1.04374	0	0	1.03504	0
2D-CNN-64	0	1.04384	0	0	1.07019	0
2D-CNN-64	0	0.938341	0	0	1.07975	0
2D-CNN-64	0	0.941006	0	0	1.09174	0
2D-CNN-64	0	0.949158	0	0	1.08524	0
2D-CNN-64	0	0.913546	0	0	1.13932	0
2D-CNN-64	0	0.937033	0	0	1.1078	0
2D-CNN-64	0	0.927455	0	0	1.14423	0
2D-CNN-64	0	0.918334	0	0	1.0677	0
2D-CNN-64	0	0.930822	0	0	1.16776	0
2D-CNN-64	0	0.97006	0	0	1.13689	0
2D-CNN-64	0	1.00059	0	0	1.02664	0
2D-CNN-64	0	1.04576	0	0	1.02564	0
2D-CNN-64	0	0.972692	0	0	1.04079	0
2D-CNN-64	0	0.958306	0	0	1.03802	0
2D-CNN-64	0	0.99971	0	0	1.13586	0
2D-CNN-64	0	0.926084	0	0	1.09751	0
2D-CNN-64	0	0.932412	0	0	1.16305	0
2D-CNN-64	0	0.929791	0	0	1.1691	0
2D-CNN-64	0	0.927919	0	0	1.14538	0
2D-CNN-64	0	0.973945	0	0	1.02513	0
2D-CNN-64	0	1.01113	0	0	1.01805	0
2D-CNN-64	0	0.983784	0	0	1.05014	0
2D-CNN-64	0	0.986366	0	0	1.01778	0
2D-CNN-64	0	0.962887	0	0	1.09139	0
2D-CNN-64	0	0.951139	0	0	1.12611	0
2D-CNN-64	0	0.990411	0	0	1.11876	0
2D-CNN-64	0	0.927783	0	0	1.15643	0
2D-CNN-64	0	0.933036	0	0	1.13688	0
2D-CNN-64	0	0.937077	0	0	1.13019	0
2D-CNN-64	0	1.05537	0	0	1.01981	0
2D-CNN-64	0	0.95783	0	0	1.06701	0
2D-CNN-64	0	0.928522	0	0	1.08893	0
2D-CNN-64	0	0.937485	0	0	1.151	0
2D-CNN-64	0	0.946266	0	0	1.07991	0
2D-CNN-64	0	0.951248	0	0	1.16532	0
2D-CNN-64	0	0.935225	0	0	1.18592	0
2D-CNN-64	0	0.935895	0	0	1.14668	0
2D-CNN-64	0	0.929968	0	0	1.04508	0
2D-CNN-64	0	1.03151	0	0	1.01392	0
2D-CNN-64	0	1.08158	0	0	1.63483	0
2D-CNN-64	0	0.977706	0	0	1.47976	0
2D-CNN-64	0	1.92791	0	0	1.13049	0
2D-CNN-64	0	2.01938	0	0	2.49358	0
2D-CNN-64	0	0.94114	0	0	2.57789	0
2D-CNN-64	0	1.26957	0	0	1.64314	0
2D-CNN-64	0	0.998905	0	0	2.22777	0
2D-CNN-64	0	0.914566	0	0	1.93854	0
2D-CNN-64	0	1.83763	0	0	1.30187	0
2D-CNN-64	0	1.21384	0	0	1.23544	0
2D-CNN-64	0	0.914802	0	0	1.14396	0
2D-CNN-64	0	0.922489	0	0	1.18019	0
2D-CNN-64	0	1.25858	0	0	1.05218	0
2D-CNN-64	0	1.02579	0	0	1.15868	0
2D-CNN-64	0	0.927954	0	0	1.5309	0
2D-CNN-64	0	0.920522	0	0	1.42671	0
2D-CNN-64	0	0.9249	0	0	1.15672	0
2D-CNN-64	0	1.02959	0	0	1.02808	0
2D-CNN-64	0	1.02722	0	0	1.09065	0
2D-CNN-64	0	1.00901	0	0	1.20503	0
2D-CNN-64	0	0.967703	0	0	1.91135	0
2D-CNN-64	0	1.00254	0	0	1.21104	0
2D-CNN-64	0	1.02116	0	0	1.11566	0
2D-CNN-64	0	1.02073	0	0	1.17398	0
2D-CNN-64	0	0.968523	0	0	1.07592	0
2D-CNN-64	0	0.945105	0	0	1.16166	0
2D-CNN-64	0	0.919873	0	0	1.13684	0
2D-CNN-64	0	0.912787	0	0	1.15396	0
2D-CNN-64	0	1.01339	0	0	1.09169	0
2D-CNN-64	0	1.05643	0	0	1.0009	0
2D-CNN-64	0	0.991573	0	0	1.00924	0
2D-CNN-64	0	0.953365	0	0	1.22698	0
2D-CNN-64	0	0.950396	0	0	1.15449	0
2D-CNN-64	0	0.908709	0	0	1.1284	0
2D-CNN-64	0	0.903328	0	0	1.1408	0
2D-CNN-64	0	0.923831	0	0	1.13894	0
2D-CNN-64	0	1.01445	0	0	1.04366	0
2D-CNN-64	0	1.03604	0	0	1.03428	0
2D-CNN-64	0	1.01545	0	0	1.10019	0
2D-CNN-64	0	0.987528	0	0	1.22539	0
2D-CNN-64	0	0.918956	0	0	1.18898	0
2D-CNN-64	0	0.917058	0	0	1.14105	0
2D-CNN-64	0	0.943373	0	0	1.1504	0
2D-CNN-64	0	1.04271	0	0	1.05546	0
2D-CNN-64	0	0.984244	0	0	1.1011	0
2D-CNN-64	0	0.986375	0	0	1.0229	0
2D-CNN-64	0	0.965216	0	0	1.15034	0
2D-CNN-64	0	0.911795	0	0	1.14905	0
2D-CNN-64	0	0.905284	0	0	1.15688	0
2D-CNN-64	0	0.924303	0	0	1.1396	0
2D-CNN-64	0	0.916136	0	0	1.13941	0
2D-CNN-64	0	1.02329	0	0	0.990351	0
2D-CNN-64	0	1.00523	0	0	1.00639	0
2D-CNN-64	0	0.960924	0	0	1.09854	0
2D-CNN-64	0	0.933676	0	0	1.11409	0
2D-CNN-64	0	0.908929	0	0	1.14648	0
2D-CNN-64	0	0.926392	0	0	1.11574	0
2D-CNN-64	0	0.918043	0	0	1.14958	0
2D-CNN-64	0	0.909288	0	0	1.14015	0
2D-CNN-64	0	1.03226	0	0	1.01519	0
2D-CNN-64	0	1.0205	0	0	1.00371	0
2D-CNN-64	0	1.00114	0	0	1.02417	0
2D-CNN-64	0	0.948704	0	0	1.07262	0
2D-CNN-64	0	0.949202	0	0	1.03187	0
2D-CNN-64	0	0.921827	0	0	1.15362	0
2D-CNN-64	0	0.930443	0	0	1.13677	0
2D-CNN-64	0	0.930487	0	0	1.11674	0
2D-CNN-64	0	0.936621	0	0	1.15076	0
2D-CNN-64	0	0.922621	0	0	1.15086	0
2D-CNN-64	0	1.03524	0	0	1.03376	0
2D-CNN-64	0	1.02832	0	0	1.01667	0
2D-CNN-64	0	1.01377	0	0	1.004	0
2D-CNN-64	0	0.978621	0	0	0.99973	0
2D-CNN-64	0	0.935226	0	0	1.03804	0
2D-CNN-64	0	0.932435	0	0	1.03428	0
2D-CNN-64	0	0.934078	0	0	1.14325	0
2D-CNN-64	0	0.908109	0	0	1.14834	0
2D-CNN-64	0	0.920333	0	0	1.10673	0
2D-CNN-64	0	0.918077	0	0	1.06903	0
2D-CNN-64	0	0.913675	0	0	1.12165	0
2D-CNN-64	0	0.906499	0	0	1.12608	0
2D-CNN-64	0	0.95614	0	0	1.14406	0
2D-CNN-64	0	0.954099	0	0	1.14458	0
2D-CNN-64	0	1.00141	0	0	1.03751	0
2D-CNN-64	0	1.01618	0	0	0.986022	0
2D-CNN-64	0	1.00061	0	0	1.092	0
2D-CNN-64	0	0.963191	0	0	1.0715	0
2D-CNN-64	0	0.910576	0	0	1.02951	0
2D-CNN-64	0	0.947513	0	0	1.0894	0
2D-CNN-64	0	0.913955	0	0	1.13453	0
2D-CNN-64	0	0.918127	0	0	1.14433	0
2D-CNN-64	0	0.915155	0	0	1.10692	0
2D-CNN-64	0	0.95911	0	0	1.11674	0
2D-CNN-64	0	0.993176	0	0	1.1454	0
2D-CNN-64	0	1.0357	0	0	1.06562	0
2D-CNN-64	0	1.01363	0	0	1.0375	0
2D-CNN-64	0	1.00812	0	0	1.08426	0
2D-CNN-64	0	0.997631	0	0	1.10882	0
2D-CNN-64	0	0.989344	0	0	1.21907	0
2D-CNN-64	0	0.955023	0	0	1.20977	0
2D-CNN-64	0	0.919159	0	0	1.15692	0
2D-CNN-64	0	0.925835	0	0	1.12206	0
2D-CNN-64	0	1.03846	0	0	1.02894	0
2D-CNN-64	0	1.05955	0	0	1.10665	0
2D-CNN-64	0	0.968276	0	0	1.17895	0
2D-CNN-64	0	0.929647	0	0	1.1814	0
2D-CNN-64	0	0.908995	0	0	1.15395	0
2D-CNN-64	0	0.932329	0	0	1.18278	0
2D-CNN-64	0	1.02472	0	0	1.0574	0
2D-CNN-64	0	1.04719	0	0	1.01746	0
2D-CNN-64	0	0.950903	0	0	1.11126	0
2D-CNN-64	0	0.967947	0	0	1.05996	0
2D-CNN-64	0	0.946471	0	0	1.23267	0
2D-CNN-64	0	0.93537	0	0	1.18512	0
2D-CNN-64	0	0.937149	0	0	1.15619	0
2D-CNN-64	0	1.04069	0	0	1.0912	0
2D-CNN-64	0	1.0516	0	0	1.00992	0
2D-CNN-64	0	0.958908	0	0	1.08316	0
2D-CNN-64	0	0.911911	0	0	1.05044	0
2D-CNN-64	0	0.976606	0	0	1.06861	0
2D-CNN-64	0	0.921188	0	0	1.1429	0
2D-CNN-64	0	0.940349	0	0	1.15664	0
2D-CNN-64	0	0.92848	0	0	1.14355	0
2D-CNN-64	0	0.941742	0	0	1.14844	0
2D-CNN-64	0	0.993815	0	0	1.07406	0
2D-CNN-64	0	1.03865	0	0	1.01881	0
2D-CNN-64	0	1.01646	0	0	1.00128	0
2D-CNN-64	0	0.911722	0	0	1.01313	0
2D-CNN-64	0	0.972223	0	0	1.03151	0
2D-CNN-64	0	0.932741	0	0	1.1879	0
2D-CNN-64	0	0.926064	0	0	1.1603	0
2D-CNN-64	0	0.922115	0	0	1.15595	0
2D-CNN-64	0	0.92457	0	0	1.12738	0
2D-CNN-64	0	0.932436	0	0	1.11178	0
2D-CNN-64	0	1.03106	0	0	1.01047	0
2D-CNN-64	0	1.03448	0	0	1.01513	0
2D-CNN-64	0	0.992228	0	0	1.00506	0
2D-CNN-64	0	0.952665	0	0	1.10171	0
2D-CNN-64	0	1.00899	0	0	1.08823	0
2D-CNN-64	0	0.97556	0	0	1.16965	0
2D-CNN-64	0	0.963427	0	0	1.19811	0
2D-CNN-64	0	0.954806	0	0	1.16639	0
2D-CNN-64	0	0.958917	0	0	1.19727	0
2D-CNN-64	0	1.02749	0	0	1.03553	0
2D-CNN-64	0	1.04404	0	0	1.01931	0
2D-CNN-64	0	1.0029	0	0	1.06415	0
2D-CNN-64	0	0.945567	0	0	1.11802	0
2D-CNN-64	0	0.932961	0	0	1.14464	0
2D-CNN-64	0	0.935405	0	0	1.16259	0
2D-CNN-64	0	0.934588	0	0	1.16585	0
2D-CNN-64	0	0.922992	0	0	1.13138	0
2D-CNN-64	0	1.02325	0	0	1.02047	0
2D-CNN-64	0	1.03617	0	0	1.01936	0
2D-CNN-64	0	1.00501	0	0	1.08501	0
2D-CNN-64	0	1.0022	0	0	1.13889	0
2D-CNN-64	0	0.967721	0	0	1.19473	0
2D-CNN-64	0	0.979543	0	0	1.17808	0
2D-CNN-64	0	0.950505	0	0	1.18505	0
2D-CNN-64	0	1.08533	0	0	1.01123	0
2D-CNN-64	0	0.999029	0	0	1.06637	0
2D-CNN-64	0	0.929725	0	0	1.09709	0
2D-CNN-64	0	0.946953	0	0	1.15408	0
2D-CNN-64	0	0.956005	0	0	1.13447	0
2D-CNN-64	0	0.929078	0	0	1.17085	0
2D-CNN-64	0	0.932601	0	0	1.13969	0
2D-CNN-64	0	1.02062	0	0	1.08333	0
2D-CNN-64	0	1.01353	0	0	1.06617	0
2D-CNN-64	0	0.987592	0	0	1.04015	0
2D-CNN-64	0	0.971575	0	0	1.03096	0
2D-CNN-64	0	0.962886	0	0	1.04616	0
2D-CNN-64	0	0.932555	0	0	1.14437	0
2D-CNN-64	0	0.922479	0	0	1.15914	0
2D-CNN-64	0	0.924279	0	0	1.12887	0
2D-CNN-64	0	0.907127	0	0	1.11223	0
2D-CNN-64	0	0.91055	0	0	1.14447	0
2D-CNN-64	0	1.02862	0	0	1.0153	0
2D-CNN-64	0	1.0355	0	0	1.01656	0
2D-CNN-64	0	0.986385	0	0	1.0903	0
2D-CNN-64	0	0.967302	0	0	1.06685	0
2D-CNN-64	0	0.999211	0	0	1.1738	0
2D-CNN-64	0	0.949087	0	0	1.23993	0
2D-CNN-64	0	0.97871	0	0	1.14655	0
2D-CNN-64	0	1.0607	0	0	1.07993	0
2D-CNN-64	0	1.02035	0	0	1.09206	0
2D-CNN-64	0	1.00004	0	0	1.0753	0
2D-CNN-64	0	0.973819	0	0	1.15815	0
2D-CNN-64	0	0.916072	0	0	1.16741	0
2D-CNN-64	0	0.922506	0	0	1.13844	0
2D-CNN-64	0	0.914517	0	0	1.14025	0
2D-CNN-64	0	0.935683	0	0	1.12512	0
2D-CNN-64	0	1.03632	0	0	0.996062	0
2D-CNN-64	0	1.01567	0	0	1.03331	0
2D-CNN-64	0	0.981165	0	0	1.0684	0
2D-CNN-64	0	0.985014	0	0	1.05984	0
2D-CNN-64	0	1.00747	0	0	1.17507	0
2D-CNN-64	0	0.973754	0	0	1.15128	0
2D-CNN-64	0	0.958683	0	0	1.18999	0
2D-CNN-64	0	0.973092	0	0	1.1555	0
2D-CNN-64	0	0.923311	0	0	1.14246	0
2D-CNN-64	0	1.02773	0	0	1.07919	0
2D-CNN-64	0	1.17087	0	0	2.39717	0
2D-CNN-64	0	2.26639	0	0	1.20488	0
2D-CNN-64	0	1.02228	0	0	2.13785	0
2D-CNN-64	0	0.966514	0	0	2.70242	0
2D-CNN-64	0	1.51298	0	0	1.10963	0
2D-CNN-64	0	0.949806	0	0	1.13541	0
2D-CNN-64	0	0.978732	0	0	1.86808	0
2D-CNN-64	0	0.968148	0	0	1.77674	0
2D-CNN-64	0	1.09577	0	0	1.05861	0
2D-CNN-64	0	1.08539	0	0	1.18646	0
2D-CNN-64	0	0.968476	0	0	1.21057	0
2D-CNN-64	0	0.972793	0	0	1.12079	0
2D-CNN-64	0	0.961371	0	0	1.2013	0
2D-CNN-64	0	1.03088	0	0	1.10698	0
2D-CNN-64	0	1.06232	0	0	1.0387	0
2D-CNN-64	0	1.07519	0	0	1.15328	0
2D-CNN-64	0	1.01429	0	0	1.22601	0
2D-CNN-64	0	0.970631	0	0	1.50264	0
2D-CNN-64	0	0.954456	0	0	1.20989	0
2D-CNN-64	0	1.22096	0	0	1.0725	0
2D-CNN-64	0	1.02965	0	0	1.08459	0
2D-CNN-64	0	0.922212	0	0	1.82879	0
2D-CNN-64	0	0.946058	0	0	2.11298	0
2D-CNN-64	0	0.992107	0	0	2.0367	0
2D-CNN-64	0	2.1602	0	0	1.02632	0
2D-CNN-64	0	0.973431	0	0	1.05313	0
2D-CNN-64	0	0.95123	0	0	1.1211	0
2D-CNN-64	0	0.905306	0	0	1.13782	0
2D-CNN-64	0	0.920655	0	0	1.12601	0
2D-CNN-64	0	0.947442	0	0	1.14697	0
2D-CNN-64	0	1.044	0	0	1.11296	0
2D-CNN-64	0	1.01307	0	0	0.999693	0
2D-CNN-64	0	1.01142	0	0	1.0407	0
2D-CNN-64	0	0.976753	0	0	1.12275	0
2D-CNN-64	0	0.948298	0	0	1.07768	0
2D-CNN-64	0	0.918901	0	0	1.14155	0
2D-CNN-64	0	0.935476	0	0	1.13687	0
2D-CNN-64	0	0.917877	0	0	1.15536	0
2D-CNN-64	0	0.917641	0	0	1.16351	0
2D-CNN-64	0	1.01726	0	0	1.06547	0
2D-CNN-64	0	1.03246	0	0	1.09158	0
2D-CNN-64	0	1.01366	0	0	1.05521	0
2D-CNN-64	0	0.996004	0	0	1.14295	0
2D-CNN-64	0	0.931467	0	0	1.15452	0
2D-CNN-64	0	0.910393	0	0	1.10996	0
2D-CNN-64	0	0.926021	0	0	1.17737	0
2D-CNN-64	0	0.921474	0	0	1.14094	0
2D-CNN-64	0	1.01904	0	0	1.00989	0
2D-CNN-64	0	1.02671	0	0	1.04953	0
2D-CNN-64	0	0.931022	0	0	1.02294	0
2D-CNN-64	0	0.961759	0	0	1.09751	0
2D-CNN-64	0	0.91237	0	0	1.09485	0
2D-CNN-64	0	0.921727	0	0	1.11711	0
2D-CNN-64	0	0.949549	0	0	1.15218	0
2D-CNN-64	0	0.925673	0	0	1.14067	0
2D-CNN-64	0	1.00696	0	0	1.07334	0
2D-CNN-64	0	1.0194	0	0	1.0121	0
2D-CNN-64	0	1.05186	0	0	1.02298	0
2D-CNN-64	0	0.939922	0	0	1.04305	0
2D-CNN-64	0	0.954423	0	0	1.03491	0
2D-CNN-64	0	0.908892	0	0	1.0979	0
2D-CNN-64	0	0.945487	0	0	1.13177	0
2D-CNN-64	0	0.943806	0	0	1.08656	0
2D-CNN-64	0	0.92191	0	0	1.14538	0
2D-CNN-64	0	0.933897	0	0	1.1514	0
2D-CNN-64	0	0.933446	0	0	1.15044	0
2D-CNN-64	0	1.04181	0	0	1.01434	0
2D-CNN-64	0	1.00521	0	0	1.01207	0
2D-CNN-64	0	1.03712	0	0	1.02067	0
2D-CNN-64	0	0.959829	0	0	1.13004	0
2D-CNN-64	0	0.939293	0	0	1.09845	0
2D-CNN-64	0	0.998106	0	0	1.20909	0
2D-CNN-64	0	0.964763	0	0	1.1872	0
2D-CNN-64	0	0.982592	0	0	1.15653	0
2D-CNN-64	0	1.02946	0	0	1.13163	0
2D-CNN-64	0	1.01311	0	0	0.988933	0
2D-CNN-64	0	1.00946	0	0	1.03031	0
2D-CNN-64	0	0.951397	0	0	1.01356	0
2D-CNN-64	0	0.92212	0	0	1.15077	0
2D-CNN-64	0	0.932041	0	0	1.0218	0
2D-CNN-64	0	0.914894	0	0	1.10249	0
2D-CNN-64	0	0.919877	0	0	1.15152	0
2D-CNN-64	0	0.914833	0	0	1.10787	0
2D-CNN-64	0	0.920369	0	0	1.15606	0
2D-CNN-64	0	0.911786	0	0	1.14876	0
2D-CNN-64	0	0.990239	0	0	1.07455	0
2D-CNN-64	0	1.00553	0	0	1.01223	0
2D-CNN-64	0	0.998342	0	0	1.1112	0
2D-CNN-64	0	0.929764	0	0	1.10236	0
2D-CNN-64	0	0.949176	0	0	1.1625	0
2D-CNN-64	0	0.920009	0	0	1.13772	0
2D-CNN-64	0	0.922089	0	0	1.12208	0
2D-CNN-64	0	0.89996	0	0	1.1284	0
2D-CNN-64	0	0.919873	0	0	1.16047	0
2D-CNN-64	0	1.00709	0	0	1.07071	0
2D-CNN-64	0	1.00719	0	0	1.00746	0
2D-CNN-64	0	1.00869	0	0	1.02301	0
2D-CNN-64	0	0.920741	0	0	1.01987	0
2D-CNN-64	0	0.954826	0	0	1.0495	0
2D-CNN-64	0	0.933338	0	0	1.02897	0
2D-CNN-64	0	0.963352	0	0	1.09925	0
2D-CNN-64	0	0.916449	0	0	1.14222	0
2D-CNN-64	0	0.930105	0	0	1.12126	0
2D-CNN-64	0	0.926199	0	0	1.15302	0
2D-CNN-64	0	0.935305	0	0	1.13653	0
2D-CNN-64	0	0.951824	0	0	1.10237	0
2D-CNN-64	0	1.0147	0	0	1.03467	0
2D-CNN-64	0	1.02421	0	0	1.00855	0
2D-CNN-64	0	0.989107	0	0	1.06245	0
2D-CNN-64	0	0.949536	0	0	1.11122	0
2D-CNN-64	0	0.931622	0	0	1.10636	0
2D-CNN-64	0	0.92555	0	0	1.13446	0
2D-CNN-64	0	0.915606	0	0	1.14064	0
2D-CNN-64	0	0.928461	0	0	1.12383	0
2D-CNN-64	0	0.916421	0	0	1.15976	0
2D-CNN-64	0	0.943151	0	0	1.16933	0
2D-CNN-64	0	0.95065	0	0	1.08026	0
2D-CNN-64	0	1.01947	0	0	1.00587	0
2D-CNN-64	0	1.04886	0	0	1.01419	0
2D-CNN-64	0	1.03778	0	0	1.01043	0
2D-CNN-64	0	0.970097	0	0	1.12209	0
2D-CNN-64	0	0.925061	0	0	1.08956	0
2D-CNN-64	0	0.934542	0	0	1.04444	0
2D-CNN-64	0	0.917229	0	0	1.13553	0
2D-CNN-64	0	0.910175	0	0	1.11129	0
2D-CNN-64	0	0.91328	0	0	1.16679	0
2D-CNN-64	0	0.922841	0	0	1.13941	0
2D-CNN-64	0	1.02877	0	0	0.998714	0
2D-CNN-64	0	1.01341	0	0	1.0093	0
2D-CNN-64	0	0.981734	0	0	1.16237	0
2D-CNN-64	0	0.984995	0	0	1.11849	0
2D-CNN-64	0	0.942423	0	0	1.12203	0
2D-CNN-64	0	0.943475	0	0	1.14187	0
2D-CNN-64	0	0.899266	0	0	1.17592	0
2D-CNN-64	0	0.930186	0	0	1.15516	0
2D-CNN-64	0	1.03714	0	0	1.023	0
2D-CNN-64	0	1.01171	0	0	1.00109	0
2D-CNN-64	0	1.03276	0	0	1.01536	0
2D-CNN-64	0	0.965294	0	0	1.03377	0
2D-CNN-64	0	0.929508	0	0	1.07963	0
2D-CNN-64	0	0.948956	0	0	1.06171	0
2D-CNN-64	0	0.934798	0	0	1.07477	0
2D-CNN-64	0	0.926173	0	0	1.13102	0
2D-CNN-64	0	0.911457	0	0	1.06864	0
2D-CNN-64	0	0.908865	0	0	1.13344	0
2D-CNN-64	0	0.912703	0	0	1.15694	0
2D-CNN-64	0	0.938586	0	0	1.16864	0
2D-CNN-64	0	1.03057	0	0	1.07853	0
2D-CNN-64	0	1.00165	0	0	1.02026	0
2D-CNN-64	0	1.04298	0	0	1.01425	0
2D-CNN-64	0	0.966439	0	0	1.01029	0
2D-CNN-64	0	0.933766	0	0	1.02062	0
2D-CNN-64	0	0.944443	0	0	1.02092	0
2D-CNN-64	0	0.932742	0	0	1.09027	0
2D-CNN-64	0	0.931902	0	0	1.17338	0
2D-CNN-64	0	0.946319	0	0	1.14882	0
2D-CNN-64	0	0.94838	0	0	1.17566	0
2D-CNN-64	0	0.942577	0	0	1.15316	0
2D-CNN-64	0	0.912409	0	0	1.14103	0
2D-CNN-64	0	0.938537	0	0	1.11856	0
2D-CNN-64	0	1.02947	0	0	1.00991	0
2D-CNN-64	0	1.00307	0	0	1.03935	0
2D-CNN-64	0	1.03827	0	0	1.01434	0
2D-CNN-64	0	0.941057	0	0	1.0514	0
2D-CNN-64	0	0.920015	0	0	1.04266	0
2D-CNN-64	0	0.940918	0	0	1.07905	0
2D-CNN-64	0	0.934295	0	0	1.07668	0
2D-CNN-64	0	0.951168	0	0	1.10581	0
2D-CNN-64	0	0.955784	0	0	1.12962	0
2D-CNN-64	0	0.946106	0	0	1.14986	0
2D-CNN-64	0	0.927185	0	0	1.12408	0
2D-CNN-64	0	1.01803	0	0	1.01409	0
2D-CNN-64	0	1.03422	0	0	1.01901	0
2D-CNN-64	0	1.02047	0	0	0.998283	0
2D-CNN-64	0	0.967281	0	0	1.04788	0
2D-CNN-64	0	0.931869	0	0	1.032	0
2D-CNN-64	0	0.915011	0	0	1.03918	0
2D-CNN-64	0	0.937416	0	0	1.13351	0
2D-CNN-64	0	0.914526	0	0	1.0944	0
2D-CNN-64	0	0.925226	0	0	1.08936	0
2D-CNN-64	0	0.929364	0	0	1.1228	0
2D-CNN-64	0	0.924593	0	0	1.15861	0
2D-CNN-64	0	0.924092	0	0	1.17422	0
2D-CNN-64	0	1.02133	0	0	1.12014	0
2D-CNN-64	0	1.02393	0	0	1.01705	0
2D-CNN-64	0	1.00992	0	0	1.0125	0
2D-CNN-64	0	1.01718	0	0	1.00383	0
2D-CNN-64	0	0.952293	0	0	1.01437	0
2D-CNN-64	0	0.97768	0	0	1.04444	0
2D-CNN-64	0	0.920554	0	0	1.07487	0
2D-CNN-64	0	1.00185	0	0	1.11966	0
2D-CNN-64	0	0.99472	0	0	1.18762	0
2D-CNN-64	0	0.95192	0	0	1.13354	0
2D-CNN-64	0	0.972162	0	0	1.15347	0
2D-CNN-64	0	0.921959	0	0	1.19442	0
2D-CNN-64	0	1.03807	0	0	1.01247	0
2D-CNN-64	0	1.07558	0	0	1.0625	0
2D-CNN-64	0	0.995296	0	0	1.00733	0
2D-CNN-64	0	1.01239	0	0	1.06798	0
2D-CNN-64	0	0.942132	0	0	1.00425	0
2D-CNN-64	0	0.937524	0	0	1.05479	0
2D-CNN-64	0	0.95565	0	0	1.12163	0
2D-CNN-64	0	0.926007	0	0	1.14207	0
2D-CNN-64	0	0.945249	0	0	1.14441	0
2D-CNN-64	0	0.922823	0	0	1.12592	0
2D-CNN-64	0	0.920956	0	0	1.14388	0
2D-CNN-64	0	0.925118	0	0	1.16616	0
2D-CNN-64	0	0.924677	0	0	1.14063	0
2D-CNN-128	0	4.08442	0	0	6.95179	0
2D-CNN-128	0	3.91015	0	0	3.80251	0
2D-CNN-128	0	2.45877	0	0	5.94578	0
2D-CNN-128	0	2.17234	0	0	6.40166	0
2D-CNN-128	0	2.18138	0	0	6.81006	0
2D-CNN-128	0	3.16609	0	0	4.8032	0
2D-CNN-128	0	2.51919	0	0	6.25988	0
2D-CNN-128	0	1.9811	0	0	6.74235	0
2D-CNN-128	0	1.95734	0	0	4.57087	0
2D-CNN-128	0	2.55757	0	0	4.04376	0
2D-CNN-128	0	3.02557	0	0	4.29834	0
2D-CNN-128	0	2.05532	0	0	5.27063	0
2D-CNN-128	0	2.12669	0	0	4.0858	0
2D-CNN-128	0	1.93353	0	0	4.80681	0
2D-CNN-128	0	2.33001	0	0	3.91449	0
2D-CNN-128	0	3.66572	0	0	4.8748	0
2D-CNN-128	0	2.10849	0	0	6.1451	0
2D-CNN-128	0	2.03003	0	0	4.03891	0
2D-CNN-128	0	1.96315	0	0	6.25772	0
2D-CNN-128	0	2.32619	0	0	3.76416	0
2D-CNN-128	0	2.75083	0	0	4.06652	0
2D-CNN-128	0	2.10586	0	0	4.40975	0
2D-CNN-128	0	2.0324	0	0	4.11555	0
2D-CNN-128	0	1.93426	0	0	4.2065	0
2D-CNN-128	0	2.14316	0	0	5.03801	0
2D-CNN-128	0	2.88286	0	0	3.9176	0
2D-CNN-128	0	2.2338	0	0	4.21127	0
2D-CNN-128	0	1.95135	0	0	4.14457	0
2D-CNN-128	0	1.95417	0	0	4.26531	0
2D-CNN-128	0	2.09396	0	0	4.12136	0
2D-CNN-128	0	2.21536	0	0	3.59074	0
2D-CNN-128	0	2.22177	0	0	4.56668	0
2D-CNN-128	0	2.01767	0	0	4.11397	0
2D-CNN-128	0	2.08225	0	0	4.25976	0
2D-CNN-128	0	1.99832	0	0	4.0856	0
2D-CNN-128	0	2.05624	0	0	4.381	0
2D-CNN-128	0	3.38033	0	0	3.54224	0
2D-CNN-128	0	2.18938	0	0	4.00296	0
2D-CNN-128	0	2.02232	0	0	6.65146	0
2D-CNN-128	0	1.96502	0	0	4.05342	0
2D-CNN-128	0	1.9749	0	0	4.11606	0
2D-CNN-128	0	2.09283	0	0	4.00225	0
2D-CNN-128	0	2.26318	0	0	3.49913	0
2D-CNN-128	0	2.15357	0	0	4.0837	0
2D-CNN-128	0	1.93972	0	0	3.99553	0
2D-CNN-128	0	1.94188	0	0	4.01547	0
2D-CNN-128	0	1.89711	0	0	4.07628	0
2D-CNN-128	0	1.92632	0	0	4.16367	0
2D-CNN-128	0	2.04882	0	0	4.14166	0
2D-CNN-128	0	2.23724	0	0	3.83619	0
2D-CNN-128	0	2.21184	0	0	3.94666	0
2D-CNN-128	0	1.94783	0	0	4.07139	0
2D-CNN-128	0	2.0544	0	0	4.02044	0
2D-CNN-128	0	1.96277	0	0	4.02865	0
2D-CNN-128	0	1.99939	0	0	4.11798	0
2D-CNN-128	0	2.04421	0	0	4.0511	0
2D-CNN-128	0	2.19597	0	0	3.70124	0
2D-CNN-128	0	4.51945	0	0	4.28434	0
2D-CNN-128	0	1.96467	0	0	4.07588	0
2D-CNN-128	0	1.94265	0	0	4.30535	0
2D-CNN-128	0	1.99461	0	0	4.97498	0
2D-CNN-128	0	2.05597	0	0	6.63159	0
2D-CNN-128	0	2.21475	0	0	3.85795	0
2D-CNN-128	0	2.01403	0	0	4.20227	0
2D-CNN-128	0	1.90628	0	0	3.98681	0
2D-CNN-128	0	1.91896	0	0	4.02867	0
2D-CNN-128	0	1.96048	0	0	4.17619	0
2D-CNN-128	0	1.96825	0	0	4.33166	0
2D-CNN-128	0	2.1923	0	0	3.81107	0
2D-CNN-128	0	2.2493	0	0	3.81716	0
2D-CNN-128	0	2.13273	0	0	3.95416	0
2D-CNN-128	0	1.9524	0	0	4.03338	0
2D-CNN-128	0	1.81779	0	0	4.1208	0
2D-CNN-128	0	1.9084	0	0	4.07122	0
2D-CNN-128	0	1.91837	0	0	4.01355	0
2D-CNN-128	0	2.03461	0	0	4.05886	0
2D-CNN-128	0	2.17139	0	0	3.56252	0
2D-CNN-128	0	3.16703	0	0	4.08173	0
2D-CNN-128	0	2.03403	0	0	4.14214	0
2D-CNN-128	0	1.90496	0	0	4.18362	0
2D-CNN-128	0	2.04752	0	0	4.20652	0
2D-CNN-128	0	2.25088	0	0	4.02384	0
2D-CNN-128	0	2.86192	0	0	3.97833	0
2D-CNN-128	0	2.04635	0	0	4.05896	0
2D-CNN-128	0	2.00484	0	0	4.11881	0
2D-CNN-128	0	1.92779	0	0	4.03394	0
2D-CNN-128	0	1.94748	0	0	4.07319	0
2D-CNN-128	0	2.15403	0	0	3.6023	0
2D-CNN-128	0	2.93607	0	0	3.99463	0
2D-CNN-128	0	2.00716	0	0	4.01888	0
2D-CNN-128	0	1.92604	0	0	4.01964	0
2D-CNN-128	0	1.91992	0	0	4.09169	0
2D-CNN-128	0	1.94825	0	0	4.11684	0
2D-CNN-128	0	1.95794	0	0	6.63088	0
2D-CNN-128	0	2.20008	0	0	3.59336	0
2D-CNN-128	0	2.84624	0	0	3.80371	0
2D-CNN-128	0	1.93758	0	0	4.12038	0
2D-CNN-128	0	1.95386	0	0	3.96642	0
2D-CNN-128	0	1.93855	0	0	4.16512	0
2D-CNN-128	0	1.94855	0	0	4.11822	0
2D-CNN-128	0	1.87482	0	0	4.07884	0
2D-CNN-128	0	2.20755	0	0	3.56923	0
2D-CNN-128	0	2.21307	0	0	3.54092	0
2D-CNN-128	0	2.07911	0	0	3.68973	0
2D-CNN-128	0	1.95684	0	0	4.10596	0
2D-CNN-128	0	1.88193	0	0	4.03097	0
2D-CNN-128	0	1.95304	0	0	3.99969	0
2D-CNN-128	0	1.95748	0	0	4.07658	0
2D-CNN-128	0	1.88247	0	0	4.10745	0
2D-CNN-128	0	1.8952	0	0	3.97248	0
2D-CNN-128	0	2.1657	0	0	3.47889	0
2D-CNN-128	0	2.16566	0	0	3.58664	0
2D-CNN-128	0	2.17691	0	0	3.61663	0
2D-CNN-128	0	1.95847	0	0	3.97147	0
2D-CNN-128	0	1.95989	0	0	3.94836	0
2D-CNN-128	0	2.0364	0	0	3.94066	0
2D-CNN-128	0	1.86843	0	0	4.02669	0
2D-CNN-128	0	1.89559	0	0	4.09863	0
2D-CNN-128	0	1.89711	0	0	4.08512	0
2D-CNN-128	0	2.19594	0	0	3.72062	0
2D-CNN-128	0	2.10086	0	0	3.49108	0
2D-CNN-128	0	2.13945	0	0	3.84296	0
2D-CNN-128	0	2.07692	0	0	4.26687	0
2D-CNN-128	0	1.97367	0	0	4.41674	0
2D-CNN-128	0	2.03493	0	0	4.27236	0
2D-CNN-128	0	2.13575	0	0	4.01618	0
2D-CNN-128	0	2.34063	0	0	4.14895	0
2D-CNN-128	0	1.98395	0	0	6.427	0
2D-CNN-128	0	2.09231	0	0	7.21208	0
2D-CNN-128	0	2.00122	0	0	4.24302	0
2D-CNN-128	0	4.42194	0	0	3.8469	0
2D-CNN-128	0	2.30886	0	0	4.0582	0
2D-CNN-128	0	1.95964	0	0	4.13895	0
2D-CNN-128	0	1.94123	0	0	4.25644	0
2D-CNN-128	0	1.89731	0	0	4.03693	0
2D-CNN-128	0	2.21174	0	0	3.76602	0
2D-CNN-128	0	2.3533	0	0	3.67271	0
2D-CNN-128	0	2.17223	0	0	4.08593	0
2D-CNN-128	0	1.98856	0	0	6.20828	0
2D-CNN-128	0	1.93932	0	0	6.01185	0
2D-CNN-128	0	1.96025	0	0	5.69348	0
2D-CNN-128	0	2.2394	0	0	3.73569	0
2D-CNN-128	0	4.42496	0	0	3.82617	0
2D-CNN-128	0	2.01271	0	0	4.19379	0
2D-CNN-128	0	1.97649	0	0	4.01271	0
2D-CNN-128	0	2.089	0	0	4.09787	0
2D-CNN-128	0	1.99318	0	0	4.3564	0
2D-CNN-128	0	2.08458	0	0	3.83293	0
2D-CNN-128	0	2.28386	0	0	3.77942	0
2D-CNN-128	0	2.15474	0	0	3.82564	0
2D-CNN-128	0	2.02637	0	0	4.07942	0
2D-CNN-128	0	1.87887	0	0	6.08972	0
2D-CNN-128	0	1.94115	0	0	4.2344	0
2D-CNN-128	0	1.97455	0	0	4.07455	0
2D-CNN-128	0	3.26908	0	0	3.61078	0
2D-CNN-128	0	2.21611	0	0	3.81438	0
2D-CNN-128	0	2.00509	0	0	4.03119	0
2D-CNN-128	0	2.05896	0	0	4.14543	0
2D-CNN-128	0	1.96279	0	0	4.03212	0
2D-CNN-128	0	1.95985	0	0	4.06161	0
2D-CNN-128	0	2.00968	0	0	4.06606	0
2D-CNN-128	0	2.16582	0	0	3.75971	0
2D-CNN-128	0	2.21346	0	0	3.50547	0
2D-CNN-128	0	2.12893	0	0	3.60859	0
2D-CNN-128	0	2.0366	0	0	3.93483	0
2D-CNN-128	0	1.93202	0	0	6.27415	0
2D-CNN-128	0	2.02172	0	0	4.11642	0
2D-CNN-128	0	2.04677	0	0	4.07093	0
2D-CNN-128	0	1.93456	0	0	4.13955	0
2D-CNN-128	0	3.31853	0	0	3.60115	0
2D-CNN-128	0	2.23506	0	0	3.51277	0
2D-CNN-128	0	2.04684	0	0	3.49982	0
2D-CNN-128	0	1.91443	0	0	4.03904	0
2D-CNN-128	0	1.95937	0	0	4.08232	0
2D-CNN-128	0	1.91725	0	0	4.06191	0
[truncated: 433 more rows]
