# Supplementary material for: Secure human action recognition by encrypted neural network inference
Source: Nat Commun. 2022 Aug 15;13:4799. doi: 10.1038/s41467-022-32168-5 (PMC9378731; doi:10.1038/s41467-022-32168-5)
Supplement: Supplementary file 4 — Source data [file 41467_2022_32168_MOESM4_ESM.zip › SOURCE_DATA/Table1/convolution-time.xlsx]

## Sheet: HEAR
Networks	conv2pre	conv2	conv2post	conv3pre	conv3	conv3post
1D-CNN-64	0	0.465648	0	0	0.970604	0
1D-CNN-64	0	0.767163	0	0	0.909499	0
1D-CNN-64	0	0.402853	0	0	0.419513	0
1D-CNN-64	0	0.436474	0	0	0.536357	0
1D-CNN-64	0	0.459476	0	0	0.483941	0
1D-CNN-64	0	0.369061	0	0	1.00988	0
1D-CNN-64	0	0.884476	0	0	0.461842	0
1D-CNN-64	0	0.424285	0	0	0.724571	0
1D-CNN-64	0	0.379671	0	0	0.789531	0
1D-CNN-64	0	0.383747	0	0	0.655565	0
1D-CNN-64	0	0.428126	0	0	0.45113	0
1D-CNN-64	0	0.419813	0	0	0.449256	0
1D-CNN-64	0	0.379134	0	0	0.470792	0
1D-CNN-64	0	0.387471	0	0	0.455974	0
1D-CNN-64	0	0.41245	0	0	0.417885	0
1D-CNN-64	0	0.4182	0	0	0.427682	0
1D-CNN-64	0	0.391377	0	0	0.469507	0
1D-CNN-64	0	0.411479	0	0	0.560478	0
1D-CNN-64	0	0.394295	0	0	0.488801	0
1D-CNN-64	0	0.377005	0	0	0.598271	0
1D-CNN-64	0	0.372489	0	0	0.636508	0
1D-CNN-64	0	0.368802	0	0	0.417348	0
1D-CNN-64	0	0.397893	0	0	0.408325	0
1D-CNN-64	0	0.406356	0	0	0.412755	0
1D-CNN-64	0	0.396015	0	0	0.408733	0
1D-CNN-64	0	0.399156	0	0	0.39637	0
1D-CNN-64	0	0.376411	0	0	0.466898	0
1D-CNN-64	0	0.37827	0	0	0.410577	0
1D-CNN-64	0	0.39266	0	0	0.415859	0
1D-CNN-64	0	0.374962	0	0	0.401622	0
1D-CNN-64	0	0.376986	0	0	0.455642	0
1D-CNN-64	0	0.370669	0	0	0.44076	0
1D-CNN-64	0	0.371177	0	0	0.451031	0
1D-CNN-64	0	0.367652	0	0	0.4448	0
1D-CNN-64	0	0.368293	0	0	0.442841	0
1D-CNN-64	0	0.396169	0	0	0.418235	0
1D-CNN-64	0	0.404106	0	0	0.426911	0
1D-CNN-64	0	0.408294	0	0	0.412715	0
1D-CNN-64	0	0.406972	0	0	0.394547	0
1D-CNN-64	0	0.387124	0	0	0.413448	0
1D-CNN-64	0	0.380016	0	0	0.417571	0
1D-CNN-64	0	0.368178	0	0	0.446025	0
1D-CNN-64	0	0.40159	0	0	0.4047	0
1D-CNN-64	0	0.370754	0	0	0.830905	0
1D-CNN-64	0	0.370872	0	0	0.459668	0
1D-CNN-64	0	0.370511	0	0	0.419529	0
1D-CNN-64	0	0.361538	0	0	0.403815	0
1D-CNN-64	0	0.372143	0	0	0.450094	0
1D-CNN-64	0	0.393829	0	0	0.439825	0
1D-CNN-64	0	0.394839	0	0	0.418287	0
1D-CNN-64	0	0.399295	0	0	0.424159	0
1D-CNN-64	0	0.404085	0	0	0.40777	0
1D-CNN-64	0	0.401442	0	0	0.427758	0
1D-CNN-64	0	0.379895	0	0	0.407292	0
1D-CNN-64	0	0.372839	0	0	0.419273	0
1D-CNN-64	0	0.369664	0	0	0.399722	0
1D-CNN-64	0	0.373758	0	0	0.485056	0
1D-CNN-64	0	0.439728	0	0	0.403105	0
1D-CNN-64	0	0.367792	0	0	0.400974	0
1D-CNN-64	0	0.377507	0	0	0.431518	0
1D-CNN-64	0	0.369806	0	0	0.444082	0
1D-CNN-64	0	0.367989	0	0	0.455179	0
1D-CNN-64	0	0.369692	0	0	0.430982	0
1D-CNN-64	0	0.3671	0	0	0.43928	0
1D-CNN-64	0	0.40458	0	0	0.399447	0
1D-CNN-64	0	0.395277	0	0	0.406232	0
1D-CNN-64	0	0.381271	0	0	0.399921	0
1D-CNN-64	0	0.368298	0	0	0.408908	0
1D-CNN-64	0	0.368878	0	0	0.39889	0
1D-CNN-64	0	0.368763	0	0	0.405805	0
1D-CNN-64	0	0.393557	0	0	0.400739	0
1D-CNN-64	0	0.373606	0	0	0.401236	0
1D-CNN-64	0	0.366885	0	0	0.401019	0
1D-CNN-64	0	0.373372	0	0	0.40092	0
1D-CNN-64	0	0.378694	0	0	0.402025	0
1D-CNN-64	0	0.37325	0	0	0.411414	0
1D-CNN-64	0	0.374624	0	0	0.424165	0
1D-CNN-64	0	0.39992	0	0	0.407267	0
1D-CNN-64	0	0.373041	0	0	0.399162	0
1D-CNN-64	0	0.376262	0	0	0.443234	0
1D-CNN-64	0	0.367416	0	0	0.461746	0
1D-CNN-64	0	0.370988	0	0	0.443998	0
1D-CNN-64	0	0.370289	0	0	0.425668	0
1D-CNN-64	0	0.376175	0	0	0.437355	0
1D-CNN-64	0	0.367179	0	0	0.427088	0
1D-CNN-64	0	0.398642	0	0	0.403212	0
1D-CNN-64	0	0.404731	0	0	0.396194	0
1D-CNN-64	0	0.402179	0	0	0.401637	0
1D-CNN-64	0	0.380789	0	0	0.40071	0
1D-CNN-64	0	0.39795	0	0	0.427462	0
1D-CNN-64	0	0.37295	0	0	0.424403	0
1D-CNN-64	0	0.378513	0	0	0.43417	0
1D-CNN-64	0	0.376664	0	0	0.423386	0
1D-CNN-64	0	0.391389	0	0	0.411099	0
1D-CNN-64	0	0.400132	0	0	0.428475	0
1D-CNN-64	0	0.379931	0	0	0.417198	0
1D-CNN-64	0	0.38205	0	0	0.440253	0
1D-CNN-64	0	0.384303	0	0	0.448892	0
1D-CNN-64	0	0.41331	0	0	0.405041	0
1D-CNN-64	0	0.371449	0	0	0.435378	0
1D-CNN-64	0	0.376858	0	0	0.444284	0
1D-CNN-64	0	0.376966	0	0	0.456848	0
1D-CNN-64	0	0.392868	0	0	0.471844	0
1D-CNN-64	0	0.370775	0	0	0.439975	0
1D-CNN-64	0	0.384793	0	0	0.42417	0
1D-CNN-64	0	0.408293	0	0	0.406217	0
1D-CNN-64	0	0.406164	0	0	0.422279	0
1D-CNN-64	0	0.381134	0	0	0.413963	0
1D-CNN-64	0	0.40966	0	0	0.401951	0
1D-CNN-64	0	0.367818	0	0	0.407124	0
1D-CNN-64	0	0.370449	0	0	0.3951	0
1D-CNN-64	0	0.371374	0	0	0.407076	0
1D-CNN-64	0	0.369516	0	0	0.413889	0
1D-CNN-64	0	0.369167	0	0	0.412296	0
1D-CNN-64	0	0.363801	0	0	0.430785	0
1D-CNN-64	0	0.366293	0	0	0.410896	0
1D-CNN-64	0	0.365688	0	0	0.40753	0
1D-CNN-64	0	0.40107	0	0	0.402111	0
1D-CNN-64	0	0.368707	0	0	0.406758	0
1D-CNN-64	0	0.366669	0	0	0.400242	0
1D-CNN-64	0	0.368449	0	0	0.397851	0
1D-CNN-64	0	0.368451	0	0	0.402167	0
1D-CNN-64	0	0.372937	0	0	0.430925	0
1D-CNN-64	0	0.36764	0	0	0.444454	0
1D-CNN-64	0	0.365918	0	0	0.449952	0
1D-CNN-64	0	0.37776	0	0	0.460721	0
1D-CNN-64	0	0.372704	0	0	0.445618	0
1D-CNN-64	0	0.399439	0	0	0.427844	0
1D-CNN-64	0	0.391055	0	0	0.395678	0
1D-CNN-64	0	0.391225	0	0	0.401105	0
1D-CNN-64	0	0.394871	0	0	0.401981	0
1D-CNN-64	0	0.380192	0	0	0.41053	0
1D-CNN-64	0	0.369683	0	0	0.39898	0
1D-CNN-64	0	0.373081	0	0	0.399528	0
1D-CNN-64	0	0.365514	0	0	0.397446	0
1D-CNN-64	0	0.371521	0	0	0.416505	0
1D-CNN-64	0	0.371487	0	0	0.439992	0
1D-CNN-64	0	0.403556	0	0	0.406934	0
1D-CNN-64	0	0.378976	0	0	0.39881	0
1D-CNN-64	0	0.375499	0	0	0.456496	0
1D-CNN-64	0	0.371872	0	0	0.459248	0
1D-CNN-64	0	0.368078	0	0	0.459698	0
1D-CNN-64	0	0.371894	0	0	0.438923	0
1D-CNN-64	0	0.366834	0	0	0.432049	0
1D-CNN-64	0	0.362527	0	0	0.432739	0
1D-CNN-64	0	0.367689	0	0	0.398433	0
1D-CNN-64	0	0.392591	0	0	0.398056	0
1D-CNN-64	0	0.380312	0	0	0.394972	0
1D-CNN-64	0	0.404485	0	0	0.421414	0
1D-CNN-64	0	0.39891	0	0	0.401808	0
1D-CNN-64	0	0.38531	0	0	0.419881	0
1D-CNN-64	0	0.366593	0	0	0.410822	0
1D-CNN-64	0	0.391176	0	0	0.402273	0
1D-CNN-64	0	0.364172	0	0	0.431125	0
1D-CNN-64	0	0.370382	0	0	0.405578	0
1D-CNN-64	0	0.370176	0	0	0.403296	0
1D-CNN-64	0	0.377215	0	0	0.39057	0
1D-CNN-64	0	0.371802	0	0	0.398725	0
1D-CNN-64	0	0.366315	0	0	0.409717	0
1D-CNN-64	0	0.385515	0	0	0.464365	0
1D-CNN-64	0	0.382348	0	0	0.402439	0
1D-CNN-64	0	0.365104	0	0	0.395379	0
1D-CNN-64	0	0.367404	0	0	0.405954	0
1D-CNN-64	0	0.379523	0	0	0.404472	0
1D-CNN-64	0	0.37082	0	0	0.401492	0
1D-CNN-64	0	0.366846	0	0	0.402423	0
1D-CNN-64	0	0.372154	0	0	0.443464	0
1D-CNN-64	0	0.365117	0	0	0.445668	0
1D-CNN-64	0	0.366655	0	0	0.456086	0
1D-CNN-64	0	0.367995	0	0	0.439672	0
1D-CNN-64	0	0.368775	0	0	0.446346	0
1D-CNN-64	0	0.407777	0	0	0.410155	0
1D-CNN-64	0	0.400705	0	0	0.409525	0
1D-CNN-64	0	0.394623	0	0	0.410968	0
1D-CNN-64	0	0.390746	0	0	0.403555	0
1D-CNN-64	0	0.38582	0	0	0.421095	0
1D-CNN-64	0	0.375643	0	0	0.407029	0
1D-CNN-64	0	0.364364	0	0	0.408624	0
1D-CNN-64	0	0.367657	0	0	0.402398	0
1D-CNN-64	0	0.368391	0	0	0.401595	0
1D-CNN-64	0	0.374857	0	0	0.402266	0
1D-CNN-64	0	0.370791	0	0	0.404687	0
1D-CNN-64	0	0.368095	0	0	0.403723	0
1D-CNN-64	0	0.377094	0	0	0.438644	0
1D-CNN-64	0	0.402747	0	0	0.414566	0
1D-CNN-64	0	0.372565	0	0	0.402927	0
1D-CNN-64	0	0.363593	0	0	0.408864	0
1D-CNN-64	0	0.364453	0	0	0.420288	0
1D-CNN-64	0	0.369017	0	0	0.430974	0
1D-CNN-64	0	0.368827	0	0	0.400797	0
1D-CNN-64	0	0.374452	0	0	0.389744	0
1D-CNN-64	0	0.366479	0	0	0.442004	0
1D-CNN-64	0	0.364588	0	0	0.452021	0
1D-CNN-64	0	0.369733	0	0	0.426407	0
1D-CNN-64	0	0.367004	0	0	0.442494	0
1D-CNN-64	0	0.372956	0	0	0.44386	0
1D-CNN-64	0	0.388161	0	0	0.397576	0
1D-CNN-64	0	0.377469	0	0	0.401621	0
1D-CNN-64	0	0.367861	0	0	0.402983	0
1D-CNN-64	0	0.39777	0	0	0.400081	0
1D-CNN-64	0	0.402451	0	0	0.410824	0
1D-CNN-64	0	0.384289	0	0	0.402553	0
1D-CNN-64	0	0.369008	0	0	0.403748	0
1D-CNN-64	0	0.365509	0	0	0.39773	0
1D-CNN-64	0	0.392938	0	0	0.406165	0
1D-CNN-64	0	0.365862	0	0	0.401942	0
1D-CNN-64	0	0.394259	0	0	0.441896	0
1D-CNN-64	0	0.378968	0	0	0.404396	0
1D-CNN-64	0	0.373305	0	0	0.405352	0
1D-CNN-64	0	0.368081	0	0	0.424332	0
1D-CNN-64	0	0.37237	0	0	0.397717	0
1D-CNN-64	0	0.369876	0	0	0.400153	0
1D-CNN-64	0	0.368238	0	0	0.400604	0
1D-CNN-64	0	0.369222	0	0	0.40329	0
1D-CNN-64	0	0.366043	0	0	0.404568	0
1D-CNN-64	0	0.370201	0	0	0.397674	0
1D-CNN-64	0	0.367463	0	0	0.403346	0
1D-CNN-64	0	0.368537	0	0	0.401383	0
1D-CNN-64	0	0.372522	0	0	0.41699	0
1D-CNN-64	0	0.371357	0	0	0.405234	0
1D-CNN-64	0	0.364986	0	0	0.402848	0
1D-CNN-64	0	0.373509	0	0	0.402208	0
1D-CNN-64	0	0.388411	0	0	0.397556	0
1D-CNN-64	0	0.364575	0	0	0.398725	0
1D-CNN-64	0	0.369222	0	0	0.398657	0
1D-CNN-64	0	0.379896	0	0	0.445777	0
1D-CNN-64	0	0.368533	0	0	0.428037	0
1D-CNN-64	0	0.366194	0	0	0.441883	0
1D-CNN-64	0	0.364475	0	0	0.442665	0
1D-CNN-64	0	0.371056	0	0	0.447447	0
1D-CNN-64	0	0.366084	0	0	0.447245	0
1D-CNN-64	0	0.370177	0	0	0.432901	0
1D-CNN-64	0	0.407136	0	0	0.396646	0
1D-CNN-64	0	0.404475	0	0	0.393099	0
1D-CNN-64	0	0.383537	0	0	0.406662	0
1D-CNN-64	0	0.407541	0	0	0.402756	0
1D-CNN-64	0	0.372582	0	0	0.399238	0
1D-CNN-64	0	0.391457	0	0	0.455152	0
1D-CNN-64	0	0.37025	0	0	0.444786	0
1D-CNN-64	0	0.366072	0	0	0.444216	0
1D-CNN-64	0	0.387396	0	0	0.429259	0
1D-CNN-64	0	0.375269	0	0	0.42911	0
1D-CNN-64	0	0.373645	0	0	0.42103	0
1D-CNN-64	0	0.369165	0	0	0.417715	0
1D-CNN-64	0	0.370366	0	0	0.427701	0
1D-CNN-64	0	0.377838	0	0	0.400486	0
1D-CNN-64	0	0.369977	0	0	0.406812	0
1D-CNN-64	0	0.371662	0	0	0.426864	0
1D-CNN-64	0	0.401936	0	0	0.407957	0
1D-CNN-64	0	0.371327	0	0	0.400264	0
1D-CNN-64	0	0.369781	0	0	0.442094	0
1D-CNN-64	0	0.375002	0	0	0.459729	0
1D-CNN-64	0	0.366776	0	0	0.452786	0
1D-CNN-64	0	0.372778	0	0	0.442213	0
1D-CNN-64	0	0.377665	0	0	0.408494	0
1D-CNN-64	0	0.393152	0	0	0.42213	0
1D-CNN-64	0	0.405631	0	0	0.424825	0
1D-CNN-64	0	0.384968	0	0	0.421131	0
1D-CNN-64	0	0.377713	0	0	0.400071	0
1D-CNN-64	0	0.390333	0	0	0.422388	0
1D-CNN-64	0	0.373852	0	0	0.405785	0
1D-CNN-64	0	0.373183	0	0	0.403477	0
1D-CNN-64	0	0.365738	0	0	0.403367	0
1D-CNN-64	0	0.372866	0	0	0.406198	0
1D-CNN-64	0	0.374449	0	0	0.396589	0
1D-CNN-64	0	0.368394	0	0	0.40432	0
1D-CNN-64	0	0.372793	0	0	0.41319	0
1D-CNN-64	0	0.38093	0	0	0.420725	0
1D-CNN-64	0	0.380298	0	0	0.398897	0
1D-CNN-64	0	0.370449	0	0	0.422965	0
1D-CNN-64	0	0.365583	0	0	0.449994	0
1D-CNN-64	0	0.365338	0	0	0.436206	0
1D-CNN-64	0	0.367223	0	0	0.446032	0
1D-CNN-64	0	0.370626	0	0	0.429332	0
1D-CNN-64	0	0.363522	0	0	0.437322	0
1D-CNN-64	0	0.387476	0	0	0.404406	0
1D-CNN-64	0	0.395544	0	0	0.39736	0
1D-CNN-64	0	0.39195	0	0	0.397367	0
1D-CNN-64	0	0.389948	0	0	0.40664	0
1D-CNN-64	0	0.394435	0	0	0.402584	0
1D-CNN-64	0	0.381664	0	0	0.394988	0
1D-CNN-64	0	0.367412	0	0	0.399412	0
1D-CNN-64	0	0.365811	0	0	0.392894	0
1D-CNN-64	0	0.365544	0	0	0.397203	0
1D-CNN-64	0	0.362094	0	0	0.396365	0
1D-CNN-64	0	0.36648	0	0	0.40161	0
1D-CNN-64	0	0.367834	0	0	0.397741	0
1D-CNN-64	0	0.366655	0	0	0.405298	0
1D-CNN-64	0	0.368954	0	0	0.405243	0
1D-CNN-64	0	0.366281	0	0	0.399174	0
1D-CNN-64	0	0.368094	0	0	0.402636	0
1D-CNN-64	0	0.365826	0	0	0.399371	0
1D-CNN-64	0	0.364953	0	0	0.398509	0
1D-CNN-64	0	0.36773	0	0	0.409449	0
1D-CNN-64	0	0.370872	0	0	0.396593	0
1D-CNN-64	0	0.367093	0	0	0.423629	0
1D-CNN-64	0	0.371554	0	0	0.418935	0
1D-CNN-64	0	0.3988	0	0	0.400241	0
1D-CNN-64	0	0.370906	0	0	0.400038	0
1D-CNN-64	0	0.364233	0	0	0.407448	0
1D-CNN-64	0	0.365288	0	0	0.403135	0
1D-CNN-64	0	0.369945	0	0	0.407004	0
1D-CNN-64	0	0.368689	0	0	0.399819	0
1D-CNN-64	0	0.365481	0	0	0.439822	0
1D-CNN-64	0	0.368408	0	0	0.432853	0
1D-CNN-64	0	0.367726	0	0	0.45277	0
1D-CNN-64	0	0.368863	0	0	0.42066	0
1D-CNN-64	0	0.369091	0	0	0.431538	0
1D-CNN-64	0	0.381497	0	0	0.427984	0
1D-CNN-64	0	0.366878	0	0	0.405304	0
1D-CNN-64	0	0.391291	0	0	0.396447	0
1D-CNN-64	0	0.372291	0	0	0.401546	0
1D-CNN-64	0	0.390795	0	0	0.401791	0
1D-CNN-64	0	0.393498	0	0	0.395806	0
1D-CNN-64	0	0.384421	0	0	0.403151	0
1D-CNN-64	0	0.381733	0	0	0.401145	0
1D-CNN-64	0	0.37111	0	0	0.398031	0
1D-CNN-64	0	0.375434	0	0	0.396845	0
1D-CNN-64	0	0.371432	0	0	0.401348	0
1D-CNN-64	0	0.39235	0	0	0.407068	0
1D-CNN-64	0	0.370817	0	0	0.404454	0
1D-CNN-64	0	0.370788	0	0	0.39775	0
1D-CNN-64	0	0.368552	0	0	0.400164	0
1D-CNN-64	0	0.37016	0	0	0.418772	0
1D-CNN-64	0	0.371498	0	0	0.416317	0
1D-CNN-64	0	0.371601	0	0	0.396458	0
1D-CNN-64	0	0.371722	0	0	0.407802	0
1D-CNN-64	0	0.379271	0	0	0.404027	0
1D-CNN-64	0	0.363338	0	0	0.394351	0
1D-CNN-64	0	0.367831	0	0	0.39938	0
1D-CNN-64	0	0.363267	0	0	0.410714	0
1D-CNN-64	0	0.369257	0	0	0.403705	0
1D-CNN-64	0	0.372825	0	0	0.403785	0
1D-CNN-64	0	0.373653	0	0	0.398394	0
1D-CNN-64	0	0.367782	0	0	0.407709	0
1D-CNN-64	0	0.371422	0	0	0.428888	0
1D-CNN-64	0	0.419038	0	0	0.393654	0
1D-CNN-64	0	0.373111	0	0	0.399677	0
1D-CNN-64	0	0.367849	0	0	0.415337	0
1D-CNN-64	0	0.374069	0	0	0.397929	0
1D-CNN-64	0	0.373851	0	0	0.403684	0
1D-CNN-64	0	0.364426	0	0	0.396163	0
1D-CNN-64	0	0.366445	0	0	0.399067	0
1D-CNN-64	0	0.368969	0	0	0.402488	0
1D-CNN-64	0	0.366797	0	0	0.405349	0
1D-CNN-64	0	0.367019	0	0	0.397941	0
1D-CNN-64	0	0.370642	0	0	0.41334	0
1D-CNN-64	0	0.366378	0	0	0.43265	0
1D-CNN-64	0	0.371956	0	0	0.441321	0
1D-CNN-64	0	0.367812	0	0	0.442817	0
1D-CNN-64	0	0.368992	0	0	0.430547	0
1D-CNN-64	0	0.367377	0	0	0.446062	0
1D-CNN-64	0	0.372424	0	0	0.423327	0
1D-CNN-64	0	0.393396	0	0	0.401286	0
1D-CNN-64	0	0.394654	0	0	0.400095	0
1D-CNN-64	0	0.362134	0	0	0.396286	0
1D-CNN-64	0	0.36679	0	0	0.408074	0
1D-CNN-64	0	0.392135	0	0	0.39857	0
1D-CNN-64	0	0.364605	0	0	0.399828	0
1D-CNN-64	0	0.396076	0	0	0.415036	0
1D-CNN-64	0	0.38238	0	0	0.397013	0
1D-CNN-64	0	0.371354	0	0	0.415238	0
1D-CNN-64	0	0.400306	0	0	0.403706	0
1D-CNN-64	0	0.369637	0	0	0.40776	0
1D-CNN-64	0	0.40002	0	0	0.400004	0
1D-CNN-64	0	0.393556	0	0	0.410315	0
1D-CNN-64	0	0.369213	0	0	0.41965	0
1D-CNN-64	0	0.379967	0	0	0.433755	0
1D-CNN-64	0	0.363053	0	0	0.412725	0
1D-CNN-64	0	0.374982	0	0	0.422029	0
1D-CNN-64	0	0.370558	0	0	0.402485	0
1D-CNN-64	0	0.371357	0	0	0.402771	0
1D-CNN-64	0	0.36565	0	0	0.404479	0
1D-CNN-64	0	0.3638	0	0	0.40239	0
1D-CNN-64	0	0.366911	0	0	0.399132	0
1D-CNN-64	0	0.368718	0	0	0.40445	0
1D-CNN-64	0	0.368376	0	0	0.403054	0
1D-CNN-64	0	0.359131	0	0	0.405302	0
1D-CNN-64	0	0.368793	0	0	0.416456	0
1D-CNN-64	0	0.374417	0	0	0.411284	0
1D-CNN-64	0	0.407175	0	0	0.402368	0
1D-CNN-64	0	0.366665	0	0	0.402371	0
1D-CNN-64	0	0.360483	0	0	0.408709	0
1D-CNN-64	0	0.368525	0	0	0.398236	0
1D-CNN-64	0	0.363417	0	0	0.440891	0
1D-CNN-64	0	0.367374	0	0	0.443649	0
1D-CNN-64	0	0.361632	0	0	0.451872	0
1D-CNN-64	0	0.36778	0	0	0.429205	0
1D-CNN-64	0	0.366878	0	0	0.431022	0
1D-CNN-64	0	0.367817	0	0	0.427151	0
1D-CNN-64	0	0.401381	0	0	0.395671	0
1D-CNN-64	0	0.367984	0	0	0.399114	0
1D-CNN-64	0	0.36552	0	0	0.411924	0
1D-CNN-64	0	0.394679	0	0	0.406284	0
1D-CNN-64	0	0.395648	0	0	0.408504	0
1D-CNN-64	0	0.389371	0	0	0.413116	0
1D-CNN-64	0	0.387259	0	0	0.423529	0
1D-CNN-64	0	0.365196	0	0	0.422944	0
1D-CNN-64	0	0.365469	0	0	0.401659	0
1D-CNN-64	0	0.36119	0	0	0.403699	0
1D-CNN-64	0	0.369705	0	0	0.40371	0
1D-CNN-64	0	0.370331	0	0	0.40554	0
1D-CNN-64	0	0.367258	0	0	0.412764	0
1D-CNN-64	0	0.3643	0	0	0.439977	0
1D-CNN-64	0	0.398261	0	0	0.399831	0
1D-CNN-64	0	0.363637	0	0	0.400881	0
1D-CNN-64	0	0.377511	0	0	0.400501	0
1D-CNN-64	0	0.368457	0	0	0.433572	0
1D-CNN-64	0	0.372813	0	0	0.408637	0
1D-CNN-64	0	0.367956	0	0	0.427942	0
1D-CNN-64	0	0.363153	0	0	0.417645	0
1D-CNN-64	0	0.366362	0	0	0.406049	0
1D-CNN-64	0	0.36689	0	0	0.42488	0
1D-CNN-64	0	0.362707	0	0	0.444923	0
1D-CNN-64	0	0.36537	0	0	0.390399	0
1D-CNN-64	0	0.376905	0	0	0.442137	0
1D-CNN-64	0	0.365401	0	0	0.429637	0
1D-CNN-64	0	0.366614	0	0	0.405475	0
1D-CNN-64	0	0.365528	0	0	0.430077	0
1D-CNN-64	0	0.371981	0	0	0.432017	0
1D-CNN-64	0	0.37364	0	0	0.43584	0
1D-CNN-64	0	0.395029	0	0	0.398044	0
1D-CNN-64	0	0.398983	0	0	0.398971	0
1D-CNN-64	0	0.379571	0	0	0.404026	0
1D-CNN-64	0	0.383976	0	0	0.40996	0
1D-CNN-64	0	0.368291	0	0	0.402306	0
1D-CNN-64	0	0.395028	0	0	0.396098	0
1D-CNN-64	0	0.372829	0	0	0.405863	0
1D-CNN-64	0	0.370507	0	0	0.399124	0
1D-CNN-64	0	0.364115	0	0	0.398982	0
1D-CNN-64	0	0.371509	0	0	0.40085	0
1D-CNN-64	0	0.366958	0	0	0.397171	0
1D-CNN-64	0	0.37417	0	0	0.401702	0
1D-CNN-64	0	0.372776	0	0	0.403211	0
1D-CNN-64	0	0.367579	0	0	0.411318	0
1D-CNN-64	0	0.360221	0	0	0.401997	0
1D-CNN-64	0	0.369202	0	0	0.40382	0
1D-CNN-64	0	0.366071	0	0	0.39792	0
1D-CNN-64	0	0.370446	0	0	0.415648	0
1D-CNN-64	0	0.375149	0	0	0.401665	0
1D-CNN-64	0	0.370905	0	0	0.401895	0
1D-CNN-64	0	0.367298	0	0	0.397472	0
1D-CNN-64	0	0.367599	0	0	0.40011	0
1D-CNN-64	0	0.36569	0	0	0.399862	0
1D-CNN-64	0	0.367859	0	0	0.405925	0
1D-CNN-64	0	0.373633	0	0	0.396206	0
1D-CNN-64	0	0.374405	0	0	0.41	0
1D-CNN-64	0	0.371262	0	0	0.430304	0
1D-CNN-64	0	0.406775	0	0	0.404689	0
1D-CNN-64	0	0.366308	0	0	0.400553	0
1D-CNN-64	0	0.367012	0	0	0.399125	0
1D-CNN-64	0	0.37194	0	0	0.407232	0
1D-CNN-64	0	0.361068	0	0	0.414145	0
1D-CNN-64	0	0.365463	0	0	0.436911	0
1D-CNN-64	0	0.36648	0	0	0.440496	0
1D-CNN-64	0	0.372731	0	0	0.43905	0
1D-CNN-64	0	0.362323	0	0	0.44498	0
1D-CNN-64	0	0.361635	0	0	0.438709	0
1D-CNN-64	0	0.382462	0	0	0.399018	0
1D-CNN-64	0	0.400626	0	0	0.395515	0
1D-CNN-64	0	0.397542	0	0	0.400131	0
1D-CNN-64	0	0.39399	0	0	0.405191	0
1D-CNN-64	0	0.381161	0	0	0.399286	0
1D-CNN-64	0	0.398235	0	0	0.409254	0
1D-CNN-64	0	0.382391	0	0	0.391408	0
1D-CNN-64	0	0.372734	0	0	0.406468	0
1D-CNN-64	0	0.365436	0	0	0.402204	0
1D-CNN-64	0	0.360798	0	0	0.405741	0
1D-CNN-64	0	0.362007	0	0	0.396402	0
1D-CNN-64	0	0.363823	0	0	0.401948	0
1D-CNN-64	0	0.365728	0	0	0.398167	0
1D-CNN-64	0	0.363648	0	0	0.40154	0
1D-CNN-64	0	0.368294	0	0	0.39381	0
1D-CNN-64	0	0.368437	0	0	0.40561	0
1D-CNN-64	0	0.375915	0	0	0.401861	0
1D-CNN-64	0	0.370825	0	0	0.399622	0
1D-CNN-64	0	0.366193	0	0	0.39798	0
1D-CNN-64	0	0.371687	0	0	0.398637	0
1D-CNN-64	0	0.371918	0	0	0.407679	0
1D-CNN-64	0	0.364837	0	0	0.460242	0
1D-CNN-64	0	0.376193	0	0	0.422359	0
1D-CNN-64	0	0.397447	0	0	0.400962	0
1D-CNN-64	0	0.366345	0	0	0.400201	0
1D-CNN-64	0	0.363021	0	0	0.40117	0
1D-CNN-64	0	0.365476	0	0	0.39851	0
1D-CNN-64	0	0.371421	0	0	0.404657	0
1D-CNN-64	0	0.371139	0	0	0.405131	0
1D-CNN-64	0	0.370085	0	0	0.406094	0
1D-CNN-64	0	0.36716	0	0	0.407797	0
1D-CNN-64	0	0.376492	0	0	0.425139	0
1D-CNN-64	0	0.377526	0	0	0.412989	0
1D-CNN-64	0	0.363394	0	0	0.441304	0
1D-CNN-64	0	0.364717	0	0	0.440997	0
1D-CNN-64	0	0.371911	0	0	0.443629	0
1D-CNN-64	0	0.371717	0	0	0.437861	0
1D-CNN-64	0	0.365944	0	0	0.435414	0
1D-CNN-64	0	0.381554	0	0	0.400529	0
1D-CNN-64	0	0.389083	0	0	0.397788	0
1D-CNN-64	0	0.373403	0	0	0.403571	0
1D-CNN-64	0	0.39213	0	0	0.393628	0
1D-CNN-64	0	0.36806	0	0	0.4088	0
1D-CNN-64	0	0.370537	0	0	0.39421	0
1D-CNN-64	0	0.375028	0	0	0.395433	0
1D-CNN-64	0	0.403482	0	0	0.408083	0
1D-CNN-64	0	0.36998	0	0	0.399589	0
1D-CNN-64	0	0.403328	0	0	0.40073	0
1D-CNN-64	0	0.36763	0	0	0.397627	0
1D-CNN-64	0	0.369097	0	0	0.400537	0
1D-CNN-64	0	0.372492	0	0	0.413482	0
1D-CNN-64	0	0.373323	0	0	0.420964	0
1D-CNN-64	0	0.365446	0	0	0.397782	0
1D-CNN-64	0	0.365253	0	0	0.405216	0
1D-CNN-64	0	0.378378	0	0	0.401814	0
1D-CNN-64	0	0.365675	0	0	0.399171	0
1D-CNN-64	0	0.365934	0	0	0.40254	0
1D-CNN-64	0	0.370682	0	0	0.399395	0
1D-CNN-64	0	0.366887	0	0	0.403779	0
1D-CNN-64	0	0.364106	0	0	0.39667	0
1D-CNN-64	0	0.364784	0	0	0.417371	0
1D-CNN-64	0	0.368463	0	0	0.398926	0
1D-CNN-64	0	0.372124	0	0	0.410878	0
1D-CNN-64	0	0.361581	0	0	0.401805	0
1D-CNN-64	0	0.372545	0	0	0.415634	0
1D-CNN-64	0	0.364855	0	0	0.397093	0
1D-CNN-64	0	0.381692	0	0	0.417182	0
1D-CNN-64	0	0.367741	0	0	0.419472	0
1D-CNN-64	0	0.393643	0	0	0.400244	0
1D-CNN-64	0	0.367994	0	0	0.394763	0
1D-CNN-64	0	0.366063	0	0	0.403956	0
1D-CNN-64	0	0.368865	0	0	0.395931	0
1D-CNN-64	0	0.363999	0	0	0.397373	0
1D-CNN-64	0	0.365808	0	0	0.404722	0
1D-CNN-64	0	0.371556	0	0	0.409271	0
1D-CNN-64	0	0.37167	0	0	0.427324	0
1D-CNN-64	0	0.365385	0	0	0.434025	0
1D-CNN-64	0	0.365401	0	0	0.43245	0
1D-CNN-64	0	0.368085	0	0	0.441943	0
1D-CNN-64	0	0.367629	0	0	0.443025	0
1D-CNN-64	0	0.368127	0	0	0.42106	0
1D-CNN-64	0	0.371817	0	0	0.399938	0
1D-CNN-64	0	0.369997	0	0	0.402386	0
1D-CNN-64	0	0.362653	0	0	0.431927	0
1D-CNN-64	0	0.369928	0	0	0.437538	0
1D-CNN-64	0	0.365843	0	0	0.410573	0
1D-CNN-64	0	0.383479	0	0	0.410311	0
1D-CNN-64	0	0.376818	0	0	0.398789	0
1D-CNN-64	0	0.371392	0	0	0.404429	0
1D-CNN-64	0	0.400038	0	0	0.40749	0
1D-CNN-64	0	0.370744	0	0	0.3999	0
1D-CNN-64	0	0.368409	0	0	0.409932	0
1D-CNN-64	0	0.363232	0	0	0.402401	0
1D-CNN-64	0	0.366968	0	0	0.410625	0
1D-CNN-64	0	0.37445	0	0	0.40158	0
1D-CNN-64	0	0.38978	0	0	0.435608	0
1D-CNN-64	0	0.37127	0	0	0.41826	0
1D-CNN-64	0	0.38379	0	0	0.422964	0
1D-CNN-64	0	0.376714	0	0	0.429229	0
1D-CNN-64	0	0.396724	0	0	0.414789	0
1D-CNN-64	0	0.379614	0	0	0.421056	0
1D-CNN-64	0	0.382843	0	0	0.427761	0
1D-CNN-64	0	0.37531	0	0	0.430526	0
1D-CNN-64	0	0.390261	0	0	0.418416	0
1D-CNN-64	0	0.394397	0	0	0.415369	0
1D-CNN-64	0	0.387414	0	0	0.425614	0
1D-CNN-64	0	0.390072	0	0	0.425033	0
1D-CNN-64	0	0.391038	0	0	0.441317	0
1D-CNN-64	0	0.404876	0	0	0.407553	0
1D-CNN-64	0	0.390256	0	0	0.408799	0
1D-CNN-64	0	0.382241	0	0	0.479147	0
1D-CNN-64	0	0.392228	0	0	0.453924	0
1D-CNN-64	0	0.395305	0	0	0.450842	0
1D-CNN-64	0	0.381829	0	0	0.46046	0
1D-CNN-64	0	0.378207	0	0	0.434783	0
1D-CNN-64	0	0.383532	0	0	0.422224	0
1D-CNN-64	0	0.382633	0	0	0.429864	0
1D-CNN-64	0	0.399396	0	0	0.398512	0
1D-CNN-64	0	0.391083	0	0	0.42795	0
1D-CNN-64	0	0.408356	0	0	0.420285	0
1D-CNN-64	0	0.399296	0	0	0.405672	0
1D-CNN-64	0	0.372975	0	0	0.420015	0
1D-CNN-64	0	0.369511	0	0	0.403723	0
1D-CNN-64	0	0.38159	0	0	0.430125	0
1D-CNN-64	0	0.379372	0	0	0.438183	0
1D-CNN-64	0	0.38569	0	0	0.445814	0
1D-CNN-64	0	0.381985	0	0	0.436467	0
1D-CNN-64	0	0.397288	0	0	0.444974	0
1D-CNN-64	0	0.379525	0	0	0.437312	0
1D-CNN-64	0	0.398794	0	0	0.430986	0
1D-CNN-64	0	0.380987	0	0	0.466504	0
1D-CNN-64	0	0.400981	0	0	0.424021	0
1D-CNN-64	0	0.373352	0	0	0.422188	0
1D-CNN-64	0	0.374769	0	0	0.460718	0
1D-CNN-64	0	0.375778	0	0	0.439802	0
1D-CNN-64	0	0.364573	0	0	0.400886	0
1D-CNN-64	0	0.377174	0	0	0.443979	0
1D-CNN-64	0	0.373571	0	0	0.449771	0
1D-CNN-64	0	0.37283	0	0	0.446951	0
1D-CNN-64	0	0.382414	0	0	0.403991	0
1D-CNN-64	0	0.392232	0	0	0.41111	0
1D-CNN-64	0	0.393356	0	0	0.401031	0
1D-CNN-64	0	0.369874	0	0	0.407896	0
1D-CNN-64	0	0.401286	0	0	0.465248	0
1D-CNN-64	0	0.392875	0	0	0.45179	0
1D-CNN-64	0	0.396674	0	0	0.426451	0
1D-CNN-64	0	0.39608	0	0	0.435074	0
1D-CNN-64	0	0.399492	0	0	0.427238	0
1D-CNN-64	0	0.372542	0	0	0.422453	0
1D-CNN-64	0	0.370878	0	0	0.414071	0
1D-CNN-128	0	1.88295	0	0	2.92867	0
1D-CNN-128	0	1.52889	0	0	2.88869	0
1D-CNN-128	0	0.74357	0	0	3.00891	0
1D-CNN-128	0	1.06963	0	0	2.2116	0
1D-CNN-128	0	1.50033	0	0	2.60634	0
1D-CNN-128	0	0.827432	0	0	3.0572	0
1D-CNN-128	0	1.19213	0	0	2.69279	0
1D-CNN-128	0	0.975478	0	0	1.46653	0
1D-CNN-128	0	0.850097	0	0	1.55561	0
1D-CNN-128	0	0.783195	0	0	1.56266	0
1D-CNN-128	0	0.773314	0	0	1.51667	0
1D-CNN-128	0	1.48557	0	0	1.39528	0
1D-CNN-128	0	1.408	0	0	2.10384	0
1D-CNN-128	0	0.787722	0	0	2.19384	0
1D-CNN-128	0	0.807181	0	0	2.50922	0
1D-CNN-128	0	1.24691	0	0	1.42548	0
1D-CNN-128	0	1.04404	0	0	1.56398	0
1D-CNN-128	0	0.840733	0	0	1.47682	0
1D-CNN-128	0	0.798752	0	0	1.45003	0
1D-CNN-128	0	0.803676	0	0	1.45476	0
1D-CNN-128	0	0.749839	0	0	1.47613	0
1D-CNN-128	0	0.796247	0	0	1.50663	0
1D-CNN-128	0	1.30113	0	0	1.30253	0
1D-CNN-128	0	0.870019	0	0	1.44905	0
1D-CNN-128	0	0.795722	0	0	1.41944	0
1D-CNN-128	0	0.795175	0	0	1.49898	0
1D-CNN-128	0	0.76918	0	0	1.373	0
1D-CNN-128	0	0.779524	0	0	1.86147	0
1D-CNN-128	0	0.778362	0	0	1.498	0
1D-CNN-128	0	0.803533	0	0	1.50445	0
1D-CNN-128	0	1.09567	0	0	1.348	0
1D-CNN-128	0	1.1102	0	0	1.42091	0
1D-CNN-128	0	0.817572	0	0	1.3621	0
1D-CNN-128	0	0.799885	0	0	1.42524	0
1D-CNN-128	0	0.762405	0	0	1.47372	0
1D-CNN-128	0	0.749599	0	0	1.43597	0
1D-CNN-128	0	0.73677	0	0	1.42686	0
1D-CNN-128	0	0.776191	0	0	1.45136	0
1D-CNN-128	0	0.738696	0	0	1.46508	0
1D-CNN-128	0	0.830152	0	0	1.29307	0
1D-CNN-128	0	0.833654	0	0	1.2974	0
1D-CNN-128	0	0.792865	0	0	1.30543	0
1D-CNN-128	0	0.791431	0	0	1.33096	0
1D-CNN-128	0	0.800345	0	0	1.43367	0
1D-CNN-128	0	0.771253	0	0	1.42416	0
1D-CNN-128	0	0.751328	0	0	1.4404	0
1D-CNN-128	0	0.725869	0	0	1.42977	0
1D-CNN-128	0	0.731104	0	0	1.48564	0
1D-CNN-128	0	0.753204	0	0	1.45563	0
1D-CNN-128	0	0.765678	0	0	1.42113	0
1D-CNN-128	0	0.842889	0	0	1.32882	0
1D-CNN-128	0	0.887945	0	0	1.30491	0
1D-CNN-128	0	1.03269	0	0	1.33633	0
1D-CNN-128	0	0.800401	0	0	1.37443	0
1D-CNN-128	0	0.820804	0	0	1.41051	0
1D-CNN-128	0	0.758752	0	0	1.45329	0
1D-CNN-128	0	0.76041	0	0	1.45744	0
1D-CNN-128	0	0.749975	0	0	1.47097	0
1D-CNN-128	0	0.768819	0	0	1.49557	0
1D-CNN-128	0	0.845885	0	0	1.42504	0
1D-CNN-128	0	0.839626	0	0	1.3397	0
1D-CNN-128	0	0.849407	0	0	1.39866	0
1D-CNN-128	0	0.759587	0	0	1.32049	0
1D-CNN-128	0	0.856676	0	0	1.3104	0
1D-CNN-128	0	0.787658	0	0	1.45941	0
1D-CNN-128	0	0.752572	0	0	1.43965	0
1D-CNN-128	0	0.731513	0	0	1.47232	0
1D-CNN-128	0	0.762153	0	0	1.42577	0
1D-CNN-128	0	0.771871	0	0	1.4676	0
1D-CNN-128	0	0.730695	0	0	2.9749	0
1D-CNN-128	0	0.842531	0	0	2.04395	0
1D-CNN-128	0	1.34127	0	0	1.30079	0
1D-CNN-128	0	1.15576	0	0	1.27353	0
1D-CNN-128	0	0.746651	0	0	1.31039	0
1D-CNN-128	0	0.748857	0	0	1.3379	0
1D-CNN-128	0	0.792016	0	0	1.42753	0
1D-CNN-128	0	0.729426	0	0	1.41628	0
1D-CNN-128	0	0.743762	0	0	1.43085	0
1D-CNN-128	0	0.752959	0	0	1.46022	0
1D-CNN-128	0	0.716833	0	0	1.44112	0
1D-CNN-128	0	0.762832	0	0	1.4389	0
1D-CNN-128	0	0.7351	0	0	1.45928	0
1D-CNN-128	0	0.781988	0	0	1.43014	0
1D-CNN-128	0	0.831601	0	0	1.31267	0
1D-CNN-128	0	0.801353	0	0	1.28256	0
1D-CNN-128	0	0.829561	0	0	1.31547	0
1D-CNN-128	0	0.827415	0	0	1.29915	0
1D-CNN-128	0	0.770381	0	0	1.4209	0
1D-CNN-128	0	0.802324	0	0	1.49143	0
1D-CNN-128	0	0.75599	0	0	1.39476	0
1D-CNN-128	0	0.803101	0	0	1.44178	0
1D-CNN-128	0	0.77879	0	0	1.48918	0
1D-CNN-128	0	0.777831	0	0	1.4845	0
1D-CNN-128	0	0.763385	0	0	1.44353	0
1D-CNN-128	0	0.820102	0	0	1.43174	0
1D-CNN-128	0	0.828622	0	0	1.28891	0
1D-CNN-128	0	0.855164	0	0	1.2956	0
1D-CNN-128	0	0.776017	0	0	1.3825	0
1D-CNN-128	0	0.807349	0	0	1.33638	0
1D-CNN-128	0	0.754936	0	0	1.40975	0
1D-CNN-128	0	0.819884	0	0	1.29922	0
1D-CNN-128	0	0.785491	0	0	1.45999	0
1D-CNN-128	0	0.750021	0	0	1.3936	0
1D-CNN-128	0	0.768467	0	0	1.42238	0
1D-CNN-128	0	0.775184	0	0	1.42615	0
1D-CNN-128	0	0.762136	0	0	2.43427	0
1D-CNN-128	0	0.741579	0	0	2.29513	0
1D-CNN-128	0	0.768984	0	0	1.54471	0
1D-CNN-128	0	0.78824	0	0	1.4456	0
1D-CNN-128	0	1.09775	0	0	1.29657	0
1D-CNN-128	0	1.33197	0	0	1.30148	0
1D-CNN-128	0	0.798615	0	0	1.3781	0
1D-CNN-128	0	0.749375	0	0	1.29303	0
1D-CNN-128	0	0.75055	0	0	1.28286	0
1D-CNN-128	0	0.770142	0	0	1.32131	0
1D-CNN-128	0	0.817361	0	0	1.28649	0
1D-CNN-128	0	0.760208	0	0	1.42813	0
1D-CNN-128	0	0.735995	0	0	1.39883	0
1D-CNN-128	0	0.759157	0	0	1.44971	0
1D-CNN-128	0	0.758367	0	0	1.38475	0
1D-CNN-128	0	0.741463	0	0	1.42487	0
1D-CNN-128	0	0.730837	0	0	1.44886	0
1D-CNN-128	0	0.750746	0	0	1.41243	0
1D-CNN-128	0	0.727845	0	0	1.46718	0
1D-CNN-128	0	0.827574	0	0	1.36202	0
1D-CNN-128	0	0.794825	0	0	1.29741	0
1D-CNN-128	0	0.814678	0	0	1.3009	0
1D-CNN-128	0	0.847834	0	0	1.31374	0
1D-CNN-128	0	0.837096	0	0	1.38325	0
1D-CNN-128	0	0.748266	0	0	1.30991	0
1D-CNN-128	0	0.749296	0	0	1.3079	0
1D-CNN-128	0	0.755654	0	0	1.30109	0
1D-CNN-128	0	0.724106	0	0	1.56174	0
1D-CNN-128	0	0.795669	0	0	1.32023	0
1D-CNN-128	0	0.721948	0	0	1.4087	0
1D-CNN-128	0	0.743909	0	0	1.39001	0
1D-CNN-128	0	0.761025	0	0	1.42389	0
1D-CNN-128	0	0.756294	0	0	1.42928	0
1D-CNN-128	0	0.747198	0	0	1.36659	0
1D-CNN-128	0	0.750684	0	0	1.45569	0
1D-CNN-128	0	0.748609	0	0	1.4023	0
1D-CNN-128	0	0.740483	0	0	1.39869	0
1D-CNN-128	0	0.719855	0	0	1.44852	0
1D-CNN-128	0	0.759341	0	0	1.3933	0
1D-CNN-128	0	0.763654	0	0	1.30584	0
1D-CNN-128	0	0.806691	0	0	1.27843	0
1D-CNN-128	0	0.817883	0	0	1.295	0
1D-CNN-128	0	0.808881	0	0	1.30472	0
1D-CNN-128	0	0.814521	0	0	1.27651	0
1D-CNN-128	0	0.757088	0	0	1.27746	0
1D-CNN-128	0	0.760357	0	0	1.29247	0
1D-CNN-128	0	0.741483	0	0	1.29385	0
1D-CNN-128	0	0.753566	0	0	1.28055	0
1D-CNN-128	0	0.751206	0	0	1.34588	0
1D-CNN-128	0	0.754028	0	0	1.34089	0
1D-CNN-128	0	0.784266	0	0	1.30229	0
1D-CNN-128	0	0.799375	0	0	1.39321	0
1D-CNN-128	0	0.754679	0	0	1.40522	0
1D-CNN-128	0	0.725338	0	0	1.36056	0
1D-CNN-128	0	0.733698	0	0	1.38884	0
1D-CNN-128	0	0.749445	0	0	1.3505	0
1D-CNN-128	0	0.761131	0	0	1.33269	0
1D-CNN-128	0	0.729936	0	0	1.36542	0
1D-CNN-128	0	0.759643	0	0	1.43672	0
1D-CNN-128	0	0.762781	0	0	1.42031	0
1D-CNN-128	0	0.783842	0	0	1.41355	0
1D-CNN-128	0	0.814009	0	0	1.36205	0
1D-CNN-128	0	0.80209	0	0	1.29649	0
1D-CNN-128	0	0.839719	0	0	1.29842	0
1D-CNN-128	0	0.81821	0	0	1.3081	0
1D-CNN-128	0	0.765559	0	0	1.30708	0
1D-CNN-128	0	0.939706	0	0	1.42622	0
1D-CNN-128	0	0.774123	0	0	1.30499	0
1D-CNN-128	0	0.792289	0	0	1.4382	0
1D-CNN-128	0	0.878103	0	0	1.3447	0
1D-CNN-128	0	0.786327	0	0	1.54686	0
1D-CNN-128	0	0.805854	0	0	1.50937	0
1D-CNN-128	0	0.773278	0	0	1.52719	0
1D-CNN-128	0	0.78137	0	0	1.83354	0
1D-CNN-128	0	0.826306	0	0	1.35923	0
1D-CNN-128	0	0.855094	0	0	1.31433	0
1D-CNN-128	0	0.805944	0	0	1.38007	0
1D-CNN-128	0	0.782401	0	0	1.31003	0
1D-CNN-128	0	0.814073	0	0	1.34237	0
1D-CNN-128	0	0.781826	0	0	1.44588	0
1D-CNN-128	0	0.757574	0	0	1.45217	0
1D-CNN-128	0	0.74632	0	0	1.4747	0
1D-CNN-128	0	0.754139	0	0	1.76429	0
1D-CNN-128	0	0.747673	0	0	1.99536	0
1D-CNN-128	0	0.826305	0	0	1.40395	0
1D-CNN-128	0	1.09985	0	0	1.28723	0
1D-CNN-128	0	0.967697	0	0	1.38142	0
1D-CNN-128	0	0.789921	0	0	1.29169	0
1D-CNN-128	0	0.770392	0	0	1.35626	0
1D-CNN-128	0	0.76219	0	0	1.36753	0
1D-CNN-128	0	0.79556	0	0	1.29089	0
1D-CNN-128	0	0.754267	0	0	1.46029	0
1D-CNN-128	0	0.757406	0	0	1.41406	0
1D-CNN-128	0	0.778427	0	0	1.42953	0
1D-CNN-128	0	0.776269	0	0	1.46626	0
1D-CNN-128	0	0.761498	0	0	1.44999	0
1D-CNN-128	0	0.792178	0	0	1.45081	0
1D-CNN-128	0	0.831224	0	0	1.37163	0
1D-CNN-128	0	0.867705	0	0	1.2899	0
1D-CNN-128	0	0.812537	0	0	1.43435	0
1D-CNN-128	0	0.759168	0	0	1.31046	0
1D-CNN-128	0	0.751295	0	0	1.2846	0
1D-CNN-128	0	0.790412	0	0	1.3421	0
1D-CNN-128	0	0.820177	0	0	1.30092	0
1D-CNN-128	0	0.757257	0	0	1.41063	0
1D-CNN-128	0	0.758298	0	0	1.41702	0
1D-CNN-128	0	0.739981	0	0	1.45444	0
1D-CNN-128	0	0.765193	0	0	1.4623	0
1D-CNN-128	0	0.76124	0	0	2.43992	0
1D-CNN-128	0	0.755109	0	0	1.45615	0
1D-CNN-128	0	0.809236	0	0	1.3172	0
1D-CNN-128	0	0.852689	0	0	1.30601	0
1D-CNN-128	0	1.23496	0	0	1.30213	0
1D-CNN-128	0	0.785309	0	0	1.38247	0
1D-CNN-128	0	0.735772	0	0	1.29428	0
1D-CNN-128	0	0.732418	0	0	1.29898	0
1D-CNN-128	0	0.750694	0	0	1.28751	0
1D-CNN-128	0	0.755799	0	0	1.34674	0
1D-CNN-128	0	0.767649	0	0	1.28608	0
1D-CNN-128	0	0.729701	0	0	1.42764	0
1D-CNN-128	0	0.753989	0	0	1.38779	0
1D-CNN-128	0	0.732203	0	0	1.41367	0
1D-CNN-128	0	0.748429	0	0	1.44352	0
1D-CNN-128	0	0.75807	0	0	1.44347	0
1D-CNN-128	0	0.769458	0	0	1.43381	0
1D-CNN-128	0	0.765814	0	0	1.42566	0
1D-CNN-128	0	0.761206	0	0	1.46987	0
1D-CNN-128	0	0.79529	0	0	1.36831	0
1D-CNN-128	0	0.818913	0	0	1.28979	0
1D-CNN-128	0	0.8142	0	0	1.29909	0
1D-CNN-128	0	0.813858	0	0	1.27777	0
1D-CNN-128	0	0.880021	0	0	1.35751	0
1D-CNN-128	0	0.76532	0	0	1.33039	0
1D-CNN-128	0	0.791859	0	0	1.38899	0
1D-CNN-128	0	0.784673	0	0	1.29495	0
1D-CNN-128	0	0.764302	0	0	1.45538	0
1D-CNN-128	0	0.781375	0	0	1.49775	0
1D-CNN-128	0	0.750511	0	0	1.49087	0
1D-CNN-128	0	0.786915	0	0	1.49235	0
1D-CNN-128	0	0.748541	0	0	1.46546	0
1D-CNN-128	0	0.852628	0	0	1.2896	0
1D-CNN-128	0	0.811892	0	0	1.33435	0
1D-CNN-128	0	0.793678	0	0	1.27405	0
1D-CNN-128	0	0.763237	0	0	1.29707	0
1D-CNN-128	0	0.792703	0	0	1.30358	0
1D-CNN-128	0	0.77528	0	0	1.38894	0
1D-CNN-128	0	0.777729	0	0	1.29889	0
1D-CNN-128	0	0.748964	0	0	1.43424	0
1D-CNN-128	0	0.73141	0	0	1.37939	0
1D-CNN-128	0	0.769363	0	0	1.48039	0
1D-CNN-128	0	0.724361	0	0	1.39434	0
1D-CNN-128	0	0.794047	0	0	1.47069	0
1D-CNN-128	0	0.764287	0	0	1.8762	0
1D-CNN-128	0	0.7972	0	0	2.16517	0
1D-CNN-128	0	0.772534	0	0	1.46758	0
1D-CNN-128	0	1.22652	0	0	1.28739	0
1D-CNN-128	0	1.23626	0	0	1.28642	0
1D-CNN-128	0	0.820841	0	0	1.30112	0
1D-CNN-128	0	0.7923	0	0	1.30465	0
1D-CNN-128	0	0.736842	0	0	1.28755	0
1D-CNN-128	0	0.761944	0	0	1.30173	0
1D-CNN-128	0	0.740225	0	0	1.45732	0
1D-CNN-128	0	0.807182	0	0	1.31832	0
1D-CNN-128	0	0.783506	0	0	1.28823	0
1D-CNN-128	0	0.748386	0	0	1.37435	0
1D-CNN-128	0	0.768014	0	0	1.45922	0
1D-CNN-128	0	0.777779	0	0	1.43339	0
1D-CNN-128	0	0.775691	0	0	1.35094	0
1D-CNN-128	0	0.774037	0	0	1.43414	0
1D-CNN-128	0	0.777558	0	0	1.42573	0
1D-CNN-128	0	0.795003	0	0	1.49315	0
1D-CNN-128	0	0.78223	0	0	1.45283	0
1D-CNN-128	0	0.851246	0	0	1.29279	0
1D-CNN-128	0	0.825172	0	0	1.29382	0
1D-CNN-128	0	0.809122	0	0	1.28598	0
1D-CNN-128	0	0.775503	0	0	1.38442	0
1D-CNN-128	0	0.771458	0	0	1.30113	0
1D-CNN-128	0	0.762836	0	0	1.36453	0
1D-CNN-128	0	0.752912	0	0	1.55808	0
1D-CNN-128	0	0.828743	0	0	1.34166	0
1D-CNN-128	0	0.738734	0	0	1.44111	0
1D-CNN-128	0	0.744555	0	0	1.41669	0
1D-CNN-128	0	0.748198	0	0	1.4135	0
1D-CNN-128	0	0.76693	0	0	1.43261	0
1D-CNN-128	0	0.764211	0	0	1.57584	0
1D-CNN-128	0	0.747728	0	0	2.26203	0
1D-CNN-128	0	0.724619	0	0	1.45739	0
1D-CNN-128	0	0.830007	0	0	1.29276	0
1D-CNN-128	0	1.22043	0	0	1.29678	0
1D-CNN-128	0	1.23513	0	0	1.30348	0
1D-CNN-128	0	0.779662	0	0	1.34256	0
1D-CNN-128	0	0.781703	0	0	1.30458	0
1D-CNN-128	0	0.746239	0	0	1.31705	0
1D-CNN-128	0	0.747535	0	0	1.30752	0
1D-CNN-128	0	0.751196	0	0	1.44691	0
1D-CNN-128	0	0.824146	0	0	1.3033	0
1D-CNN-128	0	0.764933	0	0	1.4052	0
1D-CNN-128	0	0.731051	0	0	1.41196	0
1D-CNN-128	0	0.750516	0	0	1.39696	0
1D-CNN-128	0	0.745435	0	0	1.43499	0
1D-CNN-128	0	0.769577	0	0	1.41496	0
1D-CNN-128	0	0.73709	0	0	1.45886	0
1D-CNN-128	0	0.739364	0	0	1.45813	0
1D-CNN-128	0	0.749154	0	0	1.42017	0
1D-CNN-128	0	0.832491	0	0	1.2986	0
1D-CNN-128	0	0.806898	0	0	1.29285	0
1D-CNN-128	0	0.797894	0	0	1.30863	0
1D-CNN-128	0	0.825947	0	0	1.32982	0
1D-CNN-128	0	0.779499	0	0	1.29293	0
1D-CNN-128	0	0.746763	0	0	1.30522	0
1D-CNN-128	0	0.782807	0	0	1.29601	0
1D-CNN-128	0	0.778127	0	0	1.40806	0
1D-CNN-128	0	0.787121	0	0	1.30388	0
1D-CNN-128	0	0.761453	0	0	1.3233	0
1D-CNN-128	0	0.787723	0	0	1.48414	0
1D-CNN-128	0	0.751934	0	0	1.40253	0
1D-CNN-128	0	0.737632	0	0	1.44222	0
1D-CNN-128	0	0.765655	0	0	1.5214	0
1D-CNN-128	0	0.759497	0	0	1.46007	0
1D-CNN-128	0	0.82644	0	0	1.30321	0
1D-CNN-128	0	0.863458	0	0	1.2893	0
1D-CNN-128	0	0.827974	0	0	1.37614	0
1D-CNN-128	0	0.769282	0	0	1.31303	0
1D-CNN-128	0	0.746515	0	0	1.29697	0
1D-CNN-128	0	0.729286	0	0	1.35381	0
1D-CNN-128	0	0.800667	0	0	1.30295	0
1D-CNN-128	0	0.76053	0	0	1.41021	0
1D-CNN-128	0	0.738516	0	0	1.41865	0
1D-CNN-128	0	0.768473	0	0	1.48834	0
1D-CNN-128	0	0.757219	0	0	1.48315	0
1D-CNN-128	0	0.734309	0	0	1.40456	0
1D-CNN-128	0	0.752953	0	0	1.42067	0
1D-CNN-128	0	0.776928	0	0	1.40108	0
1D-CNN-128	0	0.81124	0	0	1.28638	0
1D-CNN-128	0	0.852242	0	0	1.29773	0
1D-CNN-128	0	0.865938	0	0	1.2954	0
1D-CNN-128	0	0.74435	0	0	1.30534	0
1D-CNN-128	0	0.738061	0	0	1.29208	0
1D-CNN-128	0	0.734605	0	0	1.33053	0
1D-CNN-128	0	0.802608	0	0	1.30509	0
1D-CNN-128	0	0.752298	0	0	1.41626	0
1D-CNN-128	0	0.764867	0	0	1.43926	0
1D-CNN-128	0	0.750533	0	0	1.4556	0
1D-CNN-128	0	0.741907	0	0	1.43562	0
1D-CNN-128	0	0.760697	0	0	1.43206	0
1D-CNN-128	0	0.764034	0	0	1.43288	0
1D-CNN-128	0	0.760813	0	0	1.43377	0
1D-CNN-128	0	0.75221	0	0	1.38472	0
1D-CNN-128	0	0.826948	0	0	1.28462	0
1D-CNN-128	0	0.826872	0	0	1.28661	0
1D-CNN-128	0	0.846469	0	0	1.30569	0
1D-CNN-128	0	0.795357	0	0	1.27853	0
1D-CNN-128	0	0.811909	0	0	1.28923	0
1D-CNN-128	0	0.763171	0	0	1.32179	0
1D-CNN-128	0	0.740702	0	0	1.29247	0
1D-CNN-128	0	0.76561	0	0	1.43058	0
1D-CNN-128	0	0.83669	0	0	1.27804	0
1D-CNN-128	0	0.728412	0	0	1.30269	0
1D-CNN-128	0	0.725701	0	0	1.43947	0
1D-CNN-128	0	0.730947	0	0	1.38525	0
1D-CNN-128	0	0.77573	0	0	1.3643	0
1D-CNN-128	0	0.7363	0	0	1.43218	0
1D-CNN-128	0	0.756862	0	0	1.3709	0
1D-CNN-128	0	0.728927	0	0	1.46968	0
1D-CNN-128	0	0.735338	0	0	1.43491	0
1D-CNN-128	0	0.761082	0	0	1.41532	0
1D-CNN-128	0	0.76906	0	0	1.39811	0
1D-CNN-128	0	0.73573	0	0	1.46911	0
1D-CNN-128	0	0.823441	0	0	1.30184	0
1D-CNN-128	0	0.836504	0	0	1.28434	0
1D-CNN-128	0	0.832038	0	0	1.28259	0
1D-CNN-128	0	0.810114	0	0	1.31312	0
1D-CNN-128	0	0.771496	0	0	1.36619	0
1D-CNN-128	0	0.802748	0	0	1.27916	0
1D-CNN-128	0	0.776161	0	0	1.3084	0
1D-CNN-128	0	0.762431	0	0	1.33224	0
1D-CNN-128	0	0.744089	0	0	1.39028	0
1D-CNN-128	0	0.813538	0	0	1.30474	0
1D-CNN-128	0	0.768543	0	0	1.51066	0
1D-CNN-128	0	0.739627	0	0	1.48196	0
1D-CNN-128	0	0.753415	0	0	1.47448	0
1D-CNN-128	0	0.720586	0	0	1.44778	0
1D-CNN-128	0	0.724685	0	0	1.47146	0
1D-CNN-128	0	0.774959	0	0	1.44704	0
1D-CNN-128	0	0.762619	0	0	1.43654	0
1D-CNN-128	0	0.834092	0	0	1.29768	0
1D-CNN-128	0	0.809423	0	0	1.29339	0
1D-CNN-128	0	0.816341	0	0	1.30462	0
1D-CNN-128	0	0.785683	0	0	1.38956	0
1D-CNN-128	0	0.789799	0	0	1.31404	0
1D-CNN-128	0	0.745937	0	0	1.32455	0
1D-CNN-128	0	0.728314	0	0	1.29638	0
1D-CNN-128	0	0.756678	0	0	1.34018	0
1D-CNN-128	0	0.740372	0	0	1.31747	0
1D-CNN-128	0	0.794292	0	0	1.33026	0
1D-CNN-128	0	0.751588	0	0	1.48416	0
1D-CNN-128	0	0.752696	0	0	1.41429	0
1D-CNN-128	0	0.740657	0	0	1.46332	0
1D-CNN-128	0	0.754663	0	0	1.44296	0
1D-CNN-128	0	0.749075	0	0	1.43209	0
1D-CNN-128	0	0.7567	0	0	1.37381	0
1D-CNN-128	0	0.733879	0	0	1.44881	0
1D-CNN-128	0	0.744024	0	0	1.38936	0
1D-CNN-128	0	0.762794	0	0	1.31561	0
1D-CNN-128	0	0.811483	0	0	1.29813	0
1D-CNN-128	0	0.817116	0	0	1.30329	0
1D-CNN-128	0	0.865882	0	0	1.29154	0
1D-CNN-128	0	0.773646	0	0	1.38114	0
1D-CNN-128	0	0.762717	0	0	1.28485	0
1D-CNN-128	0	0.74026	0	0	1.33882	0
1D-CNN-128	0	0.796812	0	0	1.48165	0
1D-CNN-128	0	0.800776	0	0	1.30363	0
1D-CNN-128	0	0.747769	0	0	1.42309	0
1D-CNN-128	0	0.745212	0	0	1.43311	0
1D-CNN-128	0	0.766481	0	0	1.42512	0
1D-CNN-128	0	0.742653	0	0	1.42007	0
1D-CNN-128	0	0.746278	0	0	1.39333	0
1D-CNN-128	0	0.761069	0	0	1.47385	0
1D-CNN-128	0	0.734147	0	0	1.40809	0
1D-CNN-128	0	0.73405	0	0	1.46375	0
1D-CNN-128	0	0.759151	0	0	1.4193	0
1D-CNN-128	0	0.769647	0	0	1.34812	0
1D-CNN-128	0	0.797045	0	0	1.28177	0
1D-CNN-128	0	0.81609	0	0	1.28703	0
1D-CNN-128	0	0.844141	0	0	1.30014	0
1D-CNN-128	0	0.832333	0	0	1.30694	0
1D-CNN-128	0	0.750935	0	0	1.28875	0
1D-CNN-128	0	0.748316	0	0	1.30156	0
1D-CNN-128	0	0.776328	0	0	1.30126	0
1D-CNN-128	0	0.746576	0	0	1.29767	0
1D-CNN-128	0	0.759744	0	0	1.35141	0
1D-CNN-128	0	0.778654	0	0	1.30483	0
1D-CNN-128	0	0.770468	0	0	1.40545	0
1D-CNN-128	0	0.722796	0	0	1.47879	0
1D-CNN-128	0	0.710387	0	0	1.42163	0
1D-CNN-128	0	0.732229	0	0	1.38099	0
1D-CNN-128	0	0.767638	0	0	1.42162	0
1D-CNN-128	0	0.769009	0	0	1.36594	0
1D-CNN-128	0	0.741751	0	0	1.43246	0
1D-CNN-128	0	0.730595	0	0	1.43536	0
1D-CNN-128	0	0.732677	0	0	1.40062	0
1D-CNN-128	0	0.728674	0	0	1.44474	0
1D-CNN-128	0	0.728757	0	0	1.43548	0
1D-CNN-128	0	0.810984	0	0	1.29076	0
1D-CNN-128	0	0.835815	0	0	1.3039	0
1D-CNN-128	0	0.801684	0	0	1.30218	0
1D-CNN-128	0	0.824551	0	0	1.29122	0
1D-CNN-128	0	0.731001	0	0	1.37203	0
1D-CNN-128	0	0.805917	0	0	1.31177	0
1D-CNN-128	0	0.761972	0	0	1.30353	0
1D-CNN-128	0	0.787621	0	0	1.29849	0
1D-CNN-128	0	0.740865	0	0	1.35119	0
1D-CNN-128	0	0.802494	0	0	1.30539	0
1D-CNN-128	0	0.727332	0	0	1.44859	0
1D-CNN-128	0	0.759012	0	0	1.48458	0
1D-CNN-128	0	0.778175	0	0	1.43626	0
1D-CNN-128	0	0.801002	0	0	1.39931	0
1D-CNN-128	0	0.810667	0	0	1.40953	0
1D-CNN-128	0	0.771113	0	0	1.39384	0
1D-CNN-128	0	0.753924	0	0	1.50145	0
1D-CNN-128	0	0.818789	0	0	1.39448	0
1D-CNN-128	0	0.855667	0	0	1.29549	0
1D-CNN-128	0	0.814468	0	0	1.30229	0
1D-CNN-128	0	0.793075	0	0	1.30592	0
1D-CNN-128	0	0.74441	0	0	1.28353	0
1D-CNN-128	0	0.743081	0	0	1.29057	0
1D-CNN-128	0	0.742077	0	0	1.3359	0
1D-CNN-128	0	0.752255	0	0	1.29676	0
1D-CNN-128	0	0.741587	0	0	1.44612	0
1D-CNN-128	0	0.737557	0	0	1.4117	0
1D-CNN-128	0	0.76166	0	0	1.40617	0
1D-CNN-128	0	0.75842	0	0	1.46594	0
1D-CNN-128	0	0.749032	0	0	1.41958	0
1D-CNN-128	0	0.741092	0	0	1.43797	0
1D-CNN-128	0	0.746546	0	0	1.41475	0
1D-CNN-128	0	0.822016	0	0	1.30071	0
1D-CNN-128	0	0.807154	0	0	1.28657	0
1D-CNN-128	0	0.830952	0	0	1.29632	0
1D-CNN-128	0	0.766686	0	0	1.32167	0
1D-CNN-128	0	0.764648	0	0	1.29397	0
1D-CNN-128	0	0.739811	0	0	1.29924	0
1D-CNN-128	0	0.762282	0	0	1.28203	0
1D-CNN-128	0	0.711233	0	0	1.2943	0
1D-CNN-128	0	0.733779	0	0	1.34108	0
1D-CNN-128	0	0.799611	0	0	1.29631	0
1D-CNN-128	0	0.749974	0	0	1.43631	0
1D-CNN-128	0	0.756656	0	0	1.41947	0
1D-CNN-128	0	0.749415	0	0	1.39425	0
1D-CNN-128	0	0.733269	0	0	1.37498	0
1D-CNN-128	0	0.72638	0	0	1.39915	0
1D-CNN-128	0	0.728555	0	0	1.43718	0
1D-CNN-128	0	0.752111	0	0	1.44174	0
1D-CNN-128	0	0.742126	0	0	1.41256	0
1D-CNN-128	0	0.729119	0	0	1.41447	0
1D-CNN-128	0	0.753334	0	0	1.45168	0
1D-CNN-128	0	0.77758	0	0	1.43188	0
1D-CNN-128	0	0.82484	0	0	1.30925	0
1D-CNN-128	0	0.82305	0	0	1.30131	0
1D-CNN-128	0	0.806563	0	0	1.30682	0
1D-CNN-128	0	0.833268	0	0	1.29746	0
1D-CNN-128	0	0.766064	0	0	1.28359	0
1D-CNN-128	0	0.793979	0	0	1.31205	0
1D-CNN-128	0	0.743298	0	0	1.28484	0
1D-CNN-128	0	0.726084	0	0	1.29867	0
1D-CNN-128	0	0.739758	0	0	1.39432	0
1D-CNN-128	0	0.760585	0	0	1.45807	0
1D-CNN-128	0	0.791323	0	0	1.36139	0
1D-CNN-128	0	0.739915	0	0	1.40799	0
1D-CNN-128	0	0.736879	0	0	1.362	0
1D-CNN-128	0	0.764024	0	0	1.46457	0
1D-CNN-128	0	0.721372	0	0	1.4094	0
1D-CNN-128	0	0.734741	0	0	1.40779	0
1D-CNN-128	0	0.729339	0	0	1.43131	0
1D-CNN-128	0	0.767887	0	0	1.37249	0
1D-CNN-128	0	0.793223	0	0	1.30472	0
1D-CNN-128	0	0.838098	0	0	1.31392	0
1D-CNN-128	0	0.783995	0	0	1.29591	0
1D-CNN-128	0	0.785831	0	0	1.31142	0
1D-CNN-128	0	0.757452	0	0	1.30701	0
1D-CNN-128	0	0.77314	0	0	1.28415	0
1D-CNN-128	0	0.732356	0	0	1.54968	0
1D-CNN-128	0	0.822303	0	0	1.33284	0
1D-CNN-128	0	0.74769	0	0	1.38389	0
1D-CNN-128	0	0.728547	0	0	1.42503	0
1D-CNN-128	0	0.75624	0	0	1.46895	0
1D-CNN-128	0	0.756223	0	0	1.43371	0
1D-CNN-128	0	0.771259	0	0	1.35104	0
1D-CNN-128	0	0.730242	0	0	1.41365	0
1D-CNN-128	0	0.75429	0	0	1.48411	0
1D-CNN-128	0	0.758074	0	0	1.43586	0
1D-CNN-128	0	0.719253	0	0	1.47833	0
1D-CNN-128	0	0.80195	0	0	1.32491	0
1D-CNN-128	0	0.811161	0	0	1.31326	0
1D-CNN-128	0	0.809171	0	0	1.31365	0
1D-CNN-128	0	0.79649	0	0	1.38547	0
1D-CNN-128	0	0.756978	0	0	1.32577	0
1D-CNN-128	0	0.751431	0	0	1.30509	0
1D-CNN-128	0	0.758046	0	0	1.30295	0
1D-CNN-128	0	0.724811	0	0	1.31613	0
1D-CNN-128	0	0.740574	0	0	1.51253	0
1D-CNN-128	0	0.725276	0	0	1.309	0
1D-CNN-128	0	0.778214	0	0	1.29954	0
1D-CNN-128	0	0.750256	0	0	1.39676	0
1D-CNN-128	0	0.759214	0	0	1.43409	0
1D-CNN-128	0	0.740993	0	0	1.45872	0
1D-CNN-128	0	0.739593	0	0	1.43426	0
1D-CNN-128	0	0.736338	0	0	1.39723	0
1D-CNN-128	0	0.736039	0	0	1.4352	0
1D-CNN-128	0	0.737337	0	0	1.40317	0
1D-CNN-128	0	0.732747	0	0	1.43409	0
1D-CNN-128	0	0.757872	0	0	1.38784	0
1D-CNN-128	0	0.723268	0	0	1.45523	0
1D-CNN-128	0	0.824007	0	0	1.30187	0
1D-CNN-128	0	0.846037	0	0	1.28469	0
1D-CNN-128	0	0.824061	0	0	1.30575	0
1D-CNN-128	0	0.804391	0	0	1.30946	0
1D-CNN-128	0	0.766422	0	0	1.42582	0
1D-CNN-128	0	0.77433	0	0	1.29782	0
1D-CNN-128	0	0.752282	0	0	1.2944	0
1D-CNN-128	0	0.742282	0	0	1.31551	0
1D-CNN-128	0	0.736743	0	0	1.31197	0
1D-CNN-128	0	0.758085	0	0	1.33129	0
1D-CNN-128	0	0.802365	0	0	1.29561	0
1D-CNN-128	0	0.757289	0	0	1.3645	0
1D-CNN-128	0	0.742024	0	0	1.4169	0
1D-CNN-128	0	0.780775	0	0	1.48793	0
1D-CNN-128	0	0.730258	0	0	1.46373	0
1D-CNN-128	0	0.772224	0	0	1.45145	0
1D-CNN-128	0	0.756663	0	0	1.42709	0
1D-CNN-128	0	0.739974	0	0	1.39573	0
1D-CNN-128	0	0.771178	0	0	1.42339	0
1D-CNN-128	0	0.807061	0	0	1.29519	0
1D-CNN-128	0	0.838357	0	0	1.29005	0
1D-CNN-128	0	0.820159	0	0	1.30829	0
1D-CNN-128	0	0.784792	0	0	1.41023	0
1D-CNN-128	0	0.78732	0	0	1.28479	0
1D-CNN-128	0	0.780613	0	0	1.31705	0
1D-CNN-128	0	0.774053	0	0	1.37862	0
1D-CNN-128	0	0.75885	0	0	1.34864	0
1D-CNN-128	0	0.787837	0	0	1.28659	0
1D-CNN-128	0	0.772805	0	0	1.41242	0
1D-CNN-128	0	0.753159	0	0	1.47019	0
1D-CNN-128	0	0.738878	0	0	1.46723	0
1D-CNN-128	0	0.767619	0	0	1.96813	0
1D-CNN-128	0	0.778698	0	0	2.04051	0
1D-CNN-128	0	0.747431	0	0	1.48548	0
1D-CNN-128	0	0.749034	0	0	1.44965	0
1D-CNN-128	0	0.830424	0	0	1.30514	0
1D-CNN-128	0	1.01624	0	0	1.30382	0
1D-CNN-128	0	1.02431	0	0	1.30433	0
1D-CNN-128	0	0.817327	0	0	1.39499	0
1D-CNN-128	0	0.753282	0	0	1.3067	0
1D-CNN-128	0	0.744618	0	0	1.29852	0
1D-CNN-128	0	0.744374	0	0	1.30185	0
1D-CNN-128	0	0.742455	0	0	1.32989	0
1D-CNN-128	0	0.769133	0	0	1.3485	0
1D-CNN-128	0	0.800041	0	0	1.28877	0
1D-CNN-128	0	0.758565	0	0	1.42047	0
1D-CNN-128	0	0.761619	0	0	1.43689	0
1D-CNN-128	0	0.759759	0	0	1.43194	0
1D-CNN-128	0	0.747558	0	0	1.40998	0
1D-CNN-128	0	0.755627	0	0	1.39192	0
1D-CNN-128	0	0.768557	0	0	1.5204	0
2D-CNN-64	0	1.33324	0	0	2.31834	0
2D-CNN-64	0	2.02826	0	0	1.44797	0
2D-CNN-64	0	1.04671	0	0	2.42461	0
2D-CNN-64	0	0.972354	0	0	1.93772	0
2D-CNN-64	0	1.52359	0	0	1.20213	0
2D-CNN-64	0	0.939815	0	0	2.54579	0
2D-CNN-64	0	0.9753	0	0	3.04636	0
2D-CNN-64	0	2.06251	0	0	1.06151	0
2D-CNN-64	0	0.996958	0	0	1.15861	0
2D-CNN-64	0	0.947337	0	0	1.19947	0
2D-CNN-64	0	0.925519	0	0	1.13708	0
2D-CNN-64	0	1.09547	0	0	1.13927	0
2D-CNN-64	0	1.0203	0	0	1.21376	0
2D-CNN-64	0	0.97441	0	0	1.15755	0
2D-CNN-64	0	0.950526	0	0	1.19204	0
2D-CNN-64	0	1.31347	0	0	1.03011	0
2D-CNN-64	0	1.88796	0	0	1.15355	0
2D-CNN-64	0	0.953399	0	0	1.14372	0
2D-CNN-64	0	0.962899	0	0	1.18095	0
2D-CNN-64	0	0.964534	0	0	1.16076	0
2D-CNN-64	0	0.957281	0	0	1.18539	0
2D-CNN-64	0	1.11369	0	0	1.07175	0
2D-CNN-64	0	1.05811	0	0	1.15741	0
2D-CNN-64	0	0.979118	0	0	1.74955	0
2D-CNN-64	0	1.00058	0	0	1.4391	0
2D-CNN-64	0	0.929154	0	0	1.14545	0
2D-CNN-64	0	0.932931	0	0	1.16181	0
2D-CNN-64	0	1.01852	0	0	1.02396	0
2D-CNN-64	0	1.01842	0	0	1.16058	0
2D-CNN-64	0	0.965948	0	0	1.21475	0
2D-CNN-64	0	0.927917	0	0	1.15251	0
2D-CNN-64	0	0.95311	0	0	1.13665	0
2D-CNN-64	0	1.07218	0	0	1.13042	0
2D-CNN-64	0	1.02971	0	0	1.01619	0
2D-CNN-64	0	0.954057	0	0	1.12801	0
2D-CNN-64	0	1.0057	0	0	1.31619	0
2D-CNN-64	0	0.933109	0	0	1.24764	0
2D-CNN-64	0	0.922631	0	0	1.14535	0
2D-CNN-64	0	0.923453	0	0	1.13182	0
2D-CNN-64	0	0.993891	0	0	1.05897	0
2D-CNN-64	0	1.05426	0	0	1.01015	0
2D-CNN-64	0	1.01958	0	0	1.02602	0
2D-CNN-64	0	0.980697	0	0	1.19441	0
2D-CNN-64	0	0.92463	0	0	1.12467	0
2D-CNN-64	0	0.921719	0	0	1.13228	0
2D-CNN-64	0	0.975384	0	0	1.11659	0
2D-CNN-64	0	1.02778	0	0	1.0315	0
2D-CNN-64	0	1.04518	0	0	1.07079	0
2D-CNN-64	0	0.963982	0	0	1.0829	0
2D-CNN-64	0	0.953154	0	0	1.59324	0
2D-CNN-64	0	0.943459	0	0	1.41159	0
2D-CNN-64	0	0.919027	0	0	1.13911	0
2D-CNN-64	0	0.949412	0	0	1.13234	0
2D-CNN-64	0	0.90888	0	0	1.10572	0
2D-CNN-64	0	0.91163	0	0	1.1356	0
2D-CNN-64	0	0.985836	0	0	1.00833	0
2D-CNN-64	0	1.01825	0	0	1.00242	0
2D-CNN-64	0	0.983093	0	0	1.11654	0
2D-CNN-64	0	0.907044	0	0	1.10694	0
2D-CNN-64	0	0.940997	0	0	1.12814	0
2D-CNN-64	0	0.913347	0	0	1.13649	0
2D-CNN-64	0	0.918632	0	0	1.13213	0
2D-CNN-64	0	0.905173	0	0	1.1128	0
2D-CNN-64	0	0.926139	0	0	1.13712	0
2D-CNN-64	0	1.03255	0	0	0.976421	0
2D-CNN-64	0	1.04136	0	0	1.03085	0
2D-CNN-64	0	0.937267	0	0	1.03438	0
2D-CNN-64	0	0.942943	0	0	1.11886	0
2D-CNN-64	0	0.917434	0	0	1.1261	0
2D-CNN-64	0	0.932664	0	0	1.13824	0
2D-CNN-64	0	0.913477	0	0	1.15951	0
2D-CNN-64	0	0.929101	0	0	1.12095	0
2D-CNN-64	0	0.974958	0	0	1.1002	0
2D-CNN-64	0	1.00191	0	0	1.00108	0
2D-CNN-64	0	1.017	0	0	1.01662	0
2D-CNN-64	0	0.963414	0	0	1.0429	0
2D-CNN-64	0	0.937195	0	0	1.09344	0
2D-CNN-64	0	0.922736	0	0	1.11327	0
2D-CNN-64	0	0.925597	0	0	1.07273	0
2D-CNN-64	0	0.922446	0	0	1.05572	0
2D-CNN-64	0	0.93546	0	0	1.13186	0
2D-CNN-64	0	0.912111	0	0	1.11738	0
2D-CNN-64	0	0.927277	0	0	1.11713	0
2D-CNN-64	0	0.911391	0	0	1.12797	0
2D-CNN-64	0	0.969521	0	0	1.0196	0
2D-CNN-64	0	1.02277	0	0	1.02025	0
2D-CNN-64	0	1.01984	0	0	1.01674	0
2D-CNN-64	0	0.972505	0	0	1.00047	0
2D-CNN-64	0	0.912685	0	0	1.0322	0
2D-CNN-64	0	0.933775	0	0	1.0965	0
2D-CNN-64	0	0.947564	0	0	1.10403	0
2D-CNN-64	0	0.918608	0	0	1.12814	0
2D-CNN-64	0	0.964583	0	0	1.12794	0
2D-CNN-64	0	0.901488	0	0	1.11165	0
2D-CNN-64	0	0.919461	0	0	1.10513	0
2D-CNN-64	0	0.924782	0	0	1.07357	0
2D-CNN-64	0	0.947145	0	0	1.08827	0
2D-CNN-64	0	1.02872	0	0	0.989632	0
2D-CNN-64	0	1.00738	0	0	1.00655	0
2D-CNN-64	0	0.972452	0	0	1.01366	0
2D-CNN-64	0	0.933159	0	0	1.00224	0
2D-CNN-64	0	0.919364	0	0	1.02807	0
2D-CNN-64	0	0.912998	0	0	1.03804	0
2D-CNN-64	0	0.932979	0	0	1.12845	0
2D-CNN-64	0	0.960274	0	0	1.10309	0
2D-CNN-64	0	0.970496	0	0	1.21148	0
2D-CNN-64	0	0.951601	0	0	1.10597	0
2D-CNN-64	0	0.953545	0	0	1.21686	0
2D-CNN-64	0	0.968416	0	0	1.13817	0
2D-CNN-64	0	1.03496	0	0	1.08617	0
2D-CNN-64	0	1.03058	0	0	1.02358	0
2D-CNN-64	0	0.98335	0	0	1.11637	0
2D-CNN-64	0	0.938998	0	0	1.09861	0
2D-CNN-64	0	0.93026	0	0	1.15104	0
2D-CNN-64	0	0.943353	0	0	1.1651	0
2D-CNN-64	0	0.94664	0	0	1.17028	0
2D-CNN-64	0	0.980224	0	0	1.14677	0
2D-CNN-64	0	0.984521	0	0	1.01122	0
2D-CNN-64	0	1.01127	0	0	1.03174	0
2D-CNN-64	0	1.03398	0	0	1.07054	0
2D-CNN-64	0	0.986564	0	0	1.11042	0
2D-CNN-64	0	0.925738	0	0	1.19285	0
2D-CNN-64	0	0.91029	0	0	1.10548	0
2D-CNN-64	0	0.92846	0	0	1.20277	0
2D-CNN-64	0	0.940454	0	0	1.13529	0
2D-CNN-64	0	1.03019	0	0	1.10432	0
2D-CNN-64	0	1.04888	0	0	1.03007	0
2D-CNN-64	0	0.976607	0	0	1.08113	0
2D-CNN-64	0	0.958627	0	0	1.10518	0
2D-CNN-64	0	0.976081	0	0	1.16182	0
2D-CNN-64	0	0.985548	0	0	1.2144	0
2D-CNN-64	0	0.96578	0	0	1.20945	0
2D-CNN-64	0	0.975669	0	0	1.16014	0
2D-CNN-64	0	1.05912	0	0	1.0144	0
2D-CNN-64	0	1.02527	0	0	1.03083	0
2D-CNN-64	0	0.956849	0	0	1.07756	0
2D-CNN-64	0	0.968213	0	0	1.09235	0
2D-CNN-64	0	0.974572	0	0	1.13404	0
2D-CNN-64	0	0.92304	0	0	1.05052	0
2D-CNN-64	0	0.928513	0	0	1.16631	0
2D-CNN-64	0	0.935124	0	0	1.13608	0
2D-CNN-64	0	0.975495	0	0	1.14069	0
2D-CNN-64	0	1.00975	0	0	1.02224	0
2D-CNN-64	0	1.03784	0	0	1.13053	0
2D-CNN-64	0	0.94136	0	0	1.12215	0
2D-CNN-64	0	1.00572	0	0	1.17983	0
2D-CNN-64	0	0.989442	0	0	1.20163	0
2D-CNN-64	0	0.950119	0	0	1.22363	0
2D-CNN-64	0	0.982454	0	0	1.16844	0
2D-CNN-64	0	1.08562	0	0	1.08781	0
2D-CNN-64	0	1.01858	0	0	1.07516	0
2D-CNN-64	0	0.991763	0	0	1.06489	0
2D-CNN-64	0	0.983426	0	0	1.04556	0
2D-CNN-64	0	0.981639	0	0	1.13709	0
2D-CNN-64	0	0.950836	0	0	1.16628	0
2D-CNN-64	0	0.932133	0	0	1.11302	0
2D-CNN-64	0	0.928056	0	0	1.15671	0
2D-CNN-64	0	0.929614	0	0	1.12352	0
2D-CNN-64	0	0.93819	0	0	1.1719	0
2D-CNN-64	0	0.995297	0	0	1.01849	0
2D-CNN-64	0	1.04374	0	0	1.03504	0
2D-CNN-64	0	1.04384	0	0	1.07019	0
2D-CNN-64	0	0.938341	0	0	1.07975	0
2D-CNN-64	0	0.941006	0	0	1.09174	0
2D-CNN-64	0	0.949158	0	0	1.08524	0
2D-CNN-64	0	0.913546	0	0	1.13932	0
2D-CNN-64	0	0.937033	0	0	1.1078	0
2D-CNN-64	0	0.927455	0	0	1.14423	0
2D-CNN-64	0	0.918334	0	0	1.0677	0
2D-CNN-64	0	0.930822	0	0	1.16776	0
2D-CNN-64	0	0.97006	0	0	1.13689	0
2D-CNN-64	0	1.00059	0	0	1.02664	0
2D-CNN-64	0	1.04576	0	0	1.02564	0
2D-CNN-64	0	0.972692	0	0	1.04079	0
2D-CNN-64	0	0.958306	0	0	1.03802	0
2D-CNN-64	0	0.99971	0	0	1.13586	0
2D-CNN-64	0	0.926084	0	0	1.09751	0
2D-CNN-64	0	0.932412	0	0	1.16305	0
2D-CNN-64	0	0.929791	0	0	1.1691	0
2D-CNN-64	0	0.927919	0	0	1.14538	0
2D-CNN-64	0	0.973945	0	0	1.02513	0
2D-CNN-64	0	1.01113	0	0	1.01805	0
2D-CNN-64	0	0.983784	0	0	1.05014	0
2D-CNN-64	0	0.986366	0	0	1.01778	0
2D-CNN-64	0	0.962887	0	0	1.09139	0
2D-CNN-64	0	0.951139	0	0	1.12611	0
2D-CNN-64	0	0.990411	0	0	1.11876	0
2D-CNN-64	0	0.927783	0	0	1.15643	0
2D-CNN-64	0	0.933036	0	0	1.13688	0
2D-CNN-64	0	0.937077	0	0	1.13019	0
2D-CNN-64	0	1.05537	0	0	1.01981	0
2D-CNN-64	0	0.95783	0	0	1.06701	0
2D-CNN-64	0	0.928522	0	0	1.08893	0
2D-CNN-64	0	0.937485	0	0	1.151	0
2D-CNN-64	0	0.946266	0	0	1.07991	0
2D-CNN-64	0	0.951248	0	0	1.16532	0
2D-CNN-64	0	0.935225	0	0	1.18592	0
2D-CNN-64	0	0.935895	0	0	1.14668	0
2D-CNN-64	0	0.929968	0	0	1.04508	0
2D-CNN-64	0	1.03151	0	0	1.01392	0
2D-CNN-64	0	1.08158	0	0	1.63483	0
2D-CNN-64	0	0.977706	0	0	1.47976	0
2D-CNN-64	0	1.92791	0	0	1.13049	0
2D-CNN-64	0	2.01938	0	0	2.49358	0
2D-CNN-64	0	0.94114	0	0	2.57789	0
2D-CNN-64	0	1.26957	0	0	1.64314	0
2D-CNN-64	0	0.998905	0	0	2.22777	0
2D-CNN-64	0	0.914566	0	0	1.93854	0
2D-CNN-64	0	1.83763	0	0	1.30187	0
2D-CNN-64	0	1.21384	0	0	1.23544	0
2D-CNN-64	0	0.914802	0	0	1.14396	0
2D-CNN-64	0	0.922489	0	0	1.18019	0
2D-CNN-64	0	1.25858	0	0	1.05218	0
2D-CNN-64	0	1.02579	0	0	1.15868	0
2D-CNN-64	0	0.927954	0	0	1.5309	0
2D-CNN-64	0	0.920522	0	0	1.42671	0
2D-CNN-64	0	0.9249	0	0	1.15672	0
2D-CNN-64	0	1.02959	0	0	1.02808	0
2D-CNN-64	0	1.02722	0	0	1.09065	0
2D-CNN-64	0	1.00901	0	0	1.20503	0
2D-CNN-64	0	0.967703	0	0	1.91135	0
2D-CNN-64	0	1.00254	0	0	1.21104	0
2D-CNN-64	0	1.02116	0	0	1.11566	0
2D-CNN-64	0	1.02073	0	0	1.17398	0
2D-CNN-64	0	0.968523	0	0	1.07592	0
2D-CNN-64	0	0.945105	0	0	1.16166	0
2D-CNN-64	0	0.919873	0	0	1.13684	0
2D-CNN-64	0	0.912787	0	0	1.15396	0
2D-CNN-64	0	1.01339	0	0	1.09169	0
2D-CNN-64	0	1.05643	0	0	1.0009	0
2D-CNN-64	0	0.991573	0	0	1.00924	0
2D-CNN-64	0	0.953365	0	0	1.22698	0
2D-CNN-64	0	0.950396	0	0	1.15449	0
2D-CNN-64	0	0.908709	0	0	1.1284	0
2D-CNN-64	0	0.903328	0	0	1.1408	0
2D-CNN-64	0	0.923831	0	0	1.13894	0
2D-CNN-64	0	1.01445	0	0	1.04366	0
2D-CNN-64	0	1.03604	0	0	1.03428	0
2D-CNN-64	0	1.01545	0	0	1.10019	0
2D-CNN-64	0	0.987528	0	0	1.22539	0
2D-CNN-64	0	0.918956	0	0	1.18898	0
2D-CNN-64	0	0.917058	0	0	1.14105	0
2D-CNN-64	0	0.943373	0	0	1.1504	0
2D-CNN-64	0	1.04271	0	0	1.05546	0
2D-CNN-64	0	0.984244	0	0	1.1011	0
2D-CNN-64	0	0.986375	0	0	1.0229	0
2D-CNN-64	0	0.965216	0	0	1.15034	0
2D-CNN-64	0	0.911795	0	0	1.14905	0
2D-CNN-64	0	0.905284	0	0	1.15688	0
2D-CNN-64	0	0.924303	0	0	1.1396	0
2D-CNN-64	0	0.916136	0	0	1.13941	0
2D-CNN-64	0	1.02329	0	0	0.990351	0
2D-CNN-64	0	1.00523	0	0	1.00639	0
2D-CNN-64	0	0.960924	0	0	1.09854	0
2D-CNN-64	0	0.933676	0	0	1.11409	0
2D-CNN-64	0	0.908929	0	0	1.14648	0
2D-CNN-64	0	0.926392	0	0	1.11574	0
2D-CNN-64	0	0.918043	0	0	1.14958	0
2D-CNN-64	0	0.909288	0	0	1.14015	0
2D-CNN-64	0	1.03226	0	0	1.01519	0
2D-CNN-64	0	1.0205	0	0	1.00371	0
2D-CNN-64	0	1.00114	0	0	1.02417	0
2D-CNN-64	0	0.948704	0	0	1.07262	0
2D-CNN-64	0	0.949202	0	0	1.03187	0
2D-CNN-64	0	0.921827	0	0	1.15362	0
2D-CNN-64	0	0.930443	0	0	1.13677	0
2D-CNN-64	0	0.930487	0	0	1.11674	0
2D-CNN-64	0	0.936621	0	0	1.15076	0
2D-CNN-64	0	0.922621	0	0	1.15086	0
2D-CNN-64	0	1.03524	0	0	1.03376	0
2D-CNN-64	0	1.02832	0	0	1.01667	0
2D-CNN-64	0	1.01377	0	0	1.004	0
2D-CNN-64	0	0.978621	0	0	0.99973	0
2D-CNN-64	0	0.935226	0	0	1.03804	0
2D-CNN-64	0	0.932435	0	0	1.03428	0
2D-CNN-64	0	0.934078	0	0	1.14325	0
2D-CNN-64	0	0.908109	0	0	1.14834	0
2D-CNN-64	0	0.920333	0	0	1.10673	0
2D-CNN-64	0	0.918077	0	0	1.06903	0
2D-CNN-64	0	0.913675	0	0	1.12165	0
2D-CNN-64	0	0.906499	0	0	1.12608	0
2D-CNN-64	0	0.95614	0	0	1.14406	0
2D-CNN-64	0	0.954099	0	0	1.14458	0
2D-CNN-64	0	1.00141	0	0	1.03751	0
2D-CNN-64	0	1.01618	0	0	0.986022	0
2D-CNN-64	0	1.00061	0	0	1.092	0
2D-CNN-64	0	0.963191	0	0	1.0715	0
2D-CNN-64	0	0.910576	0	0	1.02951	0
2D-CNN-64	0	0.947513	0	0	1.0894	0
2D-CNN-64	0	0.913955	0	0	1.13453	0
2D-CNN-64	0	0.918127	0	0	1.14433	0
2D-CNN-64	0	0.915155	0	0	1.10692	0
2D-CNN-64	0	0.95911	0	0	1.11674	0
2D-CNN-64	0	0.993176	0	0	1.1454	0
2D-CNN-64	0	1.0357	0	0	1.06562	0
2D-CNN-64	0	1.01363	0	0	1.0375	0
2D-CNN-64	0	1.00812	0	0	1.08426	0
2D-CNN-64	0	0.997631	0	0	1.10882	0
2D-CNN-64	0	0.989344	0	0	1.21907	0
2D-CNN-64	0	0.955023	0	0	1.20977	0
2D-CNN-64	0	0.919159	0	0	1.15692	0
2D-CNN-64	0	0.925835	0	0	1.12206	0
2D-CNN-64	0	1.03846	0	0	1.02894	0
2D-CNN-64	0	1.05955	0	0	1.10665	0
2D-CNN-64	0	0.968276	0	0	1.17895	0
2D-CNN-64	0	0.929647	0	0	1.1814	0
2D-CNN-64	0	0.908995	0	0	1.15395	0
2D-CNN-64	0	0.932329	0	0	1.18278	0
2D-CNN-64	0	1.02472	0	0	1.0574	0
2D-CNN-64	0	1.04719	0	0	1.01746	0
2D-CNN-64	0	0.950903	0	0	1.11126	0
2D-CNN-64	0	0.967947	0	0	1.05996	0
2D-CNN-64	0	0.946471	0	0	1.23267	0
2D-CNN-64	0	0.93537	0	0	1.18512	0
2D-CNN-64	0	0.937149	0	0	1.15619	0
2D-CNN-64	0	1.04069	0	0	1.0912	0
2D-CNN-64	0	1.0516	0	0	1.00992	0
2D-CNN-64	0	0.958908	0	0	1.08316	0
2D-CNN-64	0	0.911911	0	0	1.05044	0
2D-CNN-64	0	0.976606	0	0	1.06861	0
2D-CNN-64	0	0.921188	0	0	1.1429	0
2D-CNN-64	0	0.940349	0	0	1.15664	0
2D-CNN-64	0	0.92848	0	0	1.14355	0
2D-CNN-64	0	0.941742	0	0	1.14844	0
2D-CNN-64	0	0.993815	0	0	1.07406	0
2D-CNN-64	0	1.03865	0	0	1.01881	0
2D-CNN-64	0	1.01646	0	0	1.00128	0
2D-CNN-64	0	0.911722	0	0	1.01313	0
2D-CNN-64	0	0.972223	0	0	1.03151	0
2D-CNN-64	0	0.932741	0	0	1.1879	0
2D-CNN-64	0	0.926064	0	0	1.1603	0
2D-CNN-64	0	0.922115	0	0	1.15595	0
2D-CNN-64	0	0.92457	0	0	1.12738	0
2D-CNN-64	0	0.932436	0	0	1.11178	0
2D-CNN-64	0	1.03106	0	0	1.01047	0
2D-CNN-64	0	1.03448	0	0	1.01513	0
2D-CNN-64	0	0.992228	0	0	1.00506	0
2D-CNN-64	0	0.952665	0	0	1.10171	0
2D-CNN-64	0	1.00899	0	0	1.08823	0
2D-CNN-64	0	0.97556	0	0	1.16965	0
2D-CNN-64	0	0.963427	0	0	1.19811	0
2D-CNN-64	0	0.954806	0	0	1.16639	0
2D-CNN-64	0	0.958917	0	0	1.19727	0
2D-CNN-64	0	1.02749	0	0	1.03553	0
2D-CNN-64	0	1.04404	0	0	1.01931	0
2D-CNN-64	0	1.0029	0	0	1.06415	0
2D-CNN-64	0	0.945567	0	0	1.11802	0
2D-CNN-64	0	0.932961	0	0	1.14464	0
2D-CNN-64	0	0.935405	0	0	1.16259	0
2D-CNN-64	0	0.934588	0	0	1.16585	0
2D-CNN-64	0	0.922992	0	0	1.13138	0
2D-CNN-64	0	1.02325	0	0	1.02047	0
2D-CNN-64	0	1.03617	0	0	1.01936	0
2D-CNN-64	0	1.00501	0	0	1.08501	0
2D-CNN-64	0	1.0022	0	0	1.13889	0
2D-CNN-64	0	0.967721	0	0	1.19473	0
2D-CNN-64	0	0.979543	0	0	1.17808	0
2D-CNN-64	0	0.950505	0	0	1.18505	0
2D-CNN-64	0	1.08533	0	0	1.01123	0
2D-CNN-64	0	0.999029	0	0	1.06637	0
2D-CNN-64	0	0.929725	0	0	1.09709	0
2D-CNN-64	0	0.946953	0	0	1.15408	0
2D-CNN-64	0	0.956005	0	0	1.13447	0
2D-CNN-64	0	0.929078	0	0	1.17085	0
2D-CNN-64	0	0.932601	0	0	1.13969	0
2D-CNN-64	0	1.02062	0	0	1.08333	0
2D-CNN-64	0	1.01353	0	0	1.06617	0
2D-CNN-64	0	0.987592	0	0	1.04015	0
2D-CNN-64	0	0.971575	0	0	1.03096	0
2D-CNN-64	0	0.962886	0	0	1.04616	0
2D-CNN-64	0	0.932555	0	0	1.14437	0
2D-CNN-64	0	0.922479	0	0	1.15914	0
2D-CNN-64	0	0.924279	0	0	1.12887	0
2D-CNN-64	0	0.907127	0	0	1.11223	0
2D-CNN-64	0	0.91055	0	0	1.14447	0
2D-CNN-64	0	1.02862	0	0	1.0153	0
2D-CNN-64	0	1.0355	0	0	1.01656	0
2D-CNN-64	0	0.986385	0	0	1.0903	0
2D-CNN-64	0	0.967302	0	0	1.06685	0
2D-CNN-64	0	0.999211	0	0	1.1738	0
2D-CNN-64	0	0.949087	0	0	1.23993	0
2D-CNN-64	0	0.97871	0	0	1.14655	0
2D-CNN-64	0	1.0607	0	0	1.07993	0
2D-CNN-64	0	1.02035	0	0	1.09206	0
2D-CNN-64	0	1.00004	0	0	1.0753	0
2D-CNN-64	0	0.973819	0	0	1.15815	0
2D-CNN-64	0	0.916072	0	0	1.16741	0
2D-CNN-64	0	0.922506	0	0	1.13844	0
2D-CNN-64	0	0.914517	0	0	1.14025	0
2D-CNN-64	0	0.935683	0	0	1.12512	0
2D-CNN-64	0	1.03632	0	0	0.996062	0
2D-CNN-64	0	1.01567	0	0	1.03331	0
2D-CNN-64	0	0.981165	0	0	1.0684	0
2D-CNN-64	0	0.985014	0	0	1.05984	0
2D-CNN-64	0	1.00747	0	0	1.17507	0
2D-CNN-64	0	0.973754	0	0	1.15128	0
2D-CNN-64	0	0.958683	0	0	1.18999	0
2D-CNN-64	0	0.973092	0	0	1.1555	0
2D-CNN-64	0	0.923311	0	0	1.14246	0
2D-CNN-64	0	1.02773	0	0	1.07919	0
2D-CNN-64	0	1.17087	0	0	2.39717	0
2D-CNN-64	0	2.26639	0	0	1.20488	0
2D-CNN-64	0	1.02228	0	0	2.13785	0
2D-CNN-64	0	0.966514	0	0	2.70242	0
2D-CNN-64	0	1.51298	0	0	1.10963	0
2D-CNN-64	0	0.949806	0	0	1.13541	0
2D-CNN-64	0	0.978732	0	0	1.86808	0
2D-CNN-64	0	0.968148	0	0	1.77674	0
2D-CNN-64	0	1.09577	0	0	1.05861	0
2D-CNN-64	0	1.08539	0	0	1.18646	0
2D-CNN-64	0	0.968476	0	0	1.21057	0
2D-CNN-64	0	0.972793	0	0	1.12079	0
2D-CNN-64	0	0.961371	0	0	1.2013	0
2D-CNN-64	0	1.03088	0	0	1.10698	0
2D-CNN-64	0	1.06232	0	0	1.0387	0
2D-CNN-64	0	1.07519	0	0	1.15328	0
2D-CNN-64	0	1.01429	0	0	1.22601	0
2D-CNN-64	0	0.970631	0	0	1.50264	0
2D-CNN-64	0	0.954456	0	0	1.20989	0
2D-CNN-64	0	1.22096	0	0	1.0725	0
2D-CNN-64	0	1.02965	0	0	1.08459	0
2D-CNN-64	0	0.922212	0	0	1.82879	0
2D-CNN-64	0	0.946058	0	0	2.11298	0
2D-CNN-64	0	0.992107	0	0	2.0367	0
2D-CNN-64	0	2.1602	0	0	1.02632	0
2D-CNN-64	0	0.973431	0	0	1.05313	0
2D-CNN-64	0	0.95123	0	0	1.1211	0
2D-CNN-64	0	0.905306	0	0	1.13782	0
2D-CNN-64	0	0.920655	0	0	1.12601	0
2D-CNN-64	0	0.947442	0	0	1.14697	0
2D-CNN-64	0	1.044	0	0	1.11296	0
2D-CNN-64	0	1.01307	0	0	0.999693	0
2D-CNN-64	0	1.01142	0	0	1.0407	0
2D-CNN-64	0	0.976753	0	0	1.12275	0
2D-CNN-64	0	0.948298	0	0	1.07768	0
2D-CNN-64	0	0.918901	0	0	1.14155	0
2D-CNN-64	0	0.935476	0	0	1.13687	0
2D-CNN-64	0	0.917877	0	0	1.15536	0
2D-CNN-64	0	0.917641	0	0	1.16351	0
2D-CNN-64	0	1.01726	0	0	1.06547	0
2D-CNN-64	0	1.03246	0	0	1.09158	0
2D-CNN-64	0	1.01366	0	0	1.05521	0
2D-CNN-64	0	0.996004	0	0	1.14295	0
2D-CNN-64	0	0.931467	0	0	1.15452	0
2D-CNN-64	0	0.910393	0	0	1.10996	0
2D-CNN-64	0	0.926021	0	0	1.17737	0
2D-CNN-64	0	0.921474	0	0	1.14094	0
2D-CNN-64	0	1.01904	0	0	1.00989	0
2D-CNN-64	0	1.02671	0	0	1.04953	0
2D-CNN-64	0	0.931022	0	0	1.02294	0
2D-CNN-64	0	0.961759	0	0	1.09751	0
2D-CNN-64	0	0.91237	0	0	1.09485	0
2D-CNN-64	0	0.921727	0	0	1.11711	0
2D-CNN-64	0	0.949549	0	0	1.15218	0
2D-CNN-64	0	0.925673	0	0	1.14067	0
2D-CNN-64	0	1.00696	0	0	1.07334	0
2D-CNN-64	0	1.0194	0	0	1.0121	0
2D-CNN-64	0	1.05186	0	0	1.02298	0
2D-CNN-64	0	0.939922	0	0	1.04305	0
2D-CNN-64	0	0.954423	0	0	1.03491	0
2D-CNN-64	0	0.908892	0	0	1.0979	0
2D-CNN-64	0	0.945487	0	0	1.13177	0
2D-CNN-64	0	0.943806	0	0	1.08656	0
2D-CNN-64	0	0.92191	0	0	1.14538	0
2D-CNN-64	0	0.933897	0	0	1.1514	0
2D-CNN-64	0	0.933446	0	0	1.15044	0
2D-CNN-64	0	1.04181	0	0	1.01434	0
2D-CNN-64	0	1.00521	0	0	1.01207	0
2D-CNN-64	0	1.03712	0	0	1.02067	0
2D-CNN-64	0	0.959829	0	0	1.13004	0
2D-CNN-64	0	0.939293	0	0	1.09845	0
2D-CNN-64	0	0.998106	0	0	1.20909	0
2D-CNN-64	0	0.964763	0	0	1.1872	0
2D-CNN-64	0	0.982592	0	0	1.15653	0
2D-CNN-64	0	1.02946	0	0	1.13163	0
2D-CNN-64	0	1.01311	0	0	0.988933	0
2D-CNN-64	0	1.00946	0	0	1.03031	0
2D-CNN-64	0	0.951397	0	0	1.01356	0
2D-CNN-64	0	0.92212	0	0	1.15077	0
2D-CNN-64	0	0.932041	0	0	1.0218	0
2D-CNN-64	0	0.914894	0	0	1.10249	0
2D-CNN-64	0	0.919877	0	0	1.15152	0
2D-CNN-64	0	0.914833	0	0	1.10787	0
2D-CNN-64	0	0.920369	0	0	1.15606	0
2D-CNN-64	0	0.911786	0	0	1.14876	0
2D-CNN-64	0	0.990239	0	0	1.07455	0
2D-CNN-64	0	1.00553	0	0	1.01223	0
2D-CNN-64	0	0.998342	0	0	1.1112	0
2D-CNN-64	0	0.929764	0	0	1.10236	0
2D-CNN-64	0	0.949176	0	0	1.1625	0
2D-CNN-64	0	0.920009	0	0	1.13772	0
2D-CNN-64	0	0.922089	0	0	1.12208	0
2D-CNN-64	0	0.89996	0	0	1.1284	0
2D-CNN-64	0	0.919873	0	0	1.16047	0
2D-CNN-64	0	1.00709	0	0	1.07071	0
2D-CNN-64	0	1.00719	0	0	1.00746	0
2D-CNN-64	0	1.00869	0	0	1.02301	0
2D-CNN-64	0	0.920741	0	0	1.01987	0
2D-CNN-64	0	0.954826	0	0	1.0495	0
2D-CNN-64	0	0.933338	0	0	1.02897	0
2D-CNN-64	0	0.963352	0	0	1.09925	0
2D-CNN-64	0	0.916449	0	0	1.14222	0
2D-CNN-64	0	0.930105	0	0	1.12126	0
2D-CNN-64	0	0.926199	0	0	1.15302	0
2D-CNN-64	0	0.935305	0	0	1.13653	0
2D-CNN-64	0	0.951824	0	0	1.10237	0
2D-CNN-64	0	1.0147	0	0	1.03467	0
2D-CNN-64	0	1.02421	0	0	1.00855	0
2D-CNN-64	0	0.989107	0	0	1.06245	0
2D-CNN-64	0	0.949536	0	0	1.11122	0
2D-CNN-64	0	0.931622	0	0	1.10636	0
2D-CNN-64	0	0.92555	0	0	1.13446	0
2D-CNN-64	0	0.915606	0	0	1.14064	0
2D-CNN-64	0	0.928461	0	0	1.12383	0
2D-CNN-64	0	0.916421	0	0	1.15976	0
2D-CNN-64	0	0.943151	0	0	1.16933	0
2D-CNN-64	0	0.95065	0	0	1.08026	0
2D-CNN-64	0	1.01947	0	0	1.00587	0
2D-CNN-64	0	1.04886	0	0	1.01419	0
2D-CNN-64	0	1.03778	0	0	1.01043	0
2D-CNN-64	0	0.970097	0	0	1.12209	0
2D-CNN-64	0	0.925061	0	0	1.08956	0
2D-CNN-64	0	0.934542	0	0	1.04444	0
2D-CNN-64	0	0.917229	0	0	1.13553	0
2D-CNN-64	0	0.910175	0	0	1.11129	0
2D-CNN-64	0	0.91328	0	0	1.16679	0
2D-CNN-64	0	0.922841	0	0	1.13941	0
2D-CNN-64	0	1.02877	0	0	0.998714	0
2D-CNN-64	0	1.01341	0	0	1.0093	0
2D-CNN-64	0	0.981734	0	0	1.16237	0
2D-CNN-64	0	0.984995	0	0	1.11849	0
2D-CNN-64	0	0.942423	0	0	1.12203	0
2D-CNN-64	0	0.943475	0	0	1.14187	0
2D-CNN-64	0	0.899266	0	0	1.17592	0
2D-CNN-64	0	0.930186	0	0	1.15516	0
2D-CNN-64	0	1.03714	0	0	1.023	0
2D-CNN-64	0	1.01171	0	0	1.00109	0
2D-CNN-64	0	1.03276	0	0	1.01536	0
2D-CNN-64	0	0.965294	0	0	1.03377	0
2D-CNN-64	0	0.929508	0	0	1.07963	0
2D-CNN-64	0	0.948956	0	0	1.06171	0
2D-CNN-64	0	0.934798	0	0	1.07477	0
2D-CNN-64	0	0.926173	0	0	1.13102	0
2D-CNN-64	0	0.911457	0	0	1.06864	0
2D-CNN-64	0	0.908865	0	0	1.13344	0
2D-CNN-64	0	0.912703	0	0	1.15694	0
2D-CNN-64	0	0.938586	0	0	1.16864	0
2D-CNN-64	0	1.03057	0	0	1.07853	0
2D-CNN-64	0	1.00165	0	0	1.02026	0
2D-CNN-64	0	1.04298	0	0	1.01425	0
2D-CNN-64	0	0.966439	0	0	1.01029	0
2D-CNN-64	0	0.933766	0	0	1.02062	0
2D-CNN-64	0	0.944443	0	0	1.02092	0
2D-CNN-64	0	0.932742	0	0	1.09027	0
2D-CNN-64	0	0.931902	0	0	1.17338	0
2D-CNN-64	0	0.946319	0	0	1.14882	0
2D-CNN-64	0	0.94838	0	0	1.17566	0
2D-CNN-64	0	0.942577	0	0	1.15316	0
2D-CNN-64	0	0.912409	0	0	1.14103	0
2D-CNN-64	0	0.938537	0	0	1.11856	0
2D-CNN-64	0	1.02947	0	0	1.00991	0
2D-CNN-64	0	1.00307	0	0	1.03935	0
2D-CNN-64	0	1.03827	0	0	1.01434	0
2D-CNN-64	0	0.941057	0	0	1.0514	0
2D-CNN-64	0	0.920015	0	0	1.04266	0
2D-CNN-64	0	0.940918	0	0	1.07905	0
2D-CNN-64	0	0.934295	0	0	1.07668	0
2D-CNN-64	0	0.951168	0	0	1.10581	0
2D-CNN-64	0	0.955784	0	0	1.12962	0
2D-CNN-64	0	0.946106	0	0	1.14986	0
2D-CNN-64	0	0.927185	0	0	1.12408	0
2D-CNN-64	0	1.01803	0	0	1.01409	0
2D-CNN-64	0	1.03422	0	0	1.01901	0
2D-CNN-64	0	1.02047	0	0	0.998283	0
2D-CNN-64	0	0.967281	0	0	1.04788	0
2D-CNN-64	0	0.931869	0	0	1.032	0
2D-CNN-64	0	0.915011	0	0	1.03918	0
2D-CNN-64	0	0.937416	0	0	1.13351	0
2D-CNN-64	0	0.914526	0	0	1.0944	0
2D-CNN-64	0	0.925226	0	0	1.08936	0
2D-CNN-64	0	0.929364	0	0	1.1228	0
2D-CNN-64	0	0.924593	0	0	1.15861	0
2D-CNN-64	0	0.924092	0	0	1.17422	0
2D-CNN-64	0	1.02133	0	0	1.12014	0
2D-CNN-64	0	1.02393	0	0	1.01705	0
2D-CNN-64	0	1.00992	0	0	1.0125	0
2D-CNN-64	0	1.01718	0	0	1.00383	0
2D-CNN-64	0	0.952293	0	0	1.01437	0
2D-CNN-64	0	0.97768	0	0	1.04444	0
2D-CNN-64	0	0.920554	0	0	1.07487	0
2D-CNN-64	0	1.00185	0	0	1.11966	0
2D-CNN-64	0	0.99472	0	0	1.18762	0
2D-CNN-64	0	0.95192	0	0	1.13354	0
2D-CNN-64	0	0.972162	0	0	1.15347	0
2D-CNN-64	0	0.921959	0	0	1.19442	0
2D-CNN-64	0	1.03807	0	0	1.01247	0
2D-CNN-64	0	1.07558	0	0	1.0625	0
2D-CNN-64	0	0.995296	0	0	1.00733	0
2D-CNN-64	0	1.01239	0	0	1.06798	0
2D-CNN-64	0	0.942132	0	0	1.00425	0
2D-CNN-64	0	0.937524	0	0	1.05479	0
2D-CNN-64	0	0.95565	0	0	1.12163	0
2D-CNN-64	0	0.926007	0	0	1.14207	0
2D-CNN-64	0	0.945249	0	0	1.14441	0
2D-CNN-64	0	0.922823	0	0	1.12592	0
2D-CNN-64	0	0.920956	0	0	1.14388	0
2D-CNN-64	0	0.925118	0	0	1.16616	0
2D-CNN-64	0	0.924677	0	0	1.14063	0
2D-CNN-128	0	4.08442	0	0	6.95179	0
2D-CNN-128	0	3.91015	0	0	3.80251	0
2D-CNN-128	0	2.45877	0	0	5.94578	0
2D-CNN-128	0	2.17234	0	0	6.40166	0
2D-CNN-128	0	2.18138	0	0	6.81006	0
2D-CNN-128	0	3.16609	0	0	4.8032	0
2D-CNN-128	0	2.51919	0	0	6.25988	0
2D-CNN-128	0	1.9811	0	0	6.74235	0
2D-CNN-128	0	1.95734	0	0	4.57087	0
2D-CNN-128	0	2.55757	0	0	4.04376	0
2D-CNN-128	0	3.02557	0	0	4.29834	0
2D-CNN-128	0	2.05532	0	0	5.27063	0
2D-CNN-128	0	2.12669	0	0	4.0858	0
2D-CNN-128	0	1.93353	0	0	4.80681	0
2D-CNN-128	0	2.33001	0	0	3.91449	0
2D-CNN-128	0	3.66572	0	0	4.8748	0
2D-CNN-128	0	2.10849	0	0	6.1451	0
2D-CNN-128	0	2.03003	0	0	4.03891	0
2D-CNN-128	0	1.96315	0	0	6.25772	0
2D-CNN-128	0	2.32619	0	0	3.76416	0
2D-CNN-128	0	2.75083	0	0	4.06652	0
2D-CNN-128	0	2.10586	0	0	4.40975	0
2D-CNN-128	0	2.0324	0	0	4.11555	0
2D-CNN-128	0	1.93426	0	0	4.2065	0
2D-CNN-128	0	2.14316	0	0	5.03801	0
2D-CNN-128	0	2.88286	0	0	3.9176	0
2D-CNN-128	0	2.2338	0	0	4.21127	0
2D-CNN-128	0	1.95135	0	0	4.14457	0
2D-CNN-128	0	1.95417	0	0	4.26531	0
2D-CNN-128	0	2.09396	0	0	4.12136	0
2D-CNN-128	0	2.21536	0	0	3.59074	0
2D-CNN-128	0	2.22177	0	0	4.56668	0
2D-CNN-128	0	2.01767	0	0	4.11397	0
2D-CNN-128	0	2.08225	0	0	4.25976	0
2D-CNN-128	0	1.99832	0	0	4.0856	0
2D-CNN-128	0	2.05624	0	0	4.381	0
2D-CNN-128	0	3.38033	0	0	3.54224	0
2D-CNN-128	0	2.18938	0	0	4.00296	0
2D-CNN-128	0	2.02232	0	0	6.65146	0
2D-CNN-128	0	1.96502	0	0	4.05342	0
2D-CNN-128	0	1.9749	0	0	4.11606	0
2D-CNN-128	0	2.09283	0	0	4.00225	0
2D-CNN-128	0	2.26318	0	0	3.49913	0
2D-CNN-128	0	2.15357	0	0	4.0837	0
2D-CNN-128	0	1.93972	0	0	3.99553	0
2D-CNN-128	0	1.94188	0	0	4.01547	0
2D-CNN-128	0	1.89711	0	0	4.07628	0
2D-CNN-128	0	1.92632	0	0	4.16367	0
2D-CNN-128	0	2.04882	0	0	4.14166	0
2D-CNN-128	0	2.23724	0	0	3.83619	0
2D-CNN-128	0	2.21184	0	0	3.94666	0
2D-CNN-128	0	1.94783	0	0	4.07139	0
2D-CNN-128	0	2.0544	0	0	4.02044	0
2D-CNN-128	0	1.96277	0	0	4.02865	0
2D-CNN-128	0	1.99939	0	0	4.11798	0
2D-CNN-128	0	2.04421	0	0	4.0511	0
2D-CNN-128	0	2.19597	0	0	3.70124	0
2D-CNN-128	0	4.51945	0	0	4.28434	0
2D-CNN-128	0	1.96467	0	0	4.07588	0
2D-CNN-128	0	1.94265	0	0	4.30535	0
2D-CNN-128	0	1.99461	0	0	4.97498	0
2D-CNN-128	0	2.05597	0	0	6.63159	0
2D-CNN-128	0	2.21475	0	0	3.85795	0
2D-CNN-128	0	2.01403	0	0	4.20227	0
2D-CNN-128	0	1.90628	0	0	3.98681	0
2D-CNN-128	0	1.91896	0	0	4.02867	0
2D-CNN-128	0	1.96048	0	0	4.17619	0
2D-CNN-128	0	1.96825	0	0	4.33166	0
2D-CNN-128	0	2.1923	0	0	3.81107	0
2D-CNN-128	0	2.2493	0	0	3.81716	0
2D-CNN-128	0	2.13273	0	0	3.95416	0
2D-CNN-128	0	1.9524	0	0	4.03338	0
2D-CNN-128	0	1.81779	0	0	4.1208	0
2D-CNN-128	0	1.9084	0	0	4.07122	0
2D-CNN-128	0	1.91837	0	0	4.01355	0
2D-CNN-128	0	2.03461	0	0	4.05886	0
2D-CNN-128	0	2.17139	0	0	3.56252	0
2D-CNN-128	0	3.16703	0	0	4.08173	0
2D-CNN-128	0	2.03403	0	0	4.14214	0
2D-CNN-128	0	1.90496	0	0	4.18362	0
2D-CNN-128	0	2.04752	0	0	4.20652	0
2D-CNN-128	0	2.25088	0	0	4.02384	0
2D-CNN-128	0	2.86192	0	0	3.97833	0
2D-CNN-128	0	2.04635	0	0	4.05896	0
2D-CNN-128	0	2.00484	0	0	4.11881	0
2D-CNN-128	0	1.92779	0	0	4.03394	0
2D-CNN-128	0	1.94748	0	0	4.07319	0
2D-CNN-128	0	2.15403	0	0	3.6023	0
2D-CNN-128	0	2.93607	0	0	3.99463	0
2D-CNN-128	0	2.00716	0	0	4.01888	0
2D-CNN-128	0	1.92604	0	0	4.01964	0
2D-CNN-128	0	1.91992	0	0	4.09169	0
2D-CNN-128	0	1.94825	0	0	4.11684	0
2D-CNN-128	0	1.95794	0	0	6.63088	0
2D-CNN-128	0	2.20008	0	0	3.59336	0
2D-CNN-128	0	2.84624	0	0	3.80371	0
2D-CNN-128	0	1.93758	0	0	4.12038	0
2D-CNN-128	0	1.95386	0	0	3.96642	0
2D-CNN-128	0	1.93855	0	0	4.16512	0
2D-CNN-128	0	1.94855	0	0	4.11822	0
2D-CNN-128	0	1.87482	0	0	4.07884	0
2D-CNN-128	0	2.20755	0	0	3.56923	0
2D-CNN-128	0	2.21307	0	0	3.54092	0
2D-CNN-128	0	2.07911	0	0	3.68973	0
2D-CNN-128	0	1.95684	0	0	4.10596	0
2D-CNN-128	0	1.88193	0	0	4.03097	0
2D-CNN-128	0	1.95304	0	0	3.99969	0
2D-CNN-128	0	1.95748	0	0	4.07658	0
2D-CNN-128	0	1.88247	0	0	4.10745	0
2D-CNN-128	0	1.8952	0	0	3.97248	0
2D-CNN-128	0	2.1657	0	0	3.47889	0
2D-CNN-128	0	2.16566	0	0	3.58664	0
2D-CNN-128	0	2.17691	0	0	3.61663	0
2D-CNN-128	0	1.95847	0	0	3.97147	0
2D-CNN-128	0	1.95989	0	0	3.94836	0
2D-CNN-128	0	2.0364	0	0	3.94066	0
2D-CNN-128	0	1.86843	0	0	4.02669	0
2D-CNN-128	0	1.89559	0	0	4.09863	0
2D-CNN-128	0	1.89711	0	0	4.08512	0
2D-CNN-128	0	2.19594	0	0	3.72062	0
2D-CNN-128	0	2.10086	0	0	3.49108	0
2D-CNN-128	0	2.13945	0	0	3.84296	0
2D-CNN-128	0	2.07692	0	0	4.26687	0
2D-CNN-128	0	1.97367	0	0	4.41674	0
2D-CNN-128	0	2.03493	0	0	4.27236	0
2D-CNN-128	0	2.13575	0	0	4.01618	0
2D-CNN-128	0	2.34063	0	0	4.14895	0
2D-CNN-128	0	1.98395	0	0	6.427	0
2D-CNN-128	0	2.09231	0	0	7.21208	0
2D-CNN-128	0	2.00122	0	0	4.24302	0
2D-CNN-128	0	4.42194	0	0	3.8469	0
2D-CNN-128	0	2.30886	0	0	4.0582	0
2D-CNN-128	0	1.95964	0	0	4.13895	0
2D-CNN-128	0	1.94123	0	0	4.25644	0
2D-CNN-128	0	1.89731	0	0	4.03693	0
2D-CNN-128	0	2.21174	0	0	3.76602	0
2D-CNN-128	0	2.3533	0	0	3.67271	0
2D-CNN-128	0	2.17223	0	0	4.08593	0
2D-CNN-128	0	1.98856	0	0	6.20828	0
2D-CNN-128	0	1.93932	0	0	6.01185	0
2D-CNN-128	0	1.96025	0	0	5.69348	0
2D-CNN-128	0	2.2394	0	0	3.73569	0
2D-CNN-128	0	4.42496	0	0	3.82617	0
2D-CNN-128	0	2.01271	0	0	4.19379	0
2D-CNN-128	0	1.97649	0	0	4.01271	0
2D-CNN-128	0	2.089	0	0	4.09787	0
2D-CNN-128	0	1.99318	0	0	4.3564	0
2D-CNN-128	0	2.08458	0	0	3.83293	0
2D-CNN-128	0	2.28386	0	0	3.77942	0
2D-CNN-128	0	2.15474	0	0	3.82564	0
2D-CNN-128	0	2.02637	0	0	4.07942	0
2D-CNN-128	0	1.87887	0	0	6.08972	0
2D-CNN-128	0	1.94115	0	0	4.2344	0
2D-CNN-128	0	1.97455	0	0	4.07455	0
2D-CNN-128	0	3.26908	0	0	3.61078	0
2D-CNN-128	0	2.21611	0	0	3.81438	0
2D-CNN-128	0	2.00509	0	0	4.03119	0
2D-CNN-128	0	2.05896	0	0	4.14543	0
2D-CNN-128	0	1.96279	0	0	4.03212	0
2D-CNN-128	0	1.95985	0	0	4.06161	0
2D-CNN-128	0	2.00968	0	0	4.06606	0
2D-CNN-128	0	2.16582	0	0	3.75971	0
2D-CNN-128	0	2.21346	0	0	3.50547	0
2D-CNN-128	0	2.12893	0	0	3.60859	0
2D-CNN-128	0	2.0366	0	0	3.93483	0
2D-CNN-128	0	1.93202	0	0	6.27415	0
2D-CNN-128	0	2.02172	0	0	4.11642	0
2D-CNN-128	0	2.04677	0	0	4.07093	0
2D-CNN-128	0	1.93456	0	0	4.13955	0
2D-CNN-128	0	3.31853	0	0	3.60115	0
2D-CNN-128	0	2.23506	0	0	3.51277	0
2D-CNN-128	0	2.04684	0	0	3.49982	0
2D-CNN-128	0	1.91443	0	0	4.03904	0
2D-CNN-128	0	1.95937	0	0	4.08232	0
2D-CNN-128	0	1.91725	0	0	4.06191	0
[truncated: 433 more rows]

## Sheet: Sheet2
Networks	conv2pre	conv2	conv2post	conv3pre	conv3	conv3post
1D-CNN-64	0.063566	0.435604	0.046839	0.055439	0.165623	0.026802
1D-CNN-64	0.058685	0.338117	0.044425	0.046086	0.248364	0.037888
1D-CNN-64	0.054599	0.513721	0.051188	0.035753	0.222016	0.038344
1D-CNN-64	0.067073	0.338248	0.045436	0.041855	0.172865	0.040961
1D-CNN-64	0.06276	0.28226	0.046111	0.058417	0.149061	0.039219
1D-CNN-64	0.071567	0.283532	0.04705	0.043133	0.155852	0.030889
1D-CNN-64	0.071619	0.291687	0.050377	0.053233	0.223796	0.041424
1D-CNN-64	0.072848	0.334495	0.044906	0.032493	0.169972	0.040311
1D-CNN-64	0.058387	0.293871	0.039044	0.054135	0.169698	0.038974
1D-CNN-64	0.071141	0.281967	0.044134	0.05678	0.194326	0.040036
1D-CNN-64	0.055636	0.298578	0.046716	0.056167	0.170364	0.038143
1D-CNN-64	0.07018	0.297835	0.049276	0.045508	0.161363	0.041521
1D-CNN-64	0.071078	0.298889	0.032888	0.044983	0.164614	0.039846
1D-CNN-64	0.056903	0.287703	0.045464	0.030228	0.168332	0.038871
1D-CNN-64	0.068549	0.292049	0.045693	0.049983	0.160883	0.039782
1D-CNN-64	0.054319	0.277359	0.04416	0.052869	0.154242	0.04028
1D-CNN-64	0.069158	0.297316	0.030235	0.034612	0.154436	0.040386
1D-CNN-64	0.068666	0.288424	0.044721	0.056443	0.158519	0.041171
1D-CNN-64	0.069429	0.268378	0.039615	0.050611	0.212823	0.040406
1D-CNN-64	0.053303	0.282366	0.045195	0.031756	0.234195	0.037413
1D-CNN-64	0.070118	0.27458	0.030353	0.048679	0.176141	0.039675
1D-CNN-64	0.070547	0.282926	0.030567	0.048775	0.156161	0.03918
1D-CNN-64	0.064728	0.275994	0.030619	0.050366	0.155685	0.04011
1D-CNN-64	0.070429	0.338571	0.030327	0.029034	0.150891	0.039981
1D-CNN-64	0.057004	0.275991	0.032319	0.029456	0.154083	0.041099
1D-CNN-64	0.070123	0.271098	0.045173	0.056547	0.160552	0.037301
1D-CNN-64	0.069508	0.301957	0.045289	0.042272	0.158414	0.037961
1D-CNN-64	0.0549	0.292718	0.047669	0.028894	0.155598	0.025675
1D-CNN-64	0.071819	0.297559	0.046496	0.056554	0.159924	0.036976
1D-CNN-64	0.070537	0.280521	0.046959	0.049269	0.181457	0.039894
1D-CNN-64	0.054495	0.295426	0.046148	0.030142	0.168957	0.038111
1D-CNN-64	0.070891	0.292221	0.048053	0.046098	0.153698	0.038376
1D-CNN-64	0.069497	0.278288	0.038559	0.046503	0.15747	0.037884
1D-CNN-64	0.07053	0.288942	0.047307	0.052561	0.151684	0.037735
1D-CNN-64	0.070862	0.29114	0.03091	0.048722	0.158413	0.038182
1D-CNN-64	0.070834	0.338132	0.048173	0.047722	0.152381	0.039848
1D-CNN-64	0.053445	0.273263	0.045791	0.057583	0.1543	0.039587
1D-CNN-64	0.071756	0.275789	0.046513	0.056188	0.153968	0.038687
1D-CNN-64	0.053808	0.276203	0.032559	0.02848	0.156255	0.025287
1D-CNN-64	0.070044	0.287775	0.0327	0.05624	0.149017	0.040447
1D-CNN-64	0.053205	0.273806	0.035664	0.056657	0.14923	0.040373
1D-CNN-64	0.069249	0.27237	0.032499	0.058093	0.157914	0.043266
1D-CNN-64	0.07148	0.277649	0.036908	0.056004	0.160006	0.040508
1D-CNN-64	0.07008	0.273506	0.045231	0.056205	0.166673	0.037248
1D-CNN-64	0.053233	0.3932	0.045417	0.029872	0.148734	0.040781
1D-CNN-64	0.071502	0.400728	0.041783	0.054298	0.154946	0.039426
1D-CNN-64	0.062615	0.286401	0.030625	0.055415	0.15324	0.028439
1D-CNN-64	0.070628	0.292575	0.045776	0.055987	0.156264	0.039763
1D-CNN-64	0.061367	0.281364	0.037185	0.054735	0.151421	0.040611
1D-CNN-64	0.069195	0.270445	0.049257	0.055456	0.148987	0.041368
1D-CNN-64	0.062074	0.286033	0.044414	0.050052	0.151143	0.037828
1D-CNN-64	0.068601	0.270351	0.047154	0.048046	0.149826	0.040289
1D-CNN-64	0.069896	0.271337	0.046818	0.055357	0.150317	0.040602
1D-CNN-64	0.070788	0.274743	0.030914	0.057031	0.148477	0.039324
1D-CNN-64	0.06362	0.273972	0.03097	0.053177	0.157638	0.038767
1D-CNN-64	0.061887	0.279428	0.04798	0.057497	0.14762	0.039909
1D-CNN-64	0.05486	0.28255	0.046122	0.056989	0.152403	0.024614
1D-CNN-64	0.064193	0.275997	0.035107	0.055022	0.154312	0.038373
1D-CNN-64	0.066896	0.273956	0.047761	0.056382	0.157446	0.0378
1D-CNN-64	0.053908	0.268625	0.04077	0.056751	0.157919	0.038606
1D-CNN-64	0.069786	0.272821	0.033059	0.054442	0.151423	0.040671
1D-CNN-64	0.062279	0.27731	0.047777	0.051518	0.157134	0.039162
1D-CNN-64	0.06421	0.288814	0.047335	0.046737	0.152951	0.041172
1D-CNN-64	0.067812	0.270673	0.047721	0.054905	0.154703	0.039506
1D-CNN-64	0.066087	0.281695	0.048395	0.051054	0.158549	0.037422
1D-CNN-64	0.062176	0.294432	0.048489	0.043819	0.156808	0.028286
1D-CNN-64	0.05388	0.280135	0.038224	0.055399	0.151855	0.040549
1D-CNN-64	0.061639	0.280624	0.034969	0.028465	0.150181	0.025034
1D-CNN-64	0.070131	0.273643	0.037423	0.043589	0.155951	0.038064
1D-CNN-64	0.070101	0.274373	0.049588	0.04473	0.155035	0.038843
1D-CNN-64	0.062518	0.27337	0.049007	0.05134	0.182546	0.039387
1D-CNN-64	0.053846	0.292684	0.049653	0.055403	0.172195	0.041466
1D-CNN-64	0.070548	0.346935	0.047709	0.028323	0.149801	0.023935
1D-CNN-64	0.061417	0.342296	0.049025	0.05832	0.157538	0.038977
1D-CNN-64	0.068731	0.27317	0.047891	0.050447	0.160354	0.03975
1D-CNN-64	0.060593	0.293234	0.045762	0.055234	0.154918	0.037816
1D-CNN-64	0.061314	0.291632	0.035667	0.056515	0.14928	0.024551
1D-CNN-64	0.071369	0.277704	0.047891	0.028522	0.154904	0.041098
1D-CNN-64	0.068675	0.273046	0.04691	0.054814	0.155607	0.03892
1D-CNN-64	0.070041	0.271459	0.032725	0.055742	0.152173	0.039834
1D-CNN-64	0.071243	0.271947	0.046999	0.05632	0.154312	0.041316
1D-CNN-64	0.06545	0.277686	0.04551	0.051765	0.149316	0.039616
1D-CNN-64	0.072809	0.271847	0.032175	0.048847	0.154865	0.037537
1D-CNN-64	0.070053	0.275672	0.046567	0.030187	0.151747	0.039012
1D-CNN-64	0.070688	0.270224	0.033535	0.058205	0.162201	0.039817
1D-CNN-64	0.070286	0.293437	0.043337	0.031136	0.15196	0.039393
1D-CNN-64	0.07556	0.302928	0.036896	0.03073	0.159481	0.040932
1D-CNN-64	0.056667	0.285458	0.046249	0.056067	0.150872	0.024582
1D-CNN-64	0.054278	0.282275	0.043676	0.056551	0.149729	0.040052
1D-CNN-64	0.054149	0.287675	0.047073	0.055062	0.155745	0.028744
1D-CNN-64	0.071121	0.286738	0.034994	0.028257	0.153662	0.040563
1D-CNN-64	0.072807	0.272768	0.046719	0.057181	0.175569	0.039311
1D-CNN-64	0.054596	0.298337	0.047256	0.028444	0.152274	0.026938
1D-CNN-64	0.067571	0.292872	0.047676	0.043595	0.155133	0.039297
1D-CNN-64	0.071636	0.278924	0.049183	0.050544	0.150633	0.039296
1D-CNN-64	0.067191	0.273008	0.043744	0.05632	0.157905	0.037665
1D-CNN-64	0.054222	0.315868	0.048412	0.057808	0.153188	0.035594
1D-CNN-64	0.068113	0.278731	0.04952	0.02842	0.150172	0.03729
1D-CNN-64	0.071461	0.271698	0.034744	0.056805	0.152362	0.0352
1D-CNN-64	0.068021	0.285778	0.04572	0.058534	0.154502	0.032283
1D-CNN-64	0.072269	0.281901	0.047318	0.028872	0.152705	0.035125
1D-CNN-64	0.070796	0.297258	0.046214	0.056181	0.156361	0.038806
1D-CNN-64	0.069845	0.273592	0.046251	0.057255	0.156036	0.041334
1D-CNN-64	0.071356	0.26685	0.03985	0.028418	0.157591	0.03928
1D-CNN-64	0.071184	0.278451	0.046654	0.057029	0.156152	0.03983
1D-CNN-64	0.053852	0.266036	0.03239	0.055974	0.152617	0.038089
1D-CNN-64	0.070245	0.277277	0.047417	0.047144	0.151856	0.040026
1D-CNN-64	0.069374	0.28184	0.045522	0.054781	0.161956	0.040957
1D-CNN-64	0.072437	0.273264	0.045967	0.055178	0.151202	0.040897
1D-CNN-64	0.071202	0.278183	0.03126	0.030677	0.150378	0.038843
1D-CNN-64	0.054486	0.275787	0.030708	0.02817	0.168072	0.030677
1D-CNN-64	0.053164	0.27171	0.03302	0.057797	0.177921	0.039401
1D-CNN-64	0.062659	0.271327	0.046555	0.056093	0.191487	0.036846
1D-CNN-64	0.069123	0.30496	0.046608	0.035741	0.158533	0.037179
1D-CNN-64	0.066781	0.283363	0.030556	0.028771	0.164587	0.039953
1D-CNN-64	0.071362	0.276173	0.046346	0.044838	0.167754	0.039398
1D-CNN-64	0.057686	0.286492	0.045075	0.050536	0.154319	0.025584
1D-CNN-64	0.073213	0.290861	0.044604	0.056126	0.155948	0.039348
1D-CNN-64	0.053981	0.28676	0.037459	0.029639	0.152421	0.039733
1D-CNN-64	0.0578	0.2973	0.045923	0.058087	0.16565	0.041399
1D-CNN-64	0.055052	0.28379	0.052728	0.055425	0.15393	0.040412
1D-CNN-64	0.071378	0.287518	0.048106	0.056328	0.156979	0.043016
1D-CNN-64	0.068629	0.28346	0.047419	0.028645	0.152409	0.027587
1D-CNN-64	0.056237	0.28544	0.048293	0.057379	0.156766	0.037882
1D-CNN-64	0.070157	0.28624	0.04768	0.055715	0.161959	0.041266
1D-CNN-64	0.05476	0.286029	0.046336	0.029576	0.154417	0.039227
1D-CNN-64	0.053824	0.280639	0.047443	0.05737	0.159464	0.039557
1D-CNN-64	0.069828	0.284376	0.047157	0.046089	0.159818	0.037845
1D-CNN-64	0.064656	0.298579	0.045858	0.052367	0.152965	0.040632
1D-CNN-64	0.07251	0.292755	0.048039	0.029878	0.153427	0.026621
1D-CNN-64	0.05379	0.275312	0.04515	0.028464	0.197523	0.039845
1D-CNN-64	0.071273	0.282676	0.044031	0.056247	0.205104	0.038582
1D-CNN-64	0.078422	0.281905	0.045247	0.056341	0.169798	0.040344
1D-CNN-64	0.072233	0.325158	0.047853	0.055639	0.152075	0.040263
1D-CNN-64	0.053959	0.325251	0.046622	0.029925	0.153059	0.024576
1D-CNN-64	0.070261	0.29208	0.047662	0.057804	0.158128	0.040045
1D-CNN-64	0.06781	0.281604	0.036046	0.042542	0.15335	0.026429
1D-CNN-64	0.073338	0.289722	0.045547	0.056402	0.155793	0.039674
1D-CNN-64	0.054152	0.298773	0.048218	0.056797	0.155092	0.034005
1D-CNN-64	0.071257	0.27345	0.030763	0.029003	0.149096	0.024808
1D-CNN-64	0.063934	0.274825	0.044578	0.03117	0.155133	0.025785
1D-CNN-64	0.055883	0.275869	0.031449	0.056562	0.14897	0.039026
1D-CNN-64	0.056223	0.269526	0.045272	0.045534	0.152103	0.025792
1D-CNN-64	0.070854	0.279532	0.046469	0.049357	0.15383	0.041153
1D-CNN-64	0.070826	0.276032	0.046092	0.057159	0.154361	0.038004
1D-CNN-64	0.054077	0.273483	0.043527	0.054975	0.152425	0.039186
1D-CNN-64	0.054336	0.276587	0.033662	0.028606	0.146195	0.037398
1D-CNN-64	0.05839	0.280316	0.047211	0.029496	0.149481	0.025186
1D-CNN-64	0.071428	0.280799	0.045653	0.05307	0.155235	0.02861
1D-CNN-64	0.068034	0.282386	0.050449	0.055744	0.155133	0.039893
1D-CNN-64	0.05899	0.301446	0.047294	0.055918	0.154013	0.039592
1D-CNN-64	0.071558	0.267427	0.041247	0.048293	0.148303	0.040387
1D-CNN-64	0.05547	0.280136	0.036739	0.058141	0.152288	0.040192
1D-CNN-64	0.068776	0.286981	0.048602	0.031141	0.152131	0.038173
1D-CNN-64	0.070896	0.278503	0.045279	0.046192	0.161588	0.040514
1D-CNN-64	0.054203	0.287782	0.046438	0.055552	0.199879	0.041118
1D-CNN-64	0.072064	0.296652	0.047841	0.046203	0.167232	0.029894
1D-CNN-64	0.071223	0.324769	0.047269	0.054752	0.154777	0.038291
1D-CNN-64	0.069356	0.275799	0.045137	0.056029	0.159773	0.036807
1D-CNN-64	0.07035	0.279605	0.031255	0.046751	0.151456	0.040452
1D-CNN-64	0.061373	0.307467	0.045064	0.032777	0.151126	0.039548
1D-CNN-64	0.056098	0.279523	0.046948	0.045132	0.150093	0.037603
1D-CNN-64	0.074213	0.286927	0.04681	0.028509	0.150237	0.030295
1D-CNN-64	0.062824	0.281385	0.032772	0.057443	0.152735	0.024778
1D-CNN-64	0.060255	0.275531	0.032659	0.055681	0.153057	0.028229
1D-CNN-64	0.068308	0.276401	0.049018	0.055047	0.152419	0.028695
1D-CNN-64	0.072196	0.286237	0.049982	0.058548	0.153764	0.039983
1D-CNN-64	0.055782	0.273309	0.04164	0.057685	0.15227	0.039544
1D-CNN-64	0.054093	0.276145	0.044295	0.04386	0.156386	0.040276
1D-CNN-64	0.054794	0.288895	0.048604	0.053483	0.156246	0.026366
1D-CNN-64	0.069736	0.268098	0.040377	0.056899	0.149433	0.025689
1D-CNN-64	0.070537	0.287763	0.046862	0.054733	0.151161	0.041487
1D-CNN-64	0.073034	0.275127	0.047485	0.028713	0.196403	0.038883
1D-CNN-64	0.069696	0.295627	0.045585	0.057844	0.160393	0.0385
1D-CNN-64	0.063716	0.296878	0.04768	0.036686	0.150299	0.034849
1D-CNN-64	0.067325	0.298558	0.045119	0.055019	0.158682	0.037604
1D-CNN-64	0.065438	0.290662	0.048086	0.046279	0.15251	0.026887
1D-CNN-64	0.0715	0.297162	0.045312	0.046539	0.150444	0.040491
1D-CNN-64	0.053438	0.284919	0.047515	0.041538	0.160864	0.040382
1D-CNN-64	0.068937	0.292245	0.030365	0.050169	0.153102	0.041283
1D-CNN-64	0.054136	0.286272	0.032363	0.053523	0.151205	0.037945
1D-CNN-64	0.061526	0.274197	0.032801	0.055406	0.155896	0.039001
1D-CNN-64	0.066502	0.277608	0.048683	0.057326	0.155109	0.038682
1D-CNN-64	0.053229	0.277358	0.045194	0.033361	0.153267	0.039058
1D-CNN-64	0.070422	0.279619	0.030306	0.055434	0.155593	0.024788
1D-CNN-64	0.0537	0.275191	0.04753	0.05476	0.150667	0.03945
1D-CNN-64	0.071533	0.272115	0.040133	0.054755	0.15108	0.040005
1D-CNN-64	0.05371	0.269911	0.038816	0.055091	0.151315	0.041412
1D-CNN-64	0.061733	0.276205	0.03026	0.04354	0.178134	0.040615
1D-CNN-64	0.068901	0.284471	0.047985	0.057749	0.156763	0.040692
1D-CNN-64	0.071174	0.276918	0.030432	0.028388	0.146612	0.040588
1D-CNN-64	0.070748	0.287919	0.047173	0.058189	0.155255	0.034567
1D-CNN-64	0.070694	0.329003	0.044607	0.056365	0.148687	0.040967
1D-CNN-64	0.054064	0.367817	0.047364	0.031153	0.14852	0.025334
1D-CNN-64	0.072633	0.292254	0.049238	0.044424	0.155814	0.039533
1D-CNN-64	0.072037	0.283115	0.031231	0.030887	0.154112	0.025567
1D-CNN-64	0.071673	0.299742	0.045563	0.038861	0.156175	0.037965
1D-CNN-64	0.054869	0.295193	0.048536	0.048737	0.150408	0.039023
1D-CNN-64	0.070258	0.272822	0.048414	0.04124	0.152146	0.036973
1D-CNN-64	0.071381	0.270321	0.04424	0.055553	0.155044	0.037201
1D-CNN-64	0.05449	0.275911	0.046877	0.055973	0.159061	0.037302
1D-CNN-64	0.069682	0.284131	0.04461	0.055689	0.152492	0.029498
1D-CNN-64	0.071333	0.28328	0.047869	0.055728	0.152189	0.030872
1D-CNN-64	0.053326	0.272432	0.037755	0.050871	0.156655	0.038141
1D-CNN-64	0.070422	0.275818	0.046474	0.056888	0.15196	0.039063
1D-CNN-64	0.070386	0.283311	0.033663	0.04809	0.156636	0.038902
1D-CNN-64	0.070614	0.271528	0.034573	0.048567	0.155317	0.03912
1D-CNN-64	0.068088	0.273167	0.046949	0.054905	0.155524	0.039279
1D-CNN-64	0.07211	0.274027	0.036824	0.057123	0.15614	0.038529
1D-CNN-64	0.07056	0.272113	0.0386	0.043032	0.160907	0.037531
1D-CNN-64	0.06543	0.274628	0.032596	0.02813	0.158671	0.026552
1D-CNN-64	0.071273	0.26995	0.047621	0.055263	0.158372	0.037611
1D-CNN-64	0.061098	0.272886	0.035432	0.055327	0.152072	0.040289
1D-CNN-64	0.061232	0.279036	0.034219	0.057045	0.154092	0.041236
1D-CNN-64	0.069685	0.284775	0.047623	0.055111	0.153059	0.040143
1D-CNN-64	0.069841	0.281999	0.033581	0.056473	0.155066	0.038263
1D-CNN-64	0.070409	0.277307	0.032984	0.054022	0.154272	0.038002
1D-CNN-64	0.057961	0.281377	0.046803	0.044518	0.149624	0.040496
1D-CNN-64	0.053878	0.283066	0.048064	0.029681	0.149822	0.02564
1D-CNN-64	0.069398	0.293375	0.036512	0.051307	0.158831	0.037134
1D-CNN-64	0.05427	0.271435	0.033165	0.045177	0.149036	0.024652
1D-CNN-64	0.072036	0.271685	0.032048	0.0438	0.159301	0.033565
1D-CNN-64	0.054513	0.291205	0.048108	0.030502	0.151554	0.024711
1D-CNN-64	0.070609	0.272321	0.047377	0.056764	0.153993	0.038761
1D-CNN-64	0.070079	0.277571	0.04737	0.029051	0.153374	0.025607
1D-CNN-64	0.072758	0.296781	0.045921	0.034648	0.146988	0.037348
1D-CNN-64	0.068981	0.28608	0.049169	0.049685	0.15079	0.024475
1D-CNN-64	0.070665	0.285814	0.047693	0.051541	0.152385	0.038758
1D-CNN-64	0.071738	0.274086	0.036006	0.028129	0.15645	0.039155
1D-CNN-64	0.070952	0.293961	0.04793	0.031574	0.161573	0.04121
1D-CNN-64	0.072914	0.275024	0.031988	0.048866	0.152994	0.040029
1D-CNN-64	0.072067	0.313493	0.04902	0.028919	0.143551	0.041582
1D-CNN-64	0.071406	0.281133	0.031007	0.051318	0.158873	0.038904
1D-CNN-64	0.067338	0.295097	0.048598	0.051541	0.153929	0.041067
1D-CNN-64	0.072652	0.284693	0.032023	0.054335	0.157793	0.040628
1D-CNN-64	0.075104	0.308913	0.046185	0.030601	0.15143	0.027242
1D-CNN-64	0.06266	0.286186	0.045238	0.050985	0.154681	0.030118
1D-CNN-64	0.054283	0.297362	0.046707	0.044373	0.151396	0.027564
1D-CNN-64	0.055326	0.285063	0.045878	0.045455	0.151448	0.038103
1D-CNN-64	0.072023	0.288479	0.047007	0.05581	0.163064	0.041753
1D-CNN-64	0.07072	0.291034	0.038075	0.0486	0.149932	0.039302
1D-CNN-64	0.069592	0.287474	0.046558	0.056372	0.160019	0.03703
1D-CNN-64	0.070631	0.275538	0.032738	0.054705	0.154299	0.030583
1D-CNN-64	0.069823	0.280978	0.048056	0.056734	0.148983	0.040987
1D-CNN-64	0.072317	0.282619	0.045592	0.056715	0.155253	0.029078
1D-CNN-64	0.072756	0.282491	0.049892	0.054939	0.14946	0.034666
1D-CNN-64	0.063108	0.299046	0.047125	0.028866	0.154439	0.027529
1D-CNN-64	0.088809	0.290502	0.039765	0.044296	0.1594	0.039279
1D-CNN-64	0.071188	0.295347	0.048536	0.028883	0.155743	0.037535
1D-CNN-64	0.069602	0.296413	0.047755	0.051934	0.156764	0.037482
1D-CNN-64	0.073113	0.27201	0.037158	0.050286	0.152191	0.037962
1D-CNN-64	0.06957	0.275286	0.031569	0.028607	0.161468	0.03894
1D-CNN-64	0.069314	0.274228	0.030695	0.052559	0.17411	0.029687
1D-CNN-64	0.071372	0.293704	0.048279	0.030226	0.151856	0.040573
1D-CNN-64	0.072681	0.294726	0.045761	0.0535	0.152088	0.041404
1D-CNN-64	0.071521	0.309447	0.048367	0.056136	0.156715	0.040493
1D-CNN-64	0.064541	0.274034	0.048203	0.043983	0.148618	0.03702
1D-CNN-64	0.053259	0.280979	0.030287	0.055884	0.153469	0.04063
1D-CNN-64	0.068665	0.285711	0.047455	0.056972	0.149484	0.038696
1D-CNN-64	0.053637	0.271334	0.032816	0.028382	0.152705	0.036395
1D-CNN-64	0.053275	0.278084	0.048458	0.057663	0.151294	0.039064
1D-CNN-64	0.057394	0.277393	0.033235	0.049996	0.150996	0.026159
1D-CNN-64	0.053853	0.28595	0.047584	0.057014	0.153334	0.03633
1D-CNN-64	0.063677	0.281446	0.030241	0.046766	0.149645	0.041397
1D-CNN-64	0.068518	0.27388	0.034363	0.043672	0.150718	0.037843
1D-CNN-64	0.053951	0.27446	0.036611	0.047846	0.148494	0.040011
1D-CNN-64	0.053665	0.272907	0.03272	0.028698	0.153522	0.02539
1D-CNN-64	0.053464	0.274803	0.045958	0.05499	0.164708	0.039918
1D-CNN-64	0.054164	0.279841	0.046558	0.030603	0.154965	0.037311
1D-CNN-64	0.055475	0.290707	0.046028	0.043405	0.157804	0.037774
1D-CNN-64	0.073558	0.299924	0.047321	0.029702	0.153432	0.024526
1D-CNN-64	0.069262	0.29141	0.037519	0.039233	0.153329	0.038044
1D-CNN-64	0.060576	0.294925	0.050128	0.055891	0.155043	0.03899
1D-CNN-64	0.053368	0.291352	0.045978	0.055941	0.15338	0.039903
1D-CNN-64	0.054543	0.28088	0.048063	0.055155	0.151245	0.041201
1D-CNN-64	0.069925	0.273101	0.032629	0.05561	0.155146	0.037933
1D-CNN-64	0.057703	0.271812	0.048469	0.055359	0.152776	0.03959
1D-CNN-64	0.05352	0.274197	0.030741	0.055283	0.151449	0.039819
1D-CNN-64	0.069352	0.271139	0.046379	0.055312	0.152511	0.039318
1D-CNN-64	0.064806	0.279212	0.032943	0.057867	0.150878	0.037926
1D-CNN-64	0.070626	0.283475	0.043897	0.055688	0.153712	0.041102
1D-CNN-64	0.07039	0.28719	0.032077	0.028181	0.147946	0.029935
1D-CNN-64	0.053898	0.27463	0.033088	0.052536	0.150025	0.024678
1D-CNN-64	0.052982	0.272499	0.032238	0.058774	0.155706	0.040044
1D-CNN-64	0.071008	0.274513	0.030766	0.042363	0.148215	0.03952
1D-CNN-64	0.05357	0.277068	0.044875	0.056154	0.162472	0.040332
1D-CNN-64	0.070616	0.28205	0.034181	0.056121	0.171657	0.039861
1D-CNN-64	0.07127	0.280221	0.047016	0.046753	0.169938	0.040844
1D-CNN-64	0.06952	0.320413	0.047778	0.056736	0.152898	0.04038
1D-CNN-64	0.062679	0.358343	0.046422	0.055594	0.151171	0.039752
1D-CNN-64	0.071311	0.285582	0.035065	0.05772	0.148218	0.037735
1D-CNN-64	0.054652	0.29611	0.045834	0.03889	0.149679	0.025413
1D-CNN-64	0.071465	0.274478	0.033153	0.059838	0.153584	0.040576
1D-CNN-64	0.069224	0.292547	0.043534	0.049564	0.148764	0.041077
1D-CNN-64	0.062813	0.290102	0.039034	0.056415	0.154965	0.039383
1D-CNN-64	0.0713	0.284429	0.045692	0.055538	0.156267	0.039233
1D-CNN-64	0.069558	0.278103	0.046839	0.057028	0.157943	0.044677
1D-CNN-64	0.071935	0.27669	0.046306	0.057708	0.155151	0.043006
1D-CNN-64	0.071991	0.274326	0.032247	0.054911	0.152493	0.040183
1D-CNN-64	0.05389	0.274527	0.044585	0.056933	0.157347	0.040731
1D-CNN-64	0.070229	0.272919	0.030641	0.056781	0.154108	0.04107
1D-CNN-64	0.069474	0.277019	0.037765	0.037483	0.152286	0.038519
1D-CNN-64	0.071859	0.270938	0.03282	0.028189	0.147435	0.024711
1D-CNN-64	0.070585	0.273289	0.030484	0.055579	0.152479	0.041425
1D-CNN-64	0.071478	0.280729	0.045128	0.057532	0.151602	0.024846
1D-CNN-64	0.053732	0.271854	0.036859	0.042654	0.152259	0.038478
1D-CNN-64	0.060762	0.275713	0.037714	0.056006	0.155395	0.040395
1D-CNN-64	0.054615	0.286353	0.03191	0.055178	0.151914	0.04044
1D-CNN-64	0.061152	0.273581	0.038467	0.04435	0.151797	0.039425
1D-CNN-64	0.071127	0.273096	0.030481	0.028654	0.145937	0.03769
1D-CNN-64	0.055308	0.268506	0.030432	0.055629	0.154224	0.033413
1D-CNN-64	0.062294	0.273687	0.046461	0.05596	0.153692	0.039901
1D-CNN-64	0.071211	0.282536	0.048307	0.054969	0.154506	0.03833
1D-CNN-64	0.070371	0.276424	0.039943	0.045016	0.151636	0.025195
1D-CNN-64	0.070386	0.275831	0.039403	0.053155	0.15896	0.041656
1D-CNN-64	0.05922	0.275386	0.044696	0.046534	0.162125	0.040256
1D-CNN-64	0.071301	0.278845	0.041819	0.056209	0.15744	0.037701
1D-CNN-64	0.070842	0.293643	0.04572	0.028146	0.15791	0.035053
1D-CNN-64	0.063187	0.286217	0.031964	0.059132	0.152834	0.02595
1D-CNN-64	0.072079	0.28203	0.034356	0.055311	0.151926	0.039684
1D-CNN-64	0.069494	0.274546	0.04683	0.044294	0.155674	0.039506
1D-CNN-64	0.053241	0.288583	0.047386	0.058423	0.154405	0.025127
1D-CNN-64	0.054143	0.29663	0.046706	0.043989	0.151969	0.037747
1D-CNN-64	0.054099	0.289181	0.037777	0.029073	0.153675	0.02692
1D-CNN-64	0.061958	0.276781	0.049654	0.055229	0.153213	0.038878
1D-CNN-64	0.07064	0.278119	0.033267	0.056924	0.152007	0.038139
1D-CNN-64	0.071518	0.281451	0.047777	0.05719	0.153193	0.039929
1D-CNN-64	0.071131	0.272988	0.045337	0.054366	0.151899	0.040792
1D-CNN-64	0.069443	0.286859	0.047712	0.054438	0.15142	0.040975
1D-CNN-64	0.07062	0.271961	0.047145	0.02821	0.149371	0.024703
1D-CNN-64	0.072194	0.27595	0.030864	0.058356	0.153371	0.037982
1D-CNN-64	0.055429	0.271926	0.032851	0.058357	0.161264	0.038587
1D-CNN-64	0.053715	0.270761	0.034215	0.03465	0.159286	0.040157
1D-CNN-64	0.068816	0.274103	0.035478	0.049806	0.156444	0.037157
1D-CNN-64	0.062949	0.280368	0.030129	0.028115	0.149891	0.026513
1D-CNN-64	0.063036	0.283122	0.030264	0.029216	0.152949	0.041187
1D-CNN-64	0.07259	0.272844	0.047454	0.043164	0.157902	0.038602
1D-CNN-64	0.09029	0.27047	0.031756	0.03149	0.147705	0.039914
1D-CNN-64	0.054403	0.278188	0.04288	0.055278	0.151111	0.040743
1D-CNN-64	0.053632	0.282286	0.037366	0.056694	0.149982	0.039971
1D-CNN-64	0.069193	0.283793	0.037388	0.046431	0.155607	0.037788
1D-CNN-64	0.068637	0.267843	0.033019	0.047354	0.153578	0.036541
1D-CNN-64	0.053604	0.27391	0.033889	0.057312	0.155582	0.039029
1D-CNN-64	0.071075	0.269471	0.045295	0.049392	0.149613	0.040773
1D-CNN-64	0.070845	0.279016	0.045723	0.055809	0.152048	0.040009
1D-CNN-64	0.07144	0.275877	0.046791	0.027725	0.14895	0.039706
1D-CNN-64	0.053425	0.267852	0.042572	0.056959	0.15071	0.039499
1D-CNN-64	0.070824	0.273526	0.047655	0.053362	0.153903	0.039735
1D-CNN-64	0.070744	0.270781	0.045622	0.050225	0.150362	0.040953
1D-CNN-64	0.055547	0.273453	0.044894	0.055939	0.156843	0.038525
1D-CNN-64	0.053302	0.271172	0.032049	0.04725	0.155536	0.039036
1D-CNN-64	0.053939	0.27262	0.043788	0.045604	0.155608	0.038942
1D-CNN-64	0.053313	0.282436	0.048682	0.054586	0.156272	0.038317
1D-CNN-64	0.053249	0.274854	0.034002	0.056044	0.153121	0.039477
1D-CNN-64	0.054095	0.272883	0.03415	0.056028	0.154383	0.039825
1D-CNN-64	0.053539	0.27298	0.032297	0.058542	0.158951	0.038037
1D-CNN-64	0.069741	0.272447	0.045512	0.03552	0.152217	0.041317
1D-CNN-64	0.053173	0.271187	0.032114	0.058799	0.164015	0.040289
1D-CNN-64	0.053118	0.269471	0.041173	0.054168	0.156905	0.037853
1D-CNN-64	0.071215	0.283361	0.045294	0.055304	0.15375	0.040221
1D-CNN-64	0.072105	0.284294	0.030233	0.028363	0.152123	0.037536
1D-CNN-64	0.07158	0.278103	0.030328	0.058283	0.153452	0.038863
1D-CNN-64	0.053968	0.277015	0.030548	0.037228	0.154286	0.038666
1D-CNN-64	0.064174	0.27756	0.046261	0.054416	0.153922	0.040424
1D-CNN-64	0.062692	0.275553	0.03713	0.054359	0.154037	0.040712
1D-CNN-64	0.05641	0.294234	0.033969	0.053903	0.152909	0.031179
1D-CNN-64	0.062384	0.310253	0.045046	0.057258	0.152299	0.037762
1D-CNN-64	0.07464	0.273786	0.039577	0.058229	0.154962	0.040088
1D-CNN-64	0.070123	0.276344	0.047349	0.031335	0.149688	0.033196
1D-CNN-64	0.07258	0.280801	0.045323	0.05505	0.155392	0.036961
1D-CNN-64	0.0723	0.292521	0.047114	0.044917	0.147581	0.025119
1D-CNN-64	0.056738	0.285659	0.046174	0.028565	0.14886	0.024749
1D-CNN-64	0.062624	0.270494	0.045039	0.02838	0.157658	0.039541
1D-CNN-64	0.056972	0.278514	0.046606	0.030615	0.156829	0.033523
1D-CNN-64	0.053863	0.271107	0.036869	0.046425	0.151708	0.035226
1D-CNN-64	0.068669	0.267771	0.038591	0.055448	0.153885	0.040609
1D-CNN-64	0.069573	0.281037	0.047091	0.055104	0.169463	0.039579
1D-CNN-64	0.073003	0.274613	0.046542	0.055808	0.152864	0.040094
1D-CNN-64	0.053922	0.270472	0.034332	0.057224	0.149734	0.039021
1D-CNN-64	0.058095	0.283284	0.04866	0.054841	0.156253	0.037119
1D-CNN-64	0.070564	0.272352	0.044975	0.049611	0.151113	0.039154
1D-CNN-64	0.069948	0.282773	0.032948	0.028179	0.146825	0.041471
1D-CNN-64	0.072247	0.275406	0.047355	0.056594	0.155289	0.037991
1D-CNN-64	0.065344	0.283149	0.046641	0.056609	0.149712	0.039602
1D-CNN-64	0.069523	0.271855	0.036887	0.056054	0.152156	0.040201
1D-CNN-64	0.069308	0.27157	0.030338	0.05412	0.154018	0.039937
1D-CNN-64	0.069475	0.271502	0.033059	0.054318	0.155237	0.039285
1D-CNN-64	0.069199	0.272243	0.046163	0.055641	0.160073	0.039257
1D-CNN-64	0.053432	0.277356	0.037496	0.05586	0.167392	0.037619
1D-CNN-64	0.071921	0.273385	0.050343	0.057177	0.157749	0.039409
1D-CNN-64	0.069657	0.288971	0.032822	0.055969	0.154709	0.039025
1D-CNN-64	0.071246	0.274291	0.030236	0.035278	0.153107	0.040303
1D-CNN-64	0.071894	0.26948	0.046558	0.057313	0.150849	0.039523
1D-CNN-64	0.056302	0.293473	0.04736	0.046706	0.150931	0.040046
1D-CNN-64	0.054176	0.290274	0.03314	0.057666	0.151152	0.037495
1D-CNN-64	0.054411	0.279059	0.045624	0.033828	0.149592	0.041364
1D-CNN-64	0.060772	0.281886	0.045133	0.057066	0.148695	0.039778
1D-CNN-64	0.054102	0.283387	0.044889	0.057887	0.153738	0.040185
1D-CNN-64	0.071313	0.282312	0.047706	0.05485	0.152311	0.041136
1D-CNN-64	0.06897	0.280316	0.046313	0.028485	0.144152	0.02378
1D-CNN-64	0.065808	0.278607	0.046799	0.051439	0.153202	0.038444
1D-CNN-64	0.054173	0.271505	0.032561	0.028592	0.149461	0.039233
1D-CNN-64	0.062046	0.265257	0.031665	0.05484	0.159519	0.037718
1D-CNN-64	0.06989	0.271872	0.036337	0.049653	0.150811	0.036263
1D-CNN-64	0.054449	0.272379	0.03328	0.056945	0.15521	0.040738
1D-CNN-64	0.068507	0.276409	0.045361	0.055552	0.15602	0.029436
1D-CNN-64	0.071179	0.288219	0.045753	0.0581	0.150235	0.040795
1D-CNN-64	0.061929	0.27084	0.036824	0.056273	0.151526	0.040723
1D-CNN-64	0.070551	0.274153	0.030827	0.027998	0.153796	0.038006
1D-CNN-64	0.071115	0.271688	0.037113	0.055335	0.1588	0.038358
1D-CNN-64	0.054326	0.266443	0.032866	0.028672	0.150041	0.038981
1D-CNN-64	0.053296	0.271122	0.045515	0.057712	0.157929	0.03759
1D-CNN-64	0.07256	0.285064	0.046944	0.056138	0.154684	0.039636
1D-CNN-64	0.053442	0.287884	0.044411	0.055704	0.154776	0.03934
1D-CNN-64	0.071537	0.277173	0.039209	0.047761	0.15517	0.040064
1D-CNN-64	0.067296	0.272361	0.030337	0.028041	0.145666	0.037676
1D-CNN-64	0.070982	0.271699	0.034893	0.049195	0.156416	0.038639
1D-CNN-64	0.068504	0.27188	0.04543	0.055208	0.151547	0.041086
1D-CNN-64	0.0536	0.280121	0.045316	0.055429	0.15406	0.039864
1D-CNN-64	0.07159	0.278328	0.045892	0.055763	0.151621	0.040998
1D-CNN-64	0.053589	0.277455	0.045208	0.043573	0.155846	0.039227
1D-CNN-64	0.06825	0.27379	0.03474	0.055063	0.152718	0.041166
1D-CNN-64	0.071817	0.297953	0.046394	0.030115	0.151852	0.040575
1D-CNN-64	0.055317	0.2826	0.033306	0.055248	0.153448	0.040477
1D-CNN-64	0.070263	0.288682	0.045582	0.056289	0.155535	0.03922
1D-CNN-64	0.062866	0.281448	0.047339	0.056037	0.156615	0.039749
1D-CNN-64	0.071007	0.282642	0.04782	0.056765	0.148569	0.040253
1D-CNN-64	0.053923	0.289231	0.049678	0.056995	0.150019	0.038811
1D-CNN-64	0.052917	0.281442	0.047536	0.058238	0.154381	0.039124
1D-CNN-64	0.054012	0.276637	0.04453	0.056465	0.155149	0.039962
1D-CNN-64	0.069881	0.276795	0.047853	0.055495	0.152508	0.041048
1D-CNN-64	0.06102	0.279835	0.047146	0.027853	0.143364	0.026095
1D-CNN-64	0.068581	0.271638	0.030231	0.054874	0.157872	0.03801
1D-CNN-64	0.056034	0.290011	0.046156	0.05487	0.151534	0.049153
1D-CNN-64	0.068952	0.272287	0.046073	0.056333	0.155953	0.039427
1D-CNN-64	0.061215	0.286729	0.046927	0.054014	0.155503	0.039581
1D-CNN-64	0.053869	0.285821	0.047269	0.028712	0.152233	0.025285
1D-CNN-64	0.053836	0.291622	0.046682	0.043281	0.154359	0.038703
1D-CNN-64	0.070601	0.2792	0.045705	0.043582	0.162445	0.040778
1D-CNN-64	0.071343	0.269001	0.033821	0.049541	0.160133	0.039803
1D-CNN-64	0.063482	0.271833	0.032226	0.054699	0.161171	0.041008
1D-CNN-64	0.070426	0.280241	0.037694	0.055201	0.153547	0.039524
1D-CNN-64	0.071213	0.282931	0.045958	0.055841	0.150395	0.040223
1D-CNN-64	0.054515	0.281421	0.030272	0.057197	0.153669	0.039242
1D-CNN-64	0.072105	0.273345	0.04571	0.056891	0.152677	0.040605
1D-CNN-64	0.071902	0.273669	0.037328	0.029046	0.153182	0.024015
1D-CNN-64	0.069971	0.290935	0.033871	0.056073	0.152526	0.040772
1D-CNN-64	0.071693	0.275486	0.048816	0.052217	0.150956	0.028106
1D-CNN-64	0.053877	0.279223	0.037208	0.055933	0.149628	0.040354
1D-CNN-64	0.060044	0.268007	0.045752	0.057913	0.15233	0.038107
1D-CNN-64	0.070099	0.269024	0.045595	0.057229	0.150778	0.037251
1D-CNN-64	0.071552	0.270323	0.045559	0.056586	0.153719	0.04054
1D-CNN-64	0.06208	0.278552	0.046789	0.057219	0.151791	0.040972
1D-CNN-64	0.070717	0.271664	0.045279	0.061232	0.152527	0.033548
1D-CNN-64	0.071605	0.269156	0.031848	0.028668	0.154781	0.030997
1D-CNN-64	0.053776	0.279619	0.035097	0.029234	0.152842	0.030912
1D-CNN-64	0.068836	0.275501	0.033688	0.027979	0.150711	0.038801
1D-CNN-64	0.071027	0.272698	0.044074	0.056196	0.157446	0.038967
1D-CNN-64	0.067499	0.279387	0.032229	0.057252	0.154769	0.040214
1D-CNN-64	0.072369	0.270328	0.039237	0.053139	0.149746	0.039787
1D-CNN-64	0.053232	0.266184	0.030171	0.057259	0.149012	0.039661
1D-CNN-64	0.069676	0.273069	0.032437	0.028801	0.148175	0.039732
1D-CNN-64	0.070701	0.272147	0.047514	0.055302	0.162771	0.042623
1D-CNN-64	0.072142	0.272155	0.032412	0.048973	0.158001	0.026664
1D-CNN-64	0.069881	0.277843	0.036729	0.055375	0.155176	0.039608
1D-CNN-64	0.07168	0.287307	0.030623	0.050197	0.153185	0.027031
1D-CNN-64	0.053716	0.274003	0.037563	0.028173	0.150222	0.024836
1D-CNN-64	0.05391	0.272976	0.032639	0.058034	0.151587	0.037775
1D-CNN-64	0.070171	0.271185	0.043652	0.05907	0.152084	0.038911
1D-CNN-64	0.070998	0.279351	0.032516	0.028003	0.147338	0.04075
1D-CNN-64	0.054133	0.290022	0.033917	0.038189	0.155652	0.039053
1D-CNN-64	0.053803	0.270889	0.032346	0.054851	0.150944	0.039835
1D-CNN-64	0.071934	0.274354	0.031025	0.031493	0.154864	0.039644
1D-CNN-64	0.071336	0.274082	0.060397	0.029054	0.151172	0.02875
1D-CNN-64	0.06978	0.269628	0.04815	0.056176	0.151629	0.041016
1D-CNN-64	0.058596	0.28155	0.037905	0.056521	0.152285	0.040136
1D-CNN-64	0.053928	0.276264	0.041816	0.055675	0.153949	0.038816
1D-CNN-64	0.071772	0.271106	0.042801	0.043199	0.156259	0.039002
1D-CNN-64	0.053683	0.272592	0.046587	0.057164	0.154488	0.039315
1D-CNN-64	0.071335	0.28112	0.033062	0.058052	0.152932	0.040005
1D-CNN-64	0.070749	0.283364	0.036256	0.054764	0.156745	0.038017
1D-CNN-64	0.07102	0.271411	0.047482	0.055189	0.15212	0.039335
1D-CNN-64	0.054217	0.268275	0.044987	0.05833	0.158435	0.039101
1D-CNN-64	0.06768	0.269766	0.033447	0.056071	0.153986	0.041185
1D-CNN-64	0.053655	0.27159	0.033819	0.055331	0.156898	0.038705
1D-CNN-64	0.070283	0.273914	0.033814	0.05589	0.158342	0.04143
1D-CNN-64	0.069516	0.273796	0.033341	0.028087	0.151598	0.037772
1D-CNN-64	0.070609	0.286406	0.04654	0.058016	0.153068	0.03856
1D-CNN-64	0.053917	0.282178	0.034368	0.045107	0.154646	0.039187
1D-CNN-64	0.071098	0.280604	0.047916	0.044817	0.154171	0.038414
1D-CNN-64	0.073036	0.268623	0.03127	0.055514	0.152002	0.041128
1D-CNN-64	0.054954	0.293413	0.044694	0.048532	0.152944	0.024578
1D-CNN-64	0.057662	0.290119	0.046818	0.038942	0.157663	0.039346
1D-CNN-64	0.059677	0.274459	0.035022	0.056372	0.151573	0.041428
1D-CNN-64	0.070428	0.272755	0.045345	0.028536	0.156086	0.037494
1D-CNN-64	0.070182	0.285313	0.046619	0.04941	0.146907	0.038926
1D-CNN-64	0.060176	0.270234	0.033134	0.028746	0.153883	0.034972
1D-CNN-64	0.071532	0.273298	0.045731	0.056026	0.152398	0.041374
1D-CNN-64	0.069178	0.275641	0.030893	0.035886	0.144815	0.024321
1D-CNN-64	0.069542	0.272213	0.04471	0.055284	0.152256	0.040743
1D-CNN-64	0.071344	0.279322	0.046798	0.04444	0.158003	0.038196
1D-CNN-64	0.071822	0.280113	0.049943	0.056061	0.151865	0.025579
1D-CNN-64	0.069246	0.277784	0.058601	0.028761	0.155266	0.037622
1D-CNN-64	0.075189	0.287654	0.047371	0.05514	0.154589	0.03977
1D-CNN-64	0.068381	0.268283	0.030699	0.036705	0.15185	0.039611
1D-CNN-64	0.053471	0.287298	0.048437	0.055522	0.152768	0.040693
1D-CNN-64	0.071374	0.27528	0.035208	0.028075	0.151505	0.038184
1D-CNN-64	0.07107	0.279078	0.047368	0.055795	0.158103	0.038439
1D-CNN-64	0.068367	0.28211	0.047536	0.055084	0.160628	0.039867
1D-CNN-64	0.070582	0.351096	0.047108	0.055022	0.151806	0.041108
1D-CNN-64	0.069111	0.28057	0.04666	0.055162	0.152242	0.040585
1D-CNN-64	0.069887	0.288182	0.047289	0.056433	0.152919	0.037771
1D-CNN-64	0.074135	0.280788	0.047421	0.030744	0.153199	0.037407
1D-CNN-64	0.072176	0.279938	0.038726	0.057279	0.153023	0.044955
1D-CNN-64	0.063251	0.297817	0.046659	0.056512	0.147485	0.038508
1D-CNN-64	0.065015	0.286918	0.050144	0.047413	0.154612	0.037478
1D-CNN-64	0.070727	0.277694	0.047065	0.049356	0.152713	0.038232
1D-CNN-64	0.061334	0.273425	0.032526	0.057407	0.153116	0.031633
1D-CNN-64	0.065154	0.271935	0.048134	0.056671	0.153655	0.037539
1D-CNN-64	0.07021	0.273194	0.047308	0.055949	0.153	0.04042
1D-CNN-64	0.070578	0.287679	0.04584	0.056219	0.155598	0.040006
1D-CNN-64	0.069154	0.270237	0.044556	0.047487	0.153337	0.038018
1D-CNN-64	0.053292	0.27054	0.032196	0.058666	0.154778	0.037836
1D-CNN-64	0.053316	0.281497	0.046405	0.034671	0.15745	0.027583
1D-CNN-64	0.053865	0.281112	0.047485	0.057682	0.150968	0.038349
1D-CNN-64	0.063543	0.27572	0.034574	0.055652	0.156891	0.038527
1D-CNN-64	0.070029	0.27285	0.037901	0.030702	0.159223	0.037859
1D-CNN-64	0.055486	0.27371	0.041832	0.047408	0.146568	0.024164
1D-CNN-64	0.060116	0.272753	0.04576	0.054826	0.150896	0.040787
1D-CNN-64	0.070783	0.277467	0.038145	0.057716	0.152823	0.040517
1D-CNN-64	0.070197	0.272382	0.044952	0.055482	0.156686	0.038595
1D-CNN-64	0.069639	0.289259	0.046698	0.057224	0.15186	0.038412
1D-CNN-64	0.060239	0.299237	0.044009	0.055688	0.152277	0.041166
1D-CNN-64	0.070405	0.283937	0.046981	0.04795	0.150646	0.024401
1D-CNN-64	0.056131	0.282187	0.046274	0.056672	0.155812	0.039341
1D-CNN-64	0.068127	0.282373	0.047604	0.055172	0.149973	0.040098
1D-CNN-64	0.054299	0.280924	0.047589	0.057773	0.154491	0.039087
1D-CNN-64	0.072154	0.277044	0.036419	0.055224	0.154327	0.038915
1D-CNN-64	0.053634	0.280817	0.048396	0.058311	0.161736	0.039761
1D-CNN-64	0.071193	0.290923	0.047492	0.035508	0.178592	0.037441
1D-CNN-64	0.056941	0.308198	0.046423	0.051837	0.151032	0.026859
1D-CNN-64	0.060651	0.360139	0.047116	0.055734	0.149474	0.041456
1D-CNN-64	0.057387	0.308623	0.045637	0.05698	0.15851	0.038018
1D-CNN-64	0.059842	0.270846	0.032486	0.056286	0.153469	0.040062
1D-CNN-64	0.071756	0.285491	0.047868	0.058267	0.15992	0.037287
1D-CNN-64	0.054548	0.305965	0.03754	0.048353	0.156655	0.03871
1D-CNN-64	0.055013	0.295868	0.046289	0.056266	0.153792	0.039392
1D-CNN-64	0.069201	0.288147	0.046044	0.029004	0.154303	0.037788
1D-CNN-64	0.062946	0.277827	0.038943	0.054342	0.157003	0.040368
1D-CNN-64	0.068941	0.279294	0.047488	0.030004	0.157145	0.037764
1D-CNN-64	0.061194	0.281231	0.042134	0.056681	0.152349	0.040267
1D-CNN-64	0.053746	0.275509	0.046726	0.028641	0.150471	0.024826
1D-CNN-64	0.071023	0.273372	0.047906	0.02863	0.142233	0.037618
1D-CNN-64	0.072848	0.280721	0.051026	0.056381	0.19677	0.034158
1D-CNN-64	0.059901	0.281895	0.041573	0.056263	0.216877	0.038977
1D-CNN-64	0.055323	0.278421	0.04529	0.02816	0.156074	0.037238
1D-CNN-64	0.054404	0.301966	0.046726	0.057039	0.153512	0.038985
1D-CNN-64	0.070445	0.275274	0.049681	0.055446	0.154894	0.03917
1D-CNN-64	0.068997	0.273287	0.045438	0.048023	0.147888	0.039234
1D-CNN-64	0.071575	0.275877	0.036301	0.056311	0.151489	0.037438
1D-CNN-64	0.070693	0.291198	0.033704	0.055917	0.153255	0.039599
1D-CNN-64	0.071599	0.289503	0.045862	0.033165	0.149468	0.04072
1D-CNN-64	0.075371	0.276365	0.045963	0.050655	0.15774	0.038385
1D-CNN-64	0.070679	0.276478	0.034816	0.057152	0.160792	0.037647
1D-CNN-64	0.054135	0.275806	0.045763	0.055333	0.150793	0.040043
1D-CNN-64	0.071389	0.275391	0.036663	0.055597	0.174127	0.038717
1D-CNN-64	0.069562	0.269927	0.047997	0.054882	0.154561	0.039724
1D-CNN-64	0.070547	0.290653	0.036302	0.055887	0.153302	0.040075
1D-CNN-64	0.068223	0.26982	0.048277	0.054553	0.153222	0.040023
1D-CNN-64	0.072233	0.273821	0.048505	0.043698	0.152541	0.040865
1D-CNN-64	0.071504	0.270606	0.033078	0.028073	0.145162	0.038958
1D-CNN-64	0.070237	0.276261	0.036485	0.056165	0.154469	0.039327
1D-CNN-64	0.053693	0.273493	0.031872	0.028574	0.156788	0.029127
1D-CNN-64	0.053655	0.274773	0.032421	0.02885	0.158305	0.02871
1D-CNN-64	0.071034	0.270455	0.047893	0.056072	0.162819	0.039366
1D-CNN-64	0.070083	0.277005	0.041884	0.0376	0.161036	0.029721
1D-CNN-64	0.061347	0.300909	0.045749	0.055735	0.154056	0.040289
1D-CNN-64	0.070421	0.293657	0.046965	0.045703	0.147796	0.041067
1D-CNN-64	0.06971	0.284814	0.045755	0.028794	0.153776	0.026587
1D-CNN-64	0.068711	0.276938	0.034614	0.056109	0.15159	0.039316
1D-CNN-64	0.070775	0.281364	0.04545	0.053341	0.157195	0.039391
1D-CNN-64	0.070628	0.281898	0.031499	0.055168	0.151883	0.040864
1D-CNN-64	0.070081	0.293499	0.045164	0.056498	0.155165	0.039283
1D-CNN-64	0.069869	0.305198	0.044029	0.045491	0.156861	0.038928
1D-CNN-64	0.056242	0.273857	0.048031	0.054985	0.155653	0.039525
1D-CNN-64	0.055727	0.276473	0.045009	0.056008	0.158163	0.029804
1D-CNN-64	0.072244	0.276345	0.045581	0.058773	0.153886	0.039816
1D-CNN-64	0.070316	0.278997	0.046552	0.029033	0.150427	0.036661
1D-CNN-64	0.053552	0.278783	0.039882	0.058124	0.157296	0.039232
1D-CNN-64	0.053562	0.272142	0.048407	0.047536	0.150386	0.040948
1D-CNN-64	0.067933	0.288676	0.039704	0.028462	0.152697	0.027625
1D-CNN-64	0.060113	0.280194	0.046328	0.047724	0.151248	0.038424
1D-CNN-64	0.055936	0.274948	0.049216	0.044418	0.154213	0.038705
1D-CNN-64	0.062255	0.275237	0.03399	0.049723	0.163656	0.024094
1D-CNN-64	0.069718	0.27151	0.045973	0.057062	0.165661	0.040253
1D-CNN-64	0.062141	0.276258	0.032396	0.028331	0.150191	0.025612
1D-CNN-64	0.069598	0.287096	0.047115	0.057119	0.15311	0.041353
1D-CNN-64	0.057696	0.274553	0.045147	0.045527	0.151259	0.024186
1D-CNN-64	0.071674	0.272095	0.047238	0.056119	0.152494	0.026986
1D-CNN-64	0.071071	0.30113	0.034502	0.056246	0.155167	0.032477
1D-CNN-64	0.072313	0.292854	0.034632	0.056564	0.15653	0.026155
1D-CNN-64	0.071425	0.270432	0.044184	0.04784	0.155765	0.040711
1D-CNN-64	0.070649	0.287325	0.048241	0.055658	0.156728	0.039219
1D-CNN-64	0.068866	0.274516	0.030901	0.051118	0.15823	0.034803
1D-CNN-64	0.070385	0.285611	0.037818	0.050615	0.152722	0.040717
1D-CNN-64	0.070135	0.279148	0.045326	0.028691	0.15124	0.024007
1D-CNN-64	0.055484	0.286278	0.044455	0.055567	0.151071	0.039625
1D-CNN-64	0.061876	0.267855	0.042827	0.055466	0.14829	0.039453
1D-CNN-128	0.074064	0.64444	0.033175	0.033316	0.682783	0.060573
1D-CNN-128	0.07627	0.627156	0.047326	0.059924	0.696315	0.062238
1D-CNN-128	0.073896	0.948668	0.048092	0.044534	0.405409	0.053434
1D-CNN-128	0.058125	0.53614	0.046784	0.031961	0.413892	0.064228
1D-CNN-128	0.060512	0.577452	0.046213	0.036609	0.405387	0.063069
1D-CNN-128	0.069191	0.551702	0.047202	0.036297	0.435913	0.062521
1D-CNN-128	0.059666	0.507819	0.048504	0.031721	0.413839	0.063002
1D-CNN-128	0.059973	0.520881	0.048483	0.057273	0.413555	0.06218
1D-CNN-128	0.063299	0.739869	0.047485	0.042891	0.397362	0.062827
1D-CNN-128	0.059433	0.688471	0.046041	0.046112	0.423293	0.061553
1D-CNN-128	0.059536	0.553505	0.042399	0.059244	0.428387	0.062149
1D-CNN-128	0.064922	0.527327	0.045698	0.05541	0.678206	0.065931
1D-CNN-128	0.069574	0.527283	0.045944	0.036965	0.58433	0.063086
1D-CNN-128	0.072418	0.583995	0.048822	0.042482	0.397395	0.053571
1D-CNN-128	0.071747	0.592551	0.048882	0.057864	0.425186	0.061696
1D-CNN-128	0.073854	0.567344	0.049704	0.052111	0.443924	0.062294
1D-CNN-128	0.062553	0.533045	0.039699	0.041007	0.460643	0.062993
1D-CNN-128	0.05813	0.555955	0.046481	0.047044	0.429314	0.055605
1D-CNN-128	0.072858	0.559532	0.048864	0.052871	0.415703	0.060479
1D-CNN-128	0.071754	0.541207	0.045983	0.044	0.405882	0.061574
1D-CNN-128	0.05777	0.568239	0.049498	0.033569	0.413867	0.061716
1D-CNN-128	0.072996	0.546793	0.04653	0.041718	0.416841	0.063569
1D-CNN-128	0.068334	0.520703	0.049102	0.053991	0.419873	0.063615
1D-CNN-128	0.05702	0.506198	0.05004	0.045659	0.420722	0.048353
1D-CNN-128	0.073628	0.538977	0.047895	0.054768	0.395198	0.063044
1D-CNN-128	0.071266	0.545811	0.045865	0.048793	0.398295	0.061414
1D-CNN-128	0.07376	0.516011	0.046147	0.056403	0.397399	0.062862
1D-CNN-128	0.059361	0.511271	0.048117	0.057585	0.407577	0.060355
1D-CNN-128	0.054868	0.570049	0.047466	0.054265	0.418908	0.0621
1D-CNN-128	0.055134	0.554377	0.047173	0.037084	0.411424	0.061712
1D-CNN-128	0.071429	0.5365	0.039237	0.060332	0.416114	0.065942
1D-CNN-128	0.074247	0.509659	0.044237	0.030249	0.427912	0.063525
1D-CNN-128	0.072694	0.558053	0.047537	0.0564	0.41866	0.060559
1D-CNN-128	0.074028	0.529679	0.04631	0.056105	0.412558	0.062931
1D-CNN-128	0.063714	0.526068	0.04703	0.046872	0.412222	0.062112
1D-CNN-128	0.072233	0.525058	0.048556	0.040876	0.407203	0.05481
1D-CNN-128	0.071557	0.524339	0.050156	0.055041	0.421385	0.05975
1D-CNN-128	0.057275	0.512896	0.04793	0.057262	0.426637	0.063652
1D-CNN-128	0.059837	0.540388	0.047611	0.037315	0.393672	0.062839
1D-CNN-128	0.05756	0.539251	0.046756	0.031165	0.392121	0.05733
1D-CNN-128	0.076795	0.594294	0.048825	0.030269	0.39375	0.059431
1D-CNN-128	0.071704	0.538032	0.048173	0.04675	0.391713	0.064554
1D-CNN-128	0.07435	0.513009	0.040364	0.044352	0.394891	0.057791
1D-CNN-128	0.057813	0.548901	0.049041	0.057372	0.394319	0.063654
1D-CNN-128	0.057845	0.50437	0.038467	0.034174	0.400108	0.064241
1D-CNN-128	0.06646	0.506769	0.043966	0.045354	0.412758	0.063602
1D-CNN-128	0.062262	0.578745	0.049534	0.05755	0.413263	0.063747
1D-CNN-128	0.066199	0.51968	0.049129	0.038347	0.391227	0.060732
1D-CNN-128	0.05943	0.532704	0.044171	0.037346	0.3986	0.049476
1D-CNN-128	0.057428	0.528943	0.050832	0.055397	0.412749	0.060816
1D-CNN-128	0.057866	0.517783	0.039631	0.048093	0.414141	0.051227
1D-CNN-128	0.058405	0.538401	0.051871	0.033086	0.403637	0.06319
1D-CNN-128	0.07057	0.541574	0.049266	0.030927	0.404511	0.065907
1D-CNN-128	0.057646	0.538266	0.046399	0.030772	0.394409	0.061096
1D-CNN-128	0.074277	0.532551	0.045989	0.030443	0.401711	0.054139
1D-CNN-128	0.071484	0.531563	0.050082	0.03146	0.391427	0.049825
1D-CNN-128	0.078277	0.531958	0.046486	0.048338	0.404365	0.05618
1D-CNN-128	0.05801	0.52474	0.045523	0.04777	0.407558	0.063751
1D-CNN-128	0.074609	0.520449	0.04666	0.050025	0.402419	0.062395
1D-CNN-128	0.057759	0.515095	0.046281	0.045932	0.4075	0.06091
1D-CNN-128	0.068502	0.518439	0.044824	0.058829	0.437354	0.064544
1D-CNN-128	0.07306	0.567258	0.04864	0.041866	0.408243	0.053016
1D-CNN-128	0.072662	0.538672	0.038547	0.055044	0.417493	0.060627
1D-CNN-128	0.072594	0.565693	0.048039	0.054001	0.419058	0.063776
1D-CNN-128	0.065386	0.539949	0.047566	0.044767	0.407191	0.063823
1D-CNN-128	0.073812	0.540126	0.047674	0.057223	0.435863	0.063134
1D-CNN-128	0.065771	0.547657	0.04824	0.048355	0.42812	0.050033
1D-CNN-128	0.071787	0.544744	0.048872	0.030028	0.393223	0.048087
1D-CNN-128	0.074128	0.562677	0.045648	0.05003	0.39059	0.05311
1D-CNN-128	0.0603	0.562685	0.04889	0.055151	0.413434	0.053595
1D-CNN-128	0.058095	0.55742	0.047146	0.05585	0.407103	0.060801
1D-CNN-128	0.064807	0.567445	0.049623	0.055507	0.40422	0.063703
1D-CNN-128	0.066693	0.524924	0.049163	0.055321	0.396976	0.048926
1D-CNN-128	0.063652	0.561819	0.047661	0.054642	0.421991	0.060827
1D-CNN-128	0.057595	0.547187	0.04895	0.055115	0.423969	0.062882
1D-CNN-128	0.058403	0.507856	0.049811	0.035989	0.411225	0.05097
1D-CNN-128	0.072051	0.552349	0.046497	0.046251	0.430528	0.062139
1D-CNN-128	0.073326	0.566728	0.046399	0.036908	0.404876	0.053537
1D-CNN-128	0.069278	0.528219	0.047043	0.038868	0.398597	0.061512
1D-CNN-128	0.072642	0.529113	0.048122	0.054122	0.393108	0.06042
1D-CNN-128	0.057974	0.533282	0.048079	0.051117	0.395871	0.057132
1D-CNN-128	0.065607	0.546385	0.048201	0.037028	0.382881	0.046488
1D-CNN-128	0.070912	0.534803	0.038237	0.031585	0.433685	0.062816
1D-CNN-128	0.07105	0.546684	0.047428	0.038287	0.413628	0.060727
1D-CNN-128	0.069638	0.537419	0.048927	0.037448	0.409119	0.052613
1D-CNN-128	0.074189	0.532904	0.049235	0.03439	0.408307	0.062357
1D-CNN-128	0.071292	0.541184	0.047603	0.032515	0.416298	0.066268
1D-CNN-128	0.075978	0.531738	0.048214	0.057999	0.392447	0.063706
1D-CNN-128	0.071694	0.553887	0.049196	0.048075	0.393164	0.051522
1D-CNN-128	0.058884	0.537514	0.045992	0.032001	0.393732	0.050367
1D-CNN-128	0.057553	0.539278	0.047003	0.036947	0.396594	0.062925
1D-CNN-128	0.058918	0.554017	0.045983	0.032927	0.390683	0.057088
1D-CNN-128	0.067492	0.541229	0.047559	0.04573	0.391504	0.063837
1D-CNN-128	0.057954	0.544074	0.048912	0.052414	0.407781	0.063455
1D-CNN-128	0.073123	0.528701	0.0383	0.030689	0.40264	0.052655
1D-CNN-128	0.068738	0.530158	0.047875	0.036571	0.400921	0.052065
1D-CNN-128	0.065081	0.541423	0.047822	0.050118	0.430178	0.063184
1D-CNN-128	0.073098	0.589315	0.048648	0.045443	0.404757	0.060709
1D-CNN-128	0.062695	0.540908	0.048453	0.055606	0.395353	0.049628
1D-CNN-128	0.071664	0.532563	0.040234	0.056679	0.417421	0.062166
1D-CNN-128	0.06878	0.530851	0.048411	0.053175	0.398284	0.048553
1D-CNN-128	0.07532	0.513295	0.049425	0.049689	0.402325	0.062012
1D-CNN-128	0.075676	0.538731	0.047233	0.03166	0.396457	0.063745
1D-CNN-128	0.071974	0.535472	0.049164	0.047652	0.408517	0.046672
1D-CNN-128	0.074666	0.544121	0.048797	0.051246	0.411916	0.061224
1D-CNN-128	0.064916	0.533787	0.046074	0.032588	0.397376	0.063988
1D-CNN-128	0.057996	0.540075	0.047649	0.059762	0.399444	0.064808
1D-CNN-128	0.07118	0.54329	0.0484	0.042844	0.388542	0.062133
1D-CNN-128	0.057642	0.540939	0.049338	0.059939	0.397535	0.059175
1D-CNN-128	0.069093	0.546981	0.04734	0.042136	0.392162	0.063765
1D-CNN-128	0.074418	0.542783	0.048984	0.034396	0.390849	0.058582
1D-CNN-128	0.075497	0.553011	0.049935	0.060481	0.392978	0.053391
1D-CNN-128	0.065722	0.542177	0.048071	0.05843	0.394407	0.048336
1D-CNN-128	0.06506	0.519176	0.047609	0.050747	0.393306	0.05229
1D-CNN-128	0.057381	0.526249	0.038999	0.057312	0.401431	0.062617
1D-CNN-128	0.073404	0.527479	0.039679	0.04234	0.402347	0.061277
1D-CNN-128	0.072401	0.525712	0.047926	0.038251	0.413759	0.063578
1D-CNN-128	0.061122	0.590557	0.049862	0.031981	0.406842	0.061593
1D-CNN-128	0.060442	0.53992	0.046696	0.032307	0.390257	0.063217
1D-CNN-128	0.070726	0.55241	0.04766	0.053644	0.391615	0.046657
1D-CNN-128	0.071334	0.543954	0.047666	0.029762	0.409856	0.06326
1D-CNN-128	0.061645	0.550482	0.049014	0.030208	0.436955	0.063465
1D-CNN-128	0.063602	0.554799	0.046625	0.047265	0.449287	0.063322
1D-CNN-128	0.065547	0.547672	0.048005	0.055911	0.40066	0.061092
1D-CNN-128	0.068456	0.543245	0.046953	0.03155	0.392883	0.062221
1D-CNN-128	0.060369	0.560863	0.049026	0.031148	0.405443	0.064598
1D-CNN-128	0.072748	0.53652	0.047475	0.055918	0.391778	0.059716
1D-CNN-128	0.058885	0.539589	0.048141	0.051141	0.418889	0.063181
1D-CNN-128	0.07597	0.560709	0.046389	0.056994	0.398888	0.053699
1D-CNN-128	0.058169	0.536832	0.049978	0.04894	0.408277	0.053317
1D-CNN-128	0.058013	0.578032	0.04802	0.054963	0.42593	0.061808
1D-CNN-128	0.069251	0.562894	0.047929	0.030333	0.413364	0.06064
1D-CNN-128	0.073458	0.548713	0.045806	0.053862	0.41608	0.061677
1D-CNN-128	0.064801	0.584279	0.048072	0.058547	0.401896	0.060746
1D-CNN-128	0.058098	0.550383	0.049052	0.03332	0.412863	0.065023
1D-CNN-128	0.075063	0.546318	0.045823	0.0592	0.424033	0.063605
1D-CNN-128	0.069993	0.558502	0.047682	0.057983	0.419221	0.04918
1D-CNN-128	0.070851	0.562772	0.047003	0.030941	0.409303	0.062979
1D-CNN-128	0.074716	0.583678	0.049828	0.049708	0.39097	0.061279
1D-CNN-128	0.072232	0.567943	0.047992	0.048785	0.412183	0.060619
1D-CNN-128	0.05893	0.551603	0.048597	0.056793	0.402012	0.05411
1D-CNN-128	0.069532	0.602015	0.050702	0.030111	0.399991	0.052086
1D-CNN-128	0.074669	0.576214	0.04722	0.056092	0.406315	0.061017
1D-CNN-128	0.073623	0.581445	0.045741	0.055844	0.417804	0.060474
1D-CNN-128	0.071221	0.576542	0.047877	0.046149	0.394884	0.060452
1D-CNN-128	0.069837	0.578857	0.046407	0.056712	0.393445	0.05467
1D-CNN-128	0.07004	0.551028	0.048466	0.057246	0.403526	0.063048
1D-CNN-128	0.069244	0.56404	0.048446	0.059205	0.416736	0.061784
1D-CNN-128	0.068947	0.564042	0.048492	0.045792	0.422195	0.062179
1D-CNN-128	0.055599	0.569254	0.048626	0.030265	0.424881	0.06012
1D-CNN-128	0.06207	0.581873	0.048208	0.0489	0.388597	0.060544
1D-CNN-128	0.054945	0.575252	0.045714	0.055335	0.409116	0.052324
1D-CNN-128	0.070698	0.580223	0.046304	0.057652	0.403244	0.06142
1D-CNN-128	0.063703	0.593173	0.048656	0.056418	0.398617	0.06235
1D-CNN-128	0.055441	0.548542	0.0468	0.0576	0.394397	0.048358
1D-CNN-128	0.073188	0.577871	0.047095	0.047809	0.399527	0.063847
1D-CNN-128	0.075837	0.594203	0.038213	0.054943	0.420316	0.062409
1D-CNN-128	0.057724	0.547755	0.048396	0.056077	0.399278	0.062878
1D-CNN-128	0.07204	0.558657	0.04994	0.045031	0.412022	0.055863
1D-CNN-128	0.058336	0.539594	0.047341	0.045718	0.390363	0.055261
1D-CNN-128	0.074526	0.552548	0.04928	0.050167	0.411009	0.049882
1D-CNN-128	0.061955	0.56907	0.048997	0.030212	0.389426	0.063895
1D-CNN-128	0.073358	0.544235	0.035607	0.030044	0.39365	0.060052
1D-CNN-128	0.074992	0.541279	0.048805	0.035797	0.407153	0.049588
1D-CNN-128	0.070907	0.544077	0.049582	0.055782	0.419474	0.049657
1D-CNN-128	0.072142	0.534581	0.04863	0.056133	0.392952	0.056768
1D-CNN-128	0.071524	0.535966	0.049337	0.053226	0.404525	0.056971
1D-CNN-128	0.074375	0.548335	0.039242	0.055263	0.421788	0.047383
1D-CNN-128	0.057113	0.554589	0.04971	0.056745	0.397886	0.061477
1D-CNN-128	0.073483	0.558874	0.047625	0.033641	0.38951	0.048397
1D-CNN-128	0.071921	0.544898	0.047384	0.057013	0.392218	0.046671
1D-CNN-128	0.075218	0.54798	0.038586	0.053531	0.391206	0.046872
1D-CNN-128	0.074303	0.537344	0.047167	0.035842	0.402569	0.061486
1D-CNN-128	0.073792	0.531486	0.049187	0.049588	0.389386	0.062214
1D-CNN-128	0.072034	0.552183	0.049392	0.046585	0.397892	0.049077
1D-CNN-128	0.058925	0.521175	0.048958	0.046787	0.413494	0.062259
1D-CNN-128	0.073494	0.54631	0.047275	0.034244	0.417669	0.063092
1D-CNN-128	0.074417	0.519621	0.039751	0.032004	0.404202	0.064494
1D-CNN-128	0.072938	0.540395	0.048859	0.050034	0.422017	0.062098
1D-CNN-128	0.068499	0.540187	0.048114	0.043018	0.397996	0.064035
1D-CNN-128	0.071575	0.572361	0.049027	0.054726	0.394566	0.048458
1D-CNN-128	0.071995	0.567108	0.049604	0.056574	0.406246	0.063655
1D-CNN-128	0.07229	0.551341	0.048799	0.031774	0.405705	0.051376
1D-CNN-128	0.072019	0.538125	0.04854	0.050113	0.40861	0.047408
1D-CNN-128	0.073924	0.539023	0.047803	0.057608	0.427751	0.060405
1D-CNN-128	0.069401	0.550814	0.049263	0.048641	0.401771	0.046812
1D-CNN-128	0.067465	0.544251	0.037139	0.029715	0.411957	0.064117
1D-CNN-128	0.069762	0.577244	0.047479	0.030928	0.407213	0.061749
1D-CNN-128	0.073649	0.55893	0.046496	0.049438	0.402915	0.061144
1D-CNN-128	0.072263	0.589633	0.047795	0.057914	0.398417	0.062004
1D-CNN-128	0.073447	0.535473	0.047012	0.056781	0.392996	0.063871
1D-CNN-128	0.059483	0.525556	0.046191	0.048718	0.390362	0.048817
1D-CNN-128	0.066171	0.555462	0.050143	0.050271	0.403841	0.062237
1D-CNN-128	0.060022	0.555584	0.047768	0.057365	0.396674	0.046531
1D-CNN-128	0.072526	0.554163	0.045954	0.030676	0.406382	0.061216
1D-CNN-128	0.060561	0.544001	0.048383	0.055498	0.411137	0.067342
1D-CNN-128	0.067577	0.553096	0.046497	0.049016	0.397051	0.061292
1D-CNN-128	0.074007	0.554379	0.048861	0.055218	0.409335	0.046732
1D-CNN-128	0.060565	0.537824	0.045671	0.037118	0.399556	0.059399
1D-CNN-128	0.072456	0.544621	0.048694	0.036165	0.412824	0.062543
1D-CNN-128	0.072918	0.540562	0.046789	0.045848	0.420504	0.061648
1D-CNN-128	0.067307	0.548864	0.047325	0.056425	0.411219	0.062426
1D-CNN-128	0.073758	0.562365	0.048602	0.057021	0.398774	0.047185
1D-CNN-128	0.07354	0.588153	0.045982	0.03655	0.394972	0.049943
1D-CNN-128	0.075741	0.557933	0.047996	0.057903	0.397772	0.049062
1D-CNN-128	0.072863	0.554799	0.047799	0.056018	0.399595	0.061961
1D-CNN-128	0.06739	0.568289	0.050002	0.056225	0.39565	0.062955
1D-CNN-128	0.072559	0.550157	0.046865	0.036532	0.393883	0.065626
1D-CNN-128	0.070654	0.542234	0.039054	0.054276	0.396572	0.047078
1D-CNN-128	0.07152	0.53492	0.048227	0.032163	0.404155	0.058953
1D-CNN-128	0.073123	0.548759	0.049674	0.055308	0.430762	0.061162
1D-CNN-128	0.071883	0.568256	0.047423	0.047872	0.398637	0.060965
1D-CNN-128	0.071772	0.559834	0.046891	0.036977	0.394211	0.053237
1D-CNN-128	0.074312	0.539555	0.048458	0.058399	0.39757	0.060989
1D-CNN-128	0.07457	0.564046	0.04959	0.035157	0.398643	0.049364
1D-CNN-128	0.0756	0.554375	0.05019	0.059829	0.413314	0.059768
1D-CNN-128	0.059261	0.550202	0.047262	0.04934	0.414594	0.062601
1D-CNN-128	0.065537	0.544778	0.047551	0.056862	0.412842	0.063044
1D-CNN-128	0.059965	0.553623	0.04693	0.051344	0.421681	0.060969
1D-CNN-128	0.072375	0.55365	0.046908	0.049358	0.402794	0.06263
1D-CNN-128	0.05875	0.564878	0.047425	0.046397	0.397297	0.062501
1D-CNN-128	0.071696	0.55327	0.045874	0.046415	0.392878	0.055049
1D-CNN-128	0.063347	0.565887	0.049812	0.055264	0.399059	0.063317
1D-CNN-128	0.074405	0.535092	0.046316	0.049335	0.397502	0.062628
1D-CNN-128	0.059327	0.566478	0.046511	0.045976	0.395474	0.060774
1D-CNN-128	0.067204	0.552961	0.039914	0.047702	0.403015	0.061756
1D-CNN-128	0.072676	0.560522	0.043174	0.048732	0.391992	0.050565
1D-CNN-128	0.060128	0.526372	0.04831	0.05515	0.393034	0.049547
1D-CNN-128	0.072327	0.541667	0.047663	0.057687	0.412856	0.055555
1D-CNN-128	0.074835	0.557525	0.049484	0.0468	0.398665	0.048739
1D-CNN-128	0.074383	0.543198	0.04717	0.034113	0.399852	0.061949
1D-CNN-128	0.058433	0.540255	0.047283	0.04948	0.408306	0.062636
1D-CNN-128	0.068163	0.558436	0.047461	0.030744	0.391656	0.055458
1D-CNN-128	0.069491	0.555061	0.046519	0.037659	0.396239	0.064213
1D-CNN-128	0.072631	0.544031	0.04871	0.057128	0.415873	0.058663
1D-CNN-128	0.065035	0.565967	0.047304	0.05742	0.401212	0.050492
1D-CNN-128	0.05804	0.551376	0.047166	0.056175	0.396084	0.057443
1D-CNN-128	0.073458	0.553745	0.047562	0.057247	0.39426	0.053746
1D-CNN-128	0.057917	0.548008	0.04738	0.047788	0.400677	0.061238
1D-CNN-128	0.073957	0.548675	0.048293	0.052998	0.402001	0.063189
1D-CNN-128	0.072066	0.548367	0.048584	0.058766	0.412873	0.046646
1D-CNN-128	0.072688	0.552296	0.048406	0.045129	0.415932	0.048467
1D-CNN-128	0.071839	0.540533	0.046879	0.058194	0.404513	0.060355
1D-CNN-128	0.072874	0.549388	0.045888	0.042294	0.398729	0.062543
1D-CNN-128	0.073842	0.547406	0.046571	0.034724	0.392967	0.057204
1D-CNN-128	0.071947	0.558218	0.046705	0.055494	0.391198	0.060085
1D-CNN-128	0.071526	0.568422	0.047297	0.045708	0.386798	0.060509
1D-CNN-128	0.074706	0.573417	0.049819	0.049677	0.417317	0.063487
1D-CNN-128	0.073606	0.547403	0.049368	0.058315	0.395375	0.058324
1D-CNN-128	0.058509	0.564271	0.048952	0.048903	0.39489	0.049716
1D-CNN-128	0.073752	0.53534	0.048098	0.054387	0.401065	0.061088
1D-CNN-128	0.073746	0.537554	0.047437	0.044803	0.411179	0.06375
1D-CNN-128	0.074926	0.54154	0.047601	0.054623	0.391657	0.06458
1D-CNN-128	0.070472	0.537536	0.04892	0.031528	0.40556	0.064411
1D-CNN-128	0.07392	0.563658	0.036453	0.048401	0.410167	0.065321
1D-CNN-128	0.063579	0.533598	0.047208	0.0538	0.393436	0.046815
1D-CNN-128	0.07477	0.547325	0.047026	0.049944	0.40452	0.061829
1D-CNN-128	0.073026	0.543458	0.04624	0.048204	0.40512	0.048159
1D-CNN-128	0.072892	0.582587	0.048893	0.055533	0.393955	0.04715
1D-CNN-128	0.070788	0.514284	0.047856	0.058544	0.39624	0.059163
1D-CNN-128	0.074693	0.556652	0.048474	0.037346	0.424632	0.055762
1D-CNN-128	0.058301	0.556592	0.047072	0.048413	0.422207	0.061752
1D-CNN-128	0.073688	0.559099	0.046586	0.048163	0.415376	0.06096
1D-CNN-128	0.07354	0.566653	0.047043	0.048386	0.406328	0.064536
1D-CNN-128	0.074346	0.545979	0.046236	0.054067	0.403298	0.061277
1D-CNN-128	0.071906	0.58132	0.045677	0.058454	0.391955	0.0558
1D-CNN-128	0.072306	0.576472	0.048417	0.056596	0.399789	0.063085
1D-CNN-128	0.075505	0.560528	0.046738	0.050502	0.39563	0.062042
1D-CNN-128	0.070533	0.574511	0.05048	0.059129	0.400333	0.061927
1D-CNN-128	0.071804	0.538155	0.046927	0.057336	0.397068	0.06053
1D-CNN-128	0.066943	0.544105	0.047662	0.052284	0.406104	0.063132
1D-CNN-128	0.061907	0.527877	0.047184	0.05255	0.3952	0.061534
1D-CNN-128	0.074446	0.55658	0.049201	0.055771	0.412554	0.062278
1D-CNN-128	0.07112	0.5611	0.04723	0.056223	0.394823	0.047261
1D-CNN-128	0.071059	0.548223	0.047606	0.04554	0.396276	0.061321
1D-CNN-128	0.075346	0.556938	0.049497	0.030515	0.407889	0.050529
1D-CNN-128	0.072193	0.586098	0.049563	0.054873	0.393476	0.046545
1D-CNN-128	0.058906	0.565167	0.049659	0.055891	0.393351	0.047328
1D-CNN-128	0.07134	0.556624	0.047643	0.049682	0.397496	0.063169
1D-CNN-128	0.072995	0.539336	0.047524	0.035763	0.401224	0.062651
1D-CNN-128	0.075601	0.570307	0.045814	0.057031	0.418051	0.06085
1D-CNN-128	0.074803	0.552328	0.048527	0.058664	0.417091	0.050865
1D-CNN-128	0.073493	0.558577	0.047513	0.046784	0.421936	0.061204
1D-CNN-128	0.07316	0.562561	0.046401	0.058524	0.406555	0.060827
1D-CNN-128	0.066522	0.557223	0.05159	0.058203	0.39861	0.046713
1D-CNN-128	0.05853	0.56145	0.045523	0.056881	0.393056	0.056557
1D-CNN-128	0.074892	0.558451	0.047629	0.051657	0.390652	0.062047
1D-CNN-128	0.066962	0.568714	0.048393	0.03623	0.392273	0.062865
1D-CNN-128	0.072599	0.54998	0.045429	0.05648	0.394444	0.048401
1D-CNN-128	0.073831	0.555471	0.053591	0.047511	0.406344	0.063123
1D-CNN-128	0.070263	0.580269	0.048611	0.029761	0.392596	0.05303
1D-CNN-128	0.074773	0.531529	0.039325	0.049342	0.394011	0.050651
1D-CNN-128	0.060267	0.567684	0.048328	0.02965	0.401049	0.062756
1D-CNN-128	0.073574	0.548765	0.04745	0.031428	0.401709	0.061021
1D-CNN-128	0.058935	0.564589	0.045561	0.032644	0.410347	0.061816
1D-CNN-128	0.060119	0.567393	0.047436	0.032393	0.413397	0.053177
1D-CNN-128	0.058049	0.568499	0.048623	0.031026	0.411253	0.063329
1D-CNN-128	0.069619	0.588358	0.047215	0.036577	0.404077	0.058803
1D-CNN-128	0.075116	0.57269	0.046962	0.057153	0.433834	0.064798
1D-CNN-128	0.073043	0.550804	0.045961	0.032428	0.391865	0.063381
1D-CNN-128	0.058654	0.542643	0.048115	0.029742	0.421163	0.067695
1D-CNN-128	0.06739	0.558607	0.046319	0.047037	0.414147	0.0552
1D-CNN-128	0.058745	0.578167	0.045937	0.031405	0.405681	0.062374
1D-CNN-128	0.058025	0.561894	0.047507	0.055975	0.39499	0.046698
1D-CNN-128	0.067075	0.584259	0.046959	0.030155	0.395205	0.063556
1D-CNN-128	0.058427	0.573872	0.048888	0.030025	0.392853	0.050217
1D-CNN-128	0.060738	0.579589	0.049356	0.029903	0.408404	0.06487
1D-CNN-128	0.059477	0.55564	0.048795	0.033109	0.395205	0.061469
1D-CNN-128	0.059791	0.561682	0.048387	0.059457	0.401661	0.054942
1D-CNN-128	0.070992	0.56917	0.047412	0.031377	0.407225	0.064366
1D-CNN-128	0.062902	0.577205	0.0469	0.057033	0.404538	0.061676
1D-CNN-128	0.058626	0.557089	0.047471	0.032412	0.40346	0.065723
1D-CNN-128	0.058694	0.563175	0.04938	0.04402	0.413454	0.062739
1D-CNN-128	0.058421	0.544195	0.046112	0.055561	0.406188	0.06108
1D-CNN-128	0.058204	0.554797	0.04592	0.033033	0.414716	0.063401
1D-CNN-128	0.074484	0.542024	0.04953	0.053118	0.397525	0.062067
1D-CNN-128	0.071972	0.574774	0.04813	0.030054	0.403552	0.049747
1D-CNN-128	0.074043	0.547674	0.047551	0.029874	0.386819	0.06342
1D-CNN-128	0.067466	0.54918	0.046509	0.032796	0.420016	0.06184
1D-CNN-128	0.068713	0.589213	0.048123	0.055014	0.394302	0.047236
1D-CNN-128	0.071542	0.574712	0.046174	0.03294	0.393241	0.050043
1D-CNN-128	0.073235	0.574746	0.04993	0.054578	0.418115	0.06089
1D-CNN-128	0.069364	0.556085	0.048242	0.031307	0.39316	0.060856
1D-CNN-128	0.069002	0.569918	0.047002	0.039391	0.544506	0.057479
1D-CNN-128	0.07272	0.543559	0.045675	0.030285	0.539705	0.060725
1D-CNN-128	0.061939	0.569071	0.04654	0.047835	0.478726	0.06157
1D-CNN-128	0.070959	0.577371	0.048429	0.031134	0.586135	0.062782
1D-CNN-128	0.058305	0.609891	0.047538	0.039286	0.398384	0.061332
1D-CNN-128	0.074614	0.663373	0.049201	0.038896	0.401322	0.059847
1D-CNN-128	0.05828	0.686658	0.047833	0.029752	0.386432	0.052517
1D-CNN-128	0.060789	0.65717	0.045193	0.031974	0.386163	0.061581
1D-CNN-128	0.066245	0.538359	0.047938	0.030145	0.394302	0.059336
1D-CNN-128	0.065014	0.551771	0.048229	0.032988	0.39923	0.053286
1D-CNN-128	0.075419	0.556242	0.04931	0.033482	0.390994	0.055562
1D-CNN-128	0.061911	0.534349	0.036179	0.040061	0.402763	0.064654
1D-CNN-128	0.058774	0.557334	0.049011	0.030174	0.405529	0.060706
1D-CNN-128	0.059799	0.553256	0.049044	0.054997	0.396095	0.063707
1D-CNN-128	0.069974	0.547727	0.046322	0.030042	0.390633	0.046705
1D-CNN-128	0.071623	0.551432	0.048787	0.048231	0.410067	0.052677
1D-CNN-128	0.06993	0.523362	0.041023	0.053689	0.40033	0.066603
1D-CNN-128	0.073906	0.55046	0.04756	0.050846	0.421933	0.062883
1D-CNN-128	0.073604	0.548055	0.047163	0.054953	0.41294	0.051889
1D-CNN-128	0.061049	0.542628	0.043491	0.057894	0.447511	0.059011
1D-CNN-128	0.073381	0.570807	0.047745	0.039997	0.426284	0.062799
1D-CNN-128	0.074388	0.572355	0.048175	0.04909	0.401958	0.063164
1D-CNN-128	0.059367	0.551552	0.046226	0.057162	0.394913	0.06105
1D-CNN-128	0.073693	0.557349	0.047419	0.055901	0.398953	0.060964
1D-CNN-128	0.073589	0.577073	0.048	0.055792	0.41496	0.063634
1D-CNN-128	0.073375	0.574702	0.048504	0.056324	0.420018	0.060731
1D-CNN-128	0.074381	0.567008	0.049116	0.058977	0.414546	0.052535
1D-CNN-128	0.05814	0.584754	0.047721	0.055619	0.414477	0.061236
1D-CNN-128	0.074581	0.560168	0.047334	0.049552	0.402652	0.061497
1D-CNN-128	0.076014	0.584375	0.050533	0.058701	0.398017	0.050505
1D-CNN-128	0.068596	0.567941	0.039245	0.030887	0.402962	0.062624
1D-CNN-128	0.065253	0.597288	0.048847	0.054732	0.395825	0.059623
1D-CNN-128	0.072828	0.562642	0.049913	0.047844	0.410952	0.060822
1D-CNN-128	0.078531	0.567173	0.050304	0.031221	0.390748	0.048812
1D-CNN-128	0.074273	0.543141	0.04581	0.055256	0.416359	0.063556
1D-CNN-128	0.069287	0.542813	0.047315	0.05194	0.436874	0.063864
1D-CNN-128	0.071549	0.544447	0.040721	0.057702	0.415644	0.060412
1D-CNN-128	0.061226	0.548261	0.047873	0.053736	0.420078	0.063286
1D-CNN-128	0.058782	0.559835	0.047683	0.035125	0.421065	0.064733
1D-CNN-128	0.058052	0.559104	0.048739	0.048521	0.416639	0.063401
1D-CNN-128	0.074446	0.536985	0.039784	0.037457	0.402672	0.063268
1D-CNN-128	0.073546	0.560759	0.045098	0.048009	0.399261	0.053354
1D-CNN-128	0.074016	0.521586	0.046033	0.037353	0.405033	0.063706
1D-CNN-128	0.073618	0.544271	0.048142	0.030345	0.39522	0.051224
1D-CNN-128	0.065704	0.54486	0.046718	0.030364	0.392498	0.063715
1D-CNN-128	0.067813	0.552799	0.049279	0.045987	0.405956	0.060796
1D-CNN-128	0.056057	0.527623	0.043662	0.046194	0.522997	0.065063
1D-CNN-128	0.072631	0.565812	0.047733	0.030509	0.409894	0.063367
1D-CNN-128	0.069637	0.575671	0.049471	0.038215	0.394197	0.064582
1D-CNN-128	0.069799	0.561065	0.034073	0.039787	0.395285	0.062175
1D-CNN-128	0.066671	0.545833	0.048623	0.03214	0.403186	0.06028
1D-CNN-128	0.071442	0.556154	0.04981	0.032733	0.407105	0.061395
1D-CNN-128	0.069946	0.552487	0.048516	0.046405	0.408328	0.048716
1D-CNN-128	0.058347	0.543656	0.048374	0.048434	0.404804	0.054803
1D-CNN-128	0.075689	0.55783	0.046689	0.030071	0.390169	0.052977
1D-CNN-128	0.057873	0.560628	0.049839	0.042969	0.430603	0.06142
1D-CNN-128	0.070273	0.586363	0.046607	0.032371	0.397752	0.063032
1D-CNN-128	0.073044	0.560073	0.047018	0.032324	0.397366	0.053134
1D-CNN-128	0.072745	0.555253	0.0476	0.047472	0.4073	0.047579
1D-CNN-128	0.073202	0.545975	0.047463	0.032115	0.423836	0.05868
1D-CNN-128	0.060313	0.533541	0.045613	0.031958	0.404583	0.055812
1D-CNN-128	0.07212	0.537265	0.047117	0.055197	0.418516	0.046868
1D-CNN-128	0.0586	0.552688	0.047759	0.056666	0.399626	0.061223
1D-CNN-128	0.069715	0.564832	0.048507	0.030302	0.391758	0.063394
1D-CNN-128	0.05918	0.582514	0.046569	0.036248	0.394105	0.064253
1D-CNN-128	0.075575	0.562232	0.04689	0.051495	0.397403	0.063182
1D-CNN-128	0.058032	0.580701	0.04941	0.054708	0.398377	0.059407
1D-CNN-128	0.071291	0.575682	0.051566	0.032815	0.404881	0.063758
1D-CNN-128	0.057882	0.538193	0.051676	0.047088	0.411246	0.0615
1D-CNN-128	0.074473	0.566621	0.047676	0.031477	0.412818	0.060271
1D-CNN-128	0.055485	0.539033	0.047982	0.047469	0.40473	0.057641
1D-CNN-128	0.055363	0.572487	0.046711	0.031594	0.413962	0.052629
1D-CNN-128	0.055905	0.596659	0.047839	0.031488	0.407081	0.06241
1D-CNN-128	0.068984	0.575679	0.048194	0.055179	0.422292	0.060992
1D-CNN-128	0.058565	0.553232	0.047664	0.054912	0.408043	0.061044
1D-CNN-128	0.060513	0.582835	0.047621	0.061883	0.396603	0.047543
1D-CNN-128	0.056167	0.572597	0.04844	0.055572	0.396864	0.047091
1D-CNN-128	0.055198	0.5782	0.049129	0.055795	0.422968	0.062613
1D-CNN-128	0.069607	0.586526	0.048935	0.048399	0.430897	0.062668
1D-CNN-128	0.054491	0.558902	0.048505	0.056053	0.451215	0.062182
1D-CNN-128	0.073325	0.57173	0.048587	0.05013	0.417796	0.064146
1D-CNN-128	0.071974	0.544599	0.039451	0.058157	0.407524	0.061415
1D-CNN-128	0.060297	0.586596	0.047706	0.031486	0.406865	0.063243
1D-CNN-128	0.067793	0.545162	0.046546	0.057279	0.395802	0.067673
1D-CNN-128	0.060451	0.57152	0.046581	0.030462	0.385225	0.062839
1D-CNN-128	0.070606	0.575054	0.047406	0.051467	0.400119	0.06199
1D-CNN-128	0.069509	0.524484	0.037721	0.030378	0.417365	0.061424
1D-CNN-128	0.069866	0.556814	0.040288	0.055998	0.41757	0.061636
1D-CNN-128	0.066071	0.60179	0.045756	0.055209	0.394488	0.049728
1D-CNN-128	0.054828	0.570479	0.04611	0.048107	0.452396	0.064851
1D-CNN-128	0.070417	0.574858	0.047635	0.056948	0.557663	0.064546
1D-CNN-128	0.072132	0.569314	0.046294	0.057635	0.435444	0.062437
1D-CNN-128	0.07023	0.570353	0.050213	0.058994	0.465154	0.062627
1D-CNN-128	0.070497	0.58495	0.047117	0.032685	0.395235	0.053205
1D-CNN-128	0.05542	0.633905	0.049574	0.031561	0.396135	0.062395
1D-CNN-128	0.054951	0.583749	0.050005	0.059695	0.394484	0.063163
1D-CNN-128	0.074456	0.541478	0.048921	0.054992	0.399061	0.049692
1D-CNN-128	0.073942	0.599177	0.047294	0.05468	0.395191	0.046908
1D-CNN-128	0.071456	0.591004	0.039905	0.053726	0.41146	0.063523
1D-CNN-128	0.072445	0.551812	0.045612	0.049522	0.397923	0.059372
1D-CNN-128	0.074008	0.543455	0.04911	0.054057	0.395824	0.060517
1D-CNN-128	0.072105	0.572451	0.045663	0.058036	0.416697	0.061967
1D-CNN-128	0.0554	0.591038	0.049213	0.059051	0.394032	0.06315
1D-CNN-128	0.055129	0.569925	0.049811	0.048687	0.397442	0.060353
1D-CNN-128	0.069203	0.573125	0.046663	0.047017	0.438701	0.053794
1D-CNN-128	0.071331	0.587508	0.049507	0.055047	0.428536	0.06258
1D-CNN-128	0.071249	0.534312	0.049063	0.057846	0.412406	0.062412
1D-CNN-128	0.071852	0.566559	0.038276	0.036566	0.51995	0.063367
1D-CNN-128	0.07157	0.570249	0.049572	0.058289	0.498131	0.059988
1D-CNN-128	0.072289	0.569823	0.049438	0.057468	0.491381	0.062178
1D-CNN-128	0.072954	0.549225	0.048249	0.05388	0.444923	0.064645
1D-CNN-128	0.072322	0.651847	0.048736	0.031526	0.398464	0.055323
1D-CNN-128	0.063252	0.631939	0.04989	0.047236	0.398265	0.063572
1D-CNN-128	0.057257	0.717517	0.047788	0.058174	0.399891	0.063788
1D-CNN-128	0.070983	0.659391	0.044382	0.056916	0.402919	0.061238
1D-CNN-128	0.074041	0.543598	0.034507	0.049577	0.394106	0.062542
1D-CNN-128	0.06928	0.562808	0.048011	0.05531	0.397279	0.052956
1D-CNN-128	0.056586	0.575381	0.049452	0.055881	0.40124	0.064526
1D-CNN-128	0.07317	0.562198	0.05014	0.057816	0.39953	0.047835
1D-CNN-128	0.06997	0.552978	0.047324	0.035984	0.393962	0.060659
1D-CNN-128	0.070633	0.566459	0.048775	0.033752	0.393937	0.064194
1D-CNN-128	0.066651	0.547937	0.047211	0.032605	0.390458	0.046758
1D-CNN-128	0.057403	0.559629	0.046145	0.03504	0.409716	0.059949
1D-CNN-128	0.071503	0.575688	0.048344	0.050072	0.388541	0.046727
1D-CNN-128	0.05469	0.552832	0.046	0.056727	0.402248	0.064184
1D-CNN-128	0.071353	0.552882	0.04544	0.056457	0.438045	0.048216
1D-CNN-128	0.056519	0.555412	0.048787	0.053843	0.395897	0.062284
1D-CNN-128	0.054958	0.576217	0.04773	0.055644	0.400645	0.051973
1D-CNN-128	0.072448	0.567844	0.047268	0.054665	0.394919	0.048471
1D-CNN-128	0.069605	0.558421	0.047875	0.038801	0.392949	0.047558
1D-CNN-128	0.072029	0.560494	0.047317	0.05697	0.407374	0.062014
1D-CNN-128	0.065293	0.554695	0.046414	0.046405	0.392238	0.063101
1D-CNN-128	0.071628	0.540981	0.046541	0.049091	0.403001	0.063721
1D-CNN-128	0.054971	0.548008	0.048464	0.047292	0.413647	0.060989
1D-CNN-128	0.070978	0.54634	0.046211	0.049095	0.391385	0.062519
1D-CNN-128	0.072359	0.54616	0.048914	0.058151	0.422111	0.062483
1D-CNN-128	0.054694	0.557697	0.047406	0.029262	0.407871	0.063615
1D-CNN-128	0.072014	0.555109	0.04783	0.054987	0.413356	0.046692
1D-CNN-128	0.071367	0.556049	0.0502	0.055152	0.401514	0.060878
1D-CNN-128	0.071342	0.575934	0.047926	0.031974	0.389593	0.052239
1D-CNN-128	0.07104	0.556894	0.049652	0.054436	0.394204	0.048677
1D-CNN-128	0.071761	0.577292	0.048661	0.054765	0.39865	0.062959
1D-CNN-128	0.065743	0.570591	0.04816	0.048179	0.392919	0.061467
1D-CNN-128	0.074402	0.543245	0.049808	0.057402	0.395896	0.062887
1D-CNN-128	0.055223	0.575792	0.04793	0.055173	0.415771	0.062303
1D-CNN-128	0.071461	0.541616	0.046594	0.030452	0.406894	0.05459
1D-CNN-128	0.055276	0.574917	0.047936	0.057094	0.427305	0.060722
1D-CNN-128	0.069518	0.555972	0.046099	0.030895	0.394502	0.059678
1D-CNN-128	0.060224	0.56972	0.046038	0.031133	0.397347	0.062218
1D-CNN-128	0.070083	0.579019	0.045888	0.060924	0.399896	0.052849
1D-CNN-128	0.057974	0.600919	0.048856	0.037573	0.393938	0.061826
1D-CNN-128	0.073737	0.579603	0.049807	0.032631	0.421076	0.061623
1D-CNN-128	0.074443	0.587413	0.047402	0.030039	0.392352	0.062413
1D-CNN-128	0.061088	0.581983	0.049194	0.032124	0.413817	0.061266
1D-CNN-128	0.059253	0.572099	0.047153	0.046513	0.396231	0.062944
1D-CNN-128	0.06095	0.574404	0.0475	0.031722	0.422167	0.060639
1D-CNN-128	0.060168	0.553547	0.046739	0.059979	0.425508	0.063386
1D-CNN-128	0.068418	0.58609	0.046602	0.037813	0.421678	0.059863
1D-CNN-128	0.058047	0.585092	0.046741	0.055501	0.395368	0.048576
1D-CNN-128	0.065446	0.599585	0.046084	0.054419	0.415643	0.062794
1D-CNN-128	0.075801	0.588355	0.048782	0.046265	0.391479	0.063727
1D-CNN-128	0.059598	0.594354	0.04964	0.030207	0.418858	0.06102
1D-CNN-128	0.073708	0.556839	0.048485	0.055704	0.398982	0.04813
1D-CNN-128	0.07096	0.583151	0.048971	0.032187	0.391814	0.061543
1D-CNN-128	0.063876	0.557798	0.04694	0.03046	0.399647	0.060129
1D-CNN-128	0.070726	0.552523	0.048841	0.050927	0.423213	0.062117
1D-CNN-128	0.05666	0.578564	0.049692	0.031973	0.407494	0.058957
1D-CNN-128	0.056171	0.537635	0.037026	0.049481	0.407346	0.058417
1D-CNN-128	0.067475	0.561469	0.043983	0.032574	0.393821	0.057465
1D-CNN-128	0.068985	0.56681	0.050401	0.055061	0.408405	0.050327
1D-CNN-128	0.056287	0.540535	0.036258	0.056442	0.400435	0.065341
1D-CNN-128	0.071613	0.559406	0.047876	0.054685	0.421288	0.062157
1D-CNN-128	0.059203	0.551544	0.048311	0.05834	0.418493	0.06484
1D-CNN-128	0.069	0.564924	0.047245	0.057577	0.423117	0.051123
1D-CNN-128	0.071474	0.580881	0.046537	0.044755	0.395709	0.04876
1D-CNN-128	0.072078	0.572249	0.047348	0.033335	0.389175	0.048786
1D-CNN-128	0.06368	0.555582	0.048105	0.030444	0.402135	0.063473
1D-CNN-128	0.055592	0.567822	0.046975	0.037481	0.403428	0.065038
1D-CNN-128	0.065019	0.573866	0.047589	0.057526	0.397976	0.047172
1D-CNN-128	0.071894	0.562834	0.047974	0.058335	0.404452	0.061682
1D-CNN-128	0.066792	0.56796	0.047019	0.055388	0.400892	0.0621
1D-CNN-128	0.07098	0.587518	0.047183	0.055308	0.407368	0.061653
1D-CNN-128	0.056419	0.563602	0.0465	0.059416	0.398232	0.061185
1D-CNN-128	0.055572	0.56107	0.048739	0.047367	0.396074	0.062392
1D-CNN-128	0.070158	0.560754	0.047785	0.05052	0.392341	0.061091
1D-CNN-128	0.067116	0.548529	0.04782	0.054681	0.394809	0.052565
1D-CNN-128	0.07084	0.542204	0.048025	0.057092	0.406391	0.06329
1D-CNN-128	0.055232	0.559771	0.046468	0.058759	0.427182	0.062524
1D-CNN-128	0.071716	0.550158	0.048625	0.057787	0.399996	0.062876
1D-CNN-128	0.070553	0.558202	0.044703	0.059962	0.400458	0.05589
1D-CNN-128	0.072584	0.559579	0.046533	0.049585	0.390173	0.063497
1D-CNN-128	0.070501	0.544175	0.046108	0.050413	0.406772	0.063306
1D-CNN-128	0.067276	0.556113	0.046006	0.050627	0.40205	0.052254
1D-CNN-128	0.055927	0.564192	0.046663	0.052376	0.392549	0.060807
1D-CNN-128	0.070169	0.56061	0.047869	0.054332	0.395875	0.063021
1D-CNN-128	0.072299	0.560356	0.04736	0.058532	0.411522	0.062917
1D-CNN-128	0.056583	0.548213	0.0484	0.056337	0.408652	0.061383
1D-CNN-128	0.071105	0.556668	0.049937	0.055437	0.412684	0.052876
1D-CNN-128	0.071617	0.560379	0.047838	0.037921	0.396967	0.059196
1D-CNN-128	0.063702	0.564716	0.048034	0.040697	0.404948	0.060999
1D-CNN-128	0.070874	0.560075	0.049233	0.050177	0.394913	0.047422
1D-CNN-128	0.071674	0.560794	0.047333	0.059034	0.409399	0.047264
1D-CNN-128	0.072663	0.564399	0.046975	0.057335	0.408658	0.064732
1D-CNN-128	0.069826	0.576158	0.048571	0.05844	0.400706	0.053057
1D-CNN-128	0.054869	0.541245	0.047783	0.055476	0.391417	0.063357
1D-CNN-128	0.069351	0.562478	0.048299	0.055894	0.392942	0.046743
1D-CNN-128	0.071819	0.580633	0.046049	0.05755	0.39252	0.062944
1D-CNN-128	0.063644	0.568087	0.049549	0.038004	0.398503	0.046665
1D-CNN-128	0.071818	0.577794	0.048084	0.047397	0.395727	0.055318
1D-CNN-128	0.05536	0.563466	0.048376	0.034168	0.40242	0.064486
1D-CNN-128	0.074046	0.554425	0.048074	0.036811	0.388494	0.051982
1D-CNN-128	0.070459	0.566687	0.047013	0.052547	0.404241	0.061029
1D-CNN-128	0.057277	0.5496	0.046975	0.056988	0.399494	0.047562
1D-CNN-128	0.07061	0.566901	0.047972	0.054965	0.399507	0.048468
1D-CNN-128	0.072169	0.555644	0.0481	0.057751	0.39551	0.054882
1D-CNN-128	0.06994	0.563691	0.048	0.057886	0.396883	0.058149
1D-CNN-128	0.063749	0.572458	0.047558	0.036899	0.391226	0.050015
1D-CNN-128	0.0721	0.56503	0.038769	0.050542	0.397175	0.047181
1D-CNN-128	0.072439	0.561113	0.047854	0.057092	0.403243	0.062372
1D-CNN-128	0.069928	0.566062	0.048818	0.058249	0.409929	0.062518
1D-CNN-128	0.072833	0.548407	0.049192	0.057953	0.413849	0.062372
1D-CNN-128	0.070924	0.578441	0.047258	0.055478	0.401317	0.049809
1D-CNN-128	0.070971	0.56507	0.047964	0.047879	0.413008	0.057488
1D-CNN-128	0.071563	0.553198	0.047961	0.049949	0.39104	0.066373
1D-CNN-128	0.058355	0.58712	0.047416	0.057344	0.408509	0.061286
1D-CNN-128	0.055018	0.538498	0.047247	0.057678	0.397174	0.046796
1D-CNN-128	0.070493	0.550308	0.04623	0.033985	0.390889	0.063038
1D-CNN-128	0.070773	0.543895	0.051102	0.049732	0.3921	0.061467
1D-CNN-128	0.061723	0.556674	0.04889	0.054039	0.391595	0.062834
1D-CNN-128	0.066415	0.570116	0.046083	0.031136	0.416832	0.062228
1D-CNN-128	0.06963	0.55604	0.047413	0.049736	0.39209	0.064342
1D-CNN-128	0.055386	0.535719	0.045859	0.054833	0.400495	0.050721
1D-CNN-128	0.063505	0.553461	0.047169	0.052963	0.394584	0.050312
1D-CNN-128	0.063218	0.577961	0.050038	0.056263	0.40081	0.058377
1D-CNN-128	0.071793	0.558116	0.047092	0.036713	0.400482	0.048616
1D-CNN-128	0.054778	0.551293	0.039102	0.05813	0.396353	0.046624
1D-CNN-128	0.071183	0.548622	0.048492	0.049462	0.426109	0.063466
1D-CNN-128	0.071137	0.545779	0.040307	0.055736	0.396464	0.047015
1D-CNN-128	0.07052	0.566961	0.049849	0.054777	0.39239	0.049393
1D-CNN-128	0.073197	0.563489	0.047156	0.057896	0.397819	0.061007
1D-CNN-128	0.071294	0.565931	0.049889	0.056324	0.394144	0.053015
1D-CNN-128	0.072747	0.567876	0.047081	0.058178	0.412222	0.062566
1D-CNN-128	0.069293	0.570438	0.048156	0.048389	0.395437	0.047024
1D-CNN-128	0.072338	0.560984	0.04762	0.05682	0.393531	0.063536
1D-CNN-128	0.072015	0.580556	0.046904	0.057703	0.402001	0.066484
1D-CNN-128	0.056149	0.579948	0.047673	0.057314	0.394292	0.061348
1D-CNN-128	0.056247	0.553654	0.048919	0.056045	0.397938	0.060459
1D-CNN-128	0.07299	0.558633	0.047735	0.036501	0.399925	0.062464
1D-CNN-128	0.072766	0.563524	0.045755	0.049905	0.392974	0.060875
1D-CNN-128	0.07231	0.569739	0.046135	0.05682	0.401134	0.061141
1D-CNN-128	0.073087	0.532681	0.033752	0.05768	0.403879	0.062967
1D-CNN-128	0.054354	0.559832	0.047871	0.05909	0.39731	0.049653
1D-CNN-128	0.071666	0.594411	0.04722	0.057682	0.415472	0.061152
1D-CNN-128	0.069898	0.591122	0.046735	0.057504	0.404595	0.061752
1D-CNN-128	0.06421	0.544099	0.047073	0.038064	0.400251	0.047442
1D-CNN-128	0.070905	0.585785	0.037634	0.02972	0.389563	0.065405
1D-CNN-128	0.071674	0.555888	0.048179	0.049831	0.401273	0.062134
1D-CNN-128	0.064034	0.582296	0.046145	0.058541	0.396105	0.060924
1D-CNN-128	0.074002	0.59437	0.04678	0.058155	0.405401	0.061558
1D-CNN-128	0.056002	0.583555	0.047696	0.040564	0.403543	0.065374
1D-CNN-128	0.063894	0.594793	0.048744	0.059057	0.407246	0.062895
1D-CNN-128	0.072637	0.567325	0.047748	0.048051	0.391404	0.046836
1D-CNN-128	0.073224	0.586816	0.047399	0.032366	0.416388	0.060926
1D-CNN-128	0.070224	0.606793	0.046521	0.059868	0.396927	0.046388
1D-CNN-128	0.070582	0.548434	0.04627	0.058398	0.399121	0.060332
1D-CNN-128	0.05625	0.57996	0.046833	0.045914	0.391397	0.048376
1D-CNN-128	0.068943	0.566348	0.048779	0.057657	0.392928	0.054398
1D-CNN-128	0.07065	0.577184	0.049144	0.047814	0.429027	0.06238
1D-CNN-128	0.057315	0.577774	0.047924	0.055666	0.426695	0.061958
1D-CNN-128	0.054823	0.574105	0.050867	0.059345	0.404366	0.04945
1D-CNN-128	0.071697	0.586224	0.049775	0.054518	0.41328	0.061311
1D-CNN-128	0.05493	0.580912	0.047377	0.035374	0.402441	0.050505
1D-CNN-128	0.063637	0.578307	0.04726	0.060039	0.403231	0.058293
1D-CNN-128	0.055056	0.561474	0.047352	0.060332	0.414893	0.064378
1D-CNN-128	0.073378	0.558359	0.046032	0.055827	0.406999	0.052116
1D-CNN-128	0.056635	0.596097	0.04583	0.0551	0.397371	0.046413
1D-CNN-128	0.070445	0.558035	0.045641	0.056239	0.401584	0.060902
1D-CNN-128	0.067621	0.569467	0.047752	0.055682	0.407666	0.0623
1D-CNN-128	0.069997	0.5886	0.048301	0.056162	0.403804	0.052564
1D-CNN-128	0.07227	0.589671	0.046413	0.058823	0.394661	0.055757
1D-CNN-128	0.069265	0.604924	0.048632	0.029375	0.389934	0.04726
1D-CNN-128	0.060343	0.548515	0.049045	0.056552	0.40777	0.063185
1D-CNN-128	0.071972	0.579752	0.047073	0.048037	0.399719	0.060396
1D-CNN-128	0.070775	0.579365	0.050387	0.058486	0.399229	0.055806
1D-CNN-128	0.069484	0.557967	0.041191	0.057209	0.408168	0.06093
2D-CNN-64	0.057057	0.635588	0.075587	0.059713	0.418477	0.052265
2D-CNN-64	0.078226	0.905399	0.080041	0.071591	0.412097	0.051272
2D-CNN-64	0.086714	0.572913	0.084805	0.051218	0.379306	0.050279
2D-CNN-64	0.074962	0.62356	0.075399	0.054473	0.298222	0.051864
2D-CNN-64	0.073728	0.585014	0.07114	0.042527	0.387595	0.051249
2D-CNN-64	0.055964	0.611744	0.075672	0.035351	0.305867	0.048471
2D-CNN-64	0.066227	0.630881	0.085994	0.030581	0.282814	0.050166
2D-CNN-64	0.086527	0.534262	0.075953	0.047222	0.30775	0.046562
2D-CNN-64	0.068687	0.565589	0.066523	0.057838	0.279535	0.051
2D-CNN-64	0.089637	0.603713	0.068528	0.031733	0.289205	0.051179
2D-CNN-64	0.058275	0.554605	0.078177	0.059904	0.284935	0.049413
2D-CNN-64	0.090809	0.557252	0.076914	0.049485	0.292657	0.05015
2D-CNN-64	0.055305	0.543971	0.07677	0.047577	0.404565	0.049454
2D-CNN-64	0.071978	0.66132	0.075997	0.056196	0.276244	0.052113
2D-CNN-64	0.070972	0.554689	0.075652	0.039333	0.276186	0.053965
2D-CNN-64	0.071318	0.601124	0.059437	0.030163	0.278043	0.049454
2D-CNN-64	0.073328	0.557194	0.076118	0.043894	0.278481	0.050031
2D-CNN-64	0.055255	0.546002	0.076157	0.045457	0.295558	0.048755
2D-CNN-64	0.054681	0.565576	0.077573	0.047617	0.28662	0.048849
2D-CNN-64	0.07069	0.549731	0.077945	0.059221	0.28073	0.052013
2D-CNN-64	0.070759	0.532528	0.074423	0.044829	0.277494	0.051161
2D-CNN-64	0.057922	0.549835	0.068582	0.039313	0.271698	0.052321
2D-CNN-64	0.068611	0.583912	0.074837	0.056896	0.280863	0.049948
2D-CNN-64	0.055322	0.546539	0.077819	0.030555	0.279962	0.042156
2D-CNN-64	0.068581	0.556581	0.075177	0.046584	0.28124	0.041873
2D-CNN-64	0.055151	0.532307	0.07418	0.048856	0.297595	0.052148
2D-CNN-64	0.075548	0.546194	0.076049	0.047937	0.301105	0.049918
2D-CNN-64	0.064793	0.560673	0.075027	0.057318	0.27698	0.045754
2D-CNN-64	0.054446	0.557439	0.07631	0.030988	0.285442	0.042236
2D-CNN-64	0.070483	0.540496	0.074454	0.045395	0.287096	0.047975
2D-CNN-64	0.059012	0.572588	0.060861	0.057123	0.278253	0.052195
2D-CNN-64	0.086517	0.528781	0.077099	0.058198	0.288075	0.050281
2D-CNN-64	0.063468	0.5359	0.076421	0.057427	0.280312	0.053348
2D-CNN-64	0.066372	0.542814	0.076653	0.059525	0.27612	0.040809
2D-CNN-64	0.088829	0.545301	0.07361	0.029139	0.278305	0.049598
2D-CNN-64	0.077263	0.551666	0.076049	0.045052	0.304797	0.050204
2D-CNN-64	0.057749	0.549483	0.07678	0.030187	0.283929	0.050874
2D-CNN-64	0.074471	0.565954	0.066291	0.057487	0.281039	0.051033
2D-CNN-64	0.070326	0.553003	0.077662	0.04942	0.285233	0.052269
2D-CNN-64	0.071342	0.557396	0.07476	0.029382	0.286008	0.048871
2D-CNN-64	0.055381	0.548422	0.077448	0.04828	0.288575	0.042228
2D-CNN-64	0.058277	0.539287	0.077787	0.049256	0.288848	0.051057
2D-CNN-64	0.055438	0.546413	0.073122	0.049363	0.289758	0.048658
2D-CNN-64	0.070044	0.558094	0.074573	0.031174	0.286218	0.044747
2D-CNN-64	0.074942	0.547799	0.076405	0.04345	0.362844	0.051172
2D-CNN-64	0.054867	0.615024	0.077368	0.057543	0.283998	0.043152
2D-CNN-64	0.083421	0.55723	0.077368	0.034585	0.27887	0.051168
2D-CNN-64	0.072715	0.588904	0.077494	0.031223	0.276756	0.050902
2D-CNN-64	0.085613	0.534766	0.067195	0.030356	0.277911	0.052544
2D-CNN-64	0.056296	0.54077	0.075362	0.043419	0.296446	0.051964
2D-CNN-64	0.084215	0.53098	0.070027	0.04987	0.275199	0.050113
2D-CNN-64	0.055005	0.522086	0.074859	0.057713	0.291351	0.050788
2D-CNN-64	0.055922	0.530731	0.076075	0.059117	0.287332	0.049877
2D-CNN-64	0.055871	0.555395	0.075955	0.046146	0.283655	0.0517
2D-CNN-64	0.054925	0.552415	0.074549	0.048273	0.302219	0.052054
2D-CNN-64	0.055254	0.556749	0.077351	0.047421	0.294964	0.052107
2D-CNN-64	0.071509	0.566872	0.07738	0.035859	0.286694	0.050596
2D-CNN-64	0.055486	0.548489	0.074531	0.040563	0.275991	0.05105
2D-CNN-64	0.094768	0.572852	0.076151	0.030285	0.272563	0.03521
2D-CNN-64	0.072335	0.537287	0.064451	0.045291	0.274923	0.069042
2D-CNN-64	0.087626	0.532888	0.075585	0.05917	0.277074	0.040286
2D-CNN-64	0.070447	0.553454	0.074991	0.043435	0.278269	0.051772
2D-CNN-64	0.090485	0.550998	0.082998	0.039103	0.287435	0.050181
2D-CNN-64	0.080376	0.566999	0.071095	0.054959	0.281625	0.051882
2D-CNN-64	0.087854	0.546479	0.074801	0.057235	0.288344	0.048034
2D-CNN-64	0.086201	0.546506	0.075543	0.031924	0.303622	0.051771
2D-CNN-64	0.08799	0.555926	0.067072	0.04481	0.280058	0.050301
2D-CNN-64	0.08513	0.569217	0.076941	0.058858	0.285797	0.051793
2D-CNN-64	0.088523	0.580727	0.076866	0.054703	0.284905	0.042027
2D-CNN-64	0.074699	0.596365	0.072977	0.040511	0.278794	0.050517
2D-CNN-64	0.083129	0.574454	0.073521	0.043511	0.278356	0.051751
2D-CNN-64	0.063449	0.533923	0.07431	0.043505	0.283424	0.049235
2D-CNN-64	0.092082	0.570814	0.078461	0.050811	0.285668	0.052821
2D-CNN-64	0.086235	0.555653	0.075695	0.044472	0.288313	0.051069
2D-CNN-64	0.086503	0.537886	0.07532	0.047955	0.284736	0.040246
2D-CNN-64	0.084098	0.55648	0.073885	0.04522	0.289724	0.051169
2D-CNN-64	0.085943	0.554452	0.075718	0.045294	0.278737	0.048457
2D-CNN-64	0.074429	0.545862	0.07705	0.05322	0.276847	0.051879
2D-CNN-64	0.062725	0.562176	0.0752	0.050758	0.285454	0.051567
2D-CNN-64	0.062016	0.565678	0.078479	0.055342	0.286644	0.050968
2D-CNN-64	0.075693	0.550367	0.076063	0.030134	0.277145	0.04262
2D-CNN-64	0.055045	0.54738	0.076841	0.046222	0.294665	0.051368
2D-CNN-64	0.055658	0.541998	0.074656	0.047228	0.280038	0.048282
2D-CNN-64	0.055255	0.546707	0.066194	0.035078	0.275134	0.048306
2D-CNN-64	0.06262	0.551592	0.067013	0.06117	0.284869	0.049984
2D-CNN-64	0.07193	0.556879	0.066016	0.036171	0.277564	0.043582
2D-CNN-64	0.055561	0.554584	0.068077	0.029697	0.296504	0.05127
2D-CNN-64	0.070212	0.548953	0.067789	0.02987	0.284949	0.048082
2D-CNN-64	0.054863	0.56509	0.078212	0.029492	0.274999	0.050378
2D-CNN-64	0.069661	0.557813	0.067363	0.059582	0.278686	0.050949
2D-CNN-64	0.074599	0.584129	0.07614	0.046438	0.289475	0.051396
2D-CNN-64	0.090737	0.596682	0.077272	0.031825	0.277267	0.051906
2D-CNN-64	0.057164	0.543859	0.076232	0.049104	0.275404	0.05148
2D-CNN-64	0.055656	0.547438	0.075981	0.049502	0.286852	0.050657
2D-CNN-64	0.086776	0.548365	0.074941	0.048045	0.287069	0.049506
2D-CNN-64	0.069143	0.549412	0.064483	0.030052	0.279546	0.05091
2D-CNN-64	0.064292	0.563384	0.079905	0.04664	0.272852	0.052064
2D-CNN-64	0.087977	0.545074	0.07563	0.047644	0.362003	0.049983
2D-CNN-64	0.0844	0.617834	0.077746	0.02964	0.287477	0.05016
2D-CNN-64	0.07403	0.612896	0.075869	0.051822	0.279513	0.049571
2D-CNN-64	0.054465	0.54666	0.07439	0.046117	0.287389	0.051619
2D-CNN-64	0.073129	0.554951	0.060301	0.02969	0.280384	0.04816
2D-CNN-64	0.071902	0.565434	0.077785	0.032528	0.270635	0.050071
2D-CNN-64	0.089638	0.528982	0.077406	0.047071	0.280007	0.051856
2D-CNN-64	0.083434	0.527579	0.075078	0.058049	0.278811	0.056038
2D-CNN-64	0.085001	0.542364	0.074178	0.031405	0.269187	0.051165
2D-CNN-64	0.075678	0.552379	0.074182	0.046136	0.287539	0.053149
2D-CNN-64	0.085093	0.542457	0.075461	0.049993	0.293042	0.049613
2D-CNN-64	0.055591	0.542185	0.075058	0.031252	0.304158	0.051131
2D-CNN-64	0.063846	0.558297	0.075019	0.031059	0.275937	0.048744
2D-CNN-64	0.070367	0.564417	0.07662	0.059132	0.274506	0.0511
2D-CNN-64	0.069171	0.568563	0.068289	0.059016	0.278531	0.040507
2D-CNN-64	0.071024	0.56718	0.074997	0.029705	0.281371	0.052369
2D-CNN-64	0.055576	0.545573	0.084741	0.056963	0.282834	0.042005
2D-CNN-64	0.084881	0.547773	0.076639	0.04504	0.278754	0.051191
2D-CNN-64	0.069795	0.534436	0.064982	0.057431	0.291247	0.050341
2D-CNN-64	0.072094	0.547263	0.074792	0.03159	0.296467	0.050689
2D-CNN-64	0.072658	0.54451	0.075851	0.049411	0.305354	0.050369
2D-CNN-64	0.069837	0.557308	0.074091	0.04511	0.287133	0.05132
2D-CNN-64	0.054414	0.604827	0.071815	0.06078	0.278441	0.050164
2D-CNN-64	0.06169	0.551713	0.072991	0.039889	0.283632	0.040125
2D-CNN-64	0.055193	0.558223	0.075094	0.046347	0.288615	0.052242
2D-CNN-64	0.055254	0.543519	0.075846	0.048751	0.277229	0.060439
2D-CNN-64	0.055009	0.546813	0.075838	0.049481	0.285473	0.052424
2D-CNN-64	0.053789	0.550667	0.074943	0.044363	0.279418	0.054253
2D-CNN-64	0.054416	0.544051	0.076162	0.058392	0.274532	0.059794
2D-CNN-64	0.054976	0.546268	0.075491	0.045457	0.287111	0.051901
2D-CNN-64	0.068292	0.542959	0.075607	0.049117	0.303023	0.049327
2D-CNN-64	0.085624	0.547194	0.076796	0.046071	0.285427	0.05005
2D-CNN-64	0.071009	0.564142	0.076487	0.029872	0.279699	0.050961
2D-CNN-64	0.069245	0.555479	0.076198	0.046076	0.284924	0.051752
2D-CNN-64	0.057519	0.552172	0.063018	0.029897	0.281618	0.055188
2D-CNN-64	0.059057	0.531866	0.076978	0.049761	0.278577	0.061205
2D-CNN-64	0.073359	0.554706	0.077599	0.049829	0.278946	0.05558
2D-CNN-64	0.056475	0.523576	0.074266	0.056991	0.279901	0.058541
2D-CNN-64	0.055479	0.54508	0.062827	0.060894	0.282985	0.049239
2D-CNN-64	0.073835	0.535834	0.07592	0.059042	0.283784	0.055649
2D-CNN-64	0.055376	0.548349	0.076187	0.047636	0.288498	0.052017
2D-CNN-64	0.062957	0.537119	0.076431	0.029611	0.291902	0.051532
2D-CNN-64	0.070345	0.545151	0.075318	0.044984	0.293263	0.049559
2D-CNN-64	0.05475	0.550468	0.075971	0.056108	0.279725	0.064528
2D-CNN-64	0.084577	0.597333	0.074855	0.047932	0.277878	0.052866
2D-CNN-64	0.086046	0.54208	0.068618	0.045826	0.28875	0.052953
2D-CNN-64	0.086157	0.549454	0.073581	0.044307	0.276778	0.040926
2D-CNN-64	0.065041	0.542593	0.073023	0.033331	0.284607	0.050748
2D-CNN-64	0.070434	0.559468	0.077948	0.049851	0.2795	0.04827
2D-CNN-64	0.084856	0.527638	0.074266	0.0583	0.273003	0.064432
2D-CNN-64	0.090795	0.540895	0.075593	0.036171	0.295479	0.051365
2D-CNN-64	0.062967	0.546862	0.074856	0.045296	0.277554	0.054396
2D-CNN-64	0.085628	0.546187	0.076454	0.050357	0.281475	0.051214
2D-CNN-64	0.055459	0.553985	0.074532	0.045474	0.286999	0.051786
2D-CNN-64	0.063597	0.553425	0.071591	0.050599	0.287316	0.051251
2D-CNN-64	0.055223	0.547742	0.076646	0.034138	0.276564	0.049323
2D-CNN-64	0.056061	0.563059	0.074226	0.029912	0.28247	0.050435
2D-CNN-64	0.058273	0.545199	0.075851	0.048104	0.279081	0.05007
2D-CNN-64	0.063025	0.544891	0.075977	0.049176	0.28182	0.049216
2D-CNN-64	0.089247	0.539999	0.065821	0.049072	0.274936	0.052614
2D-CNN-64	0.082909	0.542463	0.07736	0.049241	0.322024	0.050826
2D-CNN-64	0.086749	0.557626	0.075733	0.04816	0.288969	0.050435
2D-CNN-64	0.071578	0.579253	0.07757	0.033897	0.274754	0.050542
2D-CNN-64	0.060848	0.549637	0.075456	0.050702	0.277558	0.037274
2D-CNN-64	0.057331	0.558763	0.077549	0.029709	0.280449	0.044878
2D-CNN-64	0.05541	0.526533	0.074074	0.056565	0.276332	0.051007
2D-CNN-64	0.064187	0.534925	0.073857	0.033205	0.287124	0.049491
2D-CNN-64	0.072127	0.548695	0.074659	0.045509	0.286225	0.050284
2D-CNN-64	0.055454	0.551225	0.076743	0.048212	0.297181	0.048636
2D-CNN-64	0.057598	0.54914	0.074958	0.029513	0.278711	0.048078
2D-CNN-64	0.073214	0.574177	0.073394	0.033033	0.297148	0.050401
2D-CNN-64	0.056846	0.55589	0.067893	0.038857	0.278652	0.050964
2D-CNN-64	0.071896	0.562614	0.074774	0.050368	0.284011	0.048564
2D-CNN-64	0.055683	0.544519	0.075967	0.030129	0.276378	0.05002
2D-CNN-64	0.072325	0.554378	0.074495	0.049786	0.283033	0.049278
2D-CNN-64	0.054676	0.540421	0.074196	0.029597	0.283742	0.050861
2D-CNN-64	0.055492	0.523517	0.076143	0.058527	0.292851	0.050901
2D-CNN-64	0.077676	0.535325	0.075966	0.049528	0.296798	0.055749
2D-CNN-64	0.055449	0.563614	0.075341	0.045257	0.278591	0.047941
2D-CNN-64	0.086771	0.575558	0.077489	0.049984	0.280651	0.052895
2D-CNN-64	0.059717	0.541075	0.074888	0.049562	0.284001	0.052317
2D-CNN-64	0.065194	0.587765	0.076596	0.068075	0.281462	0.049487
2D-CNN-64	0.055336	0.562314	0.075525	0.049206	0.284726	0.050785
2D-CNN-64	0.05539	0.547408	0.075911	0.029918	0.276514	0.050107
2D-CNN-64	0.068696	0.553685	0.071323	0.03036	0.279497	0.049635
2D-CNN-64	0.056025	0.531472	0.076178	0.029841	0.274635	0.050931
2D-CNN-64	0.072273	0.529247	0.078242	0.047133	0.2787	0.050111
2D-CNN-64	0.055722	0.531456	0.076674	0.047459	0.354581	0.052959
2D-CNN-64	0.057251	0.611409	0.076951	0.04698	0.290517	0.052269
2D-CNN-64	0.070019	0.566024	0.074805	0.059632	0.281131	0.042019
2D-CNN-64	0.0719	0.527543	0.079422	0.049705	0.2801	0.051476
2D-CNN-64	0.095112	0.560108	0.071741	0.046405	0.281954	0.050417
2D-CNN-64	0.055386	0.558987	0.063596	0.0582	0.278814	0.041844
2D-CNN-64	0.071837	0.53121	0.066468	0.048765	0.281629	0.049831
2D-CNN-64	0.069694	0.549847	0.074899	0.051231	0.285382	0.048625
2D-CNN-64	0.056125	0.525956	0.066208	0.056598	0.288587	0.048495
2D-CNN-64	0.054742	0.546095	0.075636	0.037518	0.291804	0.049473
2D-CNN-64	0.085843	0.546984	0.072154	0.046228	0.283036	0.050437
2D-CNN-64	0.053942	0.552904	0.074292	0.057493	0.273797	0.050152
2D-CNN-64	0.087198	0.596451	0.077321	0.057271	0.284365	0.050903
2D-CNN-64	0.071663	0.548296	0.077089	0.050231	0.295692	0.038029
2D-CNN-64	0.054405	0.552504	0.069946	0.032484	0.271413	0.05001
2D-CNN-64	0.078072	0.53213	0.073902	0.044622	0.281247	0.045801
2D-CNN-64	0.054754	0.530747	0.065776	0.05657	0.281128	0.051847
2D-CNN-64	0.086427	0.568525	0.077121	0.044495	0.281753	0.041957
2D-CNN-64	0.074676	0.535204	0.074722	0.046002	0.282214	0.049396
2D-CNN-64	0.089978	0.569913	0.076181	0.057469	0.301311	0.052125
2D-CNN-64	0.072498	0.538675	0.075792	0.045306	0.345131	0.049106
2D-CNN-64	0.072498	0.568218	0.075775	0.046971	0.345614	0.051028
2D-CNN-64	0.090272	0.55909	0.06642	0.037007	0.275305	0.051923
2D-CNN-64	0.084287	0.55962	0.075789	0.031129	0.286778	0.050737
2D-CNN-64	0.072083	0.584978	0.071043	0.050117	0.284874	0.052667
2D-CNN-64	0.087738	0.579967	0.071996	0.059676	0.28129	0.050314
2D-CNN-64	0.057522	0.581846	0.074385	0.049685	0.281483	0.049642
2D-CNN-64	0.070499	0.562313	0.075873	0.04443	0.285096	0.051644
2D-CNN-64	0.086384	0.532206	0.076343	0.047257	0.337273	0.048919
2D-CNN-64	0.069541	0.621016	0.079082	0.04611	0.29177	0.041939
2D-CNN-64	0.085272	0.614592	0.076107	0.046863	0.284059	0.042017
2D-CNN-64	0.061875	0.557408	0.07639	0.031688	0.307779	0.050431
2D-CNN-64	0.085545	0.562433	0.060389	0.042614	0.283833	0.05205
2D-CNN-64	0.072398	0.551582	0.066257	0.030194	0.280979	0.057924
2D-CNN-64	0.078045	0.56585	0.067118	0.046252	0.284613	0.049334
2D-CNN-64	0.087468	0.528484	0.066888	0.050004	0.29346	0.044447
2D-CNN-64	0.070304	0.533298	0.071358	0.058085	0.283983	0.050917
2D-CNN-64	0.089892	0.529334	0.065519	0.058625	0.280846	0.050672
2D-CNN-64	0.083096	0.538996	0.074897	0.058773	0.381914	0.051669
2D-CNN-64	0.054618	0.528838	0.066346	0.02968	0.344389	0.05192
2D-CNN-64	0.055504	0.63346	0.075209	0.050906	0.282609	0.057921
2D-CNN-64	0.05741	0.682198	0.074743	0.057933	0.286715	0.048912
2D-CNN-64	0.08696	0.636526	0.078331	0.050146	0.286669	0.052576
2D-CNN-64	0.054146	0.536387	0.075527	0.055554	0.317314	0.051332
2D-CNN-64	0.071399	0.56836	0.060024	0.02968	0.285466	0.051876
2D-CNN-64	0.085867	0.547016	0.077019	0.048448	0.282576	0.051764
2D-CNN-64	0.086912	0.531541	0.076422	0.046479	0.277903	0.053378
2D-CNN-64	0.069036	0.548654	0.074453	0.052036	0.291252	0.049424
2D-CNN-64	0.071662	0.54006	0.07476	0.032145	0.280721	0.053332
2D-CNN-64	0.061356	0.520497	0.077979	0.043756	0.354415	0.051259
2D-CNN-64	0.055386	0.527452	0.074768	0.05577	0.364416	0.050969
2D-CNN-64	0.083841	0.560219	0.079156	0.037366	0.284386	0.064308
2D-CNN-64	0.085359	0.523493	0.06038	0.058492	0.297463	0.038117
2D-CNN-64	0.067291	0.60543	0.07269	0.067705	0.281395	0.052623
2D-CNN-64	0.070462	0.578745	0.073733	0.059177	0.281023	0.044828
2D-CNN-64	0.069544	0.532908	0.075903	0.046219	0.288357	0.042814
2D-CNN-64	0.070402	0.535039	0.065532	0.057985	0.283162	0.050901
2D-CNN-64	0.056471	0.547457	0.075563	0.056068	0.284639	0.050138
2D-CNN-64	0.086033	0.529647	0.065979	0.030535	0.290636	0.05101
2D-CNN-64	0.070772	0.536134	0.076901	0.03333	0.290593	0.049361
2D-CNN-64	0.07286	0.533017	0.079308	0.05816	0.285787	0.052195
2D-CNN-64	0.075345	0.63198	0.076873	0.057748	0.279448	0.052047
2D-CNN-64	0.087355	0.516318	0.06201	0.053166	0.298875	0.049607
2D-CNN-64	0.07409	0.563042	0.059618	0.051054	0.273929	0.057103
2D-CNN-64	0.055149	0.51691	0.065508	0.047407	0.2784	0.052224
2D-CNN-64	0.085626	0.561446	0.075567	0.048625	0.272766	0.051324
2D-CNN-64	0.066085	0.557009	0.064412	0.038053	0.275	0.049467
2D-CNN-64	0.055135	0.546904	0.074611	0.029756	0.285622	0.041619
2D-CNN-64	0.086028	0.558577	0.075276	0.056606	0.275837	0.048786
2D-CNN-64	0.072839	0.530068	0.066232	0.057266	0.274077	0.048503
2D-CNN-64	0.087005	0.531136	0.067176	0.030163	0.32355	0.048851
2D-CNN-64	0.070316	0.529123	0.069453	0.030166	0.319498	0.048883
2D-CNN-64	0.070317	0.542541	0.073877	0.049808	0.269965	0.037053
2D-CNN-64	0.073707	0.515578	0.075603	0.057054	0.271438	0.039638
2D-CNN-64	0.066726	0.511543	0.071681	0.058516	0.291405	0.05288
2D-CNN-64	0.071101	0.527894	0.07641	0.048928	0.28628	0.04961
2D-CNN-64	0.064641	0.59208	0.077909	0.032062	0.271997	0.050107
2D-CNN-64	0.054439	0.560626	0.064644	0.055567	0.283409	0.052359
2D-CNN-64	0.075879	0.544874	0.066428	0.046588	0.281677	0.050006
2D-CNN-64	0.055148	0.53414	0.073092	0.046046	0.278549	0.065956
2D-CNN-64	0.072218	0.517928	0.075748	0.050315	0.270349	0.040308
2D-CNN-64	0.0885	0.547128	0.078004	0.029683	0.273478	0.050498
2D-CNN-64	0.055078	0.533262	0.075744	0.056717	0.299405	0.049523
2D-CNN-64	0.085457	0.554711	0.06591	0.048177	0.272648	0.040844
2D-CNN-64	0.05494	0.528066	0.075051	0.05803	0.292338	0.054643
2D-CNN-64	0.085871	0.564781	0.075261	0.031518	0.28278	0.037656
2D-CNN-64	0.085632	0.563414	0.076602	0.048855	0.283969	0.050994
2D-CNN-64	0.086908	0.55767	0.077473	0.033736	0.287299	0.052591
2D-CNN-64	0.071804	0.543663	0.076305	0.058522	0.274533	0.065857
2D-CNN-64	0.087999	0.523614	0.07679	0.058562	0.273555	0.050759
2D-CNN-64	0.085592	0.518316	0.075417	0.05042	0.271305	0.051165
2D-CNN-64	0.056649	0.523687	0.076761	0.057761	0.272145	0.041018
2D-CNN-64	0.086286	0.517299	0.075576	0.053389	0.279242	0.049368
2D-CNN-64	0.055475	0.519423	0.070121	0.056353	0.277173	0.049267
2D-CNN-64	0.055009	0.514737	0.077911	0.056298	0.281756	0.055259
2D-CNN-64	0.056425	0.519338	0.074362	0.033729	0.283907	0.051296
2D-CNN-64	0.084684	0.546553	0.07267	0.056906	0.277087	0.05345
2D-CNN-64	0.086368	0.556753	0.074771	0.038021	0.27283	0.063158
2D-CNN-64	0.057714	0.598886	0.074693	0.049821	0.317607	0.041163
2D-CNN-64	0.07157	0.576126	0.069446	0.058469	0.280642	0.051113
2D-CNN-64	0.054048	0.55617	0.076474	0.058158	0.28119	0.052675
2D-CNN-64	0.055237	0.521495	0.066027	0.049934	0.296822	0.052921
2D-CNN-64	0.086174	0.526609	0.073605	0.059244	0.282951	0.05147
2D-CNN-64	0.076759	0.532752	0.065874	0.045453	0.277224	0.053797
2D-CNN-64	0.054564	0.527503	0.063074	0.03751	0.275802	0.053007
2D-CNN-64	0.081705	0.518302	0.075116	0.057246	0.29439	0.052996
2D-CNN-64	0.05432	0.532008	0.076261	0.050984	0.272467	0.049712
2D-CNN-64	0.088227	0.523157	0.074984	0.029223	0.276928	0.050701
2D-CNN-64	0.054261	0.521016	0.062887	0.058352	0.280362	0.051582
2D-CNN-64	0.067909	0.523936	0.075571	0.051263	0.324884	0.050895
2D-CNN-64	0.071449	0.607565	0.078888	0.029584	0.275462	0.040429
2D-CNN-64	0.054305	0.535107	0.069243	0.058196	0.27211	0.060904
2D-CNN-64	0.084259	0.542248	0.070006	0.032063	0.288345	0.057542
2D-CNN-64	0.083815	0.537842	0.075378	0.046173	0.279223	0.054337
2D-CNN-64	0.054789	0.523409	0.074182	0.057952	0.287373	0.049397
2D-CNN-64	0.071687	0.527674	0.076274	0.058055	0.296867	0.050688
2D-CNN-64	0.07142	0.524227	0.062498	0.050581	0.286298	0.049784
2D-CNN-64	0.070938	0.520931	0.060463	0.029844	0.28145	0.053278
2D-CNN-64	0.055254	0.54423	0.074133	0.057538	0.28509	0.052698
2D-CNN-64	0.072109	0.528632	0.066225	0.058836	0.290846	0.052243
2D-CNN-64	0.070164	0.535512	0.076154	0.055275	0.276578	0.041743
2D-CNN-64	0.085236	0.536299	0.076782	0.049681	0.286598	0.044389
2D-CNN-64	0.055002	0.522076	0.071686	0.030997	0.322088	0.052152
2D-CNN-64	0.068025	0.542622	0.070263	0.043754	0.316451	0.051862
2D-CNN-64	0.069	0.589405	0.078933	0.052744	0.27565	0.03548
2D-CNN-64	0.061146	0.55822	0.076967	0.046542	0.305453	0.050741
2D-CNN-64	0.085964	0.538134	0.073052	0.049257	0.281464	0.051343
2D-CNN-64	0.05462	0.521691	0.075471	0.049027	0.276042	0.050043
2D-CNN-64	0.05507	0.519834	0.074475	0.04607	0.271014	0.064149
2D-CNN-64	0.071191	0.523633	0.076419	0.055125	0.286119	0.050866
2D-CNN-64	0.071805	0.526463	0.075897	0.057486	0.27448	0.040301
2D-CNN-64	0.064916	0.549073	0.076478	0.05638	0.278321	0.048688
2D-CNN-64	0.086722	0.558851	0.075531	0.038534	0.267381	0.049947
2D-CNN-64	0.086624	0.547875	0.076769	0.047634	0.264425	0.047753
2D-CNN-64	0.085857	0.559869	0.075338	0.048171	0.285043	0.052071
2D-CNN-64	0.054206	0.529497	0.073712	0.058843	0.286242	0.049756
2D-CNN-64	0.072787	0.569435	0.076178	0.030478	0.283411	0.049521
2D-CNN-64	0.085046	0.529362	0.075052	0.057845	0.282802	0.05435
2D-CNN-64	0.08555	0.55598	0.059987	0.031039	0.278905	0.041441
2D-CNN-64	0.056023	0.532263	0.075032	0.046877	0.283313	0.050375
2D-CNN-64	0.054802	0.522061	0.076576	0.049458	0.287096	0.050477
2D-CNN-64	0.055998	0.51852	0.076769	0.058177	0.275803	0.051158
2D-CNN-64	0.055184	0.526393	0.076005	0.048691	0.288914	0.049509
2D-CNN-64	0.072613	0.52031	0.074776	0.047586	0.329734	0.048154
2D-CNN-64	0.064441	0.527686	0.075281	0.056932	0.277522	0.057172
2D-CNN-64	0.065644	0.537476	0.066657	0.031419	0.272932	0.051356
2D-CNN-64	0.072734	0.523137	0.076313	0.050666	0.315972	0.053111
2D-CNN-64	0.056974	0.579916	0.077646	0.038392	0.288478	0.048771
2D-CNN-64	0.055833	0.559089	0.074333	0.050073	0.284249	0.05012
2D-CNN-64	0.055713	0.521097	0.076544	0.056836	0.275493	0.055262
2D-CNN-64	0.057285	0.520381	0.072848	0.047924	0.277242	0.053034
2D-CNN-64	0.070618	0.520029	0.073895	0.050236	0.271734	0.04149
2D-CNN-64	0.071293	0.517679	0.07495	0.057127	0.273378	0.041962
2D-CNN-64	0.054416	0.522506	0.071396	0.046238	0.279675	0.047615
2D-CNN-64	0.084155	0.516142	0.077199	0.056767	0.321332	0.051932
2D-CNN-64	0.065027	0.54216	0.073797	0.045483	0.276397	0.06258
2D-CNN-64	0.055623	0.521719	0.078158	0.057239	0.277727	0.049678
2D-CNN-64	0.054335	0.528718	0.061445	0.056323	0.276152	0.047028
2D-CNN-64	0.054403	0.525692	0.073445	0.051186	0.310716	0.036705
2D-CNN-64	0.062088	0.587788	0.059741	0.047097	0.279712	0.048525
2D-CNN-64	0.054211	0.516651	0.073958	0.043789	0.279227	0.050761
2D-CNN-64	0.055093	0.529433	0.073676	0.058461	0.279911	0.050589
2D-CNN-64	0.069824	0.519105	0.060168	0.031332	0.280683	0.051893
2D-CNN-64	0.056072	0.521421	0.073926	0.052686	0.274763	0.052563
2D-CNN-64	0.067721	0.560534	0.072183	0.05717	0.275946	0.060016
2D-CNN-64	0.070425	0.55316	0.076282	0.057315	0.313104	0.052214
2D-CNN-64	0.085317	0.549125	0.076852	0.050931	0.294722	0.051144
2D-CNN-64	0.065368	0.564168	0.078242	0.05765	0.276712	0.041563
2D-CNN-64	0.063803	0.564452	0.07536	0.046767	0.308682	0.046513
2D-CNN-64	0.069925	0.574192	0.068444	0.057914	0.284699	0.051617
2D-CNN-64	0.074562	0.539007	0.076744	0.050503	0.269954	0.050991
2D-CNN-64	0.089042	0.555612	0.066931	0.028983	0.273887	0.042223
2D-CNN-64	0.072313	0.537921	0.076757	0.056807	0.281133	0.069811
2D-CNN-64	0.055965	0.547206	0.074397	0.05567	0.283453	0.045005
2D-CNN-64	0.05583	0.541652	0.078083	0.059222	0.279923	0.042108
2D-CNN-64	0.055361	0.549003	0.074906	0.058979	0.274874	0.038951
2D-CNN-64	0.069323	0.547955	0.074152	0.055588	0.277513	0.051557
2D-CNN-64	0.085254	0.546208	0.076502	0.057635	0.331633	0.05269
2D-CNN-64	0.073133	0.537953	0.065752	0.034123	0.296723	0.051129
2D-CNN-64	0.070746	0.731458	0.075648	0.054813	0.27775	0.049664
2D-CNN-64	0.063938	0.591029	0.077641	0.051759	0.283331	0.049441
2D-CNN-64	0.057302	0.554408	0.08156	0.048313	0.296285	0.04087
2D-CNN-64	0.088471	0.555595	0.077771	0.058125	0.2862	0.044689
2D-CNN-64	0.056365	0.534974	0.075522	0.031898	0.28372	0.048423
2D-CNN-64	0.087667	0.551784	0.076201	0.043958	0.286536	0.049254
2D-CNN-64	0.077062	0.553244	0.076345	0.044069	0.284547	0.051265
2D-CNN-64	0.088322	0.55122	0.077921	0.04588	0.287271	0.05112
2D-CNN-64	0.085136	0.545697	0.077088	0.03164	0.282299	0.049867
2D-CNN-64	0.059315	0.543019	0.075713	0.031082	0.284298	0.049268
2D-CNN-64	0.055116	0.537713	0.076312	0.046971	0.295277	0.051277
2D-CNN-64	0.055439	0.53073	0.077824	0.046649	0.284046	0.052124
2D-CNN-64	0.072134	0.546866	0.077624	0.045852	0.293504	0.051629
2D-CNN-64	0.06558	0.55571	0.077928	0.046886	0.304955	0.051784
2D-CNN-64	0.055669	0.555349	0.076028	0.032341	0.280592	0.050648
2D-CNN-64	0.086335	0.628034	0.076267	0.031207	0.279873	0.050522
2D-CNN-64	0.061917	0.560678	0.069604	0.047449	0.309662	0.050046
2D-CNN-64	0.076333	0.560296	0.074763	0.058257	0.285492	0.042677
2D-CNN-64	0.055863	0.52309	0.067895	0.057764	0.282591	0.049307
2D-CNN-64	0.084058	0.52886	0.065438	0.050265	0.293256	0.051212
2D-CNN-64	0.055364	0.532691	0.066503	0.030113	0.278175	0.048481
2D-CNN-64	0.07334	0.522897	0.060168	0.05047	0.294818	0.045561
2D-CNN-64	0.085274	0.52673	0.07157	0.029865	0.295047	0.051162
2D-CNN-64	0.065587	0.523424	0.073176	0.049144	0.273557	0.051339
2D-CNN-64	0.055527	0.516982	0.065156	0.050344	0.271743	0.050747
2D-CNN-64	0.0812	0.534484	0.077455	0.029956	0.27857	0.04987
2D-CNN-64	0.06606	0.559255	0.07652	0.030091	0.277425	0.038539
2D-CNN-64	0.073069	0.699169	0.080472	0.032163	0.282699	0.049758
2D-CNN-64	0.055275	0.532721	0.062696	0.031585	0.313598	0.042625
2D-CNN-64	0.090193	0.570373	0.076319	0.044194	0.279786	0.049933
2D-CNN-64	0.056248	0.526252	0.073726	0.057932	0.279034	0.049159
2D-CNN-64	0.084466	0.518189	0.074292	0.058097	0.282622	0.050913
2D-CNN-64	0.065756	0.541242	0.072655	0.055759	0.27307	0.049335
2D-CNN-64	0.086255	0.52069	0.061216	0.062487	0.286326	0.0406
2D-CNN-64	0.05515	0.53524	0.074844	0.047506	0.284817	0.046745
2D-CNN-64	0.055218	0.522177	0.073782	0.058638	0.295932	0.049808
2D-CNN-64	0.086706	0.5222	0.075393	0.058474	0.286703	0.049407
2D-CNN-64	0.078315	0.52239	0.075516	0.049717	0.28871	0.049709
2D-CNN-64	0.055629	0.525279	0.074143	0.05786	0.280698	0.052064
2D-CNN-64	0.055296	0.597354	0.07489	0.055941	0.281343	0.052521
2D-CNN-64	0.087122	0.575858	0.07362	0.034209	0.279257	0.048968
2D-CNN-64	0.055224	0.523971	0.07709	0.032983	0.284086	0.038977
2D-CNN-64	0.069685	0.554978	0.069254	0.031727	0.283417	0.049274
2D-CNN-64	0.084808	0.52479	0.076573	0.058638	0.284053	0.050448
2D-CNN-64	0.054751	0.54722	0.075415	0.047386	0.279266	0.06031
2D-CNN-64	0.087428	0.523042	0.073837	0.043951	0.278656	0.051203
2D-CNN-64	0.054641	0.523356	0.076272	0.058284	0.278515	0.051508
2D-CNN-64	0.055145	0.522597	0.07637	0.058172	0.281117	0.055034
2D-CNN-64	0.078261	0.54034	0.074395	0.051791	0.284605	0.04516
2D-CNN-64	0.086187	0.523807	0.076621	0.057744	0.277486	0.050135
2D-CNN-64	0.055177	0.51789	0.076197	0.058419	0.276826	0.051588
2D-CNN-64	0.054573	0.520952	0.07446	0.047618	0.307751	0.051367
2D-CNN-64	0.085301	0.52184	0.075867	0.055803	0.346113	0.049434
2D-CNN-64	0.055794	0.518351	0.072137	0.04976	0.342475	0.050989
2D-CNN-64	0.085993	0.518904	0.074662	0.044978	0.2758	0.051901
2D-CNN-64	0.087361	0.515228	0.072354	0.057874	0.277119	0.048846
2D-CNN-64	0.070676	0.521907	0.074523	0.047586	0.292014	0.052025
2D-CNN-64	0.06976	0.541171	0.074784	0.052707	0.277568	0.050223
2D-CNN-64	0.08756	0.53706	0.075743	0.031375	0.275383	0.051807
2D-CNN-64	0.055263	0.52964	0.073991	0.058557	0.276953	0.048635
2D-CNN-64	0.055308	0.539531	0.065562	0.046966	0.277263	0.05233
2D-CNN-64	0.087686	0.531545	0.075618	0.046184	0.276798	0.050209
2D-CNN-64	0.055548	0.518387	0.074171	0.058397	0.30841	0.034973
2D-CNN-64	0.085461	0.579785	0.059523	0.055669	0.278484	0.052381
2D-CNN-64	0.076954	0.563723	0.073685	0.048119	0.284046	0.05112
2D-CNN-64	0.055024	0.5351	0.073339	0.059507	0.277272	0.051425
2D-CNN-64	0.056958	0.530884	0.075464	0.047647	0.275941	0.050533
2D-CNN-64	0.082685	0.519764	0.075522	0.048049	0.268713	0.052402
2D-CNN-64	0.054146	0.518518	0.070752	0.036189	0.275413	0.051363
2D-CNN-64	0.073401	0.515076	0.075371	0.047721	0.283126	0.053187
2D-CNN-64	0.08697	0.519583	0.073509	0.057964	0.27775	0.049448
2D-CNN-64	0.054997	0.55042	0.066199	0.029434	0.278468	0.052963
2D-CNN-64	0.071055	0.551582	0.074794	0.057757	0.279282	0.052998
2D-CNN-64	0.085364	0.560156	0.065929	0.029548	0.27926	0.049992
2D-CNN-64	0.086846	0.556479	0.074997	0.046169	0.276767	0.05787
2D-CNN-64	0.085173	0.556964	0.076842	0.058096	0.279055	0.051915
2D-CNN-64	0.086465	0.568842	0.076772	0.045498	0.276743	0.053542
2D-CNN-64	0.085923	0.556172	0.075256	0.042003	0.278532	0.050821
2D-CNN-64	0.055129	0.535568	0.069818	0.03022	0.283564	0.052587
2D-CNN-64	0.061573	0.5543	0.074093	0.057259	0.280139	0.053222
2D-CNN-64	0.054234	0.560631	0.074204	0.029862	0.277207	0.053539
2D-CNN-64	0.086608	0.553005	0.078383	0.033804	0.274926	0.053103
2D-CNN-64	0.083556	0.571104	0.067736	0.040716	0.276266	0.036494
2D-CNN-64	0.086513	0.573434	0.077406	0.032179	0.275927	0.049505
2D-CNN-64	0.055462	0.549273	0.080749	0.044578	0.286557	0.051738
2D-CNN-64	0.071123	0.537671	0.062575	0.050448	0.282953	0.045451
2D-CNN-64	0.072069	0.551149	0.075194	0.058467	0.28974	0.052265
2D-CNN-64	0.090498	0.552007	0.076065	0.031505	0.35517	0.050089
2D-CNN-64	0.069378	0.546867	0.075482	0.044579	0.343425	0.048399
2D-CNN-64	0.054054	0.564637	0.077187	0.057153	0.274507	0.050909
2D-CNN-64	0.07242	0.601826	0.074714	0.049617	0.283655	0.046006
2D-CNN-64	0.076032	0.57506	0.07395	0.058743	0.286992	0.052239
2D-CNN-64	0.070933	0.622721	0.077738	0.049499	0.28028	0.042591
2D-CNN-64	0.071632	0.550808	0.075456	0.032916	0.284942	0.051836
2D-CNN-64	0.086915	0.565272	0.078252	0.028883	0.272866	0.050999
2D-CNN-64	0.072188	0.52086	0.065788	0.057547	0.397874	0.050064
2D-CNN-64	0.072124	0.53857	0.065939	0.050206	0.283326	0.049854
2D-CNN-64	0.085375	0.543974	0.077486	0.048805	0.277346	0.059237
2D-CNN-64	0.08584	0.537197	0.076043	0.032604	0.317247	0.03889
2D-CNN-64	0.084836	0.581397	0.060517	0.030509	0.285469	0.050147
2D-CNN-64	0.05525	0.520151	0.076043	0.05967	0.287234	0.050871
2D-CNN-64	0.086073	0.555229	0.076813	0.043858	0.277846	0.057599
2D-CNN-64	0.086605	0.575145	0.07471	0.03045	0.279919	0.051018
2D-CNN-64	0.085123	0.521448	0.065319	0.058283	0.279685	0.051979
2D-CNN-64	0.086109	0.52196	0.07668	0.053499	0.289447	0.05148
2D-CNN-64	0.070584	0.535614	0.074819	0.03193	0.280707	0.051989
2D-CNN-64	0.088305	0.557834	0.075498	0.047234	0.275551	0.058233
2D-CNN-64	0.055115	0.530226	0.065577	0.058073	0.279812	0.050163
2D-CNN-64	0.055216	0.52276	0.061619	0.056751	0.277998	0.048428
2D-CNN-64	0.08792	0.522502	0.067313	0.029506	0.277844	0.058282
2D-CNN-64	0.085069	0.52813	0.076347	0.048645	0.301993	0.049408
2D-CNN-64	0.069462	0.549466	0.073784	0.056482	0.280579	0.052438
2D-CNN-64	0.093751	0.604356	0.075874	0.052509	0.276507	0.055812
2D-CNN-64	0.071597	0.5411	0.068518	0.058782	0.306271	0.051323
2D-CNN-64	0.055145	0.584584	0.074685	0.058793	0.284999	0.05017
2D-CNN-64	0.055912	0.560458	0.075728	0.057812	0.279032	0.052247
2D-CNN-64	0.054747	0.523747	0.067651	0.058201	0.281182	0.051148
2D-CNN-64	0.055872	0.526344	0.074006	0.05653	0.274815	0.050166
2D-CNN-64	0.069842	0.519172	0.074617	0.049611	0.273108	0.041568
2D-CNN-64	0.054594	0.519122	0.077037	0.057434	0.288297	0.052643
2D-CNN-64	0.067861	0.568263	0.075565	0.043005	0.283144	0.04973
2D-CNN-64	0.085712	0.560402	0.070245	0.038924	0.278065	0.051773
2D-CNN-64	0.085656	0.566489	0.07325	0.058048	0.274305	0.058471
2D-CNN-64	0.070047	0.523703	0.066612	0.058148	0.276409	0.051999
2D-CNN-64	0.057094	0.529134	0.071503	0.05792	0.27638	0.045574
2D-CNN-64	0.09154	0.572505	0.075395	0.05078	0.300397	0.049474
2D-CNN-64	0.08758	0.594438	0.069318	0.058897	0.285013	0.048585
2D-CNN-64	0.055119	0.545621	0.069127	0.03101	0.277607	0.041913
2D-CNN-64	0.054387	0.52864	0.076516	0.060021	0.284214	0.049262
2D-CNN-64	0.085898	0.532033	0.07618	0.057622	0.280178	0.058167
2D-CNN-64	0.087544	0.51705	0.066497	0.048333	0.276896	0.052338
2D-CNN-64	0.054633	0.526545	0.074002	0.057919	0.293048	0.050726
2D-CNN-64	0.076915	0.527002	0.075782	0.058603	0.278163	0.057938
2D-CNN-64	0.07184	0.544492	0.066603	0.046433	0.286843	0.050838
2D-CNN-64	0.054336	0.529435	0.076319	0.049525	0.279194	0.050764
2D-CNN-64	0.072494	0.570985	0.069163	0.052624	0.280409	0.052621
2D-CNN-64	0.071361	0.533819	0.077026	0.058518	0.274946	0.058429
2D-CNN-64	0.0579	0.571994	0.076475	0.030593	0.282262	0.046202
2D-CNN-64	0.059763	0.536472	0.078492	0.031085	0.285152	0.045028
2D-CNN-64	0.068569	0.538205	0.07523	0.056694	0.278446	0.053673
2D-CNN-64	0.072883	0.520644	0.073211	0.056218	0.290219	0.050328
2D-CNN-64	0.055292	0.553377	0.066631	0.029509	0.281805	0.049358
2D-CNN-64	0.070697	0.582765	0.078415	0.029583	0.278753	0.052555
2D-CNN-64	0.055078	0.526693	0.076523	0.059048	0.306293	0.040149
2D-CNN-64	0.083365	0.568305	0.07667	0.031744	0.276137	0.051463
2D-CNN-64	0.055057	0.526628	0.065838	0.050474	0.281066	0.044681
2D-CNN-64	0.05587	0.517281	0.074855	0.048847	0.278094	0.051739
2D-CNN-64	0.070556	0.516076	0.075124	0.049739	0.275231	0.064407
2D-CNN-64	0.05481	0.522224	0.077911	0.047128	0.27587	0.05027
2D-CNN-64	0.085056	0.539183	0.074709	0.051792	0.2972	0.052947
2D-CNN-64	0.085291	0.521999	0.077602	0.048686	0.280587	0.049982
2D-CNN-64	0.084986	0.519689	0.073742	0.057566	0.276259	0.064462
2D-CNN-64	0.08775	0.52242	0.07572	0.059117	0.281336	0.050421
2D-CNN-64	0.073243	0.547537	0.076971	0.05733	0.322584	0.052977
2D-CNN-64	0.084656	0.544236	0.071159	0.03169	0.273919	0.04875
2D-CNN-64	0.054848	0.536416	0.065768	0.05708	0.276316	0.058367
2D-CNN-64	0.055286	0.547683	0.073997	0.051432	0.277151	0.044463
2D-CNN-64	0.071305	0.514416	0.076989	0.058939	0.300692	0.05174
2D-CNN-64	0.057126	0.568638	0.0688	0.031269	0.277942	0.049969
2D-CNN-64	0.055458	0.565507	0.078802	0.046967	0.283693	0.049598
2D-CNN-64	0.076418	0.557099	0.076842	0.032141	0.286885	0.042578
2D-CNN-64	0.088221	0.549782	0.077501	0.056422	0.288995	0.049967
2D-CNN-64	0.057585	0.538882	0.074365	0.029336	0.303457	0.050441
2D-CNN-64	0.083731	0.545448	0.074399	0.03079	0.279332	0.049989
2D-CNN-64	0.0876	0.548628	0.061188	0.033229	0.282288	0.042867
2D-CNN-64	0.085397	0.548119	0.068245	0.03215	0.301674	0.05408
2D-CNN-64	0.072394	0.55972	0.066495	0.045587	0.287017	0.052279
2D-CNN-64	0.086864	0.521919	0.074121	0.055698	0.282441	0.048177
2D-CNN-64	0.055278	0.52121	0.078041	0.04957	0.280954	0.051061
2D-CNN-64	0.055207	0.523261	0.073098	0.057367	0.285635	0.052224
2D-CNN-64	0.071063	0.523854	0.07559	0.048164	0.284683	0.045381
2D-CNN-64	0.086779	0.521548	0.074638	0.052917	0.283978	0.045469
2D-CNN-64	0.070226	0.523727	0.076967	0.057923	0.360575	0.05294
2D-CNN-64	0.055242	0.527894	0.07413	0.045164	0.284568	0.052162
2D-CNN-64	0.060274	0.550371	0.077487	0.057853	0.278595	0.063028
2D-CNN-64	0.069962	0.554741	0.076855	0.045964	0.317727	0.051115
2D-CNN-64	0.088568	0.557729	0.059751	0.049638	0.277135	0.050779
2D-CNN-64	0.054786	0.547825	0.077331	0.049145	0.276967	0.050851
2D-CNN-64	0.054162	0.525464	0.074581	0.060009	0.281248	0.05065
2D-CNN-64	0.085427	0.567995	0.081088	0.056581	0.278494	0.060313
2D-CNN-64	0.085951	0.588602	0.076722	0.029463	0.277163	0.056378
2D-CNN-64	0.062117	0.574146	0.076594	0.04437	0.297478	0.051953
2D-CNN-64	0.06381	0.52116	0.077305	0.048813	0.335	0.049249
2D-CNN-64	0.06218	0.533143	0.078721	0.057216	0.288714	0.048729
2D-CNN-64	0.058655	0.570904	0.076372	0.033244	0.286983	0.049799
2D-CNN-64	0.069768	0.563389	0.067107	0.031611	0.303894	0.03511
2D-CNN-64	0.072009	0.535119	0.05943	0.057019	0.286621	0.050473
2D-CNN-64	0.060451	0.530076	0.075713	0.056198	0.27361	0.060842
2D-CNN-64	0.085538	0.571489	0.076518	0.048532	0.303088	0.051332
2D-CNN-64	0.055997	0.570719	0.074803	0.049929	0.267945	0.049116
2D-CNN-64	0.086425	0.549048	0.074819	0.049632	0.28675	0.04832
2D-CNN-64	0.08636	0.550868	0.074677	0.054951	0.284145	0.041103
2D-CNN-64	0.085655	0.536149	0.076817	0.056741	0.290752	0.048577
2D-CNN-64	0.072126	0.557196	0.069468	0.029208	0.376632	0.05177
2D-CNN-64	0.070936	0.670532	0.074346	0.049006	0.280413	0.052382
2D-CNN-64	0.073658	0.552575	0.066506	0.058764	0.276105	0.051635
2D-CNN-64	0.086269	0.521666	0.059829	0.032196	0.326826	0.050516
2D-CNN-64	0.085777	0.580376	0.07371	0.049954	0.282374	0.052412
2D-CNN-64	0.066488	0.533643	0.074255	0.052392	0.28315	0.050738
2D-CNN-64	0.055377	0.549179	0.076074	0.057989	0.286546	0.047985
2D-CNN-64	0.087392	0.532204	0.076053	0.056004	0.280072	0.053113
2D-CNN-64	0.088385	0.519947	0.077247	0.057139	0.277055	0.060734
2D-CNN-64	0.064196	0.581384	0.076256	0.03172	0.277562	0.053201
2D-CNN-64	0.086517	0.522132	0.073602	0.056466	0.275466	0.057948
2D-CNN-64	0.057738	0.565693	0.078598	0.046633	0.285101	0.047261
2D-CNN-64	0.068706	0.541665	0.076485	0.051319	0.311185	0.050102
2D-CNN-64	0.071743	0.546519	0.076255	0.051682	0.2818	0.040132
2D-CNN-64	0.054707	0.555652	0.06986	0.054697	0.285831	0.050603
2D-CNN-64	0.08542	0.553221	0.066436	0.030887	0.324199	0.046361
2D-CNN-64	0.087355	0.547975	0.062688	0.029955	0.277334	0.051151
2D-CNN-64	0.08692	0.528223	0.07521	0.061773	0.272464	0.05142
2D-CNN-64	0.063092	0.523171	0.075409	0.05687	0.297252	0.050563
2D-CNN-64	0.072514	0.56775	0.076942	0.059426	0.278301	0.05192
2D-CNN-64	0.054904	0.542583	0.074976	0.030886	0.287487	0.051502
2D-CNN-64	0.072371	0.554855	0.074665	0.055344	0.343644	0.049423
2D-CNN-64	0.068677	0.552087	0.071337	0.05535	0.338469	0.051009
2D-CNN-64	0.06301	0.686024	0.078045	0.035915	0.277175	0.05022
2D-CNN-64	0.080429	0.676207	0.075963	0.05804	0.278622	0.067394
2D-CNN-64	0.05453	0.543931	0.060973	0.045668	0.321026	0.048737
2D-CNN-64	0.085264	0.555368	0.077665	0.058183	0.283549	0.051347
2D-CNN-64	0.055098	0.555151	0.075167	0.058205	0.277339	0.052336
2D-CNN-64	0.074072	0.542885	0.073705	0.049689	0.278717	0.051734
2D-CNN-64	0.071027	0.553964	0.077259	0.057215	0.27808	0.057143
2D-CNN-64	0.055729	0.549485	0.076325	0.056897	0.276728	0.051949
2D-CNN-64	0.0707	0.536	0.073759	0.055832	0.349148	0.052472
2D-CNN-64	0.071359	0.548067	0.078581	0.057262	0.280808	0.041035
2D-CNN-64	0.068668	0.538455	0.066012	0.029779	0.272207	0.049608
2D-CNN-64	0.075904	0.537226	0.064998	0.057838	0.286937	0.049541
2D-CNN-64	0.070841	0.561912	0.077115	0.055957	0.277417	0.05006
2D-CNN-64	0.076817	0.582713	0.07706	0.032306	0.286486	0.051238
2D-CNN-64	0.086107	0.536094	0.076416	0.030443	0.286492	0.049495
2D-CNN-64	0.055858	0.552005	0.079363	0.058972	0.281254	0.050809
2D-CNN-64	0.086942	0.542229	0.07682	0.053578	0.283174	0.05028
2D-CNN-64	0.087148	0.538795	0.077004	0.056005	0.280568	0.049238
2D-CNN-64	0.072743	0.529767	0.077818	0.040387	0.279873	0.05171
2D-CNN-64	0.066052	0.536931	0.0772	0.058171	0.289795	0.050935
2D-CNN-64	0.068463	0.550678	0.073925	0.058061	0.288673	0.052606
2D-CNN-64	0.087852	0.561722	0.066373	0.050777	0.289448	0.050963
2D-CNN-64	0.085861	0.544592	0.074788	0.043853	0.2815	0.05739
2D-CNN-64	0.068877	0.542963	0.077807	0.057414	0.276548	0.053608
2D-CNN-64	0.082095	0.560271	0.059449	0.031822	0.296099	0.052452
2D-CNN-64	0.069792	0.541525	0.06115	0.058299	0.275702	0.049328
2D-CNN-64	0.055555	0.519197	0.077593	0.057039	0.285028	0.05013
2D-CNN-64	0.054819	0.529685	0.074961	0.059752	0.288168	0.048203
2D-CNN-64	0.086221	0.5227	0.076408	0.057447	0.27878	0.040046
2D-CNN-128	0.059527	1.21759	0.07927	0.062722	0.859518	0.10746
2D-CNN-128	0.087137	1.54854	0.125346	0.049823	0.52686	0.094385
2D-CNN-128	0.079055	0.870758	0.076523	0.034331	0.491849	0.10788
2D-CNN-128	0.075651	0.85943	0.078068	0.034015	0.498452	0.107119
2D-CNN-128	0.074121	1.04685	0.078367	0.036413	0.523117	0.109131
2D-CNN-128	0.077476	0.873075	0.083448	0.055167	0.500487	0.101238
2D-CNN-128	0.08743	0.873176	0.081352	0.035368	0.550747	0.107239
2D-CNN-128	0.072242	0.909844	0.082675	0.048562	0.514345	0.10071
2D-CNN-128	0.080714	0.857535	0.0828	0.048426	0.552886	0.099208
2D-CNN-128	0.060428	0.914993	0.076919	0.061632	0.52301	0.108306
2D-CNN-128	0.081371	0.92519	0.080534	0.051916	0.554166	0.094385
2D-CNN-128	0.059413	0.871616	0.07987	0.034806	0.495269	0.097906
2D-CNN-128	0.074224	0.863356	0.079962	0.060489	0.506361	0.09296
2D-CNN-128	0.057681	0.842946	0.075733	0.045386	0.514524	0.093866
2D-CNN-128	0.05981	0.874153	0.080264	0.046039	0.499876	0.099599
2D-CNN-128	0.074461	0.882433	0.076053	0.056928	0.549475	0.106474
2D-CNN-128	0.08595	0.941042	0.074949	0.034054	0.501191	0.097804
2D-CNN-128	0.060487	0.825558	0.078804	0.06143	0.508796	0.104752
2D-CNN-128	0.080404	0.833422	0.082315	0.056427	0.532423	0.107908
2D-CNN-128	0.081085	0.864964	0.075008	0.034882	0.504242	0.107467
2D-CNN-128	0.081031	0.890982	0.075872	0.06131	0.50336	0.098439
2D-CNN-128	0.088066	0.867049	0.08821	0.061667	0.563617	0.124551
2D-CNN-128	0.075865	0.884085	0.082543	0.036217	0.516918	0.108863
2D-CNN-128	0.075798	0.877781	0.079951	0.054423	0.535964	0.099205
2D-CNN-128	0.060142	0.834439	0.082193	0.05566	0.542164	0.110091
2D-CNN-128	0.057748	0.90907	0.08147	0.0509	0.518162	0.110072
2D-CNN-128	0.073313	0.882199	0.079879	0.044105	0.512268	0.102853
2D-CNN-128	0.059271	0.889648	0.081804	0.054492	0.513732	0.098752
2D-CNN-128	0.059125	0.878227	0.079303	0.040193	0.512659	0.107714
2D-CNN-128	0.070276	0.855825	0.079566	0.054226	0.533594	0.094784
2D-CNN-128	0.082448	0.904577	0.080772	0.059998	0.502259	0.099976
2D-CNN-128	0.078192	0.86449	0.08326	0.04814	0.524558	0.112172
2D-CNN-128	0.058143	0.843002	0.081366	0.059681	0.527186	0.098807
2D-CNN-128	0.083236	0.847627	0.080423	0.035331	0.496749	0.098541
2D-CNN-128	0.072839	0.890543	0.082122	0.057182	0.509935	0.108766
2D-CNN-128	0.05722	0.94925	0.082651	0.03847	0.49869	0.104753
2D-CNN-128	0.086883	0.897066	0.080912	0.035175	0.527205	0.116246
2D-CNN-128	0.085633	0.885137	0.079577	0.053964	0.540484	0.110596
2D-CNN-128	0.05902	0.903285	0.077982	0.061052	0.524619	0.108663
2D-CNN-128	0.074386	0.845152	0.084408	0.048563	0.521929	0.110295
2D-CNN-128	0.085923	0.875332	0.076823	0.054418	0.525262	0.108425
2D-CNN-128	0.080132	0.884535	0.078121	0.063172	0.550704	0.109849
2D-CNN-128	0.088682	0.882124	0.081365	0.04725	0.53076	0.108063
2D-CNN-128	0.058242	0.893407	0.080566	0.058633	0.511354	0.105663
2D-CNN-128	0.058841	0.892176	0.079192	0.038392	0.524882	0.107569
2D-CNN-128	0.089039	0.891749	0.083569	0.048967	0.523292	0.106885
2D-CNN-128	0.077444	0.858825	0.081325	0.060873	0.522992	0.109555
2D-CNN-128	0.067055	0.879919	0.080089	0.060836	0.521672	0.101035
2D-CNN-128	0.07651	0.943598	0.082301	0.049222	0.512843	0.109363
2D-CNN-128	0.088432	0.863151	0.08369	0.062157	0.526987	0.114202
2D-CNN-128	0.059815	0.872632	0.079093	0.040285	0.531147	0.108661
2D-CNN-128	0.081179	0.873051	0.079295	0.050915	0.527418	0.108191
2D-CNN-128	0.057907	0.874911	0.077827	0.0486	0.527221	0.107386
2D-CNN-128	0.067398	0.854202	0.079611	0.049018	0.571579	0.108576
2D-CNN-128	0.071983	0.862805	0.078772	0.059872	0.808907	0.107359
2D-CNN-128	0.07727	1.01824	0.077552	0.040241	0.511223	0.105592
2D-CNN-128	0.057839	1.00539	0.07743	0.040414	0.518327	0.10639
2D-CNN-128	0.088745	1.10534	0.079635	0.04865	0.525271	0.106797
2D-CNN-128	0.071361	0.915518	0.078885	0.051601	0.528602	0.106625
2D-CNN-128	0.068941	0.920745	0.080064	0.040503	0.541661	0.106591
2D-CNN-128	0.085379	0.854097	0.079558	0.050616	0.525857	0.101515
2D-CNN-128	0.069673	0.873134	0.078632	0.053707	0.535453	0.106513
2D-CNN-128	0.060735	0.871536	0.07949	0.059295	0.504447	0.106352
2D-CNN-128	0.078671	0.847687	0.078137	0.061358	0.508372	0.108659
2D-CNN-128	0.066711	0.856409	0.077293	0.062371	0.510881	0.10816
2D-CNN-128	0.087551	0.867727	0.078298	0.04597	0.524924	0.106145
2D-CNN-128	0.084765	0.837128	0.079892	0.059539	0.525972	0.106141
2D-CNN-128	0.085701	0.836995	0.077238	0.037121	0.512231	0.107623
2D-CNN-128	0.087968	0.842766	0.079749	0.059075	0.506213	0.105805
2D-CNN-128	0.084594	0.873887	0.078398	0.058414	0.500617	0.107835
2D-CNN-128	0.077612	0.877648	0.080196	0.057541	0.51153	0.108858
2D-CNN-128	0.05891	0.827097	0.078929	0.051012	0.498504	0.106998
2D-CNN-128	0.072464	0.841359	0.07931	0.038923	0.5013	0.110578
2D-CNN-128	0.07277	0.857515	0.078806	0.044312	0.510376	0.107565
2D-CNN-128	0.083564	0.852638	0.07795	0.040966	0.506645	0.102709
2D-CNN-128	0.066005	0.877338	0.07923	0.058979	0.513577	0.10657
2D-CNN-128	0.074062	0.852783	0.078861	0.06175	0.514129	0.107682
2D-CNN-128	0.075707	0.837742	0.079406	0.038397	0.494666	0.109951
2D-CNN-128	0.059223	0.819812	0.081109	0.059386	0.5054	0.1068
2D-CNN-128	0.089169	0.830273	0.079907	0.044003	0.520395	0.106757
2D-CNN-128	0.074845	0.816941	0.080005	0.048423	0.497324	0.10891
2D-CNN-128	0.089547	0.839758	0.07997	0.049262	0.508101	0.108214
2D-CNN-128	0.071567	0.842553	0.078227	0.050215	0.514557	0.109578
2D-CNN-128	0.073512	0.831056	0.077629	0.049045	0.512066	0.106144
2D-CNN-128	0.056884	0.838981	0.080245	0.0504	0.512112	0.106244
2D-CNN-128	0.088047	0.840075	0.079765	0.055121	0.496102	0.108234
2D-CNN-128	0.057477	0.853203	0.077659	0.06156	0.506015	0.106383
2D-CNN-128	0.073669	0.827692	0.082659	0.052235	0.51037	0.105838
2D-CNN-128	0.089071	0.8853	0.078031	0.061076	0.515256	0.108526
2D-CNN-128	0.087729	0.883863	0.079486	0.050573	0.50714	0.108998
2D-CNN-128	0.089106	0.846079	0.077569	0.048117	0.502238	0.109591
2D-CNN-128	0.086108	0.860035	0.081968	0.051457	0.519649	0.107705
2D-CNN-128	0.078551	0.863394	0.077787	0.049966	0.504352	0.105308
2D-CNN-128	0.090012	0.833372	0.07898	0.062667	0.509448	0.106849
2D-CNN-128	0.060556	0.838892	0.080196	0.049394	0.498771	0.105359
2D-CNN-128	0.072704	0.83913	0.077108	0.050943	0.507038	0.109819
2D-CNN-128	0.086227	0.849242	0.076976	0.062543	0.511532	0.108065
2D-CNN-128	0.085329	0.828483	0.07974	0.048928	0.514259	0.109967
2D-CNN-128	0.059846	0.834725	0.080642	0.059086	0.52084	0.107272
2D-CNN-128	0.059389	0.85281	0.079091	0.058637	0.510302	0.108937
2D-CNN-128	0.067398	0.831102	0.078739	0.035029	0.504793	0.107716
2D-CNN-128	0.074528	0.853823	0.079193	0.059246	0.504562	0.105989
2D-CNN-128	0.066981	0.844297	0.076831	0.058726	0.506261	0.107106
2D-CNN-128	0.060535	0.852479	0.07827	0.059919	0.507582	0.109893
2D-CNN-128	0.088816	0.843793	0.078562	0.058911	0.496575	0.107106
2D-CNN-128	0.057193	0.853818	0.078408	0.060181	0.504666	0.10883
2D-CNN-128	0.070251	0.856017	0.077411	0.053539	0.505583	0.109477
2D-CNN-128	0.088715	0.856049	0.077293	0.045681	0.510014	0.107741
2D-CNN-128	0.059228	0.802427	0.078412	0.041085	0.514869	0.104082
2D-CNN-128	0.085983	0.883721	0.089938	0.076401	0.500735	0.111744
2D-CNN-128	0.0578	0.82783	0.078247	0.061409	0.502	0.108654
2D-CNN-128	0.058145	0.841236	0.076769	0.058066	0.49773	0.100379
2D-CNN-128	0.058899	0.831615	0.079817	0.061918	0.507119	0.106672
2D-CNN-128	0.072991	0.83349	0.077315	0.035552	0.499935	0.111176
2D-CNN-128	0.083914	0.839084	0.079062	0.051513	0.517851	0.107018
2D-CNN-128	0.087805	0.837947	0.068659	0.059554	0.514637	0.106883
2D-CNN-128	0.088246	0.835659	0.07975	0.051057	0.506647	0.113404
2D-CNN-128	0.082624	0.837766	0.07698	0.040422	0.512338	0.107436
2D-CNN-128	0.08978	0.826544	0.075088	0.052168	0.508947	0.109088
2D-CNN-128	0.087295	0.821832	0.079169	0.059866	0.492856	0.107268
2D-CNN-128	0.062411	0.861279	0.079425	0.034787	0.490748	0.108851
2D-CNN-128	0.077815	0.827515	0.079592	0.060378	0.508012	0.107681
2D-CNN-128	0.073633	0.835909	0.078388	0.055817	0.501081	0.107386
2D-CNN-128	0.075223	0.933351	0.072774	0.051843	0.509442	0.107852
2D-CNN-128	0.089492	0.861506	0.080769	0.035962	0.495605	0.10223
2D-CNN-128	0.087804	0.855709	0.079453	0.050836	0.497557	0.099199
2D-CNN-128	0.074129	0.845839	0.076444	0.061301	0.499732	0.115204
2D-CNN-128	0.06054	0.820636	0.079044	0.045675	0.508355	0.097648
2D-CNN-128	0.086525	0.81766	0.079395	0.033966	0.506937	0.091599
2D-CNN-128	0.058455	0.825659	0.07818	0.047605	0.492267	0.114976
2D-CNN-128	0.081952	0.84662	0.080508	0.037092	0.500096	0.108676
2D-CNN-128	0.060374	0.841429	0.077542	0.059732	0.505954	0.10899
2D-CNN-128	0.058561	0.865957	0.080024	0.047737	0.4983	0.107052
2D-CNN-128	0.084344	0.852325	0.079797	0.058919	0.505498	0.107378
2D-CNN-128	0.068819	0.839851	0.079638	0.054573	0.501221	0.107964
2D-CNN-128	0.084737	0.893285	0.101615	0.062335	0.499835	0.10695
2D-CNN-128	0.082429	0.87546	0.08127	0.044448	0.515749	0.102914
2D-CNN-128	0.065845	0.848857	0.076809	0.057902	0.507812	0.107972
2D-CNN-128	0.088414	0.83047	0.079692	0.053394	0.501598	0.098452
2D-CNN-128	0.086778	0.836675	0.078298	0.061269	0.510237	0.102399
2D-CNN-128	0.087319	0.821041	0.077716	0.035138	0.519312	0.092028
2D-CNN-128	0.059952	0.862173	0.079449	0.059379	0.492261	0.10792
2D-CNN-128	0.08384	0.861031	0.078377	0.060034	0.50375	0.107371
2D-CNN-128	0.08482	0.865278	0.079235	0.03913	0.537854	0.106052
2D-CNN-128	0.085696	0.88015	0.07677	0.059379	0.483912	0.106313
2D-CNN-128	0.076562	0.831069	0.078327	0.035605	0.493229	0.108739
2D-CNN-128	0.074275	0.833419	0.079419	0.057384	0.48854	0.095058
2D-CNN-128	0.078256	0.811564	0.077293	0.034854	0.497487	0.106212
2D-CNN-128	0.087849	0.855336	0.078703	0.050506	0.524561	0.106106
2D-CNN-128	0.079845	0.821781	0.07905	0.04927	0.510138	0.108919
2D-CNN-128	0.060002	0.849951	0.078555	0.060657	0.492961	0.104927
2D-CNN-128	0.089327	0.846129	0.077734	0.048141	0.49221	0.1081
2D-CNN-128	0.086051	0.891544	0.078082	0.051035	0.508274	0.108894
2D-CNN-128	0.060505	0.839128	0.07821	0.037686	0.541407	0.106163
2D-CNN-128	0.084484	0.863109	0.077318	0.034163	0.485822	0.093422
2D-CNN-128	0.074606	0.858747	0.079011	0.061607	0.509616	0.109548
2D-CNN-128	0.087611	0.868203	0.078969	0.059113	0.502946	0.106123
2D-CNN-128	0.072435	0.809796	0.074674	0.034119	0.507521	0.10519
2D-CNN-128	0.090845	0.867336	0.077652	0.060913	0.517985	0.10645
2D-CNN-128	0.072602	0.856852	0.081595	0.052072	0.499032	0.107676
2D-CNN-128	0.073477	0.857165	0.079451	0.058616	0.506013	0.107964
2D-CNN-128	0.059109	0.876774	0.079285	0.058793	0.489452	0.109808
2D-CNN-128	0.079142	0.814399	0.077621	0.052822	0.504223	0.107974
2D-CNN-128	0.080164	0.832752	0.080506	0.060267	0.507394	0.108735
2D-CNN-128	0.090439	0.852053	0.080831	0.060055	0.507516	0.109026
2D-CNN-128	0.087176	0.847526	0.078556	0.040607	0.494924	0.100529
2D-CNN-128	0.086612	0.94953	0.099432	0.052922	0.501658	0.093537
2D-CNN-128	0.056905	0.85112	0.079812	0.060722	0.491854	0.108929
2D-CNN-128	0.087475	0.880188	0.077002	0.049873	0.496437	0.109822
2D-CNN-128	0.066148	0.824542	0.0799	0.038977	0.490597	0.104535
2D-CNN-128	0.086191	0.827283	0.079255	0.048588	0.501387	0.107843
2D-CNN-128	0.085774	0.846502	0.077743	0.038064	0.516701	0.100979
2D-CNN-128	0.058217	0.872983	0.078525	0.046392	0.500998	0.10743
2D-CNN-128	0.08858	0.858882	0.077513	0.05486	0.500501	0.108649
2D-CNN-128	0.087951	0.820834	0.07849	0.048396	0.495787	0.105957
[truncated: 433 more rows]
