# Supplementary material for: Secure human action recognition by encrypted neural network inference
Source: Nat Commun. 2022 Aug 15;13:4799. doi: 10.1038/s41467-022-32168-5 (PMC9378731; doi:10.1038/s41467-022-32168-5)
Supplement: Supplementary file 4 — Source data [file 41467_2022_32168_MOESM4_ESM.zip › SOURCE_DATA/SupplementaryFigure3/plot_sfig3.py]

'''
 * @file       main.py
 * @brief      File for figures
 * @date       Mar. 11, 2022
'''

import matplotlib.pyplot as plt
import seaborn as sns
import numpy as np
import pandas as pd

plt.style.use('default')
sns.set()
sns.set_style('whitegrid')
sns.set_palette('Set1')

x = np.array([0, 1, 2, 3, 4])
y1 = np.empty(5)
e1 = np.empty(5)

fig = plt.figure()
ax = fig.add_subplot(1, 1, 1)

##----------
## sfig. 3a
##----------

df = pd.read_csv('HEAR-threading.csv')

dfmean = df.groupby(df['Method']).mean()
dfstd = df.groupby(df['Method']).std()

plt.semilogy(basey=2)

for i in range(5):
    y1[i] = dfmean.loc['Full'][i]
    e1[i] = dfstd.loc['Full'][i]
ax.errorbar(x, y1, yerr=e1, marker='o', label='Full', capthick=1, capsize=8, lw=1, markersize=3)

for i in range(5):
    y1[i] = dfmean.loc['Giant'][i]
    e1[i] = dfstd.loc['Giant'][i]
ax.errorbar(x, y1, yerr=e1, marker='o', label='Giant', capthick=1, capsize=8, lw=1, markersize=3)

for i in range(5):
    y1[i] = dfmean.loc['Baby'][i]
    e1[i] = dfstd.loc['Baby'][i]
ax.errorbar(x, y1, yerr=e1, marker='o', label='Baby', capthick=1, capsize=8, lw=1, markersize=3)

handles, labels = ax.get_legend_handles_labels()
ax.set_xlabel('Threads', fontweight='bold', fontsize='large')
ax.set_xticks((0,1,2,3,4))
plt.xticks([0,1,2,3,4], ['1', '2', '4', '8', '16'])  # Set text labels.

ax.set_ylabel('Runtime (sec)', fontweight='bold', fontsize='large')
ax.set_ylim(4, 128)

ax.legend(handles[0:4], labels[0:4], loc='upper right', fontsize='medium')
plt.show()

##----------
## sfig. 3b
##----------

x = np.array([0, 1, 2, 3, 4])
y1 = np.empty(5)
e1 = np.empty(5)

fig = plt.figure()
ax = fig.add_subplot(1, 1, 1)

df = pd.read_csv('FastHEAR-threading.csv')

dfmean = df.groupby(df['Method']).mean()
dfstd = df.groupby(df['Method']).std()
plt.semilogy(basey=2)

for i in range(5):
    y1[i] = dfmean.loc['Full'][i]
    e1[i] = dfstd.loc['Full'][i]
ax.errorbar(x, y1, yerr=e1, marker='o', label='Full', capthick=1, capsize=8, lw=1, markersize=3)

for i in range(5):
    y1[i] = dfmean.loc['Giant'][i]
    e1[i] = dfstd.loc['Giant'][i]
ax.errorbar(x, y1, yerr=e1, marker='o', label='Giant', capthick=1, capsize=8, lw=1, markersize=3)

for i in range(5):
    y1[i] = dfmean.loc['Baby'][i]
    e1[i] = dfstd.loc['Baby'][i]
ax.errorbar(x, y1, yerr=e1, marker='o', label='Baby', capthick=1, capsize=8, lw=1, markersize=3)

handles, labels = ax.get_legend_handles_labels()
ax.set_xlabel('Threads', fontweight='bold', fontsize='large')
ax.set_xticks((0,1,2,3,4))
plt.xticks([0,1,2,3,4], ['1', '2', '4', '8', '16'])  # Set text labels.

ax.set_ylabel('Runtime (sec)', fontweight='bold', fontsize='large')
ax.set_ylim(2, 32)

ax.legend(handles[0:4], labels[0:4], loc='upper right', fontsize='medium')
plt.show()
