# Supplementary material for: Secure human action recognition by encrypted neural network inference
Source: Nat Commun. 2022 Aug 15;13:4799. doi: 10.1038/s41467-022-32168-5 (PMC9378731; doi:10.1038/s41467-022-32168-5)
Supplement: Supplementary file 4 — Source data [file 41467_2022_32168_MOESM4_ESM.zip › SOURCE_DATA/SupplementaryFigure3/FastHEAR-threading.csv]

Method	1	2	4	8	16
Full	21.9111	13.5296	7.57681	3.988	3.51642
Full	21.5102	12.2049	6.4957	4.35217	2.78783
Full	21.5044	12.1264	8.00566	3.90702	2.69241
Full	21.5128	12.2024	6.62067	3.68735	3.11728
Full	21.5276	12.164	6.42753	3.93428	2.65917
Full	21.4916	12.2127	6.32667	3.86278	2.62847
Full	21.5359	12.2634	6.50141	3.64088	2.74335
Full	21.5132	12.1453	6.51674	3.67894	2.52887
Full	21.5105	12.1917	6.73128	3.99681	2.53251
Full	21.5485	12.2022	6.72309	3.64508	2.62287
Full	21.5041	13.2325	6.53381	3.60475	2.63567
Full	21.5487	13.3018	6.61943	3.62281	2.51521
Full	21.4779	13.4002	6.54629	3.74612	2.60129
Full	21.5435	13.4836	6.53767	3.58066	2.5131
Full	21.5393	13.2777	6.65481	3.70846	2.46398
Full	21.5066	13.2029	6.33257	3.88819	2.46591
Full	21.5421	13.2169	6.44101	3.57974	2.49089
Full	21.4834	12.9781	6.59304	3.5462	2.43982
Full	21.5439	12.9781	6.27451	3.5301	2.5193
Full	21.5098	12.6059	6.35594	3.63774	2.42368
Full	21.5442	12.7053	6.41766	3.74086	2.39756
Full	21.5454	12.5659	6.68168	3.66792	2.44381
Full	21.4908	12.6662	7.55284	3.62278	2.37512
Full	21.5417	12.6802	9.09945	3.56478	2.38773
Full	21.5215	12.5236	8.25157	3.66728	2.39856
Full	21.5439	12.3053	6.71426	3.61761	2.36194
Full	21.5045	12.5266	6.9261	3.58382	2.40001
Full	21.5324	12.5607	6.73532	3.60342	2.45946
Full	21.5431	12.5503	6.55213	3.64006	2.44353
Full	21.5115	12.2828	6.65593	3.7368	2.50255
Full	21.5327	12.2905	6.53274	3.62478	2.41441
Full	21.5134	12.2326	6.46558	3.58598	2.39223
Full	21.5037	12.3969	6.64621	3.65505	2.38316
Full	21.5051	12.2734	6.51772	3.69571	2.40765
Full	21.537	12.2865	6.38798	3.66709	2.45496
Full	21.5387	12.3586	6.35349	3.65635	2.5395
Full	21.5036	13.3025	6.47942	3.62472	2.46101
Full	21.518	20.0245	6.33492	3.57195	2.40655
Full	21.5123	16.325	6.24468	3.68606	2.46214
Full	21.5432	13.4403	6.52608	3.64563	2.38569
Full	21.4981	13.2671	6.65356	3.59517	2.43132
Full	21.5466	12.6996	6.61986	3.61478	2.51045
Full	21.5194	12.8236	6.60608	3.6248	2.46561
Full	21.5117	13.0308	6.55271	3.70402	2.46254
Full	21.5529	12.6694	6.4033	3.66788	2.40215
Full	21.5106	12.7554	6.4849	3.87461	2.45522
Full	21.5415	12.356	6.33083	3.6797	2.43427
Full	21.4877	12.522	6.31532	3.59435	2.49773
Full	21.5519	12.6777	6.27811	3.64826	2.4481
Full	21.5554	12.4497	6.32438	3.59869	2.42901
Full	21.5101	12.5267	6.42812	3.63482	2.41568
Full	21.5498	12.5489	6.25817	3.61795	2.47369
Full	21.4971	12.2558	6.27924	3.64377	2.43042
Full	21.5563	12.4017	6.29456	3.61481	2.36165
Full	21.5072	12.4487	6.3005	3.63323	2.502
Full	21.5479	12.3336	6.2969	3.56156	2.44349
Full	21.5464	12.2854	6.31144	3.55315	2.45101
Full	21.4943	12.2668	6.34704	3.57335	2.49984
Full	21.5534	12.3422	6.4109	3.55127	2.50161
Full	21.5312	12.2414	6.3282	3.67423	2.42898
Full	21.5491	12.2683	6.41999	3.58194	2.45012
Full	21.5166	12.2044	6.33509	4.10519	2.44406
Full	21.521	12.2625	6.33612	3.84465	2.47088
Full	21.5615	12.435	6.36953	3.85811	2.57412
Full	21.5179	12.1048	6.27529	4.15815	2.46455
Full	21.5553	12.3796	6.3083	4.61139	2.46245
Full	21.5254	12.2698	6.35384	4.60325	2.47739
Full	21.5302	12.3907	6.277	3.85233	2.42445
Full	21.5147	12.2286	6.31791	3.7253	2.41531
Full	21.5682	12.2351	6.24651	3.6989	2.49119
Full	21.5435	12.4174	6.29122	3.81453	2.54861
Full	21.5112	12.3761	6.30404	3.98195	2.45144
Full	21.5155	12.2798	6.25562	3.88499	2.52504
Full	21.5192	12.3469	6.36171	3.71346	2.43665
Full	21.5427	12.4	6.27738	3.89292	2.43633
Full	21.4995	12.4481	6.2692	3.75269	2.47973
Full	21.5838	12.3359	6.34418	3.79525	2.38193
Full	21.5225	12.2655	6.37421	3.58807	2.43056
Full	21.5225	12.3432	6.34763	3.87696	2.45965
Full	21.5587	12.4008	6.34002	3.82122	2.51422
Full	21.5224	12.3155	6.31155	3.76806	2.47768
Full	21.5442	12.2532	6.35338	3.73958	2.49345
Full	21.4881	12.4397	6.30687	3.64902	2.44616
Full	21.5546	12.343	6.30455	3.65343	2.40245
Full	21.5566	12.3443	6.29512	3.82956	2.45042
Full	21.5211	12.2034	6.3747	3.60456	2.40487
Full	21.5535	12.33	6.7294	3.74844	2.41556
Full	21.4993	12.4712	6.75193	3.67797	2.41475
Full	21.5595	12.309	6.49212	3.69785	2.48796
Full	21.5249	12.1521	6.49581	3.74521	2.52886
Full	21.5481	12.3487	6.37753	3.55761	2.55339
Full	21.5749	12.4187	6.35269	3.62533	2.60054
Full	21.4974	12.3157	6.36579	3.73237	2.55351
Full	21.5633	12.238	6.5096	3.99264	2.50487
Full	21.527	12.4623	6.69899	3.60751	2.47019
Full	21.5615	12.3838	6.45104	3.52458	2.57752
Full	21.5098	12.2199	7.1676	3.69465	2.53916
Full	21.5434	12.4161	6.78911	3.64994	2.50445
Full	21.5532	12.3745	6.65169	3.54903	2.50029
Full	21.5285	12.3904	6.63221	3.64367	2.42833
Full	21.5796	12.2672	7.02297	3.71676	2.49987
Full	21.5463	12.3454	6.51211	3.66023	2.51494
Full	21.5416	12.437	6.42131	3.54354	2.51607
Full	21.5245	12.3141	6.49782	3.67401	2.46162
Full	21.5535	12.3395	6.54621	3.61054	2.46999
Full	21.5679	12.4363	6.46566	3.67376	2.51166
Full	21.5161	12.4693	6.49579	3.64279	2.44049
Full	21.5457	12.2239	6.40556	3.61441	2.44072
Full	21.5422	12.327	6.33652	3.61332	2.45564
Full	21.5631	12.4376	6.50109	3.63502	2.42528
Full	21.5174	12.4901	6.47747	3.71453	2.41244
Full	21.5718	12.3836	6.40405	3.64138	2.49403
Full	21.5231	12.4198	6.46296	3.57919	2.51023
Full	21.5319	12.3312	6.51155	3.56348	2.48181
Full	21.56	12.4067	6.58298	3.5476	2.46349
Full	21.515	12.3758	6.47249	3.61113	2.49325
Full	21.5495	12.2271	6.41665	3.67022	2.47666
Full	21.4938	12.4915	6.44724	3.59919	2.47959
Full	21.5529	12.3146	6.46137	3.7867	2.56967
Full	21.5915	12.3728	6.3047	3.64397	2.5433
Full	21.5143	12.3256	6.31143	3.59088	2.50114
Full	21.5596	12.4077	6.38168	3.53111	2.47656
Full	21.4971	12.3974	6.37401	3.63912	2.48238
Full	21.564	12.3513	6.22289	3.62903	2.56444
Full	21.5212	12.3858	6.31557	3.5983	2.43214
Full	21.559	12.5474	6.33193	3.72647	2.52999
Full	25.4484	12.4041	6.36922	3.69693	2.51521
Full	27.7138	12.4018	6.80197	3.66134	2.44807
Full	22.1032	12.3818	6.60021	3.72171	2.38945
Full	21.5379	12.536	6.61271	3.63987	2.46761
Full	21.5533	12.3843	6.49699	3.93301	2.53276
Full	21.5234	12.3435	6.41935	3.71359	2.578
Full	21.5032	12.5189	6.39862	3.55921	2.51378
Full	21.5486	12.3814	6.39991	3.70146	2.45552
Full	21.5188	12.2808	6.35707	3.63235	2.49532
Full	21.5521	12.3965	6.30494	3.60101	2.48407
Full	21.5263	12.4606	6.28177	3.6898	2.56752
Full	21.5128	12.4247	6.22504	3.6019	2.48901
Full	21.5301	12.4498	6.30528	3.59359	2.47079
Full	21.5476	12.4678	6.25314	3.70005	2.49874
Full	21.5558	12.5177	6.24576	3.72496	2.52301
Full	21.5387	12.4475	6.28924	3.7963	2.49627
Full	21.5213	12.3728	6.29963	3.67466	2.54721
Full	21.5278	12.428	6.20904	3.86745	2.43453
Full	21.5614	12.3128	6.3337	3.94191	2.45421
Full	21.5253	12.3822	6.32846	3.70346	2.49203
Full	21.5537	13.1655	6.32845	3.67435	2.53128
Full	21.5339	13.0294	6.28752	3.65416	2.48185
Full	21.5249	12.7299	6.22336	3.89951	2.4459
Full	21.5684	12.6179	6.2184	3.60852	2.47155
Full	21.5272	12.3932	6.26609	3.68378	2.40823
Full	21.5649	12.3253	6.30995	3.74658	2.62656
Full	21.5099	12.3975	6.28176	3.74265	2.58027
Full	21.5535	12.4618	6.30986	3.84201	2.45599
Full	21.566	12.3158	6.29664	3.81224	2.46354
Full	21.5119	12.4445	6.21941	3.844	2.49148
Full	21.5472	12.3848	6.26747	3.94201	2.50328
Full	21.5128	12.4683	6.3228	3.6827	2.59464
Full	21.5507	12.3172	6.30653	3.67757	2.61238
Full	21.5313	12.4137	6.39858	3.57712	2.53971
Full	21.5444	12.2672	6.32854	3.65395	2.47586
Full	21.5579	12.3774	6.38242	3.7391	2.54899
Full	21.5009	12.3618	6.3247	3.60683	2.59094
Full	21.5665	12.404	6.27176	3.73237	2.50772
Full	21.5416	12.5204	6.38453	3.55326	2.49261
Full	21.5545	12.3258	6.53124	3.65039	2.46115
Full	21.5356	12.3943	6.54926	3.64978	2.46401
Full	21.5125	12.4833	6.50386	3.65225	2.48119
Full	21.5653	12.3338	6.42015	3.75901	2.47282
Full	21.5387	12.4247	6.38255	3.77863	2.44387
Full	21.5527	12.2597	6.42053	4.01015	2.52797
Full	21.5335	12.5741	6.29584	3.71326	2.52582
Full	21.5278	12.3742	6.32831	3.76126	2.54276
Full	21.5345	12.4919	6.5294	3.7569	2.61156
Full	21.5778	12.4518	6.38546	3.74614	2.57714
Full	21.5613	12.4206	6.4327	3.62168	2.55745
Full	21.5333	12.334	6.38068	3.70799	2.49554
Full	21.5279	12.5504	6.4967	3.8182	2.47176
Full	21.5388	12.2799	6.73512	3.71344	2.47405
Full	21.5772	12.5391	6.66793	3.79309	2.52951
Full	21.5387	12.2766	6.54355	3.73359	2.53838
Full	21.5527	12.525	6.50623	4.17053	2.45569
Full	21.5366	12.2489	6.32538	3.80939	2.46946
Full	21.5353	12.4005	6.30627	3.72003	2.58622
Full	21.5782	12.4486	6.32103	3.78116	2.50633
Full	21.5585	12.3713	6.31163	3.60512	2.43621
Full	21.5717	12.3916	6.35918	3.64774	2.51285
Full	21.5145	12.4114	6.34607	3.63875	2.46153
Full	21.5557	12.4372	6.31312	3.67349	2.51145
Full	21.5877	12.4336	6.42944	3.6226	2.48864
Full	21.5331	12.6641	6.37208	3.74303	2.5144
Full	21.5974	13.1674	6.34614	3.71333	2.47391
Full	21.509	13.1374	6.30665	3.62194	2.49687
Full	21.5712	12.7872	6.37983	3.61132	2.52512
Full	21.5543	12.5738	6.43516	3.93724	2.46729
Full	21.55	12.5436	6.35065	3.77715	2.49181
Full	21.5857	12.4611	6.48592	4.08862	2.50104
Full	21.4958	12.5091	6.34284	3.7148	2.49138
Full	21.5748	12.5211	6.37525	3.64447	2.59709
Full	21.5553	12.411	6.37493	3.66963	2.5356
Full	21.5711	12.5269	6.38759	3.68512	2.49684
Full	21.546	12.5151	6.91717	3.68815	2.55828
Full	21.5349	12.4975	6.43872	3.663	2.57246
Full	21.5778	12.3966	7.0589	3.62951	2.46685
Full	21.5366	12.4998	7.23674	3.60411	2.47507
Full	21.563	12.5312	7.74274	3.65392	2.55698
Full	21.5508	12.4439	7.53337	3.61236	2.53487
Full	21.5484	12.4137	6.52276	3.69242	2.5575
Full	21.548	12.5689	6.32976	3.51048	2.44238
Full	21.5689	12.3217	6.3674	3.52699	2.50663
Full	21.5666	12.614	6.319	3.60543	2.58308
Full	21.5438	13.4205	6.27874	3.60516	2.52085
Full	21.5432	13.0849	6.35385	3.61256	2.55468
Full	21.5624	12.4863	6.34185	3.56936	2.55841
Full	21.5837	12.5701	6.40123	3.86631	2.5836
Full	21.5422	12.4786	6.31657	3.70129	2.51543
Full	21.5651	12.3531	6.26502	3.60693	2.47425
Full	21.5478	12.3888	6.29145	3.72541	2.46854
Full	21.5422	12.5327	6.33425	3.65027	2.5485
Full	21.5954	12.3079	6.40217	3.9181	2.53572
Full	21.5365	12.4628	6.46257	3.7275	2.52889
Full	21.5794	12.5101	6.53402	3.61177	2.45573
Full	21.5169	12.4349	6.3682	3.60021	2.49373
Full	21.5704	12.3551	6.2992	3.63363	2.58786
Full	21.6027	12.5268	6.46866	3.55406	2.51577
Full	21.5356	12.4008	6.56024	3.58164	2.4687
Full	21.5792	12.3962	6.51121	3.7037	2.49704
Full	21.5356	12.5471	6.56782	3.71619	2.56934
Full	21.5831	12.2601	6.33975	3.49944	2.58653
Full	21.5666	12.6264	6.37935	3.61144	2.53241
Full	21.5844	12.5374	6.30904	3.64563	2.50987
Full	21.5887	12.3974	6.38379	3.68325	2.48491
Full	21.514	12.4825	6.39508	3.59336	2.55499
Full	21.5916	12.5442	6.48826	3.6134	2.56189
Full	21.5744	12.4294	6.50664	3.58729	2.50914
Full	21.6061	12.438	6.44454	3.62321	2.52669
Full	21.5736	12.4277	6.40155	3.65234	2.61311
Full	21.5407	12.3781	6.33208	3.63258	2.60911
Full	21.5827	12.4502	6.37222	3.64423	2.63486
Full	21.5523	12.5533	6.36969	3.62249	2.62117
Full	21.5752	12.3639	6.37719	3.61719	2.47237
Full	21.5732	12.5406	6.33223	3.5124	2.50942
Full	21.5416	12.582	6.34906	3.64955	2.45652
Full	21.5532	12.4112	6.31414	3.59644	2.52029
Full	21.5756	12.4481	6.35877	3.62035	2.51234
Full	21.5752	12.5917	6.44597	3.62082	2.51562
Full	21.559	12.452	6.38562	3.58897	2.61561
Full	21.5683	12.5338	6.31496	3.56388	2.53062
Full	21.5563	12.4545	6.32022	3.62981	2.56797
Full	21.5813	12.4646	6.28378	3.81474	2.54373
Full	21.5479	12.5584	6.3494	3.76848	2.45126
Full	21.5672	12.5821	6.38761	3.74382	2.5485
Full	21.5849	12.3726	6.32997	3.70949	2.50519
Full	21.5525	12.5461	6.39901	3.73872	2.49516
Full	21.5943	12.4689	6.34788	3.83865	2.49907
Full	21.5452	12.3406	6.40039	3.8966	2.5712
Full	21.5811	12.5617	6.36531	3.67505	2.4524
Full	21.5363	12.5277	6.42603	3.77695	2.41047
Full	21.5866	12.4583	6.3678	3.7298	2.43505
Full	21.6044	12.4643	6.39267	3.74734	2.4603
Full	21.5429	12.5289	6.39954	3.70573	2.49942
Full	21.5912	12.3823	6.38301	3.66126	2.50601
Full	21.531	12.4768	6.28472	3.6969	2.58255
Full	21.6023	12.6198	6.40564	3.66116	2.56551
Full	21.5749	12.4708	6.46693	3.77251	2.52802
Full	21.5813	12.452	6.64719	3.74124	2.53303
Full	21.6057	12.5992	6.41129	3.58322	2.62755
Full	21.5312	12.4012	6.42359	3.72583	2.54761
Full	21.5946	12.4787	6.38784	3.64219	2.5747
Full	21.5924	12.4938	6.51787	3.63334	2.53537
Full	21.5867	12.4016	6.30327	3.77938	2.56397
Full	21.5696	12.5364	6.45981	3.62061	2.65628
Full	21.5565	12.5877	6.31413	3.62328	2.60225
Full	21.597	12.3444	6.38075	3.60638	2.48981
Full	21.5898	12.5869	6.30108	3.67508	2.54401
Full	21.589	12.4605	6.40562	3.56336	2.51357
Full	21.5756	12.3464	6.28322	3.63253	2.49231
Full	21.5706	12.5784	6.24988	3.65529	2.59547
Full	21.5733	12.5384	6.28315	3.71231	2.61826
Full	21.5943	12.4847	6.36595	3.65657	2.48705
Full	21.5966	12.5044	6.31421	3.59855	2.53425
Full	21.5659	12.5819	6.34068	3.54738	2.54631
Full	21.5632	12.3695	6.32559	3.59691	2.51428
Full	21.5667	12.5362	6.4727	3.65222	2.44071
Full	21.5911	12.5581	6.35938	3.67132	2.47945
Full	21.5659	12.2291	6.35083	3.65437	2.5199
Full	21.588	12.5676	6.42917	3.57311	2.5828
Full	21.5689	12.5457	6.40458	3.65866	2.515
Full	21.5492	12.3524	6.26755	3.66979	2.48079
Full	21.6168	12.5313	6.34972	3.63756	2.51232
Full	21.564	12.6063	6.32747	3.54102	2.54248
Full	21.6207	12.3961	6.33374	3.6337	2.46033
Full	21.5441	13.0858	6.32818	3.63856	2.50354
Full	21.5917	13.2853	6.3422	3.58575	2.54212
Full	21.6073	12.665	6.24631	3.75961	2.55479
Full	21.5575	12.699	6.34987	3.60041	2.5139
Full	21.6091	12.1835	6.27248	3.63155	2.48212
Full	21.5545	12.6141	6.31433	3.6156	2.47057
Full	21.5929	12.4719	6.37267	3.56745	2.45787
Full	21.5827	12.4091	6.34189	3.66909	2.50203
Full	21.6045	12.5053	6.32351	3.55481	2.51485
Full	21.6149	12.6632	6.35633	3.57444	2.54507
Full	21.5426	13.4636	6.38604	3.59803	2.55783
Full	21.6012	13.0164	6.36083	3.66895	2.48356
Full	21.5753	12.624	6.34077	3.55253	2.44973
Full	21.5972	12.6542	6.29113	3.6701	2.5837
Full	21.5788	12.4433	6.32195	3.68944	2.60268
Full	21.5572	12.3285	6.42945	3.58544	2.45723
Full	21.6187	12.4962	6.32214	3.61815	2.48572
Full	21.5816	12.5148	6.35661	3.66924	2.57022
Full	21.6095	12.368	6.36735	3.60417	2.50105
Full	21.5913	12.4572	6.30294	3.55692	2.47903
Full	21.5799	12.4835	6.30839	3.58998	2.51349
Full	21.5869	12.4409	6.37554	3.65261	2.53548
Full	21.6067	12.5324	6.36389	3.63397	2.52166
Full	21.6063	12.5318	6.34354	3.66372	2.59319
Full	21.5815	12.3653	6.32112	3.54953	2.52977
Full	21.5826	12.5974	6.35012	3.5804	2.62462
Full	21.5791	12.5472	6.30093	3.67695	2.55444
Full	21.6438	12.4183	6.40827	3.6297	2.46939
Full	21.5923	12.4951	6.3114	3.58026	2.54454
Full	21.5905	12.6418	6.34133	3.63229	2.45997
Full	21.5887	12.4134	6.34242	3.60114	2.49266
Full	21.5704	12.4896	6.38054	3.60523	2.42263
Full	21.6357	12.4344	6.27787	3.63402	2.50269
Full	21.5708	12.5215	6.38862	3.67828	2.56232
Full	21.6062	12.2877	6.29115	3.58508	2.54612
Full	21.5503	12.4737	6.29059	3.58974	2.51976
Full	21.6403	12.4477	6.34886	3.75536	2.46043
Full	21.7609	12.5116	6.44566	3.69277	2.48327
Full	21.7216	12.4784	6.39926	3.62427	2.48572
Full	21.7649	12.6959	6.42576	3.56371	2.44868
Full	21.6741	12.3504	6.56826	3.58433	2.51882
Full	21.7425	12.5552	6.51803	3.552	2.4876
Full	21.7265	12.6573	6.36979	3.6114	2.41522
Full	21.7623	12.3986	6.41667	3.65216	2.53589
Full	21.7661	12.4705	6.31306	3.77472	2.44944
Full	21.6925	12.558	6.37501	3.76789	2.45256
Full	21.7469	12.2548	6.30883	3.85107	2.4684
Full	21.7292	12.4694	6.41633	3.88947	2.52355
Full	21.7314	12.4858	6.43988	3.7765	2.53385
Full	21.7589	12.3829	6.34254	3.78129	2.49183
Full	21.6952	12.539	6.39075	3.70515	2.5303
Full	21.7588	12.4384	6.32954	3.75112	2.54702
Full	21.7281	12.5003	6.36333	3.6489	2.46689
Full	21.7684	12.3415	6.36591	3.64665	2.47119
Full	21.7563	12.4531	6.39453	3.61095	2.54881
Full	21.7385	12.4262	6.36561	3.75232	2.5142
Full	21.7259	12.3052	6.41748	3.63267	2.52083
Full	21.7654	12.6234	6.22537	3.82574	2.57106
Full	21.7517	12.4228	6.35421	3.77851	2.53356
Full	21.7185	12.4132	6.32666	3.64641	2.6145
Full	21.7723	12.5723	6.28203	3.65354	2.56523
Full	21.746	12.3543	6.32836	3.6302	2.67331
Full	21.7798	12.3428	6.42738	3.67524	2.52407
Full	21.7346	12.616	6.35024	3.73147	2.65127
Full	21.7587	12.4363	6.36116	3.73711	2.54352
Full	21.7535	12.2984	6.31286	3.82666	2.49378
Full	21.7193	12.5447	6.3217	3.74205	2.56259
Full	21.8007	12.3704	6.45344	3.79539	2.42255
Full	21.7487	12.3692	6.36615	3.73841	2.54814
Full	21.7799	12.5036	6.35355	3.7292	2.50988
Full	21.7112	12.3955	6.38248	3.69172	2.47481
Full	21.765	12.5065	6.37381	3.6483	2.59846
Full	21.7729	12.4365	6.38394	3.69203	2.56718
Full	21.6973	12.376	6.41411	3.70552	2.45812
Full	21.7731	12.3298	6.33624	3.65642	2.46127
Full	21.6916	12.4868	6.3509	3.61536	2.53053
Full	21.7807	12.4575	6.45538	3.63888	2.49129
Full	21.7483	12.3293	6.70434	3.63026	2.50818
Full	21.7411	12.4676	6.72925	3.56427	2.49609
Full	21.7649	12.3658	6.53668	3.61813	2.49949
Full	21.6786	12.3857	6.49231	3.61325	2.56935
Full	21.7549	12.4323	6.43199	3.64519	2.5227
Full	21.7592	12.3377	6.40877	3.62661	2.44287
Full	21.8156	12.4723	6.39305	3.54835	2.5282
Full	21.741	12.4497	6.37933	3.63769	2.863
Full	21.7157	12.3581	6.40663	3.65767	2.56557
Full	21.7897	12.4038	6.38757	3.69016	2.48819
Full	21.7723	12.3722	6.31837	3.52882	2.49944
Full	21.7858	12.4377	6.44003	3.63524	2.57575
Full	21.729	12.3508	6.32538	3.5698	2.59964
Full	21.7401	12.4606	6.41008	3.67245	2.52032
Full	21.7482	12.4048	6.38744	3.61946	2.57824
Full	21.7621	12.3623	6.32282	3.51987	2.50383
Full	21.7813	12.5322	6.42926	3.53424	2.49578
Full	21.7293	12.5451	6.37052	3.60138	2.49505
Full	21.7349	12.2809	6.3476	3.5963	2.54972
Full	21.745	12.5086	6.29002	3.63002	2.56019
Full	21.7744	12.463	6.38237	3.64252	2.47347
Full	21.7396	12.3388	6.34496	3.66426	2.54829
Full	21.7703	12.5295	6.39428	3.6718	2.5036
Full	21.7098	12.3365	6.3755	3.53448	2.56089
Full	21.7041	12.3633	6.38653	3.55057	2.6164
Full	21.7717	12.4686	6.38511	3.5531	2.4977
Full	21.7332	12.5102	6.38572	3.63145	2.60423
Full	21.8082	12.4206	6.45554	3.63415	2.61204
Full	21.7204	13.1209	6.37194	3.66018	2.62773
Full	21.736	13.1781	6.36587	3.64536	2.56974
Full	21.7811	12.7149	6.34173	3.51869	2.58765
Full	21.7322	12.6428	6.32802	3.58746	2.67202
Full	21.8261	12.5951	6.38385	3.54853	2.59216
Full	21.7535	12.3749	6.46724	3.62659	2.50973
Full	21.7859	12.3971	6.47633	3.65529	2.56219
Full	21.755	12.4916	6.31555	3.55062	2.56309
Full	21.7835	12.5814	6.38355	3.58283	2.56561
Full	21.811	12.3908	6.3824	3.57289	2.5162
Full	21.8185	12.422	6.33123	3.56252	2.49097
Full	21.8068	12.4349	6.47375	3.62117	2.51344
Full	21.7793	12.4434	6.72021	3.57222	2.54935
Full	21.8543	12.5621	6.61665	3.6035	2.45126
Full	21.8248	12.5654	6.61626	3.57395	2.52106
Full	21.7712	12.3568	6.46634	3.52026	2.47519
Full	21.8365	12.406	6.58002	3.60989	2.5327
Full	21.7673	12.4665	6.42141	3.73774	2.45991
Full	21.7731	12.5322	6.46131	3.67076	2.47721
Full	21.7562	12.3427	6.46316	3.58825	2.51079
Full	21.8129	12.5504	6.50069	3.6045	2.52541
Full	21.8413	12.5932	6.43001	3.6635	2.4657
Full	21.7881	12.3598	6.50993	3.6625	2.59068
Full	21.7884	12.5965	6.53051	3.58126	2.54744
Full	21.7613	12.5551	6.31808	3.58354	2.57058
Full	21.771	12.3053	6.47104	3.5899	2.48932
Full	21.7953	12.5135	6.38911	3.6747	2.55871
Full	21.8315	12.5353	6.4014	3.59894	2.47241
Full	21.7501	12.5077	6.36117	3.63404	2.54864
Full	21.7781	12.4739	6.24526	3.60305	2.50757
Full	21.7536	12.6129	6.38762	3.67446	2.37326
Full	21.7561	12.6401	6.32015	3.58745	2.5093
Full	21.8655	12.4608	6.43064	3.61538	2.50848
Full	21.7656	12.4636	6.37242	3.67111	2.45933
Full	21.8089	12.4861	6.75001	3.55484	2.49603
Full	21.7433	12.5227	6.71424	3.60428	2.55071
Full	21.802	12.4046	6.61859	3.65162	2.51204
Full	21.8501	12.4481	6.5486	3.53514	2.53924
Full	21.8474	12.6323	6.61474	3.66159	2.62463
Full	21.8211	12.2954	6.41267	3.61096	2.55103
Full	21.7563	12.562	6.42313	3.60212	2.54747
Full	21.8097	12.6387	6.34752	3.62793	2.52881
Full	21.7988	13.3438	6.44694	3.71504	2.56683
Full	21.8527	13.2603	6.41204	3.70575	2.51236
Full	21.7888	12.517	6.3643	3.66244	2.52765
Full	21.7168	12.5384	6.48738	3.60544	2.56891
Full	21.7954	12.5483	6.36901	3.5448	2.5168
Full	21.7695	12.4626	6.5257	3.56719	2.47038
Full	21.7813	12.4554	6.58563	3.60212	2.55663
Full	21.7736	12.5145	6.60605	3.54845	2.46528
Full	21.7414	12.4352	6.42399	3.61362	2.41395
Full	21.7818	12.7876	6.50477	3.66014	2.46919
Full	21.7407	12.3313	6.5093	3.52632	2.5148
Full	21.7647	12.6111	6.34242	3.62853	2.52567
Full	21.7917	12.5632	6.40207	3.88853	2.52205
Full	21.7509	12.2934	6.53363	3.70742	2.46835
Full	21.7367	12.6453	6.60257	3.68153	2.5779
Full	21.7856	12.6818	6.50825	3.5703	2.56722
Full	21.7924	12.5393	6.39435	3.60354	2.51648
Full	21.7702	12.4918	6.40595	3.69809	2.45357
Full	21.7823	12.4919	6.46111	3.66831	2.53134
Full	21.724	12.6119	6.35209	3.60805	2.52802
Full	21.7849	12.5533	6.44236	3.66402	2.52912
Full	21.7402	12.4632	6.29338	3.70327	2.48216
Full	21.7549	12.5336	6.67364	3.56901	2.55125
Full	21.765	12.678	6.67594	3.67945	2.50682
Full	21.749	12.1606	7.71235	3.6429	2.47166
Full	21.7898	12.5554	6.68112	3.6956	2.48324
Full	21.7487	12.5975	6.43629	3.64217	2.51513
Full	21.78	12.3355	6.46527	3.6445	2.48754
Full	21.7321	12.5704	6.51843	3.6639	2.56143
Full	21.8089	12.5134	6.34925	3.67196	2.60582
Full	21.7927	12.6302	6.47557	3.57341	2.58375
Full	21.7489	12.4143	6.40305	3.62692	2.56248
Full	21.7932	12.488	7.44776	3.67051	2.57477
Full	21.7466	12.5553	6.38922	3.65274	2.5317
Full	21.8227	12.6572	6.26198	3.57002	2.51184
Full	21.7848	12.3666	6.42366	3.71431	2.50371
Full	21.7581	12.6259	6.30685	3.58546	2.50556
Full	21.7737	12.5805	6.39588	3.60071	2.55362
Full	21.7308	12.5132	6.37264	3.55541	2.50172
Full	21.8153	12.5226	6.27504	3.57049	2.56744
Full	21.8167	12.5149	6.3663	3.70459	2.63925
Full	21.7739	12.6597	6.38298	3.65591	2.47381
Full	21.7756	12.6402	6.39327	3.66224	2.47635
Full	21.7509	12.2875	6.37308	3.57615	2.4841
Full	21.8018	12.5419	6.33458	3.57492	2.61194
Full	21.7844	12.7307	6.36573	3.61574	2.57469
Full	21.812	12.3365	6.36767	3.68752	2.5736
Full	21.7775	12.5923	6.34894	3.66079	2.53696
Full	21.777	12.6264	6.48475	3.60385	2.65424
Full	21.7636	12.5443	6.73475	3.61679	2.67445
Full	21.8053	12.5685	6.7661	3.6776	2.5968
Full	21.8206	12.5636	6.43079	3.64623	2.65189
Full	21.7736	12.597	6.31821	3.55875	2.53967
Full	21.7598	12.5909	6.40693	3.67255	2.59126
Full	21.762	12.3097	6.37375	3.5863	2.49201
Full	21.7963	12.54	6.32692	3.65579	2.55146
Full	21.7933	12.5058	6.50512	3.61993	2.56257
Full	21.7708	12.4161	6.42158	3.55671	2.50961
Full	21.7525	12.489	6.44876	3.73337	2.48419
Full	21.7502	13.0531	6.29979	3.62833	2.51931
Full	21.7939	13.2401	6.34826	3.58166	2.58575
Full	21.765	12.8439	6.38028	3.53434	2.55348
Full	21.8012	12.6632	6.3716	3.57544	2.53106
Full	21.7087	12.7146	6.38377	3.62764	2.53738
Full	21.7648	12.291	6.27931	3.63335	2.50409
Full	21.7895	12.5781	6.42081	3.6318	2.57836
Full	21.7291	12.6839	6.31849	3.57744	2.49216
Full	21.807	12.5553	6.37741	3.60753	2.50084
Full	21.7095	12.4933	6.40631	3.74826	2.48824
Full	21.7909	12.4784	6.31354	3.65162	2.57902
Full	21.7548	12.5653	6.36004	3.64309	2.56881
Full	21.7525	12.479	6.34349	3.65118	2.58093
Full	21.7739	12.3927	6.42058	3.58	2.59021
Full	21.7567	12.5689	6.41818	3.64862	2.5904
Full	21.7995	12.8104	6.3643	3.55036	2.59471
Full	21.7531	12.34	6.51158	3.66768	2.53929
Full	21.7611	12.6366	6.43335	3.63152	2.57693
Full	21.7556	12.5451	6.43902	3.63364	2.61474
Full	21.7826	12.5952	6.5386	3.71326	2.6624
Full	21.7906	12.5262	6.43877	3.64966	2.54193
Full	21.7464	12.3903	6.46797	3.63214	2.63161
Full	21.76	12.5347	6.35508	3.58306	2.70744
Full	21.7573	12.9657	6.45966	3.60721	2.62233
Full	21.7699	13.7859	6.31264	3.69365	2.68681
Full	21.7763	13.0987	6.39432	3.65512	2.63948
Full	21.789	12.4369	6.60689	3.60688	2.58509
Full	21.803	12.6564	6.60638	3.69618	2.55971
Full	21.7612	12.7847	6.74565	3.60628	2.56104
Full	21.7485	12.6171	6.60481	3.68999	2.57701
Full	21.8028	12.5686	6.52811	3.66899	2.49132
Full	21.8102	12.4325	6.5858	3.58146	2.53549
Full	21.7795	12.6091	6.38573	3.63021	2.47659
Full	21.7885	12.6524	6.36013	3.60199	2.48623
Full	21.7831	12.5608	6.4989	3.55064	2.50129
Full	21.7747	12.5871	6.4808	3.62914	2.60694
Full	21.8704	12.4507	6.39332	3.56941	2.51892
Full	21.7892	12.5864	6.42517	3.65697	2.47726
Full	21.7907	12.6813	6.34666	3.67726	2.53502
Full	21.7245	12.2498	6.36429	3.84871	2.52216
Full	21.7673	12.6345	6.38416	3.66579	2.50013
Full	21.8354	12.5585	6.2879	3.69259	2.45475
Full	21.7409	12.4746	6.44363	3.69609	2.55215
Full	21.776	12.5345	6.29507	3.84668	2.52774
Full	21.7287	12.4549	6.39493	3.80549	2.48934
Full	21.7666	12.5466	6.34134	3.77703	2.55482
Full	21.7558	12.5219	6.38066	3.81601	2.54517
Full	21.7891	12.2157	6.46563	3.64168	2.60403
Full	21.7983	12.6191	6.31013	3.73742	2.46324
Full	21.7482	12.5532	6.54565	3.72079	2.5012
Full	21.7927	12.5448	6.35364	3.69582	2.48685
Full	21.7852	12.6393	6.46791	3.62019	2.59829
Full	21.8511	13.3973	6.40755	3.71024	2.53977
Full	21.7704	13.0799	6.45893	3.64251	2.54233
Full	21.7207	12.5692	6.3956	3.71436	2.48226
Full	21.7851	12.481	6.36145	3.60106	2.47601
Full	21.7549	12.6882	6.35499	3.58694	2.55059
Full	21.7839	12.4821	6.32796	3.62635	2.50512
Full	21.7966	12.4778	6.42265	3.6514	2.50818
Full	21.7621	12.5601	6.31007	3.65842	2.48109
Full	21.7426	12.5872	6.40482	3.70453	2.57728
Full	21.7867	12.6238	6.45469	3.63091	2.57662
Full	21.7901	12.5074	6.45618	3.67346	2.52132
Full	21.7838	12.5458	6.41107	3.72608	2.52638
Full	21.7641	12.4762	6.34981	3.60098	2.53005
Full	21.7473	12.5368	6.49077	3.63269	2.46911
Full	21.7904	12.6898	6.47597	3.63245	2.55104
Full	21.7403	12.297	6.5454	3.72185	2.4884
Full	21.7784	12.7396	6.3114	3.67843	2.49672
Full	21.7983	12.587	6.44569	3.6093	2.56496
Full	21.7544	12.4998	6.48182	3.83907	2.54678
Full	21.8093	12.6073	6.39884	3.70606	2.60048
Full	21.7524	12.4925	6.26437	3.59646	2.58176
Full	21.7913	12.5246	6.46476	3.61798	2.52487
Full	21.775	12.7531	6.29398	3.6475	2.58847
Full	21.7913	12.3472	6.408	3.66619	2.50673
Full	21.8165	12.5856	6.37549	3.65931	2.53302
Full	21.7464	12.4406	6.36535	3.63411	2.56983
Full	21.7981	12.5535	6.39161	3.6855	2.52791
Full	21.7194	12.5218	6.31425	3.64612	2.53452
Full	21.8264	12.3474	6.42195	3.60516	2.62747
Full	21.7755	12.7551	6.32134	3.6189	2.60068
Full	21.785	12.6476	6.41432	3.61627	2.51702
Full	21.797	12.6239	6.40591	3.57481	2.53759
Full	21.7298	12.6393	6.46031	3.65421	2.56535
Full	21.8264	12.561	6.41328	3.65177	2.58249
Full	21.7669	12.5249	6.23659	3.58298	2.48064
Full	21.7844	12.3759	6.3919	3.67552	2.48307
Full	21.7702	12.5543	6.27919	3.62925	2.47022
Full	21.7532	12.6226	6.38042	3.55199	2.54231
Full	21.8042	12.4958	6.39371	3.61826	2.49326
Full	21.8048	12.5241	6.38225	3.61485	2.63492
Full	21.794	12.4429	6.38387	3.62867	2.54316
Full	21.781	12.5884	6.40123	3.70113	2.51537
Full	21.7635	12.5851	6.54655	3.53603	2.49905
Full	21.7733	12.6077	6.58199	3.62823	2.55012
Full	21.8377	12.4891	6.64506	3.68511	2.60684
Full	21.8103	12.3196	6.48887	3.66847	2.53964
Full	21.7834	12.5942	6.48559	3.56657	2.55242
Full	21.7649	12.6306	6.45333	3.54499	2.62546
Full	21.7755	12.5491	6.48714	3.57726	2.52852
Full	21.812	12.6147	6.43419	3.63155	2.50082
Full	21.8132	12.3123	6.39869	3.75021	2.55438
Full	21.8007	12.6004	6.48625	3.61424	2.50625
Full	21.7672	12.6983	6.47539	3.73888	2.57214
Full	21.7656	12.5557	6.31933	3.67238	2.4924
Full	21.8005	12.6503	6.39054	3.68464	2.48733
Full	21.8043	12.3058	6.30258	3.75142	2.47168
Full	21.8138	12.6119	6.40704	3.66217	2.59079
Full	21.7512	12.5762	6.39647	3.84973	2.53748
Giant	23.4311	13.8461	7.45983	4.25525	3.3221
Giant	23.1851	13.1507	7.19096	4.00612	3.19609
Giant	23.0394	12.7887	6.89425	3.73432	2.51954
Giant	23.1591	13.2165	6.64095	3.92607	2.37774
Giant	22.9713	12.6966	6.85347	4.38333	2.61976
Giant	23.201	12.9148	6.66818	3.79921	2.44399
Giant	23.1221	12.7695	6.48134	3.68259	2.55823
Giant	23.173	12.5787	6.51999	3.76772	2.59194
Giant	23.0481	12.5731	6.59105	3.77334	2.50417
Giant	23.166	12.5515	6.54339	3.75225	2.46509
Giant	23.0606	12.7394	6.59708	3.72876	2.59938
Giant	23.0882	12.7061	6.58458	3.68575	2.45694
Giant	23.0981	12.5281	6.56982	3.72424	2.42161
Giant	23.2123	12.5617	6.51474	3.73109	2.33213
Giant	23.0505	12.7749	6.4692	3.85969	2.40184
Giant	23.1672	12.8026	6.48121	3.70912	2.55752
Giant	23.08	12.5178	6.44069	3.74488	2.55048
Giant	23.1824	12.4862	6.4717	3.65437	2.42732
Giant	22.9526	12.6513	6.60911	3.78499	2.42363
Giant	23.1856	12.682	6.49761	3.7283	2.40841
Giant	23.1151	12.6587	6.51482	3.74638	2.49113
Giant	23.1788	12.5227	6.39422	3.78667	2.58439
Giant	23.0367	12.6073	6.43276	3.85358	2.57831
Giant	23.1466	12.6496	6.46097	3.81443	2.46949
Giant	23.0525	12.6364	6.40402	3.77705	2.42391
Giant	23.1063	12.5916	6.48006	3.85139	2.44574
Giant	23.0837	12.5465	6.58544	3.74678	2.40343
Giant	23.1956	12.5846	6.57693	3.77641	2.45614
Giant	23.0541	12.6346	6.49765	3.7415	2.42922
Giant	23.1679	12.5591	6.5349	3.74156	2.39732
Giant	23.0574	12.5565	6.70947	3.72464	2.57752
Giant	23.1656	12.5887	6.8865	3.83976	2.48266
Giant	22.9691	12.5787	7.02561	3.72639	2.41293
Giant	23.1995	12.6521	7.01184	3.66579	2.38707
Giant	23.0807	12.6342	6.90407	3.66425	2.4615
Giant	23.1712	12.4926	6.78372	3.67439	2.50303
Giant	23.0537	12.5581	6.72989	3.70626	2.53082
Giant	23.1475	12.6647	6.89815	3.71062	2.51597
Giant	23.0437	12.771	6.79002	3.81717	2.48649
Giant	23.0718	12.6033	6.64635	3.75691	2.47591
Giant	23.1091	12.5826	6.53071	3.75513	2.48652
Giant	23.2157	12.5913	6.57382	3.69262	2.52066
Giant	23.0303	12.7475	6.63021	3.68057	2.4839
Giant	23.151	12.6824	6.58108	3.75714	2.43698
Giant	23.0406	12.498	6.49195	3.8374	2.44606
Giant	23.2097	12.4916	6.64525	3.84383	2.53138
Giant	22.9599	12.5728	6.60054	3.79587	2.47121
Giant	23.1915	12.6847	6.54696	3.7879	2.41918
Giant	23.0992	12.6295	6.48564	3.69948	2.54962
Giant	23.1759	12.5378	6.47305	3.7911	2.49176
Giant	23.0408	12.6445	6.58147	3.75107	2.44888
Giant	23.1429	12.6705	6.63357	3.73542	2.49687
Giant	23.0432	12.7224	6.53857	3.76711	2.43883
Giant	23.0661	12.5656	6.5079	3.84999	2.47383
Giant	23.1006	12.5405	6.65597	3.79883	2.72491
Giant	23.201	12.668	6.72868	3.87694	2.56609
Giant	23.0619	13.1797	6.58554	3.86155	2.54084
Giant	23.1572	13.7178	6.45858	3.77962	2.69572
Giant	23.0367	13.4815	6.54458	3.88886	2.49963
Giant	23.17	13.4526	6.55473	3.89876	2.5361
Giant	22.977	13.4217	6.54291	3.82661	2.46546
Giant	23.1893	13.2488	6.54179	3.92218	2.45311
Giant	23.0882	13.1313	6.41482	3.8452	2.46797
Giant	23.1498	12.9447	6.47672	3.75084	2.45244
Giant	23.0624	12.9616	6.50192	3.67057	2.432
Giant	23.1622	12.8655	6.58226	3.93682	2.44666
Giant	23.0265	13.0275	6.84103	3.72426	2.44251
Giant	23.0599	12.7456	7.1454	3.75205	2.404
Giant	23.084	13.0007	6.96362	3.82265	2.42481
Giant	23.2215	13.6257	6.59139	3.82916	2.44584
Giant	23.0477	13.4807	6.59969	3.80536	2.45848
Giant	23.1369	13.1905	6.80074	3.67647	2.35168
Giant	23.0384	13.4476	6.50783	3.74947	2.41805
Giant	23.1694	12.8745	6.58	3.78813	2.44365
Giant	22.9763	12.5648	6.77736	3.91617	2.38452
Giant	23.1841	12.9201	6.77573	3.81559	2.45644
Giant	23.094	13.0622	6.77374	3.92071	2.47412
Giant	23.1638	13.0962	6.69176	3.87014	2.40826
Giant	23.0543	13.229	6.65458	3.78927	2.38567
Giant	23.1531	12.8878	6.81242	3.90412	2.40245
Giant	23.0453	12.8431	6.5856	3.8016	2.37084
Giant	23.0809	12.5538	6.55807	3.77155	2.43319
Giant	23.0573	12.8352	6.6555	3.82425	2.41416
Giant	23.2147	12.9832	6.59958	3.72224	2.3931
Giant	23.0702	12.5964	6.54123	3.76079	2.36658
Giant	23.1472	12.7441	6.65011	3.74026	2.40869
Giant	23.0359	12.6298	6.54753	3.79284	2.38044
Giant	23.1616	12.594	6.53055	3.84456	2.39481
Giant	22.9923	12.581	6.4131	3.90819	2.49193
Giant	23.2026	12.8467	6.47877	3.87187	2.47673
Giant	23.0766	12.708	6.53122	3.77762	2.44925
Giant	23.1422	12.567	6.56293	3.70418	2.47751
Giant	23.047	12.6419	6.61085	3.7435	2.44765
Giant	23.1654	12.7254	6.57093	3.78153	2.4629
Giant	23.052	12.5822	6.57001	3.82996	2.38622
Giant	23.0631	12.5427	6.51054	3.78601	2.41868
Giant	23.0802	12.5767	6.56094	3.76574	2.45162
Giant	23.2147	12.6541	6.70494	3.69751	2.39333
Giant	23.0601	12.6014	6.5117	3.91128	2.39349
Giant	23.1445	12.489	6.5172	3.65905	2.40252
Giant	23.0384	12.5752	6.48593	3.69833	2.37216
Giant	23.1534	12.5239	6.47938	3.73494	2.41884
Giant	22.971	12.6998	6.50051	3.69562	2.38062
Giant	23.2023	12.6109	6.50971	3.70601	2.40238
Giant	23.0881	12.4758	6.51026	3.8031	2.40166
Giant	23.163	12.5745	6.55208	3.77523	2.39194
Giant	23.0321	12.6402	6.51203	3.7928	2.44744
Giant	23.155	12.6779	6.39325	3.84561	2.45033
Giant	23.0687	12.6027	6.50971	3.77528	2.33595
Giant	23.0725	12.5868	6.45987	3.74967	2.49763
Giant	23.0766	12.5329	6.52023	3.68899	2.39247
Giant	23.1923	12.6786	6.47357	3.74321	2.40146
Giant	23.0737	12.6124	6.52117	3.72878	2.39624
Giant	23.1665	12.3956	6.46724	3.75923	2.37662
Giant	23.0246	12.3677	6.54852	3.89216	2.41669
Giant	23.1444	12.5808	6.47392	3.93992	2.41941
Giant	22.9878	12.6473	6.44986	3.8403	2.41542
Giant	23.2051	12.5862	6.46882	4.21301	2.40001
Giant	23.1022	12.6352	6.49122	4.50108	2.41197
Giant	23.147	12.749	6.48526	4.54476	2.38689
Giant	23.0435	12.6347	6.54639	3.93262	2.38928
Giant	23.1524	12.6795	6.49498	3.79427	2.43454
Giant	23.0522	12.6354	6.47089	3.85291	2.39993
Giant	23.0833	12.601	6.51273	3.93734	2.47397
Giant	23.0785	12.5742	6.4821	4.35642	2.45791
Giant	23.2014	12.6007	6.4315	4.20051	2.43075
Giant	23.0453	12.5749	6.43547	3.93515	2.42268
Giant	23.1585	12.5165	6.53592	3.95712	2.3611
Giant	23.0656	12.5847	6.50732	4.11762	2.34904
Giant	23.154	12.6904	6.54875	3.8566	2.35998
Giant	22.9508	12.6657	6.5037	3.92534	2.39146
Giant	23.201	12.6876	6.42421	3.98791	2.38986
Giant	23.1183	12.4082	6.4926	4.12893	2.3907
Giant	23.155	12.5794	6.42933	4.25703	2.46531
Giant	23.0312	12.6407	6.42536	4.13826	2.3899
Giant	23.1498	12.7077	6.52597	3.93229	2.49682
Giant	23.0721	12.4468	6.52618	4.08516	2.44388
Giant	23.1036	12.4738	6.47244	3.86053	2.4412
Giant	23.0662	12.5541	6.58725	3.79939	2.38232
Giant	23.1937	12.5272	6.43592	3.90435	2.42806
Giant	23.0494	12.5546	6.45968	3.99891	2.32679
Giant	23.1706	12.4578	6.45648	3.89736	2.38528
Giant	23.0451	12.5582	6.47171	4.57467	2.45459
Giant	23.1568	12.5768	6.47364	3.96362	2.48539
Giant	22.9663	12.6397	6.44128	4.03214	2.46895
Giant	23.2043	12.5099	6.52826	3.91453	2.40042
Giant	23.0942	12.5432	6.46249	3.69814	2.36439
Giant	23.1679	12.5765	6.47731	4.16899	2.3463
Giant	23.0467	12.7969	6.50489	4.02783	2.44089
Giant	23.1366	12.6621	6.49391	3.78197	2.39031
Giant	23.0508	12.6114	6.42211	3.72769	2.3812
Giant	23.0837	12.5592	6.43283	3.70325	2.41215
Giant	23.0949	12.6507	6.39276	3.8993	2.497
Giant	23.2102	12.6501	6.4503	3.70601	2.39546
Giant	23.0296	12.523	6.50521	3.73948	2.38573
Giant	23.1551	12.6204	6.48783	3.68045	2.51816
Giant	23.0587	12.6465	6.55799	3.6546	2.45122
Giant	23.1626	12.699	6.47471	3.74196	2.35187
Giant	22.952	12.6604	6.47567	3.74862	2.45971
Giant	23.1803	12.5566	6.44554	3.72915	2.42306
Giant	23.1119	12.6701	6.4046	3.7146	2.42351
Giant	23.1831	12.6438	6.48069	3.76156	2.39417
Giant	23.0275	12.5977	6.46854	3.72427	2.38091
Giant	23.1346	12.5403	6.51375	3.81402	2.42363
Giant	23.0552	12.6247	6.50004	3.72348	2.48758
Giant	23.098	12.6315	6.63389	3.78188	2.40727
Giant	23.0962	12.599	6.49208	3.64689	2.53074
Giant	23.189	12.6404	6.51888	3.72313	2.40067
Giant	23.0614	12.5086	6.57464	3.65819	2.48296
Giant	23.1567	12.5304	6.45027	3.67643	2.35569
Giant	23.0401	12.7012	6.5376	3.65576	2.40551
Giant	23.1718	12.6257	6.53529	3.77514	2.40635
Giant	22.9685	12.499	6.53305	3.87088	2.4092
Giant	23.1921	12.505	6.58494	3.7836	2.43431
Giant	23.0836	12.6002	6.55968	3.77109	2.38292
Giant	23.1691	12.6561	6.50958	3.973	2.43188
Giant	23.0574	12.6342	6.5176	3.81982	2.4366
Giant	23.1487	12.5123	6.46924	3.74291	2.38649
Giant	23.0343	12.804	6.45603	3.74129	2.52063
Giant	23.0669	12.6679	6.45493	3.71361	2.44754
Giant	23.111	12.5464	6.51998	3.85812	2.4876
Giant	23.2065	12.5049	6.80064	3.74873	2.49111
Giant	23.0439	12.5457	6.6992	3.74105	2.47676
Giant	23.1386	12.605	6.66918	3.70208	2.44205
Giant	23.048	12.6742	6.6373	3.73152	2.42131
Giant	23.1824	12.6829	6.48198	3.69301	2.44516
Giant	22.966	12.6025	6.52466	3.66167	2.5166
Giant	23.1728	12.5626	6.54957	3.75714	2.53139
Giant	23.0978	12.7089	6.51723	3.72731	2.53429
Giant	23.1754	12.5807	6.49409	3.74684	2.45227
Giant	23.0515	12.5029	6.53121	3.72987	2.58196
Giant	23.1442	12.5701	6.52694	3.66895	2.65421
Giant	23.0524	12.6502	6.43619	3.71601	2.54427
Giant	23.0894	12.5201	6.42758	3.67904	2.59036
Giant	23.0841	12.704	6.46964	3.71858	2.9283
Giant	23.2119	12.5519	6.47161	3.68807	2.59319
Giant	23.0561	12.6519	6.49601	3.61272	2.48728
Giant	23.1493	12.7193	6.57381	3.63654	2.54812
Giant	23.0426	12.7967	6.4315	3.70011	2.4967
Giant	23.1625	12.6349	6.50698	3.66778	2.48119
Giant	22.984	12.5032	6.45825	3.7242	2.50668
Giant	23.2084	12.6761	6.48215	3.70435	2.49497
Giant	23.0726	12.6677	6.41286	3.75987	2.55287
Giant	23.1552	12.6854	6.43858	3.8419	2.5323
Giant	23.0668	12.6134	6.46051	3.83211	2.42998
Giant	23.1659	12.6815	6.49011	3.72632	2.4335
Giant	23.035	12.6895	6.69806	3.80063	2.4406
Giant	23.0666	12.5896	6.67276	3.76909	2.42077
Giant	23.0884	12.5582	6.63802	3.63977	2.38211
Giant	23.2395	12.5606	6.61415	3.78584	2.37968
Giant	23.0485	12.5647	6.7436	3.68257	2.39608
Giant	23.1468	12.5609	6.57966	3.6834	2.47853
Giant	23.0419	12.6177	6.60298	3.64722	2.47648
Giant	23.182	12.4898	6.52056	3.74726	2.40388
Giant	22.9768	12.59	6.48522	3.69548	2.36217
Giant	23.1907	12.7346	6.51013	3.83864	2.41515
Giant	23.0919	12.6642	6.58733	3.82524	2.56086
Giant	23.1681	12.5059	6.5006	3.71618	2.39676
Giant	23.0437	12.6251	6.48453	3.91983	2.42181
Giant	23.163	12.5306	6.51008	3.81617	2.5256
Giant	23.0487	12.5907	6.54978	3.70856	2.34605
Giant	23.0787	12.5776	6.47205	3.7292	2.37676
Giant	23.0853	12.5292	6.50346	3.67975	2.30214
Giant	23.2148	12.5925	6.52328	3.75352	2.33319
Giant	23.0717	12.7088	6.60944	3.83509	2.31991
Giant	23.1536	12.6816	6.45322	3.73653	2.31444
Giant	23.0218	12.4977	6.48194	3.71988	2.34103
Giant	23.1657	12.5834	6.45937	3.67664	2.31679
Giant	22.9864	12.6346	6.46348	3.72614	2.34727
Giant	23.2043	12.6744	6.46399	3.71289	2.36412
Giant	23.0867	12.5127	6.46316	3.72197	2.32486
Giant	23.151	12.5936	6.46416	3.7191	2.29917
Giant	23.0455	12.6238	6.48084	3.75665	2.32388
Giant	23.1675	12.6559	6.52962	3.72653	2.39214
Giant	23.0488	12.5903	6.44863	3.72424	2.35441
Giant	23.0693	12.6187	6.51657	3.67248	2.31905
Giant	23.0784	12.5826	6.43946	3.66252	2.30279
Giant	23.205	12.7257	6.42584	3.67551	2.38298
Giant	23.0572	12.6706	6.49298	3.6382	2.38245
Giant	23.1616	12.5458	6.49992	3.75605	2.34068
Giant	23.0382	12.5666	6.48722	3.72551	2.3868
Giant	23.1571	12.6757	6.48815	4.01767	2.36421
Giant	22.9621	12.6172	6.60548	3.95019	2.37911
Giant	23.2079	12.5497	6.45618	4.06051	2.32191
Giant	23.1053	12.5773	6.50249	3.79513	2.39089
Giant	23.1493	12.5778	6.40772	4.00048	2.25632
Giant	23.0407	12.6403	6.4641	3.81474	2.35676
Giant	23.1599	12.5295	6.42903	3.75658	2.38926
Giant	23.0739	12.4969	6.50723	3.69104	2.31786
Giant	23.0879	12.5761	6.51227	3.73242	2.35005
Giant	23.0673	12.701	6.50758	3.76261	2.36216
Giant	23.2049	12.6527	6.49175	3.968	2.33948
Giant	23.0736	12.5328	6.45711	3.83198	2.26978
Giant	23.1734	12.5587	6.42812	4.02388	2.38328
Giant	23.0309	12.7094	6.45267	4.29586	2.3892
Giant	23.1471	12.6518	6.48455	4.0965	2.38014
Giant	22.9912	12.4725	6.51036	4.37518	2.37763
Giant	23.2167	12.4704	6.46715	4.21938	2.25487
Giant	23.0986	12.6271	6.52987	3.87652	2.39285
Giant	23.1524	12.6521	6.54247	3.75582	2.38685
Giant	23.0438	12.5325	6.43401	3.77454	2.38883
Giant	23.1517	12.4685	6.51155	3.81014	2.37565
Giant	23.0574	12.5517	6.43588	4.02003	2.39801
Giant	23.0734	12.6348	6.36943	4.03197	2.35009
Giant	23.0834	12.6138	6.45186	4.19495	2.32423
Giant	23.2095	12.5053	6.39449	4.3499	2.27781
Giant	23.0428	12.5851	6.48536	4.09523	2.28091
Giant	23.1612	12.6644	6.45119	4.01267	2.3733
Giant	23.0431	12.7011	6.60607	4.3203	2.37985
Giant	23.1603	12.5089	6.49783	4.70705	2.36496
Giant	22.9519	12.538	6.46843	3.93007	2.3597
Giant	23.1967	12.6362	6.42727	3.88754	2.38278
Giant	23.1158	12.7123	6.38781	3.97564	2.37995
Giant	23.1646	12.6428	6.45998	4.07166	2.39738
Giant	23.0305	12.5366	6.52101	4.04583	2.48085
Giant	23.1354	12.5882	6.55189	4.24314	2.46129
Giant	23.0735	12.8597	6.55121	3.8873	2.41855
Giant	23.0986	12.5713	6.53629	3.69147	2.42888
Giant	23.0771	12.5017	6.54009	3.75458	2.34991
Giant	23.2017	12.5474	6.51177	3.72433	2.47466
Giant	23.0496	12.5917	6.40483	3.65357	2.41508
Giant	23.1759	12.7218	6.44833	3.75383	2.42135
Giant	23.0472	12.5726	6.46902	3.77858	2.44029
Giant	23.1458	12.5501	6.5215	3.79082	2.37906
Giant	22.972	12.5622	6.55139	3.68913	2.42161
Giant	23.2063	12.6231	6.55296	3.73421	2.36195
Giant	23.1095	12.4816	6.52801	3.73913	2.34356
Giant	23.1673	12.6153	6.44246	3.6991	2.36023
Giant	23.0442	12.5907	6.42888	3.64846	2.41089
Giant	23.1527	12.6799	6.48719	3.63847	2.34497
Giant	23.0385	12.6403	6.52251	3.68785	2.36185
Giant	23.0931	12.4586	6.44805	3.78755	2.44983
Giant	23.0988	12.5962	6.52185	3.69961	2.38463
Giant	23.21	12.6733	6.59445	3.63963	2.42082
Giant	23.0501	12.6918	6.49139	3.71042	2.32798
Giant	23.151	12.512	6.5212	3.68413	2.34641
Giant	23.0585	12.5332	6.48911	3.77677	2.39348
Giant	23.1821	12.5314	6.46598	3.68606	2.43582
Giant	22.9507	12.7081	6.4635	3.68758	2.49372
Giant	23.1874	12.5678	6.50382	3.71281	2.4806
Giant	23.1141	12.548	6.52559	3.69429	2.46821
Giant	23.174	12.6815	6.51154	3.62037	2.3848
Giant	23.0454	12.7399	6.55706	3.6776	2.42556
Giant	23.1336	12.59	6.49236	3.68897	2.38604
Giant	23.0567	12.5427	6.44993	3.75232	2.45766
Giant	23.1112	12.6232	6.44674	3.64885	2.39332
Giant	23.0864	12.6819	6.39236	3.69283	2.53316
Giant	23.2049	12.5454	6.42247	3.7167	2.44184
Giant	23.0506	12.5887	6.49462	3.7203	2.37683
Giant	23.1528	12.5967	6.47449	3.65806	2.39956
Giant	23.0604	12.6339	6.51889	3.70806	2.39858
Giant	23.1597	12.6481	6.43899	3.69283	2.43361
Giant	22.9763	12.5254	6.70341	3.65875	2.40312
Giant	23.1973	12.595	7.06917	3.688	2.37182
Giant	23.1033	12.6888	6.75746	3.71536	2.40108
Giant	23.1758	12.6746	6.94381	3.75066	2.37458
Giant	23.0559	12.5486	6.97002	3.79276	2.48015
Giant	23.146	12.5855	6.7316	3.75082	2.46658
Giant	23.0523	12.7946	6.52649	3.76587	2.37377
Giant	23.066	12.678	6.50879	3.80704	2.4311
Giant	23.1153	12.6157	6.6626	3.87309	2.39695
Giant	23.2163	12.5907	6.53396	3.72201	2.37786
Giant	23.0308	12.65	6.47157	3.68045	2.40507
Giant	23.1502	12.7242	6.48346	3.72319	2.42209
Giant	23.043	12.5843	6.54278	3.75077	2.34503
Giant	23.1817	12.6177	6.7637	3.67349	2.41034
Giant	22.97	12.7915	6.70327	3.77847	2.35083
Giant	23.1715	12.6999	6.79917	3.75317	2.36173
Giant	23.0887	12.619	6.84944	3.7399	2.3954
Giant	23.1729	12.5449	6.58299	3.73643	2.40722
Giant	23.037	12.6663	6.78799	3.69651	2.3634
Giant	23.1399	12.7041	6.58694	3.70297	2.28643
Giant	23.0395	12.6176	6.49122	3.71667	2.40911
Giant	23.0717	12.5884	6.54503	3.70508	2.37645
Giant	23.0849	12.6787	6.71586	3.7445	2.37956
Giant	23.2068	12.9549	6.52779	3.72343	2.47675
Giant	23.0566	12.6742	6.44645	3.79707	2.43455
Giant	23.1478	12.5236	6.49228	3.70489	2.40981
Giant	23.0201	12.6282	6.44714	3.74458	2.3668
Giant	23.1755	12.7592	6.48639	3.70918	2.36273
Giant	22.9732	12.6592	6.46234	3.66316	2.45058
Giant	23.1842	12.542	6.56399	3.64411	2.34554
Giant	23.0913	12.5348	6.56643	3.71877	2.36538
Giant	23.166	12.735	6.46887	3.70933	2.43761
Giant	23.0544	12.5987	6.49243	3.69036	2.39185
Giant	23.1704	12.5394	6.42931	3.66183	2.4273
Giant	23.0247	12.5487	6.43944	3.66516	2.42313
Giant	23.063	13.1034	6.47095	3.72433	2.45065
Giant	23.0776	13.582	6.50558	3.72533	2.35339
Giant	23.2183	13.5792	6.50879	3.66277	2.44255
Giant	23.0441	13.4941	6.57483	3.73239	2.45699
Giant	23.1301	13.4263	6.40938	3.74062	2.35517
Giant	23.033	13.1279	6.43924	3.67948	2.37221
Giant	23.1657	12.644	6.44681	3.71016	2.40676
Giant	22.9643	12.6834	6.40686	3.72415	2.36072
Giant	23.1791	13.6701	6.46617	3.6513	2.39181
Giant	23.0922	13.5752	6.41867	3.71712	2.3764
Giant	23.1511	13.3876	6.45826	3.6987	2.42967
Giant	23.0465	12.6857	6.56375	3.67163	2.39386
Giant	23.1575	12.659	6.49723	3.70901	2.41151
Giant	23.0494	13.1955	6.41913	3.70963	2.4316
Giant	23.0671	12.6716	6.41559	3.65161	2.5036
Giant	23.0708	12.6829	6.33944	3.73277	2.36518
Giant	23.2119	13.014	6.40743	3.71125	2.44234
Giant	23.069	12.7266	6.42326	3.67408	2.38894
Giant	23.144	13.0771	6.5468	3.68171	2.41426
Giant	23.0265	12.7134	6.5105	3.71905	2.39989
Giant	23.1446	13.0865	6.56555	3.69317	2.36304
Giant	22.9867	12.8181	6.52139	3.73006	2.35336
Giant	23.2045	12.7842	6.54318	3.70496	2.36012
Giant	23.0765	12.7646	6.44941	3.6677	2.38196
Giant	23.148	12.5824	6.42684	3.70042	2.4033
Giant	23.0565	12.6197	6.48383	3.68324	2.3733
Giant	23.1641	12.7351	6.49414	3.6911	2.52235
Giant	23.0487	12.694	6.53262	3.65193	2.45329
Giant	23.0719	12.6569	6.52323	3.70004	2.44567
Giant	23.0861	12.8045	6.46851	3.66558	2.47765
Giant	23.2073	12.6917	6.47479	3.6856	2.42352
Giant	23.058	12.4792	6.49011	3.65282	2.4455
Giant	23.1491	12.5978	6.4399	3.70034	2.44595
Giant	23.0401	12.6708	6.42454	3.69393	2.47475
Giant	23.1589	12.7436	6.46999	3.67652	2.45025
Giant	22.9925	12.5898	6.46289	3.71096	2.44919
Giant	23.202	12.5652	6.52459	3.70714	2.46651
Giant	23.109	12.7301	6.53587	3.70252	2.46284
Giant	23.1612	12.6779	6.57642	3.81361	2.42995
Giant	23.0224	12.5901	6.47576	3.79553	2.48185
Giant	23.1583	12.5533	6.38421	3.80987	2.56453
Giant	23.0655	12.611	6.42795	3.94658	2.46055
Giant	23.071	12.7263	6.44277	3.8132	2.41468
Giant	23.0726	12.5362	6.42403	3.7679	2.5318
Giant	23.205	12.6573	6.4842	3.87979	2.59622
Giant	23.0686	12.6017	6.55257	3.74852	2.54949
Giant	23.1794	12.6644	6.51693	3.89883	2.61029
Giant	23.0233	12.6332	6.42322	3.92445	2.56651
Giant	23.1538	12.5118	6.40763	3.853	2.56474
Giant	22.9716	12.5383	6.36874	3.87323	2.50089
Giant	23.2053	12.7565	6.43566	3.8571	2.44306
Giant	23.0992	12.7292	6.43321	4.07489	2.41348
Giant	23.1577	12.5255	6.5136	4.10405	2.33148
Giant	23.048	12.5413	6.60539	4.28682	2.41099
Giant	23.157	12.8039	6.45049	4.86153	2.48672
Giant	23.0552	12.606	6.47273	3.98026	2.54111
Giant	23.0776	12.6194	6.40297	3.6903	2.53496
Giant	23.0694	12.5215	6.47984	3.69146	2.5772
Giant	23.1986	12.724	6.44087	3.68842	2.49089
Giant	23.042	12.7109	6.43947	3.62566	2.53636
Giant	23.1585	12.4751	6.48449	3.68029	2.47539
Giant	23.0475	12.5421	6.58705	3.69335	2.44935
Giant	23.1596	12.6465	6.45072	3.65656	2.39216
Giant	22.9495	12.6955	6.45549	3.63074	2.39193
Giant	23.1871	12.5857	6.44011	3.75786	2.47476
Giant	23.1191	12.6421	6.44448	3.71177	2.51213
Giant	23.1584	12.7092	6.46858	3.73206	2.36078
Giant	23.0378	12.6232	6.49597	3.59452	2.38271
Giant	23.1301	12.5615	6.47975	3.65572	2.38918
Giant	23.0631	12.489	6.49582	3.66997	2.46164
Giant	23.1017	12.6189	6.44168	3.68559	2.41316
Giant	23.0722	12.6382	6.51633	3.65496	2.46057
Giant	23.1951	12.6012	6.47002	3.65175	2.34797
Giant	23.0601	12.5809	6.43975	3.59258	2.40269
Giant	23.1697	12.6253	6.42367	3.67366	2.42395
Giant	23.0455	12.6772	6.62512	3.69657	2.37875
Giant	23.1581	12.655	6.46353	3.64316	2.41479
Giant	22.9699	12.5016	6.7715	3.69607	2.37206
Giant	23.1997	12.5236	6.92819	3.69438	2.32129
Giant	23.093	12.7654	6.72702	3.65609	2.37425
Giant	23.1659	12.6875	6.6797	3.62961	2.43676
Giant	23.0425	12.4765	6.76443	3.70348	2.39927
Giant	23.145	12.5515	6.56579	3.63801	2.4327
Giant	23.0388	12.6299	6.47301	3.67688	2.43125
Giant	23.0908	12.6416	6.46538	3.63835	2.46415
Giant	23.0923	12.5203	6.54158	3.69187	2.36011
Giant	23.2113	12.7409	6.65866	3.68526	2.35636
Giant	23.0232	12.7416	6.49042	3.65085	2.36393
Giant	23.1488	12.5747	6.4461	3.62807	2.36475
Giant	23.0553	12.4767	6.57652	3.63667	2.38098
Giant	23.17	12.665	6.47622	3.63629	2.37393
Giant	22.9581	12.8963	6.52347	3.63257	2.39896
Giant	23.1679	12.6778	6.52681	3.70472	2.3992
Giant	23.1196	13.199	6.58648	3.72936	2.39032
Giant	23.1802	12.842	6.49769	3.6539	2.36012
Giant	23.0336	12.8687	6.51537	3.67247	2.45038
Giant	23.1445	12.6009	6.48017	3.77907	2.48355
Giant	23.0493	12.5268	6.46575	3.8296	2.40616
Giant	23.0933	12.7017	6.46504	3.95361	2.38745
Giant	23.0857	12.6753	6.45215	3.73736	2.32202
Giant	23.1974	12.5619	6.52638	3.69623	2.29447
Giant	23.0474	12.5858	6.57945	3.70387	2.34254
Giant	23.1632	12.7412	6.49966	3.81235	2.33649
Giant	23.043	12.6482	6.47204	3.73468	2.38163
Giant	23.1669	12.647	6.45004	3.68508	2.3416
Giant	22.9646	12.5432	6.4802	3.69364	2.34149
Giant	23.2003	12.6453	6.46577	3.66338	2.28149
Giant	23.0867	12.6859	6.5056	3.63819	2.31644
Giant	23.1731	12.5161	6.50584	3.62979	2.36235
Giant	23.064	12.6224	6.58857	3.73997	2.35193
Giant	23.1585	12.7448	6.47036	3.69436	2.37768
Giant	23.0304	12.6264	6.45715	3.71681	2.4628
Giant	23.0668	12.5821	6.52894	3.67889	2.40295
Giant	23.1024	12.6077	6.47508	3.66109	2.34978
Giant	23.2149	12.6248	6.44547	3.62977	2.33373
Giant	23.0353	12.7556	6.47217	3.6569	2.4232
Giant	23.1349	12.5807	6.50912	3.68519	2.38837
Giant	23.0502	12.5811	6.5253	3.67992	2.29393
Giant	23.1798	12.6612	6.50437	3.64804	2.39918
Giant	22.9583	12.5425	6.51191	3.66233	2.40823
Giant	23.1882	12.5301	6.43884	3.63791	2.35173
Giant	23.0913	12.5235	6.55365	3.62913	2.40563
Giant	23.1617	12.7253	6.44725	3.63895	2.34804
Giant	23.0558	12.7769	6.49131	3.66861	2.32674
Giant	23.1405	12.4463	6.47875	3.68864	2.36973
Giant	23.0482	12.6091	6.55428	3.61828	2.33245
Giant	23.0801	12.6793	6.50129	3.67674	2.38478
Giant	23.0879	12.758	6.51365	3.70307	2.3758
Giant	23.209	12.4802	6.51862	3.69233	2.40062
Giant	23.0502	12.5528	6.54029	3.6719	2.34239
Giant	23.1514	12.6968	6.54177	3.67318	2.40188
Giant	23.0336	12.645	6.56478	3.59399	2.37545
Giant	23.1691	12.5948	6.59621	3.64227	2.43289
Giant	22.9897	12.6173	6.68431	3.64593	2.43538
Giant	23.2051	12.6656	6.5324	3.64213	2.41551
Giant	23.08	12.6089	6.67569	3.66611	2.44106
Giant	23.1548	12.5439	6.39274	3.62688	2.3761
Giant	23.071	12.6215	6.51098	3.63183	2.34015
Giant	23.1564	12.6167	6.42201	3.61092	2.41856
Giant	23.053	12.6701	6.52163	3.66125	2.35476
Giant	23.0606	12.6174	6.49311	3.65279	2.34926
Giant	23.0923	12.6057	6.52652	3.74593	2.33629
Giant	23.227	12.7034	6.46919	3.74405	2.31069
Giant	23.0509	12.7155	6.46299	3.6464	2.36669
Giant	23.1343	12.6479	6.41434	3.66188	2.33084
Giant	23.0482	12.741	6.48333	3.64637	2.45301
Giant	23.1559	12.768	6.44401	3.64411	2.42902
Giant	22.9806	12.7121	6.49427	3.66959	2.34798
Giant	23.1844	12.6294	6.49524	3.67243	2.40462
Giant	23.1037	12.5786	6.60198	3.58847	2.36008
Giant	23.1571	12.7421	6.51391	3.61609	2.38158
Giant	23.0483	12.7464	6.48911	3.63375	2.33591
Giant	23.1622	12.5442	6.44898	3.65239	2.3109
Giant	23.0551	12.5972	6.4497	3.67389	2.33944
Giant	23.063	12.6714	6.54779	3.71781	2.38007
Giant	23.0762	12.7543	6.49443	3.63587	2.31871
Giant	23.2107	12.5943	6.49739	3.69069	2.31372
Giant	23.072	12.5463	6.56306	3.67659	2.2745
Giant	23.166	12.5399	6.41379	3.70293	2.42906
Giant	23.0201	12.7189	6.57409	3.69367	2.47061
Giant	23.1469	12.5325	6.46587	3.66318	2.40473
Giant	22.9876	12.5472	6.38628	3.64817	2.39276
Giant	23.2058	12.5733	6.49323	3.69626	2.40886
Giant	23.0881	12.6793	6.51506	3.63749	2.33661
Giant	23.1459	12.5607	6.49408	3.67221	2.39473
Giant	23.0647	12.7034	6.59229	3.63389	2.38406
Giant	23.1736	12.5876	6.42313	3.66191	2.31545
Giant	23.0452	12.601	6.61487	3.64473	2.39506
Giant	23.0657	12.5294	6.49118	3.64854	2.32006
Giant	23.0776	12.4973	6.39639	3.73777	2.39109
Giant	23.202	12.7428	6.40041	3.67083	2.4557
Giant	23.0643	12.7007	6.43307	3.67378	2.47291
Giant	23.1581	12.4853	6.54719	3.67372	2.49771
Giant	23.037	12.536	6.54988	3.68428	2.39095
Giant	23.155	12.5935	6.45883	3.71107	2.39446
Giant	22.9596	12.6269	6.48379	3.73093	2.36204
Giant	23.2119	12.4842	6.36734	3.78743	2.31079
Giant	23.1007	12.5761	6.49405	3.79893	2.36996
Giant	23.1569	12.5907	6.47689	3.81781	2.36536
Giant	23.0373	12.6264	6.55203	3.76596	2.38152
Giant	23.1441	12.5274	6.51659	3.71546	2.3541
Giant	23.0714	12.6666	6.4998	3.70813	2.38019
Giant	23.0891	12.6286	6.44903	3.88365	2.44051
Giant	23.0607	12.6741	6.52191	4.06224	2.49037
Giant	23.2064	12.4926	6.45924	3.92413	2.57874
Giant	23.0695	12.6445	6.47529	3.79414	2.43029
Giant	23.1704	12.6558	6.57716	3.8405	2.44355
Giant	23.0416	12.6334	6.43403	4.10251	2.44194
Giant	23.145	12.6583	6.49036	3.97845	2.38924
Giant	22.9699	12.614	6.59679	4.2781	2.44717
Giant	23.2202	12.7465	6.48051	4.25213	2.39127
Giant	23.101	12.5951	6.4705	4.23162	2.41877
Giant	23.162	12.6017	6.45786	3.99101	2.41436
Giant	23.0428	12.6073	6.38985	4.22653	2.57134
Giant	23.1633	12.6543	6.44954	3.76816	2.45144
Giant	23.0608	12.5717	6.51542	3.66732	2.40654
Giant	23.08	12.5737	6.51251	3.66086	2.30904
Giant	23.0842	12.7379	6.50706	3.68785	2.44883
Giant	23.2075	12.5968	6.49951	3.70497	2.42149
Giant	23.0415	12.5299	6.44463	3.63247	2.39681
Giant	23.1625	12.6696	6.43888	3.67242	2.3744
Giant	23.048	13.0688	6.44141	3.69799	2.38765
Giant	23.151	13.5555	6.49602	3.76566	2.46591
Giant	22.9674	13.4508	6.49053	3.65507	2.45858
Giant	23.1826	13.2899	6.64751	3.76299	2.40404
Giant	23.1227	13.2802	6.5692	3.72035	2.42193
Giant	23.175	13.2632	6.45766	3.96397	2.38916
Giant	23.0305	13.1246	6.44176	3.95252	2.43086
Giant	23.1339	13.139	6.3764	3.88974	2.35079
Giant	23.065	13.1518	6.39917	3.8349	2.40344
Giant	23.0971	12.8566	6.45142	3.95747	2.40227
Giant	23.0776	12.8748	6.46789	3.83795	2.44019
Giant	23.1891	12.761	6.58605	3.73796	2.37697
Giant	23.0639	12.985	6.49135	3.73477	2.34773
Giant	23.1751	12.7578	6.48475	3.63007	2.38679
Giant	23.0429	12.7381	6.39056	3.78137	2.39366
Giant	23.1504	12.8004	6.43723	3.76095	2.36169
Giant	22.9715	12.5862	6.44534	3.76545	2.3562
Giant	23.1928	12.5774	6.47501	3.63645	2.4277
Giant	23.1045	12.7666	6.42235	3.7068	2.41156
Giant	23.1751	12.7639	6.53816	3.69658	2.38739
Giant	23.0503	12.5909	6.40837	3.66481	2.36827
Giant	23.1489	12.6847	6.54975	3.64659	2.34199
Giant	23.0576	12.7955	6.56511	3.67909	2.39246
Giant	23.0906	12.5699	6.45562	3.66884	2.39983
Giant	23.0931	12.6522	6.47948	3.65607	2.47103
Giant	23.1998	12.5801	6.46177	3.80797	2.41293
Giant	23.0454	12.6553	6.49765	3.71756	2.41156
Giant	23.1452	12.6446	6.56147	3.69762	2.42902
Giant	23.0686	12.53	6.51246	3.61239	2.35118
Giant	23.1702	12.6286	6.47803	3.66276	2.42296
Giant	22.9472	12.8526	6.46915	3.69553	2.35182
Giant	23.1787	12.6175	6.43129	3.73775	2.41015
Giant	23.0983	12.4975	6.31922	3.62309	2.4025
Giant	23.1767	12.7031	6.47393	3.67225	2.38017
Giant	23.0419	12.7064	6.48044	3.70854	2.33201
Giant	23.1318	12.5748	6.64525	3.78443	2.36767
Giant	23.0496	12.5905	6.53623	3.80527	2.40275
Giant	23.1036	12.6295	6.43995	3.82729	2.39088
Giant	23.0864	12.7992	6.46187	3.68132	2.42093
Giant	23.2045	12.6086	6.46207	3.69732	2.37248
Giant	23.0491	12.5584	6.57885	3.80484	2.42739
Giant	23.1636	12.7614	6.47622	3.73581	2.41264
Giant	23.0548	12.8868	6.58328	3.68607	2.37484
Giant	23.1676	12.5727	6.55222	3.90939	2.39496
Giant	22.9815	12.541	6.46438	3.98495	2.41406
Giant	23.2026	12.7094	6.43256	3.76876	2.44081
Giant	23.0793	12.7138	6.46695	3.75363	2.34357
Giant	23.1715	12.4879	6.49531	3.72749	2.38343
Giant	23.0624	12.702	6.52679	3.82997	2.37357
Giant	23.1566	12.7754	6.50123	3.71632	2.38252
Giant	23.0392	12.7006	6.60107	3.67509	2.39769
Giant	23.0854	12.5226	6.49999	3.72366	2.35225
Giant	23.112	12.61	6.51842	3.83071	2.41541
Giant	23.2247	12.7532	6.39943	3.93724	2.34422
Giant	23.033	12.5763	6.46208	3.86952	2.34386
Giant	23.145	12.5291	6.49853	3.76199	2.37234
Giant	23.0437	12.6582	6.47462	3.74569	2.37478
Giant	23.1766	12.7501	6.48606	4.0565	2.43201
Giant	22.9736	12.5269	6.52148	4.19802	2.35991
Giant	23.182	12.5933	6.54854	4.10951	2.3557
Baby	29.7799	17.1185	10.1356	5.08023	3.44295
Baby	29.533	16.2885	9.55509	5.04984	3.69956
Baby	29.5618	16.232	8.92137	5.45613	3.34844
Baby	29.6167	15.8395	8.89276	5.15478	3.10319
Baby	29.5509	15.8248	10.0619	4.6612	3.28288
Baby	29.5405	16.028	11.8151	4.96841	3.23504
Baby	29.5333	15.923	8.71259	4.77329	3.20234
Baby	29.5164	15.7685	8.27696	5.01436	3.31425
Baby	29.4491	15.8328	8.45487	5.59679	3.0336
Baby	29.5279	16.0278	8.28678	5.78326	2.99016
Baby	29.4836	15.7557	8.29274	4.95411	2.90993
Baby	29.7498	15.8179	8.37816	5.04175	2.8783
Baby	29.5823	15.9629	8.14433	4.63975	3.01111
Baby	29.6728	15.9595	8.43629	4.96199	2.84459
Baby	29.5061	15.7969	8.22683	4.63392	3.01146
Baby	29.5352	15.7874	8.14509	4.61452	2.98232
Baby	29.5789	16.0127	8.14967	4.99451	2.90722
Baby	29.5605	15.9198	8.42438	4.62798	2.94162
Baby	29.5841	15.8185	8.15856	4.75334	2.98443
Baby	29.5965	15.9796	8.14464	4.76652	3.12045
Baby	29.5572	15.9523	8.21429	4.53887	2.91374
Baby	29.5169	15.8125	8.35714	4.69338	2.87704
Baby	29.5391	15.7719	8.36181	4.76596	2.80756
Baby	29.4893	16.0089	8.60764	4.69982	2.79899
Baby	29.7273	15.8297	8.3247	4.64538	2.9537
Baby	29.6079	15.8479	8.3199	4.65181	2.91192
Baby	29.7279	15.8189	8.29768	4.76025	3.01126
Baby	29.5452	15.9011	8.12469	4.72157	2.89257
Baby	29.5485	15.7284	8.11361	4.69273	2.906
Baby	29.5921	15.8326	8.2089	4.69258	2.89023
Baby	29.5527	15.9409	8.21201	4.64082	2.87941
Baby	29.5417	15.9305	8.19408	4.61946	2.91261
Baby	29.5241	15.6468	8.21105	4.65473	2.9086
Baby	29.5519	15.838	8.1764	4.54551	2.88997
Baby	29.5404	15.8888	8.37605	4.80148	2.88564
Baby	29.5927	15.8421	8.31953	4.694	2.83841
Baby	29.4968	15.731	8.16852	4.75518	2.93118
Baby	29.725	15.9282	8.31214	4.78612	2.92889
Baby	29.559	15.895	8.24896	4.62623	3.20034
Baby	29.668	15.742	8.46112	4.63464	3.00493
Baby	29.473	15.784	8.41357	4.7685	3.01525
Baby	29.5292	15.9785	8.42714	4.73879	2.97857
Baby	29.5984	15.8322	8.52093	4.71515	2.98477
Baby	29.5654	15.8476	8.53677	4.59138	3.17747
Baby	29.5448	15.7479	8.20139	4.64117	2.9709
Baby	29.5118	15.9676	8.25694	4.85577	2.84965
Baby	29.4789	15.8189	8.15327	4.63248	2.8271
Baby	29.444	16.0652	8.24354	4.62553	2.89758
Baby	29.466	16.3716	8.15132	4.61713	2.9489
Baby	29.4461	16.2253	8.19946	4.58058	2.9809
Baby	29.7145	15.7765	8.54175	4.72975	3.19251
Baby	29.5959	15.7663	8.23726	4.59578	2.89962
Baby	29.6496	15.8754	8.2851	4.71874	2.8863
Baby	29.4573	15.7481	8.54888	4.63151	2.89861
Baby	29.4791	15.7254	8.92095	4.60107	2.87093
Baby	29.5283	15.8568	11.1723	4.58427	2.9141
Baby	29.4893	15.9643	10.4141	4.67252	2.93554
Baby	29.5804	15.7653	8.78436	4.74873	3.11948
Baby	29.5169	15.7567	8.45319	4.71706	2.91254
Baby	29.5181	15.9672	8.39283	4.9119	2.87271
Baby	29.4733	15.9034	8.15673	4.63304	2.8519
Baby	29.5168	15.7969	8.19219	4.65705	2.87034
Baby	29.4228	15.9359	8.03516	4.73709	2.9048
Baby	29.6789	15.9205	8.15543	4.68001	2.93349
Baby	29.5063	15.747	8.41994	4.62564	2.9985
Baby	29.6496	15.713	8.25813	4.71805	3.102
Baby	29.4753	15.9922	8.46639	4.76686	2.86725
Baby	29.5209	15.8105	8.24304	4.66451	2.90275
Baby	29.5381	15.6631	8.22015	4.56511	2.85858
Baby	29.4973	15.9243	8.39503	4.7365	2.86515
Baby	29.4848	16.7571	8.1203	4.67577	2.92321
Baby	29.4882	16.713	8.13625	4.61303	2.98439
Baby	29.4791	16.6677	8.02295	4.65582	3.12053
Baby	29.4569	16.8184	8.09825	4.62844	2.96929
Baby	29.5149	16.4625	8.10533	4.67342	2.9095
Baby	29.4647	16.3485	8.13295	4.71486	2.89894
Baby	29.7031	16.1435	8.19644	4.64283	2.9114
Baby	29.5566	15.9757	8.13685	4.62582	2.89723
Baby	29.614	15.9852	8.10982	4.64714	2.96424
Baby	29.4583	16.085	8.11271	4.67094	2.9029
Baby	29.463	16.2265	8.07873	4.76633	2.96072
Baby	29.5458	16.1346	8.11268	4.61472	2.98461
Baby	29.517	15.9389	8.13573	4.69362	2.90734
Baby	29.5241	15.8584	8.23805	4.61839	2.904
Baby	29.4872	15.8117	8.14755	4.62573	2.91931
Baby	29.4981	16.0199	8.18583	4.85054	2.87059
Baby	29.4626	15.9172	8.40686	4.65694	2.89523
Baby	29.4996	15.8136	8.56771	4.64376	2.89523
Baby	29.3843	15.8288	8.5581	4.7047	2.85024
Baby	29.7029	15.9629	8.17448	4.75774	2.90281
Baby	29.5706	15.8787	8.13868	4.58564	2.96107
Baby	29.6767	15.7567	8.15074	4.64033	3.06063
Baby	29.4808	15.8491	8.14974	4.56811	2.9303
Baby	29.4944	15.9286	8.27494	4.65736	2.88532
Baby	29.5156	15.8453	8.1122	4.69477	2.89084
Baby	29.4808	15.7547	8.11885	4.68459	2.87826
Baby	29.4839	15.959	8.15173	4.63295	2.93189
Baby	29.5126	15.9002	8.10547	4.68436	3.08457
Baby	29.5181	15.6548	8.17272	4.5784	3.00002
Baby	29.4791	15.8199	8.334	4.79908	2.93432
Baby	29.5044	15.9622	8.07897	4.67738	2.96789
Baby	29.4444	15.8213	8.11093	4.67476	3.00006
Baby	30.3762	15.757	8.08456	4.65813	2.96558
Baby	34.2939	16.0071	8.00105	4.63878	3.17834
Baby	32.6091	15.8326	8.05006	4.55644	3.02861
Baby	29.3954	15.7844	8.12206	4.61252	3.07957
Baby	29.559	15.7101	8.09935	4.56901	2.94964
Baby	29.5739	16.0295	8.16095	4.64584	3.1331
Baby	29.5408	15.8256	8.07667	4.69929	3.05056
Baby	29.4437	15.9429	8.0801	4.88983	3.09813
Baby	29.4904	15.8632	8.11515	4.82152	3.01448
Baby	29.479	15.8673	8.05811	4.79959	3.05481
Baby	29.5056	15.7172	8.08948	4.83154	3.02462
Baby	29.4372	15.7554	8.18433	5.24552	2.88595
Baby	29.5225	16.4997	8.24273	5.82617	2.97542
Baby	29.6469	16.7465	8.19172	5.64987	3.22195
Baby	29.5965	17.0488	8.13763	4.69835	3.10564
Baby	29.6058	16.902	8.08605	4.97682	3.05388
Baby	29.493	16.8769	8.109	4.68685	3.07963
Baby	29.4465	16.6916	8.12876	4.62824	3.20254
Baby	29.5967	16.5701	8.14888	4.64669	2.93775
Baby	29.426	16.344	8.28287	4.65304	2.97358
Baby	29.58	16.1708	8.04319	4.70451	3.1011
Baby	29.4644	15.816	8.13194	4.6133	3.1814
Baby	29.6457	16.0558	8.11827	4.62179	3.00259
Baby	29.4079	15.7076	8.1038	4.57818	3.13704
Baby	29.5443	15.8042	8.12534	4.636	2.94412
Baby	29.3795	16.0606	8.12287	4.58962	3.04674
Baby	29.6889	15.9072	8.24083	4.61952	2.98091
Baby	29.3992	16.1692	8.20557	4.56073	2.89949
Baby	29.6665	16.03	8.0536	4.63295	2.93557
Baby	29.4207	15.7903	8.08178	4.64024	2.91998
Baby	29.5773	16.0663	8.06702	4.55501	2.9025
Baby	29.3911	15.9485	8.08032	4.5662	2.92161
Baby	29.4628	15.9131	8.03272	4.5965	2.95739
Baby	29.3853	15.9921	8.13253	4.5686	2.94294
Baby	29.4958	15.9619	8.21749	4.59545	2.99278
Baby	29.3875	15.7364	8.1136	4.65259	3.05795
Baby	29.4722	15.7833	8.15341	4.55886	2.97159
Baby	29.4697	16.0005	8.06801	4.60976	2.9885
Baby	29.516	15.8635	8.09104	4.6173	2.95023
Baby	29.5335	15.7884	8.14649	4.64205	3.16991
Baby	29.4878	15.9827	8.15962	4.56378	3.00683
Baby	29.5132	15.8433	8.2751	4.68941	3.03683
Baby	29.4749	15.7396	8.08226	4.62579	2.94699
Baby	29.3917	15.7863	8.1062	4.50301	2.95735
Baby	29.5224	15.9139	8.06398	4.58026	2.91203
Baby	29.4185	15.8528	8.1214	4.55987	2.93782
Baby	29.5689	15.7616	8.03896	4.59007	2.92037
Baby	29.3816	15.8601	8.16009	4.58597	2.95871
Baby	29.4747	15.8581	8.20986	4.55797	2.96531
Baby	29.3433	15.7391	8.15907	4.61184	3.02825
Baby	29.5301	15.8693	8.1402	4.55602	2.98239
Baby	29.4042	16.0287	8.07984	4.6352	2.97323
Baby	29.7124	15.9331	8.11277	4.58753	2.92929
Baby	29.4769	15.7675	8.18794	4.64832	2.93464
Baby	29.7412	15.9566	8.13247	4.56713	2.98917
Baby	29.3856	15.9463	8.17957	4.82997	2.968
Baby	29.5045	15.8039	8.22948	4.91558	3.10406
Baby	29.4289	15.8592	8.08695	4.89382	2.93763
Baby	29.5654	16.7743	8.14194	4.82031	2.92706
Baby	29.4745	17.1368	8.14126	4.66648	2.92566
Baby	29.5698	16.7474	8.13751	5.2613	2.99461
Baby	29.4735	16.6505	8.1794	5.09638	3.01243
Baby	29.5017	16.1701	8.14894	4.8159	3.00914
Baby	29.4306	15.9474	8.5057	5.23645	3.00082
Baby	29.4341	15.725	8.77322	4.9296	2.95048
Baby	29.5077	15.8984	8.53248	4.61112	2.92905
Baby	29.5021	15.9747	8.58209	4.60513	2.94173
Baby	29.5449	15.7558	8.25513	4.67861	2.88403
Baby	29.4788	15.8027	8.1444	4.55022	2.96665
Baby	29.4295	16.7391	8.1414	4.54965	2.93983
Baby	29.5419	19.6381	8.2016	4.58421	2.95219
Baby	29.3835	20.5055	8.27225	4.59832	2.9586
Baby	29.5076	18.1614	8.14193	4.63042	3.18025
Baby	29.3699	15.8901	8.09061	4.57611	2.991
Baby	29.4921	16.2491	8.09799	4.67962	2.96071
Baby	29.4079	16.0037	8.13782	4.6739	2.95882
Baby	29.5354	15.854	8.19229	4.64598	2.95455
Baby	29.3908	15.8227	8.22956	4.661	2.99255
Baby	29.6542	16.0362	8.10684	4.70206	2.99846
Baby	29.4296	16.0346	8.06689	4.70658	3.08455
Baby	29.6181	15.8151	8.14809	4.67676	2.91267
Baby	29.3513	15.9087	8.14073	4.78555	2.96218
Baby	29.4625	16.1028	8.10868	4.64628	2.93176
Baby	29.4567	15.8854	8.03454	4.58197	2.92983
Baby	29.4955	15.8169	8.31686	4.59231	2.97742
Baby	29.4919	15.9677	8.13301	4.54922	2.97203
Baby	29.5027	15.9839	8.15266	4.59986	2.98781
Baby	29.4667	15.8509	8.17609	4.59712	2.88515
Baby	29.4701	15.9103	8.54665	4.6585	2.95413
Baby	29.399	16.1267	8.39079	4.56377	2.96435
Baby	29.4284	15.9258	8.41313	4.60772	2.97806
Baby	29.5929	15.8143	8.19902	4.56343	2.93669
Baby	29.5583	16.0103	8.10547	4.57636	2.95675
Baby	29.6373	15.9261	8.08462	4.57386	2.92498
Baby	29.4906	15.7611	8.22225	4.55061	2.95389
Baby	29.442	15.9134	8.32398	4.57731	2.90707
Baby	29.4992	15.9871	8.12235	4.57482	2.95865
Baby	29.3716	15.909	8.14601	4.82071	2.98764
Baby	29.4856	15.7739	8.11422	4.66807	3.12353
Baby	29.4548	16.0293	8.16127	4.61599	3.01684
Baby	29.5448	16.0439	8.2569	4.63791	2.94335
Baby	29.4124	15.9077	8.29943	4.75979	2.89564
Baby	29.5294	16.0435	8.10812	4.7004	3.0099
Baby	29.4156	16.7513	8.16203	4.59943	3.01045
Baby	29.6258	16.8442	8.1037	4.77344	3.00906
Baby	29.4182	16.5113	8.21049	4.67616	3.03331
Baby	29.6055	15.9618	8.14008	4.64637	2.93917
Baby	29.4214	16.039	8.23501	4.81389	2.98092
Baby	29.5247	16.2225	8.35841	4.58608	2.91702
Baby	29.4641	15.9596	8.14257	4.60541	2.90551
Baby	29.4945	15.9921	8.18205	4.7066	2.96276
Baby	29.5005	16.0483	8.15147	4.8555	2.94626
Baby	29.4834	16.0078	8.22819	4.62423	2.98365
Baby	29.4038	15.9498	8.11482	4.7131	3.01278
Baby	29.4432	15.9853	8.21002	4.72768	2.94154
Baby	29.4746	16.1488	8.14282	4.64757	2.92625
Baby	29.5029	15.9668	8.26741	4.64336	2.94494
Baby	29.5918	15.9859	8.1635	4.6514	2.89328
Baby	29.5545	16.1234	8.11936	4.7078	2.90988
Baby	29.5854	16.0888	8.11578	4.57698	2.91049
Baby	29.4524	15.8776	8.18828	4.71531	2.91036
Baby	29.3855	15.8971	8.13861	4.91571	3.00305
Baby	29.4721	16.1368	8.22676	4.66824	3.03615
Baby	29.4465	15.9293	8.31358	4.66618	2.98197
Baby	29.5641	15.8718	8.20077	4.73927	2.97526
Baby	29.4513	16.1587	8.13817	4.69203	2.91637
Baby	29.5201	15.9875	8.11506	4.6476	2.89794
Baby	29.4438	15.8203	8.16012	4.60302	2.95819
Baby	29.5049	15.8384	8.16802	4.67807	2.95821
Baby	29.351	15.93	8.20774	4.83731	3.17482
Baby	29.6119	15.7935	8.27736	4.64157	3.00088
Baby	29.4101	16.0021	8.12543	4.6832	2.86184
Baby	29.7157	16.1403	8.144	4.68769	2.88496
Baby	29.4012	15.9277	8.14933	4.69735	2.86088
Baby	29.4958	15.9429	8.18781	4.6547	2.92875
Baby	29.4271	15.9832	8.1447	4.55532	2.92745
Baby	29.4962	16.2521	8.13691	4.57428	2.89081
Baby	29.4076	16.0424	8.27988	4.63321	2.91675
Baby	29.4542	16.2525	8.12152	4.72866	2.96057
Baby	29.4121	16.0899	8.13378	4.6631	3.06487
Baby	29.558	16.0014	8.15146	4.63716	3.0104
Baby	29.4689	15.8062	8.12985	4.61917	2.93719
Baby	29.4638	15.7936	8.16281	4.62626	2.88005
Baby	29.5576	16.0639	8.19052	4.63656	2.89273
Baby	29.5472	15.938	8.30088	4.7016	2.90316
Baby	29.5363	15.9395	8.29928	4.61317	2.94948
Baby	29.4409	16.0085	8.57945	4.53029	2.96841
Baby	29.4078	16.0621	8.30755	4.62607	2.91231
Baby	29.5964	15.9265	8.42057	4.60018	3.03239
Baby	29.4413	15.9174	8.41599	4.62769	2.91228
Baby	29.521	16.1	8.28996	4.63088	2.90858
Baby	29.3834	15.9883	8.4618	4.59323	2.99741
Baby	29.556	15.9633	8.25179	4.5469	2.90074
Baby	29.3794	15.9929	8.45956	4.59741	2.89184
Baby	29.4853	16.0449	8.30165	4.65024	2.87188
Baby	29.356	15.8798	8.42193	4.58948	2.91353
Baby	29.5386	15.8919	8.25615	4.57693	2.95233
Baby	29.2923	16.0851	8.1772	4.63674	3.04854
Baby	29.4756	15.892	8.61575	4.62155	2.93331
Baby	29.1902	15.7958	8.20641	4.5851	2.94884
Baby	29.3197	16.0168	8.16906	4.58345	2.89884
Baby	29.2271	16.0023	8.28486	4.54783	3.04637
Baby	29.2779	15.9354	8.22491	4.5397	3.06912
Baby	29.2598	15.9916	8.12888	4.59045	3.21235
Baby	29.3687	16.0655	8.33948	4.61475	3.0927
Baby	29.2857	15.9283	8.50579	4.53824	2.98699
Baby	29.2972	15.9235	8.24628	4.65246	2.91486
Baby	29.2345	16.2111	8.38992	4.57698	3.09818
Baby	29.2717	16.0217	8.24443	4.54816	2.88088
Baby	29.3489	15.9578	8.15337	4.56846	2.92903
Baby	29.2936	16.062	8.17364	4.59834	2.91115
Baby	29.3583	16.0837	8.21823	4.60304	2.96487
Baby	29.3207	15.9364	8.17356	4.61569	2.89712
Baby	29.2668	15.8813	8.06053	4.72332	2.95523
Baby	29.3395	16.3377	8.14593	4.59596	2.93881
Baby	29.2031	16.6044	8.18332	4.5948	2.93282
Baby	29.3529	16.5436	8.17443	4.57615	2.98682
Baby	29.2127	16.3176	8.27082	4.53598	2.92266
Baby	29.3065	16.1858	8.13155	4.57817	2.90895
Baby	29.2013	15.9667	8.12034	4.57424	2.86953
Baby	29.3753	16.1398	8.11079	4.63673	2.91899
Baby	29.2378	16.1406	8.19513	4.59775	2.93394
Baby	29.4762	15.7526	8.14428	4.67838	2.8537
Baby	29.2401	16.0126	8.09692	4.58564	2.89786
Baby	29.4519	16.1314	8.25049	4.57978	2.91857
Baby	29.1935	15.8834	8.19782	4.59734	2.92893
Baby	29.2902	15.9356	8.23738	4.57973	2.89052
Baby	29.2446	16.0806	8.19498	4.61163	2.83737
Baby	29.3611	15.8788	8.33849	4.51268	2.89929
Baby	29.3083	15.8388	8.1546	4.56757	2.93532
Baby	29.3259	16.0586	8.14276	4.61351	2.92339
Baby	29.2255	16.0728	8.32864	4.59967	2.90606
Baby	29.265	15.9354	8.10013	4.60398	2.97918
Baby	29.247	16.0525	8.23008	4.58995	2.97742
Baby	29.2572	16.1593	8.13419	4.85804	2.93941
Baby	29.3691	15.8526	8.13617	4.79486	3.01952
Baby	29.3795	15.9677	8.16643	4.81755	2.91232
Baby	29.4235	16.2732	8.19741	4.68132	2.99299
Baby	29.3035	15.9802	8.25987	4.68261	2.95824
Baby	29.2387	15.9258	8.06797	4.70685	3.02318
Baby	29.3181	16.2085	8.12496	4.67046	2.86524
Baby	29.2341	16.2705	8.0727	4.69132	2.94653
Baby	29.3426	16.0294	8.14129	4.71074	2.94042
Baby	29.2166	16.0139	8.38638	4.69414	2.86617
Baby	29.36	16.0142	8.44595	4.7206	2.89865
Baby	29.2465	15.9134	8.37909	4.66917	2.95908
Baby	29.3493	15.8098	8.25555	4.59574	2.86779
Baby	29.177	16.216	8.2503	4.71715	2.91846
Baby	29.4546	15.9281	8.15167	4.62838	2.97507
Baby	29.2359	15.7874	8.33834	4.61265	2.93942
Baby	29.4276	15.9161	8.17473	4.57353	2.91295
Baby	29.1916	16.0328	8.2067	4.62018	2.92104
Baby	29.3463	15.8966	8.1105	4.59769	2.90949
Baby	29.295	15.9968	8.12575	4.78844	2.91089
Baby	29.3288	16.1291	8.13805	4.62635	2.91634
Baby	29.2502	16.0471	8.10053	4.7333	2.92866
Baby	29.3039	15.9221	8.25148	4.61293	2.97088
Baby	29.2322	16.1181	8.15806	4.72099	2.82406
Baby	29.2546	16.0116	8.14723	4.67943	2.84157
Baby	29.2395	15.8313	8.12995	4.65256	2.86262
Baby	29.3291	15.8496	8.18263	4.66007	2.85705
Baby	29.4304	15.9904	8.21269	4.70513	2.91549
Baby	29.3509	15.9732	8.17626	4.77544	2.92672
Baby	29.3564	15.9834	8.21347	4.70106	2.85867
Baby	29.2736	16.2219	8.14691	4.73506	3.01294
Baby	29.2	15.9922	8.18088	4.67913	2.91324
Baby	29.3135	15.9388	8.15123	4.56514	2.89548
Baby	29.2015	16.0028	8.13427	4.56502	2.81841
Baby	29.3793	16.1377	8.06362	4.57638	2.83333
Baby	29.2714	15.9192	8.14503	4.64939	2.85503
Baby	29.3614	16.0645	8.47132	4.67284	2.85956
Baby	29.1798	16.1198	8.90153	4.69862	2.87996
Baby	29.3391	15.9922	9.70902	4.6194	2.89677
Baby	29.1729	15.9191	8.28663	4.60784	2.9661
Baby	29.4679	16.5277	8.47955	4.60929	2.88694
Baby	29.2407	16.763	8.35645	4.58418	2.98073
Baby	29.502	16.5495	8.25377	4.61913	2.91677
Baby	29.2475	16.4933	8.88703	4.7502	2.85395
Baby	29.3451	15.8074	9.14889	4.63678	2.88394
Baby	29.2263	15.7966	8.41544	4.6293	2.85734
Baby	29.2955	16.2381	8.26704	4.55237	2.87056
Baby	29.2243	16.0114	8.14348	4.64251	2.86065
Baby	29.3017	15.7508	8.3211	4.73302	2.85619
Baby	29.2491	16.065	8.18835	4.6445	2.9189
Baby	29.3354	15.9553	8.14726	4.63451	2.90875
Baby	29.3024	15.8604	8.16987	4.55182	2.9999
Baby	29.3158	15.852	8.20673	4.5771	2.90618
Baby	29.3716	16.0288	8.24799	4.71699	2.91571
Baby	29.3252	15.8961	8.38599	4.70536	2.83214
Baby	29.3508	15.9461	8.18749	4.58106	2.86697
Baby	29.2876	16.0093	8.11059	4.65125	2.96553
Baby	29.2396	15.9982	8.18668	4.66589	2.85844
Baby	29.3625	15.8323	8.18998	4.68823	3.06226
Baby	29.2609	15.9567	8.22526	4.60364	2.92254
Baby	29.376	16.0671	8.19834	4.58881	2.80748
Baby	29.2259	15.8334	8.35303	4.59802	2.87615
Baby	29.3504	15.777	8.17251	4.68995	2.86223
Baby	29.1759	16.0487	8.21059	4.58982	2.83918
Baby	29.3399	15.9299	8.18108	4.70309	2.94053
Baby	29.1889	15.8364	8.04148	4.65722	2.84317
Baby	29.4952	16.0498	8.14344	4.63132	2.94272
Baby	29.3039	16.0812	8.19351	4.54921	2.90808
Baby	29.487	15.8311	8.26664	4.82374	2.82539
Baby	29.203	15.8926	8.1654	4.80009	3.01763
Baby	29.3061	16.13	8.10296	4.60459	2.92965
Baby	29.2254	15.921	8.15069	4.62063	2.79345
Baby	29.2955	15.7112	8.16743	4.78521	2.83347
Baby	29.2677	16.0567	8.11383	4.67099	2.83787
Baby	29.3678	16.01	8.02791	4.60374	2.8619
Baby	29.3024	15.7384	8.0876	4.59762	2.80987
Baby	29.3021	15.8945	8.22378	4.65751	2.80021
Baby	29.2522	16.0677	8.15076	4.7095	2.86134
Baby	29.2663	15.9262	8.15135	4.58559	2.78811
Baby	29.3585	15.854	8.10118	4.64951	2.84313
Baby	29.2978	16.0541	8.16522	4.57073	2.84825
Baby	29.3846	15.9435	8.18113	4.60078	2.7968
Baby	29.3573	15.8256	8.17179	4.57515	2.90909
Baby	29.2704	16.0456	8.24719	4.61212	2.83069
Baby	29.3452	16.0087	8.32367	4.541	3.03123
Baby	29.228	15.991	8.40414	4.61089	2.87331
Baby	29.3312	15.9524	8.34096	4.56684	2.86193
Baby	29.2182	16.1051	8.58284	4.56625	2.85058
Baby	29.3042	15.9703	8.26762	4.59651	2.88163
Baby	29.2151	15.9279	8.25935	4.63381	2.96501
Baby	29.3732	16.1152	8.25805	4.61135	2.8716
Baby	29.2281	15.9469	8.32351	4.65062	2.95309
Baby	29.4772	15.8679	8.18137	4.61963	2.97918
Baby	29.2651	16.0448	8.15496	4.58858	2.87994
Baby	29.4593	16.012	8.20521	4.6094	2.88419
Baby	29.1738	15.9194	8.21115	4.59384	2.85257
Baby	29.2901	15.96	8.19265	4.57435	2.85959
Baby	29.2525	16.0986	8.2068	4.49881	2.87118
Baby	29.3469	15.8758	8.25668	4.56028	2.8186
Baby	29.2914	15.8067	8.1714	4.55164	2.95508
Baby	29.3279	16.2072	8.19181	4.60678	3.03551
Baby	29.2381	15.9587	8.13013	4.61771	2.85802
Baby	29.3042	15.8656	8.22215	4.57867	2.87926
Baby	29.2258	16.0688	8.13872	4.64667	2.83188
Baby	29.2615	16.0894	8.20257	4.54534	2.8359
Baby	29.3989	15.8015	8.21746	4.56257	2.8658
Baby	29.3744	15.9005	8.09626	4.5497	2.77393
Baby	29.4117	16.1271	8.14346	4.53793	2.8944
Baby	29.3085	15.8882	8.11169	4.59567	2.84688
Baby	29.2469	15.9212	8.17905	4.50607	2.93711
Baby	29.312	16.1292	8.18681	4.51448	2.85631
Baby	29.1952	16.0106	8.20728	4.50651	2.9616
Baby	29.3218	15.9402	8.27443	4.54529	2.96239
Baby	29.2398	16.1676	8.18598	4.5752	2.9281
Baby	29.3718	16.9551	8.23175	4.60902	2.93472
Baby	29.2434	16.782	8.1866	4.53657	2.96485
Baby	29.3567	16.5181	8.1961	4.56752	2.95209
Baby	29.2135	15.9518	8.19142	4.61286	3.01914
Baby	29.4765	15.9949	8.18848	4.54316	3.00861
Baby	29.2324	16.1137	8.25058	4.53784	3.076
Baby	29.47	15.8297	8.2442	4.55058	3.04285
Baby	29.2057	15.7839	8.21499	4.53506	3.18587
Baby	29.3719	16.1116	8.1828	4.51834	3.0286
Baby	29.2802	15.9449	8.22036	4.54706	2.96529
Baby	29.3305	15.6663	8.23202	4.52568	3.01525
Baby	29.2635	16.0198	8.15188	4.45757	2.89707
Baby	29.3445	15.9289	8.27297	4.54654	2.85278
Baby	29.2249	15.8024	8.16719	4.59293	2.7883
Baby	29.2654	15.8586	8.18038	4.587	2.7938
Baby	29.2439	16.032	8.22807	4.59549	2.89629
Baby	29.3371	15.9184	8.20163	4.64372	2.9501
Baby	29.4254	15.8029	8.17618	4.57536	2.91638
Baby	29.3567	16.1511	8.23264	4.63396	3.09689
Baby	29.3748	16.0627	8.17954	4.59727	2.88181
Baby	29.3273	15.8556	8.16805	4.52172	2.84596
Baby	29.2062	16.4311	8.15789	4.54333	2.96391
Baby	29.3153	15.9287	8.20025	4.51616	3.03207
Baby	29.2147	15.868	8.18344	4.60043	2.87487
Baby	29.4051	15.7667	8.16804	4.58454	3.06296
Baby	29.2789	15.9677	8.28339	4.56161	3.12038
Baby	29.3495	15.8243	8.1585	4.67326	2.9931
Baby	29.1972	15.8209	8.24366	4.72357	3.03063
Baby	29.3423	16.0031	8.19152	4.65065	2.91628
Baby	29.1853	15.8507	8.19112	4.65342	2.87693
Baby	29.4404	15.814	8.19283	4.63604	2.89169
Baby	29.25	15.8881	8.16777	4.71133	2.84991
Baby	29.5333	15.9429	8.3273	4.74391	2.90252
Baby	29.2424	15.7597	8.13736	4.58104	2.92163
Baby	29.3421	15.7879	8.14608	4.60968	2.91967
Baby	29.2286	16.0612	8.17221	4.62258	2.96658
Baby	29.3098	15.8333	8.30577	4.62286	2.95979
Baby	29.2588	15.8225	8.41457	4.65737	2.92942
Baby	29.3117	16.0418	8.24578	4.68504	2.88822
Baby	29.2515	15.8624	8.48074	4.62322	3.04553
Baby	29.3546	15.7755	8.23301	4.60623	2.92002
Baby	29.2998	16.0289	8.31927	4.61846	2.96677
Baby	29.3176	15.8849	8.41149	4.5973	3.1276
Baby	29.3801	15.8039	8.17571	4.57678	3.06649
Baby	29.3532	16.1969	8.16604	4.56929	2.93807
Baby	29.3758	16.8256	8.11813	4.58376	3.18859
Baby	29.28	16.289	8.19012	4.65907	2.94773
Baby	29.235	16.1059	8.24668	4.59191	2.9819
Baby	29.3771	15.8536	8.17595	4.60247	2.89992
Baby	29.2818	16.1714	8.20592	4.57346	2.89502
Baby	29.3748	15.9088	8.26804	4.52001	2.87068
Baby	29.2352	15.9213	8.14342	4.58292	2.84859
Baby	29.3326	15.9469	8.14317	4.53864	2.84361
Baby	29.2209	15.9177	8.19069	4.56906	2.85824
Baby	29.3136	15.8055	8.18585	4.53981	2.8604
Baby	29.1959	15.901	8.26966	4.58607	2.8222
Baby	29.5052	16.1717	8.13409	4.63271	2.86571
Baby	29.3171	15.9753	8.20015	4.59809	2.88373
Baby	29.491	15.7967	8.11412	4.57755	3.08983
Baby	29.2018	16.0731	8.17436	4.56922	2.91213
Baby	29.33	15.9288	8.1925	4.55344	3.11189
Baby	29.2523	15.7917	8.23618	4.53318	2.93221
Baby	29.2925	15.9721	8.30771	4.51575	2.90487
Baby	29.2647	15.9573	8.18605	4.56895	2.94855
Baby	29.365	15.8783	8.2303	4.56492	2.90928
Baby	29.303	15.9018	8.17626	4.63588	3.13741
Baby	29.309	16.0672	8.22255	4.81095	2.95634
Baby	29.2513	15.8347	8.19093	4.58915	2.95101
Baby	29.273	15.9001	8.21348	4.67919	2.84068
Baby	29.3735	16.0817	8.32705	4.63644	2.87423
Baby	29.3172	15.9397	8.24449	4.6477	3.01934
Baby	29.3879	15.7943	8.15919	4.65579	2.8731
Baby	29.3561	16.0885	8.18292	4.59262	2.84627
Baby	29.3088	15.9047	8.17417	4.6676	2.87774
Baby	29.3702	15.7594	8.20762	4.65162	2.96045
Baby	29.212	15.9471	8.23735	4.61569	3.05913
Baby	29.3383	15.9881	8.13969	4.62037	2.91018
Baby	29.2249	15.8864	8.2268	4.72381	2.86802
Baby	29.3198	15.9022	8.13053	4.75725	2.88993
Baby	29.2068	16.2075	8.20725	4.62555	2.88108
Baby	29.3865	15.9341	8.16433	4.6356	2.87723
Baby	29.2798	15.9285	8.19519	4.87867	2.83687
Baby	29.5259	16.1434	8.32771	4.70671	2.89188
Baby	29.2622	15.9804	8.17552	4.81242	2.82991
Baby	29.4615	16.1148	8.13261	4.80419	2.88121
Baby	29.2006	16.5454	8.14451	4.79908	2.90178
Baby	29.3051	16.064	8.20863	4.76573	2.91661
Baby	29.2489	15.7562	8.19521	4.77923	2.89584
Baby	29.3587	15.9469	8.2441	4.81304	2.89617
Baby	29.3294	16.0625	8.23221	4.89473	2.99385
Baby	29.3828	15.7733	8.21541	4.94006	2.87083
Baby	29.2313	15.8816	8.15229	4.65297	2.88392
Baby	29.3009	16.0478	8.12333	4.68173	2.93132
Baby	29.2335	15.9088	8.15477	4.90251	2.9076
Baby	29.2818	15.8665	8.22049	4.81823	3.02211
Baby	29.3814	16.0807	8.20739	4.86546	2.9065
Baby	29.401	15.9245	8.14409	4.91807	2.84252
Baby	29.4154	15.8546	8.24554	4.82353	2.7998
Baby	29.3301	16.0305	8.18878	4.95974	2.85754
Baby	29.2333	15.8894	8.17351	4.72079	2.84203
Baby	29.339	15.8765	8.16216	4.71818	2.9313
Baby	29.2365	15.9707	8.14718	4.73336	2.90348
Baby	29.3414	15.9509	8.33709	5.09603	2.94151
Baby	29.2397	15.7301	8.09686	5.85041	2.90847
Baby	29.3759	15.757	8.19679	4.79344	2.93225
Baby	29.2565	16.0545	8.1504	4.60028	2.86365
Baby	29.375	15.8262	8.15236	4.62609	2.84393
Baby	29.1832	15.8988	8.18328	4.67927	2.88315
Baby	29.4653	16.0235	8.24334	4.74505	2.85344
Baby	29.2364	15.9775	8.34099	4.60814	2.83566
Baby	29.4688	15.8829	8.16351	4.63565	2.78524
Baby	29.2078	16.1581	8.15754	4.59211	2.93095
Baby	29.3562	17.0421	8.1532	4.54973	2.93737
Baby	29.3224	16.851	8.16066	4.57089	3.1157
Baby	29.3495	16.1065	8.20003	4.6267	2.86546
Baby	29.2527	16.135	8.29158	4.59536	2.92165
Baby	29.3087	15.8961	8.35637	4.68732	2.86849
Baby	29.2353	15.9214	8.50353	4.62582	2.77629
Baby	29.2981	16.0452	8.35228	4.61818	2.83178
Baby	29.2608	15.8546	8.21112	4.59712	2.86512
Baby	29.3163	15.8814	8.25056	4.58674	2.9205
Baby	29.4364	16.1872	8.25232	4.53324	2.90205
Baby	29.3697	16.5954	8.24466	4.58563	3.00384
Baby	29.383	16.9263	8.15105	4.65765	2.87112
Baby	29.2904	16.6594	8.32043	4.71731	2.85505
Baby	29.2189	16.4346	8.2209	4.61428	2.88724
Baby	29.3312	15.9719	8.14019	4.62279	2.90151
Baby	29.2251	15.9291	8.08032	4.58918	2.87985
Baby	29.3811	16.1647	8.22975	4.6602	2.89984
Baby	29.2686	15.9594	8.15892	4.79483	2.87892
Baby	29.3689	15.8477	8.18607	4.60778	2.87349
Baby	29.231	16.2136	8.21227	4.74962	3.02018
Baby	29.3668	15.8899	8.14352	4.73709	2.84397
Baby	29.1758	15.8699	8.27386	4.71187	2.82862
Baby	29.4618	16.0495	8.29487	4.65994	2.85021
Baby	29.256	15.9895	8.38091	4.61727	2.83217
Baby	29.5245	15.8128	8.19341	4.74734	2.85591
Baby	29.2564	16.0226	8.22543	4.69072	2.96553
Baby	29.3454	15.9421	8.28992	4.58366	2.83664
Baby	29.2629	15.9535	8.20411	4.62701	2.86731
Baby	29.2908	15.9117	8.15905	4.61422	2.84003
Baby	29.2268	15.931	8.11193	4.66214	3.03005
Baby	29.2782	15.7584	8.14633	4.78463	2.89183
Baby	29.2659	15.879	8.19036	4.7166	2.90114
Baby	29.3296	16.0902	8.2334	4.98983	2.84183
Baby	29.3028	15.9458	8.23429	4.64922	2.90048
Baby	29.2905	15.8736	8.25391	4.58697	2.86376
Baby	29.3799	16.3078	8.13621	4.63968	2.88932
Baby	29.304	16.2398	8.12248	4.83156	2.88008
Baby	29.3533	16.0548	8.16608	4.65401	2.94895
Baby	29.2634	16.0185	8.17999	4.65967	3.07421
Baby	29.2336	15.9071	8.31392	4.56842	2.92223
Baby	29.3896	15.7735	8.16158	4.58965	2.81249
Baby	29.248	15.9367	8.18001	4.62929	3.18845
Baby	29.3419	16.013	8.13969	4.72507	2.83485
Baby	29.2394	15.8132	8.13673	4.72855	2.85886
Baby	29.3524	15.911	8.17824	4.67272	2.83675
Baby	29.1796	16.0679	8.18966	4.61305	2.86954
Baby	29.2909	15.943	8.2501	4.697	2.9133
Baby	29.2118	15.898	8.16158	4.71715	2.92717
Baby	29.5176	16.5148	8.18384	4.64532	3.13616
Baby	29.2735	16.7929	8.22403	4.64737	2.91592
Baby	29.5068	16.1069	8.2118	4.58541	2.87737
Baby	29.2086	15.9052	8.17663	4.61399	2.8773
Baby	29.3172	16.0868	8.29534	4.63957	2.88754
Baby	29.2141	16.0935	8.21247	4.68236	2.817
Baby	29.2776	15.9438	8.11309	4.64946	2.8504
Baby	29.2594	15.9968	8.21109	4.5407	2.86831
Baby	29.3638	16.0023	8.15798	4.60827	2.89962
Baby	29.282	15.9378	8.24893	4.56889	2.90568
Baby	29.2875	16.0158	8.2327	4.55281	2.9518
Baby	29.2484	15.98	8.36631	4.57792	2.9657
Baby	29.2733	15.9487	8.13247	4.57394	2.88082
Baby	29.3596	16.0016	8.17641	4.61553	2.85888
Baby	29.2978	16.1527	8.14692	4.60272	2.86684
Baby	29.3778	15.8587	8.11657	4.6611	2.90655
Baby	29.3401	15.9925	8.1591	4.5534	2.92399
Baby	29.2683	16.1205	8.23174	4.62592	2.98373
Baby	29.3347	16.0057	8.26434	4.58762	2.9917
Baby	29.2012	15.9684	8.17082	4.64975	2.99127
Baby	29.3538	16.2562	8.15873	4.63878	2.88332
Baby	29.2185	15.9696	8.16452	4.77118	2.91249
Baby	29.3032	15.959	8.12405	4.61872	2.98028
Baby	29.1989	16.2976	8.22219	4.55021	3.14819
Baby	29.3926	15.9172	8.32205	4.58164	3.11228
Baby	29.2501	15.8999	8.6	4.54847	3.065
Baby	29.4873	16.0944	8.50871	4.57479	3.1741
Baby	29.225	15.9647	8.57212	4.78666	2.93359
Baby	29.4705	15.8578	8.35499	4.60397	3.03166
Baby	29.1739	16.0728	8.50377	4.64452	2.87446
Baby	29.2772	15.9758	8.23529	4.59014	2.85789
Baby	29.2545	15.8498	8.22984	4.58758	2.83837
Baby	29.3712	16.0206	8.47321	4.57977	2.88758
Baby	29.2974	16.09	8.09586	4.61787	2.87447
Baby	29.3311	15.8119	8.17724	4.58063	2.86522
Baby	29.2286	15.9695	8.16712	4.58726	2.8546
Baby	29.2928	16.0405	8.15683	4.67649	2.847
Baby	29.2223	15.9237	8.08977	4.71909	2.80086
