# Supplementary material for: Secure human action recognition by encrypted neural network inference
Source: Nat Commun. 2022 Aug 15;13:4799. doi: 10.1038/s41467-022-32168-5 (PMC9378731; doi:10.1038/s41467-022-32168-5)
Supplement: Supplementary file 4 — Source data [file 41467_2022_32168_MOESM4_ESM.zip › SOURCE_DATA/SupplementaryFigure3/HEAR-threading.csv]

Method	1	2	4	8	16
Full	99.4691	61.7212	43.9597	23.4309	14.3742
Full	98.7327	92.2736	44.036	22.9019	10.8082
Full	98.5406	62.7833	34.1745	20.5003	12.4024
Full	98.7319	61.6061	34.8903	21.6013	12.4521
Full	98.6225	60.9993	32.0731	21.8292	13.0695
Full	98.7282	61.5239	32.2682	18.2806	12.6886
Full	98.7412	61.3625	30.2765	21.4862	12.5935
Full	98.735	61.521	31.3219	16.8371	9.70349
Full	98.5948	61.2969	31.1033	17.2235	10.6815
Full	98.707	61.284	31.5564	17.286	10.8606
Full	98.6326	61.1603	32.7074	15.944	10.4416
Full	98.6893	61.2729	31.4616	23.1528	14.2913
Full	98.6197	61.063	36.0622	16.4446	10.8624
Full	98.611	61.4159	32.0041	16.6115	10.8133
Full	98.6351	61.148	32.1789	17.1666	10.0683
Full	98.7689	61.1795	32.4384	16.9822	9.45961
Full	98.6253	61.0188	35.3911	18.2976	9.92399
Full	98.8793	61.0464	30.4699	16.0987	9.81724
Full	97.6365	61.0599	30.5594	22.3915	9.4835
Full	98.8421	61.1514	32.7037	19.119	10.4185
Full	97.9366	60.8794	34.4924	18.0224	9.60492
Full	98.7741	61.061	31.3801	17.049	9.64681
Full	98.5886	60.9823	31.2431	17.6903	9.63075
Full	98.7692	61.117	34.9339	22.3658	9.59447
Full	98.605	60.9698	31.5027	19.8539	9.38634
Full	98.8018	61.0467	40.1757	21.8894	9.50176
Full	98.7869	60.9	41.7195	16.6889	10.2135
Full	98.7625	60.958	33.885	15.9595	9.72124
Full	98.6498	60.7381	44.1652	16.1274	9.89802
Full	98.72	61.992	35.4552	18.4981	9.47924
Full	98.6435	60.9681	38.1451	21.613	9.60228
Full	98.7023	61.6215	32.8969	17.8356	10.2912
Full	98.6915	61.3433	30.5921	16.1122	9.49853
Full	98.6289	61.4206	37.3914	16.5478	9.53006
Full	98.6696	61.2516	31.1126	16.0716	10.8321
Full	98.7688	61.0995	30.3902	15.7782	9.6283
Full	98.6453	60.9749	30.3798	16.1755	9.46223
Full	98.9128	60.9394	31.4503	16.0623	12.2195
Full	97.6854	62.0945	30.8194	15.9813	9.74255
Full	98.8716	62.001	31.4496	17.1398	9.44249
Full	97.9562	60.9601	31.7725	15.9897	9.20097
Full	98.784	60.9094	33.2293	15.7072	9.44103
Full	98.6188	60.8093	32.535	16.8721	11.9589
Full	98.7894	61.9745	31.9462	16.3599	9.37701
Full	98.6525	61.7532	33.3736	16.0056	9.57716
Full	98.7715	60.9526	32.662	16.2546	9.52808
Full	98.7894	60.8475	33.0982	16.385	9.56303
Full	98.8216	60.7335	31.9999	15.8954	9.48662
Full	98.6459	62.8587	34.0585	15.9409	9.28272
Full	98.7542	61.4223	31.2774	16.4758	12.2134
Full	98.6547	60.8748	31.109	15.7697	9.48433
Full	98.7792	61.0444	31.4556	15.9762	9.0835
Full	98.7289	62.8294	30.5569	17.3758	9.61076
Full	98.7823	61.3626	30.6651	15.8062	9.53755
Full	98.7727	61.1135	32.2215	15.8906	9.32423
Full	98.912	61.0739	31.9033	17.0819	9.13406
Full	127.101	62.6539	30.2808	15.7396	9.68508
Full	129.184	61.2046	30.7555	16.0158	9.49549
Full	98.5951	60.901	34.113	16.9387	10.1079
Full	99.9902	62.8298	33.3197	15.7929	11.649
Full	98.6829	61.109	32.0118	15.8411	9.48529
Full	100.066	60.9635	30.8818	16.5121	9.31668
Full	99.5578	61.543	31.548	15.7958	9.0002
Full	100.161	61.8962	32.052	15.8001	9.52329
Full	99.843	61.2376	30.545	15.9365	9.40064
Full	100.02	61.0479	31.1493	15.9249	9.32717
Full	99.9098	62.7617	31.9054	15.8895	9.58798
Full	100.005	61.258	30.5718	16.532	9.30876
Full	99.885	61.7797	31.2345	15.9022	9.24159
Full	100.138	62.2064	31.9252	15.756	9.16966
Full	99.9255	61.1631	32.3949	17.1168	9.25785
Full	100.031	62.1662	30.2598	15.892	9.3365
Full	100.075	61.4996	31.303	15.9332	9.33845
Full	100.036	61.1962	31.8215	17.2657	9.52098
Full	99.8047	62.8073	30.3998	15.9481	8.97281
Full	100.132	62.4982	30.3552	15.9124	9.46869
Full	99.682	62.8415	32.1046	16.8641	8.97092
Full	100.265	61.3543	32.327	15.9822	9.82928
Full	98.6484	63.3722	52.3324	15.9444	9.52513
Full	100.115	61.7328	42.9988	16.3349	9.68143
Full	98.7703	63.3907	31.2135	16.0611	9.2739
Full	100.154	61.6277	30.3507	15.7819	9.69914
Full	99.5831	63.0026	31.1593	16.667	9.1512
Full	100.229	61.443	30.3548	15.9644	9.4873
Full	99.9252	62.3498	30.0673	15.8477	9.34095
Full	100.161	61.1858	32.1242	16.9008	9.33255
Full	99.9649	63.2131	30.6168	15.9578	9.24848
Full	100.043	61.519	31.0351	15.8737	9.16581
Full	100.021	62.9442	33.0816	16.5725	12.0849
Full	100.185	61.3855	54.9219	15.9104	9.4698
Full	100.017	63.1025	33.1688	15.8622	9.16065
Full	100.128	61.1427	42.7925	16.6122	9.18438
Full	100.077	62.6192	33.7198	15.9737	9.29151
Full	100.109	61.8876	47.3492	15.8459	9.39642
Full	99.9084	63.5017	31.6464	16.2328	9.20255
Full	100.156	63.0442	30.7697	16.065	12.0938
Full	99.7788	63.9528	32.3475	15.7741	9.64947
Full	100.301	61.6781	30.6462	16.321	9.17723
Full	98.7343	62.4793	31.0329	16.0964	9.28391
Full	100.113	61.5369	32.4945	16.1311	9.363
Full	98.8726	61.9342	31.5769	17.0219	9.31586
Full	100.203	61.3854	35.3902	15.9197	9.10613
Full	99.6653	62.4378	31.5417	16.1226	11.9995
Full	100.284	61.6054	31.9196	16.8344	9.58652
Full	99.9726	61.8173	34.8867	15.885	9.25789
Full	100.19	63.2271	32.9252	16.0301	9.2896
Full	100.032	61.3387	33.2903	16.3038	9.48596
Full	100.119	62.9788	30.6044	15.7486	9.15211
Full	100.06	61.2953	31.7131	17.3567	9.03449
Full	100.272	62.9191	33.5082	16.0579	9.18395
Full	100.096	61.5351	33.494	16.0015	9.50676
Full	100.171	62.1189	33.862	16.9724	9.40294
Full	100.147	62.7795	39.1449	16.2108	9.44067
Full	100.075	61.3784	48.1219	19.365	9.18944
Full	104.067	62.6716	34.4856	16.299	9.06144
Full	118.204	62.3356	38.8157	16.078	11.1517
Full	99.9021	61.5668	30.8303	16.9262	9.39144
Full	100.401	63.2813	31.0424	15.8724	9.33241
Full	98.9702	61.4218	31.0532	17.5968	9.50407
Full	100.308	62.5682	32.1102	16.3603	9.32212
Full	99.1926	62.637	30.3697	15.8588	9.07319
Full	100.487	61.2753	30.4567	17.2453	8.93351
Full	99.9962	63.1618	31.3959	16.0431	9.39377
Full	100.485	61.7664	30.9701	16.145	9.53115
Full	100.298	62.24	31.1617	16.7272	9.6478
Full	100.472	63.0003	31.8937	15.9849	9.17363
Full	100.35	61.6201	32.4491	16.0307	9.26971
Full	100.464	62.8996	30.4269	16.4708	9.19692
Full	100.291	62.7146	30.948	15.7496	12.0676
Full	100.583	61.5599	31.5222	17.4606	9.47983
Full	100.378	63.506	32.97	16.0186	9.15198
Full	100.47	62.797	48.7249	16.0631	9.20966
Full	100.512	61.5033	47.6258	17.1901	9.05296
Full	100.424	62.8941	31.7884	15.7958	9.09901
Full	100.27	62.6377	30.6889	17.0332	9.23532
Full	100.511	61.0304	31.1511	15.9999	11.4352
Full	100.206	62.8613	32.5504	16.0445	9.66592
Full	100.644	61.071	30.8986	16.3926	9.2386
Full	99.0884	62.1123	30.7826	16.0086	9.24102
Full	100.482	62.6058	31.6204	16.1044	8.97507
Full	99.3304	61.1083	31.1513	16.6356	9.79633
Full	110.998	63.037	31.3981	16.0406	9.89348
Full	113.139	62.8322	31.8689	17.1485	9.25958
Full	100.686	61.2315	40.4424	16.007	9.31968
Full	100.371	62.2081	32.6677	16.0996	9.38591
Full	100.592	62.778	35.5574	17.309	9.28439
Full	116.403	61.0564	36.3431	16.0748	10.3565
Full	105.349	62.6538	32.1521	17.4968	9.27918
Full	100.758	62.6577	31.4523	16.4508	9.31882
Full	114.617	60.9643	32.2047	17.5196	9.40348
Full	107.593	62.6709	30.7365	17.1194	9.35699
Full	100.803	62.7445	31.4145	16.6491	9.93039
Full	115.662	61.3571	39.0358	19.6918	11.9991
Full	111.243	63.0242	32.2759	16.5717	9.36247
Full	102.928	62.786	31.5865	34.7363	9.26598
Full	101.013	61.3021	37.405	17.1698	9.3342
Full	115.369	63.0521	31.5956	16.5055	9.29483
Full	104.041	62.7844	31.5873	17.1315	9.15492
Full	102.441	61.3386	32.4337	21.1813	8.66616
Full	116.499	63.2259	30.5853	15.7717	9.32691
Full	101.747	61.944	30.9958	16.6888	9.20854
Full	120.162	61.6015	31.4683	16.0941	9.22663
Full	109.224	63.4749	32.7178	16.1349	9.22478
Full	112.286	61.5504	30.6936	16.5748	9.84451
Full	113.318	62.1416	31.0884	16.0085	10.4593
Full	110.189	63.3054	31.3994	17.0135	9.37875
Full	119.319	62.6949	32.9223	16.1669	9.12261
Full	110.189	61.3646	31.1019	17.2452	9.32383
Full	121.793	63.1815	31.5877	16.2608	9.36621
Full	112.602	63.251	31.3189	16.1757	9.07191
Full	101.53	62.0544	32.7346	17.3602	9.24071
Full	115.215	62.3195	33.5039	15.9076	9.44976
Full	106.57	63.5998	32.2557	17.2084	9.20111
Full	101.428	63.0004	32.6545	16.1732	9.29837
Full	122.033	61.7789	31.4873	16.1385	9.07049
Full	114.935	63.2626	32.7876	16.4861	9.06464
Full	102.847	62.892	33.1376	16.0623	8.80164
Full	107.093	61.978	35.4968	16.3671	9.28694
Full	111.479	62.9486	31.7151	16.0119	9.16124
Full	109.682	63.769	30.9574	16.9056	9.20198
Full	120.98	62.0545	32.3302	16.2527	9.07501
Full	111.873	62.2257	32.7442	16.3681	9.03938
Full	101.713	63.8852	34.9878	17.5005	9.53704
Full	122.323	62.8904	31.658	15.7259	9.53012
Full	110.617	61.7377	31.5713	16.9182	9.08066
Full	112.726	63.4938	31.9119	16.2705	9.72124
Full	113.586	62.7234	31.2961	18.4001	9.08104
Full	102.462	61.9447	31.4158	16.4431	9.1062
Full	119.01	63.3558	30.9333	16.3363	10.2367
Full	113.286	62.6143	31.9748	17.5026	11.6231
Full	117.185	61.7387	32.7818	16.0451	9.35394
Full	111.338	63.4101	30.9773	18.1704	9.654
Full	111.895	62.4881	31.2494	16.1327	11.1132
Full	115.882	61.5707	31.6712	17.0995	11.0155
Full	110.814	64.2848	32.25	16.1832	9.58367
Full	120.318	109.878	32.4494	16.6932	9.56219
Full	113.921	83.1998	31.5626	17.1	9.21691
Full	123.082	63.1689	31.3696	19.055	9.01303
Full	108.272	62.153	33.1822	18.0328	9.24892
Full	115.405	63.3549	32.2183	15.9722	11.5865
Full	99.6927	74.7605	41.4988	23.669	14.6543
Full	98.9254	79.5881	44.2296	25.2703	12.5857
Full	98.6734	60.9268	33.2714	23.5558	14.1549
Full	98.9079	61.0611	31.8113	17.7292	12.8697
Full	98.7375	60.6077	33.5368	17.2964	12.2832
Full	98.8321	60.8718	31.0376	16.0358	11.0464
Full	98.8813	61.1042	31.8676	18.7719	10.7472
Full	98.7268	61.0614	30.8721	15.8182	10.3923
Full	98.8161	60.5166	31.0758	16.8853	10.3629
Full	98.8679	61.1153	31.8726	16.0599	10.1837
Full	98.8732	61.1238	30.2139	15.8847	9.91669
Full	98.9259	61.1188	30.5061	15.9934	9.89726
Full	98.8185	61.2523	33.9616	15.9723	9.78928
Full	98.8587	61.0858	62.2301	15.782	10.161
Full	98.8896	61.3155	32.3818	16.0656	12.8929
Full	98.8095	61.1961	32.148	16.2694	9.83408
Full	98.7929	61.1277	31.6287	15.7726	10.4583
Full	98.9264	60.9979	32.6138	15.9293	12.8964
Full	97.6585	61.1389	31.5905	16.6265	9.81061
Full	99.007	61.2195	31.1362	15.9902	9.67162
Full	98.1267	64.8945	30.0916	15.6644	9.7336
Full	98.971	85.8681	29.9323	15.7994	9.31356
Full	98.6739	62.8412	30.3515	15.8958	11.9647
Full	98.9429	84.9411	29.8633	15.6258	9.76753
Full	98.7461	60.9862	30.3702	16.4089	9.67015
Full	98.8909	61.2086	29.918	16.0342	9.66692
Full	98.9371	63.6581	30.4841	15.7317	9.6846
Full	98.8224	63.9693	29.9598	16.0669	10.5479
Full	98.8588	61.923	32.0271	16.5311	10.6671
Full	98.8281	61.2753	30.5996	16.1631	9.94962
Full	98.9087	61.2622	30.9395	17.0844	9.76411
Full	98.9495	61.397	32.3423	16.608	9.31622
Full	98.913	60.9035	30.3984	16.3019	13.0864
Full	98.9329	61.2128	30.6329	17.2033	12.7369
Full	98.9388	62.2172	32.001	16.6581	9.39424
Full	98.8185	61.4407	30.103	15.7384	9.1457
Full	98.858	62.1382	31.2331	16.7923	10.3463
Full	98.9908	61.5155	30.2038	16.3138	9.96575
Full	97.8012	61.3968	30.9244	15.932	9.84771
Full	99.0137	61.1516	30.2871	16.4242	11.6313
Full	98.2098	61.5691	30.6621	17.3638	11.998
Full	99.0493	61.0827	30.0434	19.2873	10.4969
Full	98.7262	62.4115	30.503	24.1107	9.54601
Full	98.9966	62.5251	31.5816	19.2912	10.5139
Full	98.8462	85.4205	29.7649	19.8604	9.41125
Full	98.8708	65.5116	31.8122	17.0623	9.33762
Full	98.9202	84.2927	30.4872	17.2014	9.40621
Full	98.9195	63.0401	30.9789	16.5973	9.10627
Full	98.911	61.6178	30.2644	16.4429	8.8651
Full	98.8522	62.5998	30.6287	20.1129	12.0851
Full	98.84	61.4052	31.1629	22.1592	9.22873
Full	98.8929	61.3255	30.0074	18.9754	9.02846
Full	98.8443	61.3283	29.881	16.7348	9.06928
Full	98.9122	62.7601	31.2539	22.2146	9.09229
Full	98.9266	61.5588	29.6044	21.124	10.2538
Full	98.8109	61.1715	31.407	18.5085	9.09017
Full	127.545	62.6697	30.022	18.1919	9.47891
Full	127.792	61.5518	31.1507	18.8687	10.6801
Full	98.0452	61.3587	30.2184	21.974	9.21786
Full	99.4644	65.1909	29.9696	19.9766	9.2688
Full	98.3722	87.9615	31.8986	16.1699	9.00112
Full	99.431	63.857	30.0426	16.4183	9.10551
Full	99.1705	88.3748	31.0616	21.8428	9.01723
Full	99.5027	61.781	30.0913	17.3682	8.89068
Full	99.3838	63.4437	30.6864	16.9715	9.2022
Full	99.4014	61.7877	30.3384	16.589	9.11786
Full	99.2873	61.5452	30.2136	17.7805	8.99636
Full	99.4843	63.0317	31.5634	15.9866	9.39172
Full	99.4245	61.4054	30.2608	15.9557	10.2462
Full	99.4857	61.4808	30.8019	17.5088	9.41867
Full	99.4062	62.3701	29.8345	16.2784	9.74661
Full	99.4942	61.7329	30.1859	19.7474	9.35914
Full	99.467	62.5531	33.994	16.4302	9.27111
Full	99.586	62.0023	32.2354	16.0121	9.28144
Full	99.3116	62.9385	30.6665	17.7952	9.14303
Full	99.5401	61.4987	31.9947	15.8673	8.76865
Full	99.0802	61.5283	30.2409	18.9472	9.06945
Full	99.5194	62.2757	30.3723	16.6227	8.69085
Full	98.1109	62.1043	31.8239	16.0158	9.21343
Full	99.5708	62.3602	30.5076	23.0668	8.94984
Full	98.466	61.9668	30.8568	24.3583	9.11024
Full	99.467	62.0743	31.9286	17.6257	9.33001
Full	99.1918	61.578	30.3705	16.1072	9.11038
Full	99.5919	62.4316	31.1186	16.4403	9.20928
Full	99.4516	61.8551	30.0998	16.2232	9.00004
Full	99.559	62.1822	30.651	16.0423	9.16778
Full	99.3326	61.8037	32.0989	16.8648	9.17689
Full	99.5399	62.3941	30.4455	16.1803	9.40609
Full	99.5117	61.696	31.0828	15.9027	9.0986
Full	99.5822	62.2253	31.9853	17.4692	8.75531
Full	99.4879	61.6757	30.1915	16.0112	9.99081
Full	99.5177	62.3186	31.1143	15.8831	11.1545
Full	99.5615	61.6607	30.2055	17.4498	9.16479
Full	99.5946	62.6959	30.1401	16.2828	9.09367
Full	99.3192	61.8086	31.4863	15.9479	9.58566
Full	99.6602	62.2927	30.4557	16.7351	9.04941
Full	99.109	63.1039	30.2988	15.9319	9.49535
Full	99.5387	61.8234	32.0421	16.3424	9.41842
Full	98.2125	63.4883	30.3221	16.5896	9.31641
Full	99.5968	61.6787	30.9089	15.959	9.32591
Full	98.508	62.8441	33.016	16.2494	9.35732
Full	99.4912	61.6274	36.2908	16.328	9.36853
Full	99.2772	62.1603	31.5292	15.8943	9.34518
Full	99.6075	61.6542	30.8783	17.5222	10.2136
Full	99.4844	62.3509	35.5984	16.1734	9.22351
Full	99.5442	62.9628	30.4503	16.0349	9.2955
Full	99.403	61.7383	30.7895	16.8916	9.3916
Full	99.611	63.4307	32.0338	16.4227	9.37022
Full	99.5339	62.1916	30.6274	17.7414	9.13438
Full	99.6377	62.9281	30.8028	16.2731	12.0695
Full	99.5009	62.9068	32.2486	15.8322	9.37395
Full	99.58	82.9053	31.2097	16.4882	8.97786
Full	99.6114	110.199	46.8463	16.4763	9.08028
Full	99.6585	61.9418	45.4697	16.4213	9.30946
Full	99.5167	62.2375	38.0065	16.3563	9.04271
Full	99.9804	63.3785	31.036	15.9176	9.09028
Full	99.5526	61.4384	32.3082	17.4818	9.7223
Full	100.09	63.332	30.7139	16.2849	9.30125
Full	98.6522	61.5994	30.9034	16.3108	9.05502
Full	100.121	63.0868	31.4947	16.8505	9.05662
Full	99.0659	62.7508	30.5363	16.2744	9.01813
Full	100.07	61.2873	30.5822	16.8178	9.12265
Full	99.8026	62.7237	31.1333	16.275	11.8475
Full	100.124	61.5842	31.2412	15.9794	9.24675
Full	100.038	61.7054	37.97	16.756	9.02096
Full	100.139	63.1434	33.8134	16.4101	9.41037
Full	99.9664	61.3787	41.4157	16.6025	9.32021
Full	100.12	62.1773	34.8687	16.9937	9.17345
Full	100.116	62.2702	37.9738	16.2163	10.8885
Full	100.193	61.2248	32.1205	17.7657	9.65386
Full	100.045	63.2792	31.0509	16.1997	9.69067
Full	100.202	61.2464	32.1558	16.4768	9.56938
Full	100.165	62.0608	31.5683	16.9331	9.79382
Full	100.229	63.2799	32.297	16.2444	10.0695
Full	99.9573	61.3669	30.3835	16.7661	11.6415
Full	100.243	62.2971	30.8255	16.3699	13.0351
Full	99.7816	62.6984	31.0511	16.0522	13.1469
Full	100.176	61.3886	32.6752	16.304	11.7461
Full	98.831	62.9115	55.1334	16.1444	11.9124
Full	100.219	61.3083	40.6999	16.0476	9.46228
Full	99.1881	62.5492	41.5551	16.928	9.4795
Full	100.199	63.741	36.1559	16.0401	9.07978
Full	112.177	63.229	42.5436	16.9582	8.92987
Full	108.324	62.0452	33.2699	16.275	9.95729
Full	100.298	63.212	33.4928	16.0625	11.0002
Full	100.28	63.2359	32.6142	16.9251	10.9939
Full	107.299	61.8741	30.9397	15.8534	10.8286
Full	115.786	63.6264	31.3533	17.317	10.7563
Full	101.34	63.1056	30.8937	16.0456	10.2567
Full	117.27	61.9942	30.7784	16.0779	11.037
Full	123.777	63.933	32.0376	16.9565	9.29908
Full	119.925	62.0322	59.2397	15.8653	9.09564
Full	100.65	62.952	38.6192	17.3881	9.09846
Full	114.768	63.9947	31.6351	16.3075	8.99065
Full	106.482	61.8912	31.5741	16.3363	9.30992
Full	100.694	62.7308	32.2129	17.0502	8.82106
Full	118	64.1225	30.6373	24.2752	9.22524
Full	105.561	62.1326	30.7065	22.3776	9.21826
Full	100.723	62.9468	31.3656	17.5788	9.3375
Full	115.253	63.9911	32.1823	17.5052	10.2201
Full	106.449	62.0551	30.5368	19.4114	9.7328
Full	113.631	62.9043	30.2578	19.1191	8.94954
Full	109.037	63.3783	30.98	21.5663	9.48882
Full	101.583	62.1551	32.2237	18.4218	9.23529
Full	123.657	63.3258	30.546	15.9527	9.53374
Full	113.253	63.1196	31.486	19.5511	8.93816
Full	105.967	62.0181	50.4464	15.9853	8.99567
Full	101.001	64.8035	41.9235	16.0463	8.66439
Full	115.48	112.771	32.2654	16.4781	9.51482
Full	104.41	84.1547	36.0773	15.8872	9.29665
Full	102.058	63.4754	32.6126	16.4219	9.37088
Full	121.913	63.2664	31.5671	16.4814	10.1105
Full	107.935	61.925	33.2426	17.275	9.67098
Full	102.955	63.3839	31.8038	16.2549	9.12389
Full	112.596	63.3574	31.7099	16.0421	9.34198
Full	115.101	62.0818	32.7884	16.9237	9.0411
Full	106.463	63.422	31.7239	15.8342	9.19834
Full	121.084	62.5995	31.7479	17.444	9.00298
Full	110.12	61.6467	32.2207	16.2034	8.99595
Full	120.842	63.0507	32.1634	16.4995	8.766
Full	109.817	62.9308	36.2763	16.4701	9.52442
Full	110.963	61.7016	31.6426	15.831	9.14423
Full	110.19	63.2405	31.2771	16.3663	9.53659
Full	101.856	63.1206	35.7592	16.1081	9.18726
Full	120.519	62.1072	32.5469	17.0223	9.25142
Full	110.977	63.7669	30.8606	16.0111	8.73417
Full	116.814	62.8123	31.0217	16.1175	9.22426
Full	109.679	62.3179	30.8608	16.9793	9.19249
Full	110.552	63.8578	31.556	15.8295	9.30676
Full	117.2	62.3008	32.2563	17.016	9.08024
Full	114.101	62.7761	30.4579	16.2547	9.31751
Full	123.55	63.4765	30.5107	15.947	9.05981
Full	112.112	62.0406	31.299	16.2959	9.48358
Full	113.842	62.9297	31.8973	15.9264	9.09812
Full	112.506	62.8477	32.3117	16.6628	9.51199
Full	104.403	62.1356	30.3625	16.0235	8.91473
Full	120.336	63.5518	31.085	17.332	9.55192
Full	117.852	63.0769	30.8782	16.1553	11.5489
Full	118.353	61.9965	31.5418	16.4279	9.29899
Full	113.541	63.691	31.5879	16.2268	9.28351
Full	99.6219	78.54	43.6633	23.0034	12.9651
Full	98.9159	80.3258	39.3456	24.2343	12.4987
Full	98.6751	62.106	46.0808	19.3629	15.073
Full	98.8506	61.8219	46.5609	20.263	12.1247
Full	98.8565	61.581	31.1678	18.4366	12.8807
Full	98.9262	61.1026	29.8506	22.0416	10.8218
Full	98.8716	61.3645	31.2425	20.8707	9.79542
Full	98.8897	61.148	30.4936	18.5035	11.408
Full	98.7515	61.1991	31.0145	18.6707	12.0633
Full	98.9067	61.0934	30.1051	21.9902	12.0609
Full	98.8017	61.4036	30.8798	21.4422	10.0061
Full	98.8958	61.373	30.1922	19.318	13.6812
Full	98.8646	61.5714	31.0983	16.7579	10.2128
Full	98.8513	61.1417	31.7694	15.9178	9.35938
Full	98.8153	61.3262	29.7631	16.9081	9.71607
Full	99.0275	61.2844	32.0897	16.1158	9.4248
Full	98.7585	61.0772	29.6799	16.0262	11.4756
Full	98.8655	61.6379	32.2018	16.8	9.71451
Full	97.7562	61.396	30.2528	15.9378	9.21103
Full	98.8997	61.7053	31.1609	16.5266	9.22903
Full	98.037	61.1768	30.1915	16.4683	9.07923
Full	98.8726	61.3892	30.9483	15.9119	12.1808
Full	98.6346	61.2686	30.0259	15.654	9.81651
Full	98.8636	61.2665	30.2007	16.7123	9.35211
Full	98.8155	61.462	29.9434	15.9781	9.41809
Full	98.903	61.3437	30.188	15.7951	9.26122
Full	98.7973	61.7333	31.4604	16.9276	10.1311
Full	98.7963	61.2109	29.7272	15.7888	9.32229
Full	98.7275	61.0738	32.3119	15.7845	9.8324
Full	98.8279	61.0151	30.7693	17.9022	9.37736
Full	98.8082	63.8786	30.1049	15.8867	9.29126
Full	98.8296	64.928	31.8546	16.88	9.21464
Full	98.8188	61.7769	29.7957	16.4673	8.96536
Full	98.7957	61.6263	31.9927	22.3516	12.4983
Full	98.7634	61.3199	30.3591	23.4373	9.34238
Full	98.994	61.2118	31.3154	23.1721	9.19687
Full	98.7627	61.3577	30.3633	23.135	9.33239
Full	98.8919	61.4016	31.3814	27.925	9.49009
Full	97.7385	62.6978	30.5312	18.6684	9.55126
Full	98.9204	61.9985	30.3169	18.5816	9.54867
Full	98.0396	61.3454	31.6819	25.4896	12.0054
Full	98.9161	61.5132	30.1572	16.3037	11.5958
Full	98.689	61.1919	31.3398	20.2993	9.11589
Full	98.8637	61.6162	30.1396	16.68	10.1979
Full	98.8464	62.1186	30.2517	18.5066	11.1005
Full	98.9224	61.8108	32.5181	18.8002	9.06898
Full	98.8479	61.6455	32.5214	21.5409	9.14578
Full	98.8907	61.2728	30.6249	19.5746	8.70292
Full	98.7301	63.1987	31.4005	21.4325	9.15288
Full	98.8827	61.7682	30.9967	15.9934	9.0673
Full	98.8393	61.5025	31.319	18.4063	9.33712
Full	98.9053	61.8031	31.2346	17.0331	9.21249
Full	98.8842	62.9089	30.1481	25.1359	9.21959
Full	98.8579	61.4391	30.9066	16.3647	8.81255
Full	98.8159	61.0806	31.3595	22.6921	9.0483
Full	110.829	63.3222	34.0963	19.8273	9.05402
Full	143.614	61.7717	31.4826	17.5602	9.34915
Full	99.8206	61.1572	31.8571	16.6138	9.3534
Full	97.8367	63.3251	33.3576	16.398	9.12234
Full	99.4493	61.3792	31.0343	15.9888	9.36907
Full	97.9377	61.2946	30.6189	16.0022	9.04288
Full	99.3545	63.5165	30.2225	17.7077	8.86931
Full	98.9224	61.7389	31.9156	16.7184	11.6396
Full	99.3773	61.3281	30.2843	17.2605	9.32099
Full	99.2354	62.8231	30.865	16.7639	9.16453
Full	99.2377	61.5671	30.2769	16.5249	9.04381
Full	99.2211	63.5402	30.0014	16.5634	8.94817
Full	99.4141	61.6952	32.0604	15.6706	9.18183
Full	99.3257	63.1693	30.3812	16.5431	8.92133
Full	99.3548	61.352	31.1255	15.9159	11.8696
Full	99.2585	61.2549	30.6231	15.7279	9.15471
Full	99.3893	62.3658	30.0251	16.4728	9.2587
Full	99.2461	61.5117	31.6237	16.4141	9.08887
Full	99.1754	63.5916	30.0861	20.2228	9.00268
Full	99.3453	63.7038	30.8119	22.4735	9.19637
Full	99.0732	64.2345	31.1103	17.5177	9.01753
Full	99.3666	61.7285	30.3013	16.5924	10.1183
Full	99.2169	62.9958	31.2193	16.1258	9.11907
Full	97.9023	61.4408	30.4988	19.3709	9.24893
Full	99.5163	63.611	30.1782	15.9478	9.1691
Full	97.9821	62.8783	32.1358	18.7934	9.23742
Full	99.4194	63.0347	30.3639	22.1839	9.27799
Full	98.9446	62.5707	30.9367	16.5816	9.12097
Full	99.4714	61.1259	30.6169	16.4883	9.68851
Full	99.2653	61.1236	30.3025	15.7971	9.30847
Full	99.306	62.2677	31.2602	16.583	9.07229
Full	99.2417	60.7573	30.3362	16.1263	9.34691
Full	99.4252	62.7028	30.0465	16.0526	9.44157
Full	99.3612	61.4343	31.9842	17.1582	9.36639
Full	99.4012	63.3239	30.1576	15.9396	9.29369
Full	99.3539	61.4892	30.624	15.719	8.73997
Full	99.3737	61.9642	32.0478	17.2065	9.40157
Full	99.265	61.4198	30.299	15.9382	9.16039
Full	99.2661	62.0329	31.147	15.5619	9.3236
Full	99.351	61.3683	32.0476	16.7181	9.21121
Full	99.1616	62.2684	30.8877	15.761	8.70655
Full	99.4301	61.0023	37.5057	16.0966	9.18381
Full	99.2288	62.7776	31.9559	16.3244	9.1229
Full	97.9478	61.4062	30.8458	15.8572	9.42892
Full	99.5889	62.4272	36.2756	16.8172	9.29095
Full	98.0901	61.4372	31.5722	15.9475	9.21997
Full	99.4677	62.1724	30.5674	16.2694	9.12743
Full	98.9842	61.3835	30.3055	16.8639	9.25224
Full	99.4743	62.2851	31.3988	15.9781	8.97441
Full	99.342	63.3914	30.4083	16.4133	9.4269
Full	99.3578	61.508	30.2305	16.3644	10.4455
Full	99.3211	63.1015	31.7233	16.0608	9.38599
Full	99.4832	61.4367	30.4555	16.9163	9.74244
Full	99.3863	62.3737	30.3983	16.0774	9.43563
Full	99.5233	63.0526	31.6006	16.0855	9.01447
Full	99.4083	61.5662	30.4421	16.9054	9.40948
Full	99.4616	63.2084	30.5115	15.9736	9.54725
Full	99.3229	62.5652	31.3932	16.2147	9.5356
Full	99.2671	61.3238	30.5057	16.5282	9.06009
Full	99.5396	62.725	30.4708	15.6962	10.1271
Full	99.449	61.4155	31.2638	16.9903	9.44411
Full	99.7614	62.8671	30.7655	15.9521	12.4184
Full	99.6991	62.7951	30.5292	15.6822	11.9973
Full	98.3871	61.1368	31.1764	16.7644	10.9494
Full	99.9976	63.1415	31.387	20.7732	10.5199
Full	98.4945	62.6524	30.6093	21.6722	10.4364
Full	99.9459	61.2137	31.1654	16.7462	9.58777
Full	99.513	62.6855	32.0281	17.7257	9.28401
Full	99.9491	62.9702	30.5723	17.6155	12.1127
Full	99.7707	61.1289	30.7339	18.9712	11.2674
Full	99.8389	62.8084	31.8314	18.8171	9.40985
Full	99.8509	62.5455	30.4837	16.8811	11.9405
Full	99.9827	61.1177	30.3692	17.0845	11.32
Full	99.8683	63.1736	31.4108	18.6491	9.43028
Full	100.014	62.4664	30.7746	18.6301	9.97815
Full	99.8584	61.66	30.4411	16.3794	9.14208
Full	100.011	63.329	31.1433	16.428	9.36491
Full	99.8328	63.2381	32.1892	17.724	9.3654
Full	99.7587	61.4282	30.5158	17.8361	9.17409
Full	99.9437	62.4277	30.4551	18.7412	9.39522
Full	99.709	62.897	31.5419	16.0421	9.14448
Full	99.9616	61.5624	30.5759	16.2898	10.5928
Full	99.8115	62.8364	30.6436	17.2622	9.12558
Full	98.5441	63.2116	31.2082	16.4677	9.38543
Full	100.13	61.3946	32.3245	17.289	9.38166
Full	98.6453	64.1434	31.4017	16.2248	10.3998
Full	114.679	64.9233	34.0851	16.0714	9.46219
Full	106.937	62.8582	32.1729	17.2099	11.1606
Full	100.122	61.8488	32.327	17.1939	9.49482
Full	100.057	62.795	32.4965	16.739	9.34332
Full	100.001	63.342	31.1403	16.794	9.35085
Full	120.127	62.2784	31.8515	18.1196	12.0968
Full	105.131	62.5222	32.3398	16.875	9.63048
Full	100.15	64.0204	30.3848	16.3626	9.26451
Full	101.544	62.3423	30.4956	17.5301	9.40011
Full	116.023	62.3879	31.1952	16.2326	9.27634
Full	102.862	63.6632	32.2416	19.5849	9.23211
Full	113.852	62.8477	30.7301	16.2546	9.28523
Full	110.094	61.8128	30.4779	16.0416	9.08833
Full	106.398	62.6284	31.274	16.8582	11.7411
Full	118.251	63.7713	32.2898	16.0494	9.4035
Full	104.328	62.2118	31.375	16.517	9.25951
Full	116.206	62.5057	47.1918	16.866	9.33363
Full	103.897	63.7017	50.1238	20.7838	11.8541
Full	114.864	62.7033	31.4386	22.685	9.32971
Full	107.618	61.4947	32.167	18.8469	8.81868
Full	102.346	63.0766	31.1685	16.252	9.47326
Full	119.745	63.2052	31.0464	20.6895	9.33857
Full	108.19	61.8581	31.2595	19.7524	9.2602
Full	114.394	62.7938	31.5069	16.3702	9.55401
Full	109.655	63.9141	32.1096	16.5355	9.10789
Full	102.499	62.7185	30.6649	15.9664	10.1138
Full	120.82	61.592	30.6539	17.4081	9.39829
Full	114.845	63.225	31.4871	15.8699	9.21741
Full	103.79	63.1761	32.421	17.4755	10.1604
Full	101.442	61.4995	30.7586	16.2223	11.7093
Full	115.74	62.5874	30.6522	15.9114	9.35769
Full	103.795	63.0804	30.9384	16.6689	9.37473
Full	102.24	61.5159	31.9145	15.6787	9.43434
Full	123.87	62.9892	30.9474	16.6288	9.27575
Full	108.77	63.3734	30.9834	15.9233	9.19544
Full	113.589	61.7502	31.0125	16.3263	9.25038
Full	114.103	62.7408	31.5129	16.4411	9.64793
Full	117.141	63.1809	31.9406	15.8486	9.00565
Full	127.56	63.6314	30.8558	16.3485	9.38045
Full	116.932	62.9629	30.8739	16.0357	9.30315
Full	101.606	61.8201	31.7561	16.8915	9.34655
Full	114.691	63.0068	32.4755	16.1187	9.52594
Full	105.581	63.8577	30.8196	16.1144	9.64446
Full	112.993	63.1823	31.4769	17.4042	9.11276
Full	118.247	61.8545	31.1945	15.7268	9.41073
Full	117.088	63.1401	31.6353	16.7308	10.0658
Full	121.003	62.8612	33.0477	15.9771	9.19128
Full	108.7	62.0502	62.0457	16.2574	9.22207
Full	101.792	63.1936	37.343	16.1808	9.14321
Full	124.982	63.2794	32.227	15.9399	10.2595
Full	115.974	62.1748	32.537	16.7076	9.29986
Full	115.81	62.863	31.388	16.6366	9.57271
Full	120.525	64.0868	33.1433	17.1196	12.0178
Full	113.961	62.7281	31.7279	15.9651	10.3256
Full	121.587	61.9103	31.3821	16.6102	8.89608
Full	112.603	63.7536	34.3754	16.2574	9.37997
Full	116.949	63.0685	32.5364	16.2347	9.85044
Full	108.643	61.9523	31.6112	17.1639	9.5854
Full	125.942	63.7578	30.8436	15.8897	10.1999
Full	110.929	63.0397	31.0321	16.774	10.8235
Full	110.679	61.8638	32.0782	16.501	9.2781
Full	115.694	64.6781	31.2288	17.1911	9.31647
Full	105.78	64.7464	31.4279	16.1634	9.28114
Full	118.089	61.6482	30.7522	16.1321	9.30032
Full	109.781	63.1839	31.3094	16.7703	10.0344
Full	117.581	62.9406	32.0039	16.1293	8.87362
Full	116.77	61.9965	32.2972	17.2027	9.48849
Giant	71.2891	46.948	31.4148	19.0509	11.8851
Giant	68.8649	73.2583	31.6752	17.8273	8.45337
Giant	72.9099	44.2998	28.069	15.0724	9.12744
Giant	68.7779	44.4157	22.4971	15.5368	9.21692
Giant	71.0658	42.7621	20.8005	12.1135	9.64823
Giant	68.8662	41.8042	22.9202	15.327	8.67987
Giant	69.1127	42.6388	20.6744	11.1828	9.51444
Giant	73.0721	42.9221	21.2679	11.467	9.35698
Giant	69.1327	41.445	20.7375	12.0899	7.15434
Giant	69.3779	42.8005	21.3259	11.2615	7.25988
Giant	69.3253	42.6181	20.8391	11.3619	8.06172
Giant	69.3753	41.1555	21.9577	12.7103	7.94856
Giant	74.0955	43.018	20.4913	11.6505	6.83823
Giant	69.1769	43.3265	20.4172	11.2702	7.37101
Giant	70.2585	41.5181	21.6775	11.9131	6.86676
Giant	70.0424	41.9419	20.3774	11.7574	9.30666
Giant	70.0666	42.6473	21.555	10.9906	8.97011
Giant	74.1142	41.6313	20.5721	11.0876	6.67388
Giant	69.8815	41.2608	20.375	13.9974	8.81747
Giant	70.285	42.1037	21.2168	11.439	6.7589
Giant	70.069	41.7875	20.4935	11.3251	7.52744
Giant	70.0837	41.4417	20.5862	11.0298	7.12491
Giant	74.111	42.2631	21.3329	11.4251	6.7409
Giant	69.8949	42.9652	20.4067	11.1704	6.77464
Giant	70.283	42.7079	20.2381	11.0075	7.7914
Giant	70.0677	42.9305	21.0515	11.1402	7.49543
Giant	70.0808	42.6883	20.6672	10.5443	7.16098
Giant	74.1465	40.9644	19.8915	11.5561	6.72699
Giant	69.8469	41.9209	21.2262	10.9417	6.8197
Giant	70.3082	42.714	20.3737	10.826	6.82668
Giant	69.377	42.2636	20.5435	11.1469	6.48939
Giant	69.1771	41.7214	21.2008	10.6504	7.45174
Giant	73.2506	42.2034	20.5254	11.552	6.75755
Giant	68.9751	42.2403	19.8248	11.0954	6.96852
Giant	69.3601	40.8324	21.834	11.0022	6.71679
Giant	69.1661	42.7013	20.7678	11.2882	7.06872
Giant	69.176	42.9898	21.6894	10.7864	7.5519
Giant	73.2455	42.0785	20.7782	11.6771	6.9257
Giant	68.9461	42.449	20.5821	11.1016	9.31673
Giant	69.3624	42.8912	21.3468	10.9704	6.66461
Giant	69.1336	42.5972	20.6057	11.5721	6.68911
Giant	69.1975	43.4257	20.389	11.2568	6.69668
Giant	73.2357	43.9031	21.3172	11.6833	6.43408
Giant	68.9936	42.7741	20.6785	10.988	6.95048
Giant	69.3407	41.8491	20.3313	11.2683	6.5739
Giant	69.1717	41.8414	21.3859	10.7102	6.56616
Giant	69.1592	42.1822	20.5283	11.3885	6.56733
Giant	73.2582	41.789	20.3631	10.8001	6.68004
Giant	68.9728	41.7004	21.7512	11.0815	6.85791
Giant	69.3861	42.0985	20.3849	11.0665	6.80029
Giant	69.1483	42.4384	20.7064	10.6191	6.87802
Giant	69.2013	41.5876	21.3345	11.4676	6.65815
Giant	74.1016	42.1992	20.6668	11.1218	6.71227
Giant	68.9712	43.6264	20.4755	11.1473	6.61181
Giant	68.3929	41.6499	20.7332	10.9418	6.7146
Giant	69.118	42.2217	20.5378	10.6641	6.71395
Giant	68.237	41.9799	20.4516	11.1088	6.64085
Giant	72.2731	41.9065	21.3438	11.0676	9.74761
Giant	68.0126	42.1038	21.0628	10.9846	6.69987
Giant	68.4271	42.6089	21.0411	10.9868	6.88663
Giant	68.2946	42.3222	20.7699	11.0506	7.5645
Giant	68.2236	41.4733	20.6187	10.6206	9.28661
Giant	72.5954	42.3747	21.2646	11.6862	6.7693
Giant	68.1472	42.8935	20.5268	11.273	6.88435
Giant	69.3221	41.9761	20.4095	10.9337	6.48088
Giant	68.5209	42.0516	21.604	11.1795	6.57298
Giant	69.167	42.7453	20.7003	10.6571	6.74893
Giant	73.2639	41.7013	20.394	11.321	6.9509
Giant	68.9679	40.9751	21.3947	10.9226	6.63663
Giant	69.3637	42.6335	20.949	11.0662	6.78528
Giant	69.1628	43.3735	20.552	11.1417	6.77737
Giant	69.1918	41.2693	21.7948	10.7843	6.60918
Giant	73.2586	42.6553	20.8886	11.0674	6.53754
Giant	68.9977	42.2886	20.5708	11.1343	6.59894
Giant	69.4075	42.382	21.6547	10.9601	6.5306
Giant	69.1952	41.7208	20.7989	11.0644	6.69525
Giant	69.1799	42.8341	20.2548	10.9959	6.40553
Giant	72.3269	43.6038	21.7005	10.9114	7.98988
Giant	68.9357	41.448	20.6504	11.6121	6.84093
Giant	68.4646	42.3942	20.354	10.933	6.75353
Giant	68.1441	43.863	21.4132	11.0097	6.90477
Giant	68.223	42.0565	20.623	11.0128	6.93102
Giant	72.2892	41.9902	20.673	10.5913	7.60056
Giant	67.9563	42.5346	21.1428	11.661	6.79297
Giant	68.4052	43.0157	20.5873	10.9767	6.71626
Giant	68.0446	41.9531	20.4796	11.1263	6.55243
Giant	68.1643	42.7085	21.115	11.0307	6.63189
Giant	72.3116	43.5194	20.7667	10.6085	6.36764
Giant	67.8414	42.8723	21.0204	11.4226	7.64257
Giant	68.542	41.6774	21.4665	10.9382	6.70108
Giant	68.2418	42.9411	20.4201	11.013	6.53544
Giant	68.5363	43.0657	21.2716	10.9943	6.59898
Giant	72.4105	42.1292	21.0881	10.782	6.65695
Giant	68.3235	42.9131	20.8153	11.2434	9.1815
Giant	68.6986	43.1149	22.0122	11.0241	6.44628
Giant	69.1596	43.391	20.5064	10.823	7.35725
Giant	68.5068	43.5742	21.3225	11.0166	6.69805
Giant	73.2952	42.3025	20.7975	11.044	6.51597
Giant	68.9408	41.2731	20.5141	10.7888	6.69984
Giant	69.3905	41.9851	21.5901	11.3076	6.69465
Giant	69.156	43.3028	20.7862	10.9202	6.55419
Giant	69.2099	40.8232	20.4568	11.1312	6.38724
Giant	73.2486	41.9267	21.1545	11.1756	6.40334
Giant	67.9881	42.7884	20.6112	10.637	6.46388
Giant	69.3443	42.4502	20.446	11.576	6.67817
Giant	68.1174	42.5458	21.1967	11.0521	6.49901
Giant	68.1675	43.2482	20.7583	11.0756	6.5415
Giant	72.3159	42.3528	20.5487	10.9891	6.62329
Giant	69.277	42.5922	21.0384	10.7219	6.59015
Giant	70.1863	41.9857	20.4787	11.2502	6.47898
Giant	70.2142	42.8663	21.0914	11.1689	6.24206
Giant	68.0821	42.7578	21.2267	11.0982	6.37883
Giant	72.4088	41.568	20.6353	11.1325	6.47944
Giant	68.0248	42.3734	21.5799	11.2061	6.58057
Giant	68.5354	43.2938	20.7355	11.1774	6.50124
Giant	68.3415	42.6996	20.471	11.3668	6.57104
Giant	68.5359	41.665	21.7266	10.9958	6.48279
Giant	72.4484	42.1861	21.0499	11.1015	6.58461
Giant	68.9387	43.7714	20.6852	10.8265	6.58242
Giant	68.7201	41.8219	21.8521	11.8327	6.51054
Giant	69.1638	41.7537	20.9102	10.9951	6.22549
Giant	69.2109	42.1603	20.2138	10.9657	6.69804
Giant	73.2619	41.9209	21.1244	11.2293	7.03885
Giant	68.0302	41.5859	20.3901	10.7874	7.03841
Giant	69.3326	42.8559	20.8544	11.5077	6.95767
Giant	68.2322	42.5615	21.5229	10.9417	6.92208
Giant	68.1764	42.0646	21.3566	11.1572	7.33414
Giant	72.308	41.7209	20.7143	10.8067	9.04916
Giant	68.0127	42.3972	20.6334	11.3028	9.94665
Giant	68.5367	43.3697	21.5779	11.0428	6.85628
Giant	68.2239	43.1301	21.0312	11.0742	8.98119
Giant	68.5292	41.9983	20.5857	10.8791	7.0341
Giant	72.4349	40.8678	22.0432	10.8416	6.72199
Giant	68.9701	42.0656	20.4692	11.1483	6.82614
Giant	68.6906	43.6883	20.5236	11.0498	6.5441
Giant	69.1639	43.1312	20.8701	10.9374	6.58615
Giant	69.1947	43.2673	20.4676	11.1298	6.78586
Giant	73.2866	42.7484	20.4417	11.148	7.04618
Giant	68.962	42.3974	21.0475	11.2315	8.80643
Giant	69.4004	41.8844	20.5407	11.2999	8.56467
Giant	69.1448	41.8787	21.1025	10.9741	8.27219
Giant	69.2191	42.5405	20.8181	10.8773	6.60859
Giant	73.277	43.0936	20.4917	11.2703	8.96266
Giant	69.0083	41.6489	22.057	11.1764	6.86842
Giant	69.3815	42.789	20.7388	11.2401	6.62804
Giant	69.2059	43.759	20.4149	11.2609	6.78863
Giant	69.2201	42.4018	21.1772	11.3813	6.99072
Giant	73.304	41.1697	20.6602	14.8954	6.54251
Giant	68.9787	42.7072	20.8323	12.7513	6.74192
Giant	69.3993	46.1936	20.9401	13.9471	6.66416
Giant	69.1795	109.027	20.6397	16.4757	6.69899
Giant	69.2055	44.2928	21.4118	14.7387	8.56204
Giant	73.2868	42.6552	20.8122	13.6196	6.7876
Giant	68.979	42.9256	20.6279	10.7611	6.6511
Giant	69.3917	44.2093	21.7258	11.3701	7.48179
Giant	69.1862	43.392	20.6528	11.3113	6.74864
Giant	69.1816	42.7729	20.3773	11.151	6.70259
Giant	73.2996	41.9701	21.1679	11.6793	6.82036
Giant	68.0385	42.2949	20.6047	11.2735	6.6287
Giant	69.3456	42.9324	20.5477	10.884	6.61743
Giant	68.249	42.7042	20.9884	10.9645	6.66844
Giant	68.229	41.4816	20.7686	11.1531	6.51945
Giant	72.3173	42.7126	21.2803	11.3216	6.4069
Giant	68.0215	43.3657	20.6534	10.9931	6.41074
Giant	68.5208	41.9726	20.7518	11.5967	6.59731
Giant	68.2471	41.2823	21.6576	11.1122	8.81046
Giant	68.5305	42.2011	20.5324	11.559	6.7601
Giant	72.4421	42.8275	20.472	11.3661	6.74039
Giant	68.9707	42.098	21.4802	11.3333	6.68086
Giant	68.6366	41.7644	20.7768	11.5754	7.5298
Giant	69.1124	42.6243	20.4614	12.1034	6.43941
Giant	68.2654	44.1403	21.285	11.2225	6.2163
Giant	72.2676	43.664	20.9746	11.1526	6.56239
Giant	68.0119	43.3177	21.3152	11.1205	6.63357
Giant	68.4395	42.5575	20.5964	11.07	6.57997
Giant	68.336	41.5429	20.8034	11.2537	6.51804
Giant	70.1218	43.2104	21.2904	11.5792	6.58721
Giant	73.228	43.0828	20.4732	11.3066	6.48825
Giant	68.2745	42.1802	22.1573	11.885	6.25301
Giant	68.2793	41.8261	21.4172	11.0886	6.35253
Giant	68.2198	43.1305	23.9688	11.0605	6.21371
Giant	68.2422	43.5288	21.0273	10.9961	6.75886
Giant	72.4284	41.7364	20.646	11.5186	6.53993
Giant	68.0197	42.8749	21.6193	11.2026	6.59546
Giant	68.6829	42.2835	20.4993	11.0577	6.47945
Giant	68.3435	42.9063	21.5941	11.0653	6.48759
Giant	69.1705	43.3853	21.2556	11.6218	6.45984
Giant	72.6369	72.3752	20.7236	11.1236	6.31669
Giant	68.9678	67.9472	21.2849	11.2297	6.44128
Giant	69.377	54.9059	20.8681	11.4072	6.32235
Giant	69.1723	42.9068	20.6779	11.9629	6.61292
Giant	69.212	43.0267	21.694	11.2082	6.55365
Giant	73.2797	41.4394	20.7349	11.2929	6.54146
Giant	69.0093	43.045	20.5174	11.2757	6.56092
Giant	69.414	43.223	21.5303	11.0555	6.43635
Giant	69.1943	42.8492	20.7812	11.1269	6.39289
Giant	69.2141	41.816	20.8021	11.2173	6.29524
Giant	73.3279	42.7194	21.2464	11.0997	6.4521
Giant	69.0095	42.4336	20.7965	11.4162	6.25686
Giant	69.4117	42.7113	21.3499	11.2181	6.74475
Giant	69.1857	41.6304	20.9479	11.4758	10.9204
Giant	69.2335	42.9616	21.0577	11.4114	7.63853
Giant	73.2987	43.0891	21.4872	11.8543	10.6557
Giant	69.0139	42.1189	20.9783	11.0773	9.71898
Giant	68.4069	40.9984	20.8098	10.9595	7.62923
Giant	69.1721	42.0455	21.0834	10.9397	8.82719
Giant	68.2706	43.5604	20.6632	11.0186	8.61739
Giant	72.3061	42.5249	21.8791	11.4195	8.90359
Giant	68.023	41.6256	22.5734	11.4966	9.14279
Giant	68.4446	42.985	21.9452	11.5499	7.20738
Giant	68.3449	43.8906	20.5819	10.8955	7.42745
Giant	68.259	42.531	20.7757	11.8899	7.08463
Giant	72.5969	41.9751	21.108	11.3895	7.04608
Giant	68.1892	42.8983	20.737	11.2161	6.88742
Giant	68.6976	44.4483	21.2374	11.1787	7.44141
Giant	68.5254	42.9384	21.0706	11.8721	6.64744
Giant	69.1827	41.435	20.7309	14.9411	7.26669
Giant	72.616	42.7547	21.9318	11.2276	7.75131
Giant	67.9993	43.0298	20.4938	13.7864	7.07725
Giant	69.3653	42.9509	20.5191	12.3149	6.87723
Giant	68.0767	41.9306	21.3014	11.498	6.77357
Giant	68.1925	42.3278	20.5992	11.8837	7.11989
Giant	72.2654	43.3765	21.4181	12.548	6.89619
Giant	67.9115	42.4385	20.4773	14.9547	6.87394
Giant	68.3762	43.5966	20.7279	11.584	8.04684
Giant	68.1827	51.3995	21.5952	13.5464	8.96253
Giant	69.156	44.7276	20.4318	11.6643	8.92389
Giant	74.3343	47.8629	20.6607	10.9369	7.46958
Giant	69.7789	46.5389	21.6581	11.0077	7.2019
Giant	70.2434	44.0429	20.5546	11.1947	8.38357
Giant	70.2021	42.8196	21.2632	12.1763	9.78187
Giant	68.1031	41.58	20.6675	11.0215	7.52708
Giant	72.1721	43.3866	20.722	11.218	7.48841
Giant	67.9792	42.6415	22.0572	10.9812	6.70276
Giant	70.2917	42.2331	20.4714	11.4698	9.14169
Giant	68.0785	41.5177	20.4999	11.0727	8.9251
Giant	68.3457	42.6213	21.2249	11.2468	7.29623
Giant	72.347	43.2025	20.4644	11.1348	6.94442
Giant	68.3264	42.8715	21.5853	11.5875	9.26591
Giant	68.5884	42.2224	20.7844	11.231	7.5452
Giant	68.5195	42.8992	20.6482	11.3265	7.40262
Giant	68.5587	43.2377	21.6544	11.1362	7.24878
Giant	73.2741	42.4034	20.7115	11.8195	6.85312
Giant	68.3331	41.8319	20.4004	11.1139	8.36214
Giant	69.3973	41.4788	21.1217	11.9699	7.037
Giant	69.1803	43.071	20.4948	10.9169	6.91738
Giant	69.2114	42.9458	21.3066	11.7737	7.02261
Giant	73.3129	41.3055	20.7855	11.1106	6.60766
Giant	69.0047	42.41	20.7499	11.8252	7.1992
Giant	69.4281	42.3291	21.6408	11.7805	6.94291
Giant	69.2433	43.0878	20.7097	15.3437	6.92996
Giant	69.2522	42.388	20.6483	13.3466	7.50107
Giant	73.2925	41.5488	20.824	13.4439	9.28413
Giant	69.0346	42.7574	20.6905	14.547	8.48515
Giant	69.4152	42.9725	21.6602	11.3088	6.96957
Giant	69.2266	42.5774	20.7754	11.9039	6.84243
Giant	69.248	41.5033	21.5858	11.1445	6.8772
Giant	73.3207	42.3276	20.6656	11.3962	6.80991
Giant	69.0284	43.7862	21.6225	13.3579	6.55211
Giant	69.4018	42.9202	20.3907	11.7481	6.91008
Giant	69.1844	41.2143	20.5179	11.3837	6.78953
Giant	69.2354	42.3402	21.4587	11.354	6.6874
Giant	73.3135	43.376	21.0422	11.8439	6.77208
Giant	69.0219	44.9002	20.9513	12.7062	6.71556
Giant	69.3962	41.9262	20.8429	11.2553	6.76976
Giant	69.2177	42.3252	20.8171	12.9349	6.71056
Giant	69.2176	43.4555	21.8664	11.268	7.03327
Giant	73.3152	43.0579	20.4686	11.1161	6.85877
Giant	69.0016	42.9735	20.5683	11.5056	6.84869
Giant	69.4298	41.4268	21.5709	11.4014	6.88176
Giant	69.2102	43.1647	20.1303	11.8515	6.71764
Giant	69.2425	43.4991	21.9471	11.2414	6.83434
Giant	73.2972	42.0101	21.0942	11.418	7.21529
Giant	69.0099	41.0011	27.9498	11.5231	6.93543
Giant	69.4025	42.061	21.6526	11.1904	6.78622
Giant	69.2281	42.85	21.0059	11.119	6.66057
Giant	69.2078	42.9977	21.2371	11.3913	6.74987
Giant	73.3293	41.4984	20.6147	15.6274	6.37161
Giant	69.0111	41.6248	28.156	11.2522	6.87068
Giant	69.4322	43.0771	20.5869	11.5462	6.95073
Giant	69.1949	42.6218	20.4894	11.7068	6.5698
Giant	69.2271	41.9104	21.4105	11.2393	6.66906
Giant	74.1684	41.2799	20.4826	11.3801	7.33317
Giant	69.0341	42.2677	21.6429	11.7084	6.53207
Giant	68.4246	43.045	21.0574	11.32	7.03801
Giant	69.1658	42.4496	20.6081	11.0614	6.8929
Giant	68.2701	41.6873	21.4633	11.0292	6.89351
Giant	72.3166	43.1569	20.5496	10.8119	6.80674
Giant	68.0576	43.2581	21.1702	11.5262	6.80274
Giant	68.4562	42.2316	20.7324	11.118	6.45132
Giant	68.3533	41.5249	20.7488	11.0663	6.9705
Giant	68.2728	42.7541	21.7334	11.271	6.90463
Giant	72.6221	43.4509	20.3664	11.0067	7.11648
Giant	68.1883	42.6382	20.7271	11.0545	6.88766
Giant	69.39	41.3957	20.9175	11.0057	6.89365
Giant	68.5354	41.4776	20.7562	11.1885	6.70617
Giant	69.1937	43.008	21.9582	11.292	7.09973
Giant	73.3003	43.0041	20.4782	11.5225	7.20904
Giant	69.0047	42.1009	20.8034	12.3032	6.67215
Giant	69.428	40.9543	21.0053	14.2449	6.85851
Giant	69.2026	42.676	20.6228	12.2578	6.83871
Giant	69.2518	42.9707	22.4724	14.0569	6.64524
Giant	73.324	42.8267	20.6985	11.8925	9.97209
Giant	68.9842	42.268	27.5197	13.538	7.59023
Giant	69.4491	42.9277	21.3829	11.1893	6.98933
Giant	69.2249	42.2247	21.1837	12.4331	6.99339
Giant	69.2264	43.0794	21.8958	20.4521	7.85785
Giant	72.3585	41.5005	20.8141	11.9359	7.62174
Giant	68.9575	41.7043	26.7173	11.6341	6.89973
Giant	83.753	43.2122	20.8198	11.3238	9.32326
Giant	105.179	43.2881	20.5752	11.0353	8.83719
Giant	71.6327	43.3103	21.6837	10.8579	7.84232
Giant	69.3077	42.4706	20.7196	10.6705	8.7762
Giant	69.275	42.188	21.3559	11.4694	6.87737
Giant	69.3671	42.9991	21.0252	10.918	7.13391
Giant	69.3601	45.5698	20.8342	11.0541	6.85916
Giant	69.091	46.5824	21.5895	10.8618	6.87209
Giant	69.2742	43.0299	20.8071	10.6373	7.23568
Giant	69.0822	42.6382	21.1566	11.3744	6.74477
Giant	69.5443	42.2053	20.8359	11.1166	6.75383
Giant	69.4659	42.7259	20.6112	11.0012	6.6732
Giant	69.3991	43.5894	21.965	10.9558	7.14374
Giant	69.3684	43.4535	20.7491	10.5535	6.7485
Giant	69.5745	42.0514	21.4254	11.2547	8.7612
Giant	69.6503	41.7638	20.9323	11.1603	7.26094
Giant	70.432	42.7705	20.8641	11.1051	6.79603
Giant	69.4833	42.8183	21.7334	11.0015	6.74626
Giant	70.2038	42.3884	20.8995	11.0447	8.49821
Giant	70.3153	41.4548	21.4169	11.3153	7.1574
Giant	70.2153	42.9089	20.8969	11.1044	7.16316
Giant	70.6729	43.2532	20.8213	10.9806	6.73775
Giant	70.169	43.5048	21.7654	10.945	6.91162
Giant	70.1135	42.9005	20.9786	11.4856	6.64023
Giant	69.3368	41.5116	20.9427	11.048	6.67016
Giant	70.2528	42.2627	20.9274	11.0861	6.51455
Giant	69.4314	43.9035	20.9219	10.9692	6.77197
Giant	69.0954	43.9616	21.5282	10.645	7.03301
Giant	69.3188	43.2342	20.5071	11.4753	6.86095
Giant	69.7255	42.0062	21.3368	10.9615	6.8169
Giant	70.3269	43.3566	21.0177	11.1538	6.71348
Giant	81.5103	43.3053	21.0573	11.1447	6.9325
Giant	68.9521	43.4082	21.6787	10.9593	6.93027
Giant	69.4827	41.969	20.9063	11.3768	6.74117
Giant	69.3109	41.9959	21.2429	11.3203	6.6533
Giant	69.5062	43.0274	20.7566	11.2194	6.68499
Giant	69.61	43.1436	20.7586	11.5779	6.73333
Giant	69.5201	43.0765	21.4417	11.5017	6.41415
Giant	69.4129	41.6818	20.9056	11.0333	6.82157
Giant	70.2127	42.5477	21.3031	11.0173	6.76921
Giant	69.7268	43.8597	20.7697	10.6563	6.47189
Giant	70.301	43.0642	20.3079	11.3458	6.77014
Giant	69.9792	43.2168	21.2329	11.0606	6.69528
Giant	70.2358	41.9407	20.7149	11.1758	6.56367
Giant	69.2307	43.6189	21.2067	10.9365	7.10252
Giant	70.2405	42.8298	20.8046	11.4624	6.84502
Giant	69.5034	43.5985	20.5096	11.2226	6.68229
Giant	69.1163	43.166	21.6967	11.0169	6.80326
Giant	69.2866	41.6209	20.763	11.0673	6.68263
Giant	69.238	42.8059	21.6042	10.6991	6.67038
Giant	69.4582	44.0256	20.9689	11.3366	6.43492
Giant	69.6137	43.1886	20.6232	10.8784	6.77222
Giant	69.4345	42.2661	21.3942	11.1235	6.98974
Giant	69.4128	42.2649	20.5137	11.0618	6.58955
Giant	70.3698	43.6323	21.3709	10.6698	6.55517
Giant	69.7173	43.5866	21.1155	11.3336	6.77843
Giant	70.4519	42.5846	20.4313	10.9143	6.67635
Giant	70.0615	41.7158	21.7433	11.1264	6.61063
Giant	70.2277	42.1299	20.4315	11.2965	6.57519
Giant	70.3328	43.3524	22.598	10.7473	9.64534
Giant	70.394	43.7261	21.4477	11.2276	6.79289
Giant	70.4059	42.0942	25.5441	10.985	6.70245
Giant	70.2581	41.625	21.0766	11.0657	8.9199
Giant	70.4054	42.9253	20.9159	10.9706	7.87902
Giant	70.258	43.2932	20.5881	11.3082	7.86717
Giant	70.3312	42.9089	21.7855	11.1072	6.80272
Giant	70.3804	43.1248	23.795	11.1452	6.60291
Giant	70.0034	42.1926	20.5756	11.0514	6.70658
Giant	70.1616	43.8705	22.1551	10.6698	7.96134
Giant	70.2306	42.8017	23.5465	11.4592	6.70924
Giant	70.3501	43.9631	22.1384	11.0543	6.23134
Giant	70.4343	43.0371	21.1955	11.0395	6.59931
Giant	70.1414	41.5984	21.5659	11.0211	6.70847
Giant	70.191	42.8338	20.4253	10.8714	6.66755
Giant	70.2076	43.5467	23.4633	11.4053	6.68223
Giant	70.5067	44.2529	21.0555	11.0371	6.72172
Giant	70.496	43.4116	20.7487	11.1321	6.69055
Giant	70.18	43.44	21.6285	10.9676	6.68498
Giant	70.3502	42.209	20.7331	10.8797	6.43277
Giant	69.381	41.8979	22.0585	10.9719	6.66128
Giant	70.3263	42.8803	20.7325	11.0919	6.9768
Giant	69.481	42.7349	21.5779	10.9253	6.81166
Giant	69.1063	42.9296	20.7689	10.7381	6.72935
Giant	69.294	42.7215	20.6407	11.3456	6.70047
Giant	69.2866	42.0708	21.7285	11.0499	6.64784
Giant	69.4541	43.8131	20.6141	11.0576	7.01072
Giant	69.6075	42.9446	22.2098	11.0885	6.88134
Giant	69.4444	43.3547	21.168	10.8226	6.89704
Giant	69.3889	42.9095	22.1398	11.4135	6.8333
Giant	70.3186	41.3341	20.989	11.1985	6.91839
Giant	69.6081	42.2711	20.7431	10.9265	6.75205
Giant	70.3451	43.9616	21.943	10.8587	7.53071
Giant	69.1411	43.0448	20.7699	11.4429	6.90979
Giant	69.2797	41.9313	21.1698	10.9979	6.92241
Giant	69.2438	42.0863	21.0891	11.0216	6.89768
Giant	69.4381	43.4154	20.6985	11.1208	7.23027
Giant	69.6527	42.7755	21.4934	10.8363	8.46722
Giant	70.0257	42.3027	20.6981	11.308	11.7061
Giant	70.2701	42.5649	21.8727	11.0067	10.4027
Giant	69.5142	42.3438	20.9518	11.0222	11.377
Giant	69.2358	42.8394	20.5571	10.7732	8.45071
Giant	69.5519	43.4181	21.3569	11.4234	7.12057
Giant	69.0765	42.3318	21.1348	11.1235	6.64098
Giant	69.4422	43.4385	21.5275	10.9493	6.73619
Giant	69.2618	42.9007	20.8792	11.0607	6.7
Giant	69.6725	43.3126	20.9225	10.657	6.81934
Giant	69.5486	43.0459	21.3465	11.3783	6.33428
Giant	70.157	42.7679	20.9068	11.0336	7.37328
Giant	69.5555	41.8669	21.9028	10.9306	8.66455
Giant	70.1589	42.4375	20.7859	10.9952	7.21947
Giant	70.4438	42.9082	21.1794	10.9684	8.80769
Giant	70.2917	42.9929	20.5622	11.2411	7.57677
Giant	70.1202	43.4864	20.6885	11.0281	7.91823
Giant	70.195	42.3026	21.681	10.878	6.89663
Giant	70.2471	41.4992	20.6218	10.6103	6.9389
Giant	70.5242	43.7469	22.55	11.5735	6.8061
Giant	70.4218	43.328	21.1601	11.0675	8.27386
Giant	70.1413	43.206	26.2795	11.0539	7.24448
Giant	70.5088	42.672	21.233	11.2828	6.86352
Giant	70.289	42.1539	20.9606	11.3704	6.55563
Giant	70.2534	42.7542	21.3167	11.4336	6.68494
Giant	70.3057	43.2266	20.9443	10.9721	6.62858
Giant	70.2184	42.8091	25.4733	10.9556	7.79805
Giant	70.2227	43.2619	20.8665	10.8174	6.63633
Giant	70.0889	42.0573	22.5525	11.3701	6.69574
Giant	69.3675	43.0936	22.4998	11.0015	6.71953
Giant	70.3634	42.1241	38.4365	10.9684	6.62669
Giant	69.1168	42.8683	22.789	11.1954	8.42586
Giant	69.2971	42.8636	22.364	11.3644	7.01098
Giant	69.4147	41.9241	38.1953	11.2289	6.83874
Giant	69.4209	42.9382	21.2856	10.9849	6.93558
Giant	69.6089	43.6847	21.1296	10.9477	6.7169
Giant	69.3023	43.9595	20.8419	10.7864	6.78919
Giant	69.6048	42.7889	21.4642	11.6213	7.37667
Giant	69.52	42.668	20.6406	11.2179	9.19924
Giant	69.6836	42.5874	21.5637	11.0124	12.1298
Giant	69.8168	42.7747	20.9226	11.1149	7.9016
Giant	70.1264	43.179	20.6641	10.712	6.97676
Giant	69.5918	43.5911	21.5709	11.4273	6.9374
Giant	69.2535	42.4594	20.8817	11.0588	6.81584
Giant	70.3115	41.8026	22.342	10.9562	6.67378
Giant	69.3496	42.9962	21.0774	11.0118	6.63609
Giant	69.1585	43.657	25.5514	11.1251	7.10584
Giant	69.3328	44.3089	21.5323	11.3322	7.90002
Giant	69.1886	43.1721	21.526	11.0353	9.58391
Giant	69.3179	42.8797	21.0454	11.0736	9.09439
Giant	69.4949	42.5819	23.7911	10.6498	7.19587
Giant	70.1369	41.9119	21.6356	12.1123	6.93613
Giant	70.4585	42.5461	20.7734	11.5813	6.6006
Giant	70.2806	43.5086	21.8628	11.2185	6.77088
Giant	70.451	43.257	20.719	11.0898	6.78078
Giant	70.636	42.5952	21.4669	11.2069	6.59896
Giant	69.0293	43.0209	20.9248	11.0788	6.22994
Giant	69.2996	42.7955	21.402	10.9979	6.519
Giant	69.1925	43.1511	20.9985	10.9205	6.8296
Giant	70.3651	44.5885	20.8042	12.013	6.62373
Giant	69.4206	44.7858	21.1545	11.6123	6.79114
Giant	69.2287	44.6452	20.7906	11.671	7.89138
Giant	69.4705	43.8143	21.7337	12.6427	6.70704
Giant	69.5676	43.7659	20.7085	11.366	6.50499
Giant	69.5944	44.0635	21.1698	11.2257	6.94079
Giant	69.9612	41.6139	20.6862	10.9915	6.52834
Giant	69.4681	44.0555	20.5841	10.7272	6.68583
Giant	70.3969	43.6057	21.2505	11.6338	6.70101
Giant	69.6186	42.7642	20.7445	11.0696	6.65301
Giant	70.3508	43.6526	22.3833	11.0319	6.61568
Giant	70.5239	42.8045	20.9768	11.0255	6.4737
Giant	70.2038	41.9114	25.6355	11.7811	6.63523
Giant	70.2304	43.9219	21.1916	11.1902	6.40869
Giant	70.3744	43.3227	21.1596	11.4748	6.61524
Giant	70.5123	43.374	20.6545	11.8393	6.62152
Giant	70.4744	43.5186	22.6076	11.3852	6.67991
Giant	70.2586	43.07	22.7656	11.1734	6.64334
Giant	70.3299	42.3313	20.9244	10.9009	6.50012
Giant	70.1807	43.5883	21.6701	10.7644	6.62142
Giant	70.432	43.8642	20.6472	11.4962	6.61458
Giant	70.4611	44.6661	21.2236	11.0144	6.38129
Giant	70.0802	44.1805	20.8639	11.0918	6.42711
Giant	70.4361	43.4042	20.7133	11.0356	6.46496
Giant	70.1413	43.1227	21.6345	12.9675	6.58737
Giant	70.5231	42.7262	20.8997	11.0552	6.58007
Giant	70.5081	42.2174	22.2913	11.2376	6.56558
Giant	70.1781	43.0872	21.0234	11.0441	6.63322
Giant	70.3455	43.0457	47.6015	10.9061	6.53291
Giant	70.3913	43.9536	27.9769	11.5603	6.52837
Giant	70.3731	43.6382	21.2479	11.1438	6.30564
Giant	70.6558	41.8771	20.5827	10.958	6.33918
Giant	70.1569	42.3473	21.3953	11.2384	6.48272
Giant	70.1871	43.7993	20.5969	11.1427	6.71733
Giant	70.431	42.9239	21.3811	10.9766	6.57725
Giant	70.4247	43.2642	20.7463	11.2029	6.6472
Giant	70.3952	43.1876	20.7794	11.0994	6.59769
Giant	70.3153	41.6831	21.3147	10.7313	6.52836
Giant	70.2975	45.3051	20.9018	11.5644	6.67465
Giant	70.4559	44.023	21.1777	10.997	6.3581
Giant	70.4961	43.6513	21.7075	10.9807	6.33995
Giant	70.6216	44.1519	22.4691	11.0105	6.50133
Giant	70.3436	43.1596	22.0409	11.1141	6.58841
Giant	70.147	41.4944	22.217	11.1306	6.50237
Giant	70.4122	43.2518	20.9127	11.1486	6.58861
Giant	70.4536	43.0065	21.8	11.0214	6.73608
Giant	70.3225	43.7161	20.7084	10.6552	6.61144
Giant	70.4857	43.8424	21.3331	11.4387	6.55255
Giant	70.2381	42.6323	20.8445	11.1573	6.40667
Giant	70.2957	41.2943	20.8749	11.0175	6.30941
Giant	69.5476	43.1362	22.2897	10.7717	6.39895
Giant	70.5647	43.5887	26.5733	11.59	6.51683
Giant	69.2623	42.9899	40.7164	11.208	6.64943
Giant	69.4582	43.4793	30.452	11.0163	6.53671
Giant	69.3782	42.7287	21.7922	11.0458	6.6964
Giant	69.4068	42.6403	20.6031	10.9674	6.56732
Giant	69.9044	43.7377	20.5943	11.1313	6.57583
Giant	69.2791	43.8118	21.0294	11.0871	6.55588
Giant	69.6096	43.3838	20.9024	10.9582	6.27495
Giant	69.547	43.279	21.4181	10.6974	6.35827
Giant	70.469	42.4668	20.8796	11.488	6.75838
Giant	69.9396	41.8716	22.1385	11.1226	6.97012
Giant	70.308	43.9982	21.4231	10.961	6.86248
Giant	70.2991	42.9614	22.1612	11.0621	6.87288
Giant	70.1952	43.9517	20.8685	11.0249	6.92348
Giant	70.5912	42.9351	21.919	11.2296	8.81533
Giant	70.4802	42.1878	20.8823	11.0119	7.75164
Giant	70.0696	42.7252	21.3178	10.9445	6.77502
Giant	70.4045	43.1654	20.8545	10.6519	11.3317
Giant	70.2393	43.1503	20.4384	11.4132	6.90516
Giant	70.7409	43.1643	21.3762	11.0636	7.0254
Giant	70.596	43.3919	20.958	11.0349	6.76004
Giant	70.1235	42.8496	21.8795	10.9335	6.80718
Giant	69.5432	42.6848	20.8681	11.1636	6.94956
Giant	70.3484	43.9128	21.4687	11.2411	6.65867
Giant	69.4199	43.0424	21.0358	11.2291	7.17468
Giant	69.5454	43.7938	20.7459	11.0781	6.94062
Giant	69.3497	43.2052	21.3332	10.7049	6.6486
Giant	69.4193	42.5834	21.0016	11.5283	6.63669
Giant	69.3379	42.0128	21.8895	11.013	6.75725
Giant	69.456	43.9201	20.5243	11.0584	6.71342
Giant	69.3858	43.6164	21.0725	11.0193	6.41204
Giant	69.2291	43.0686	20.5205	11.4602	6.78078
Giant	69.4126	43.3612	20.7999	11.0932	6.78387
Giant	69.1222	42.7332	22.0697	11.079	6.62822
Giant	69.6633	42.3663	21.1747	11.0682	6.5488
Giant	69.6059	43.1356	21.6758	10.8833	6.54515
Giant	69.515	43.4874	20.6808	11.2464	6.52811
Giant	69.4623	44.1434	20.8155	11.0118	8.30316
Giant	69.675	43.4593	20.9741	10.9085	6.58259
Giant	69.7829	42.8764	20.988	10.6962	6.85889
Giant	70.5203	42.0148	21.6402	11.466	6.79133
Giant	69.5636	43.0607	20.7424	11.0656	6.67894
Giant	70.3214	42.9003	21.9991	10.9181	6.54231
Giant	70.3647	43.8631	20.6176	11.0298	6.5678
Giant	70.3297	43.5725	21.4957	11.1716	6.67444
Giant	70.756	42.6022	21.2421	11.2081	6.97094
Giant	70.253	42.684	20.688	11.778	6.29739
Giant	70.2227	43.4474	21.0143	11.2822	6.52517
Giant	69.3946	43.595	21.0771	11.4741	6.5475
Giant	70.3433	43.0967	22.0283	11.1283	6.55288
Giant	69.4641	43.1367	20.8237	10.9791	6.58065
Giant	69.2127	42.7595	21.5495	11.1251	6.58536
Giant	69.3063	43.0351	20.9133	11.096	6.58772
Giant	69.8396	42.9077	21.0898	11.4138	6.52521
Giant	70.3933	43.4456	20.5934	11.1558	6.40575
Giant	81.5856	43.6221	20.75	11.0272	6.59503
Giant	69.103	44.0047	21.4733	10.6907	6.63413
Giant	69.475	42.6619	20.6524	11.5059	6.60317
Giant	69.4521	42.3626	21.8223	11.0466	6.6036
Giant	69.5787	42.1187	20.752	11.151	6.62403
Giant	69.6634	42.6642	21.0033	10.9314	6.57837
Giant	69.6085	43.384	20.6693	11.4465	6.61152
Giant	69.519	43.0754	20.6844	11.0727	6.41124
Giant	70.2674	44.2224	21.565	11.1365	6.49229
Giant	69.7899	43.0502	20.8662	11.0046	6.6768
Giant	70.4805	42.5811	21.6909	11.1433	6.6015
Giant	70.0598	42.1493	20.847	11.2672	6.60897
Giant	70.3579	43.2335	21.3475	11.0888	6.69698
Giant	69.3486	43.1372	20.6322	10.9192	6.60863
Giant	70.2836	44.175	20.7903	10.5886	6.65657
Giant	69.6178	42.6745	21.6093	11.4148	6.44146
Giant	69.1323	42.4199	20.7366	10.9575	6.79432
Giant	69.3603	41.2639	21.7775	10.9647	6.96719
Giant	69.3653	42.4725	21.3956	10.8933	6.95585
Giant	69.5924	43.7293	21.8955	11.1802	6.88701
Giant	69.6963	43.7076	21.0157	11.8708	6.69521
Giant	69.5102	43.2978	21.3585	11.1563	6.47776
Giant	69.5547	42.5621	21.0169	10.9939	6.79965
Giant	70.4666	42.5538	20.5032	11.5534	6.81958
Giant	69.8805	42.2093	21.4988	10.9268	6.87241
Giant	70.6245	44.5944	21.0603	11.0038	9.48144
Giant	70.1747	43.6525	22.1009	11.0021	7.03807
Giant	70.3877	43.3239	20.9281	11.5359	7.28699
Giant	70.4225	43.9313	22.107	11.2502	7.46661
Giant	70.5187	42.5369	21.3591	11.7611	6.95001
Giant	70.5138	42.703	22.009	11.5517	6.82766
Giant	70.3265	42.1561	20.8985	14.6162	9.70185
Giant	70.5423	43.3466	21.9603	11.6607	7.06159
Giant	70.3809	44.2115	21.2809	15.5137	8.01948
Giant	70.4174	43.6303	21.8597	12.7398	6.91942
Giant	70.4985	42.7959	20.8623	11.5916	6.57899
Giant	70.0868	42.8838	21.4712	11.2227	6.76016
Giant	70.477	42.2803	21.0651	14.1009	6.69452
Baby	75.5089	62.6018	33.597	19.6445	9.8974
Baby	75.5319	62.4071	35.1371	19.2734	7.16847
Baby	77.1261	44.711	25.2834	17.1558	6.83556
Baby	72.9688	44.4252	21.9017	15.9124	7.0313
Baby	73.3462	42.8442	22.7522	12.2274	7.05783
Baby	74.6322	43.6468	21.7696	15.0415	8.56828
Baby	73.2247	44.4253	23.1748	14.5306	8.85686
Baby	78.7019	42.8281	21.563	12.6289	10.8765
Baby	72.8935	43.5182	22.4735	11.7634	10.955
Baby	73.4465	43.9658	21.9326	11.7022	9.31569
Baby	73.9903	44.0705	22.8204	11.7451	7.38326
Baby	74.6597	42.92	22.1755	11.6335	6.92512
Baby	89.1777	43.9405	23.4864	11.676	6.65727
Baby	75.3067	43.9271	21.948	11.487	6.94166
Baby	73.4063	43.7343	22.0267	12.0917	6.75969
Baby	73.1487	42.8428	21.6077	11.6897	6.75295
Baby	73.1697	43.4811	22.5098	11.7493	7.02473
Baby	78.6862	43.491	21.6451	11.4328	8.94371
Baby	75.2155	42.6123	22.2152	12.0652	8.13637
Baby	74.8825	43.6066	21.5383	11.77	8.84951
Baby	73.1429	44.8636	21.935	11.5491	8.62873
Baby	73.222	42.9544	22.3315	11.5869	6.80545
Baby	77.2632	43.4529	21.3982	11.8051	6.96355
Baby	74.4537	44.0434	21.4243	11.6673	6.94813
Baby	75.692	44.0382	22.5486	11.9081	7.49013
Baby	73.1759	42.4195	21.7569	11.7522	6.9061
Baby	74.6762	43.702	22.6861	12.6247	6.84221
Baby	79.3572	44.1059	21.6591	12.3238	7.59874
Baby	74.4746	43.4298	22.7375	12.6171	7.04877
Baby	73.345	43.6176	22.1225	19.8867	6.81328
Baby	73.188	43.631	22.5345	15.3763	6.75993
Baby	73.1919	43.3613	21.7517	12.4979	6.74164
Baby	78.6799	42.5109	22.127	11.9761	6.83727
Baby	74.8549	44.1231	21.4212	12.465	6.58346
Baby	75.6913	44.6824	21.7163	16.7646	6.74819
Baby	73.123	44.381	22.7572	17.959	6.91861
Baby	73.2252	68.7683	21.6195	11.7365	6.72091
Baby	77.1873	73.4575	21.3982	11.8815	6.58259
Baby	72.9626	56.5801	22.7418	11.679	7.81112
Baby	73.4408	44.3141	21.7301	11.5632	6.77214
Baby	73.0933	44.0427	22.3305	11.7632	6.50239
Baby	74.6916	43.844	21.7999	11.6634	6.73974
Baby	77.9765	42.9257	22.7726	11.7116	7.50245
Baby	74.5133	44.2746	22.964	11.7971	6.95814
Baby	73.3842	44.6017	23.4054	11.7924	6.67001
Baby	73.1908	43.4243	34.5143	11.337	6.90774
Baby	73.2122	43.2517	42.2271	12.197	6.8659
Baby	78.713	43.389	22.057	11.7532	6.74773
Baby	76.0198	43.6191	21.3104	11.6097	6.83558
Baby	74.9397	43.5793	21.6724	11.3944	7.41831
Baby	73.0985	44.728	22.4355	11.9666	6.81294
Baby	73.2338	43.6937	21.5169	11.7634	6.75067
Baby	77.218	43.5407	21.5688	12.1079	6.98386
Baby	74.4879	43.2147	22.5864	11.7679	6.86655
Baby	74.0447	44.2325	21.3373	12.0114	8.04945
Baby	74.6883	43.3782	21.4206	11.7035	7.37368
Baby	73.2673	43.2104	22.0417	11.6045	6.90518
Baby	77.2496	43.4096	21.5166	11.8673	6.84935
Baby	72.9886	44.1803	21.2391	11.6749	7.0984
Baby	74.8798	43.3184	21.8315	11.6502	6.89579
Baby	75.4655	43.2428	21.5588	11.518	6.70987
Baby	74.7137	44.1025	21.9108	12.074	7.18846
Baby	77.1638	43.3516	21.5443	11.4516	6.88524
Baby	73.0262	43.0872	21.6837	11.8406	6.84938
Baby	73.3837	44.3595	22.8973	11.4772	6.90611
Baby	73.1648	44.6119	22.2733	11.3816	7.09863
Baby	75.4879	43.837	22.1566	12.3515	6.71606
Baby	78.7351	42.6986	21.9166	11.706	7.10691
Baby	72.9184	44.4004	22.4089	11.6465	8.11438
Baby	73.445	44.4933	21.8969	11.5611	7.20547
Baby	73.1334	44.6033	22.2491	12.1591	7.1269
Baby	74.6938	54.3551	21.6296	11.6339	9.09322
Baby	77.8529	47.1441	21.5729	11.7029	7.04975
Baby	74.5133	53.5232	22.1076	11.7118	7.32003
Baby	73.3706	45.221	21.3112	12.2298	9.48219
Baby	75.4418	44.13	21.1923	11.5441	7.09565
Baby	75.5255	43.3192	22.0523	11.5389	7.24531
Baby	77.1432	42.656	21.6693	11.5156	8.00166
Baby	72.9946	43.6407	21.3818	12.1815	7.44106
Baby	73.4203	43.9737	21.7982	11.64	7.1617
Baby	74.6218	43.4055	21.6011	11.7899	6.89881
Baby	75.0724	44.0425	22.1593	11.4483	7.01765
Baby	79.5314	43.6399	21.3984	12.274	8.54617
Baby	75.2129	43.1812	21.8745	11.5221	7.04911
Baby	75.5732	42.894	22.2892	11.6959	9.21867
Baby	75.4719	43.6268	21.7607	11.5761	7.58952
Baby	73.109	44.3417	21.3054	12.247	7.05077
Baby	77.2262	43.4505	22.2068	11.7003	6.88538
Baby	72.953	43.1975	21.4271	11.747	6.71149
Baby	74.8832	43.534	21.3148	11.6489	6.88638
Baby	73.1988	43.7842	21.8706	12.3016	7.99758
Baby	74.7053	42.5405	21.7608	11.448	6.79671
Baby	77.1349	43.5859	21.2419	11.5953	7.02293
Baby	73.0026	44.3057	22.0322	11.5179	7.0763
Baby	74.257	43.2916	21.6641	11.681	7.13933
Baby	74.6366	43.3532	22.0432	11.4829	7.22476
Baby	85.1836	43.916	21.4373	11.775	6.96201
Baby	79.5404	44.0095	21.4226	11.598	6.99994
Baby	72.9621	44.5519	22.6063	11.2741	6.96178
Baby	81.2874	54.1875	21.8589	11.62	6.96578
Baby	119.831	47.0633	21.4373	11.5618	6.6992
Baby	74.6053	53.3633	22.2458	11.7317	6.90628
Baby	74.7558	44.3303	21.4831	11.8548	6.9141
Baby	74.7859	43.6252	21.2193	11.8537	6.80107
Baby	73.4042	44.1394	21.9048	12.3286	6.79919
Baby	73.0695	43.2076	21.4026	11.7234	6.98459
Baby	73.2488	43.6682	21.7038	11.6048	6.74495
Baby	74.874	44.5945	21.932	11.4835	6.57853
Baby	74.7298	43.7315	21.41	11.5239	7.02961
Baby	73.3038	42.7331	21.9801	11.6046	6.96751
Baby	74.5269	44.1688	21.5872	11.6034	7.2565
Baby	74.4307	44.1216	21.4447	11.7071	6.88511
Baby	74.6441	42.6737	22.5614	11.4212	6.77377
Baby	73.5937	43.4281	21.5763	12.0657	6.83243
Baby	73.3609	43.4493	21.3971	11.4725	6.68645
Baby	73.2424	44.0682	22.3043	11.7506	6.91678
Baby	74.6523	42.7403	21.4834	11.7857	6.74513
Baby	74.3232	43.8168	21.7475	11.2919	6.90228
Baby	74.7751	44.4742	21.8057	12.3578	6.81518
Baby	73.5346	43.8358	21.4633	11.8586	7.54346
Baby	73.0689	43.0888	22.3017	11.5953	6.7691
Baby	73.0947	44.573	22.1315	11.6316	6.85575
Baby	73.3854	44.0898	26.0564	11.7542	6.77027
Baby	73.5397	44.0054	22.3671	11.521	6.62545
Baby	73.0766	43.1627	21.8993	11.8094	6.7845
Baby	74.4447	44.4427	21.8929	11.6339	6.75166
Baby	73.7593	44.8763	21.5016	11.4682	6.93429
Baby	74.6111	44.1325	26.2004	11.487	6.54274
Baby	73.6313	42.5789	21.2846	11.6404	6.77925
Baby	73.3436	43.7593	21.7704	11.6573	7.03049
Baby	72.9641	44.2473	21.8921	11.4898	6.74585
Baby	74.4827	43.3184	21.3046	11.4915	6.83078
Baby	74.5295	43.6138	22.4775	12.1656	6.82733
Baby	74.7616	44.2873	21.5868	11.6229	6.81581
Baby	73.3511	45.3329	21.6156	11.7308	7.54316
Baby	73.1009	45.7372	22.8163	11.6557	6.67221
Baby	73.0316	45.5398	21.3591	12.3547	6.68942
Baby	74.5984	44.6732	21.5825	11.5388	6.73119
Baby	74.0371	44.231	22.1287	11.5521	6.66295
Baby	74.5455	43.9725	21.4241	11.6939	6.67426
Baby	73.1438	44.6667	22.0211	11.565	6.75199
Baby	73.0725	44.473	21.8361	12.0971	6.65488
Baby	73.2282	42.837	21.3438	11.7799	6.5958
Baby	74.826	44.4364	22.7867	11.5525	6.92273
Baby	74.6751	44.6592	21.8791	11.6386	6.94947
Baby	74.4026	43.8143	22.6484	12.4713	6.79219
Baby	73.0936	43.4537	21.6408	11.8168	6.81776
Baby	73.2397	44.7365	22.6285	12.2559	6.76171
Baby	73.361	43.7449	21.5631	13.6117	6.53729
Baby	73.4398	43.9623	21.0714	11.7469	7.05358
Baby	74.3546	43.0363	21.9552	11.6532	6.82289
Baby	74.4025	44.3121	21.682	11.7466	6.6057
Baby	73.1466	43.9471	21.8561	11.5789	6.85792
Baby	73.3796	43.4242	21.7744	12.1796	6.638
Baby	73.1459	42.6747	21.5986	11.6599	6.73348
Baby	74.6308	45.1294	22.4451	12.0058	6.4549
Baby	73.6941	44.7373	21.6419	11.7098	6.77982
Baby	74.5582	43.5152	21.4688	13.8672	6.77381
Baby	73.5534	42.8584	22.0577	11.9634	6.79403
Baby	74.7277	43.6406	21.4639	11.8111	6.68449
Baby	74.4925	44.3915	22.1572	12.6373	6.81766
Baby	73.2212	43.9999	21.6677	14.7933	6.91512
Baby	73.3562	43.2939	21.7053	14.5078	6.71436
Baby	73.414	44.5466	22.5974	12.1902	6.61841
Baby	74.8808	44.3966	21.7414	11.6847	6.93296
Baby	74.0176	43.5858	21.3084	11.7945	6.98633
Baby	74.5303	43.7104	22.4318	12.2302	6.90285
Baby	74.8289	43.6484	21.4751	12.4183	7.05959
Baby	74.6457	43.8153	21.9361	14.4042	7.16405
Baby	74.8492	42.9287	22.0205	11.7431	7.09707
Baby	73.1558	44.1161	21.2922	12.0939	7.75302
Baby	73.0378	43.9849	22.8677	11.5715	6.87756
Baby	73.1964	43.5947	21.9085	12.4211	6.98008
Baby	74.962	43.141	22.8292	12.1852	6.92594
Baby	73.3739	44.6039	21.4455	12.2724	6.9733
Baby	74.3984	43.8401	21.6949	12.9472	6.64175
Baby	73.0667	43.7944	21.7729	11.6669	7.01227
Baby	73.4071	43.3073	21.6118	11.9053	7.24948
Baby	74.0905	43.969	22.5794	12.4608	7.35142
Baby	74.8136	44.6628	23.6289	11.8169	6.91437
Baby	74.5079	43.4175	22.6843	12.8695	7.03798
Baby	74.5074	42.6793	21.4166	12.2837	6.88957
Baby	73.468	44.0746	21.302	11.422	6.6856
Baby	73.4557	44.4328	22.3145	12.0598	8.95236
Baby	73.3783	43.9576	21.4969	12.6644	7.21887
Baby	74.4956	43.2791	22.2027	12.5629	9.34728
Baby	74.5686	43.8419	21.6899	12.0006	7.1605
Baby	74.6562	44.3944	21.6729	11.7231	6.94209
Baby	73.5059	44.3463	22.3016	12.3637	7.65588
Baby	73.349	43.0338	21.1975	11.5917	7.5695
Baby	73.1718	44.013	21.3126	11.632	7.03987
Baby	74.6757	45.1285	22.2229	11.5087	6.87264
Baby	74.6272	43.7355	21.7221	11.9116	6.99914
Baby	73.4368	43.2495	22.1444	12.3794	6.7847
Baby	74.7156	44.3837	21.4356	12.0598	7.07487
Baby	74.4948	44.9884	21.7431	12.4339	8.54904
Baby	74.512	43.7581	22.442	14.593	6.88508
Baby	73.3863	42.7654	21.5034	11.6641	6.74077
Baby	73.4592	44.2136	21.2013	11.9415	7.00577
Baby	73.4208	45.0799	22.4103	11.7636	6.94835
Baby	74.6826	43.6952	21.7254	11.7227	6.7118
Baby	74.2487	42.9506	21.9086	11.5604	7.8061
Baby	74.5765	44.0067	21.7121	11.5521	6.83936
Baby	73.6715	44.2679	21.648	11.6216	6.88546
Baby	73.3147	43.2773	22.6665	13.858	6.79087
Baby	73.1666	42.2769	21.6378	11.554	6.70522
Baby	73.2914	44.4007	21.4872	11.5076	7.33453
Baby	73.383	45.0616	22.3244	11.1843	7.11917
Baby	73.3191	43.5334	21.7166	12.0509	6.64054
Baby	74.6828	42.7538	22.0752	11.8579	6.75652
Baby	73.8097	44.4541	21.4537	12.4606	6.85897
Baby	74.5945	44.3341	21.7209	12.0027	9.92383
Baby	73.434	44.3296	22.2594	11.7434	6.87673
Baby	73.5756	42.8215	21.7807	11.7857	7.71111
Baby	73.3136	44.5213	21.6296	11.6152	6.83173
Baby	74.5519	44.0009	22.2591	12.7621	6.76099
Baby	74.4585	43.3192	21.8884	12.1525	6.72825
Baby	74.6103	42.7292	22.1274	12.6696	6.71555
Baby	73.6172	43.8521	21.6953	19.4877	6.72871
Baby	73.3882	44.6719	21.6893	18.3401	6.69503
Baby	73.0848	43.434	22.624	12.622	6.56287
Baby	74.5529	43.7252	21.5216	11.9971	6.66033
Baby	73.9369	44.4437	21.2801	12.1412	6.84027
Baby	74.7095	44.2575	22.107	12.5458	6.89335
Baby	73.5	44.2332	21.6104	12.4058	6.8019
Baby	73.0946	42.896	22.3038	11.586	6.6819
Baby	73.1913	44.1968	21.5188	11.8358	6.9232
Baby	74.7277	44.9892	21.6434	12.0374	6.75983
Baby	74.862	43.5924	22.3003	11.8304	6.69061
Baby	74.7141	43.0862	22.1071	11.7875	6.90757
Baby	73.1868	43.9442	23.2551	11.9767	6.86659
Baby	73.1978	44.2875	25.7548	15.079	6.69518
Baby	73.3375	43.5567	24.7165	11.4841	6.87961
Baby	73.5515	42.6355	21.862	12.3143	6.67686
Baby	74.7231	44.145	22.24	12.2801	6.75242
Baby	74.5102	44.1872	25.209	11.9517	6.69541
Baby	73.0597	43.8099	22.3288	12.4728	6.51958
Baby	73.333	43.571	22.2971	12.0855	6.70264
Baby	73.3205	44.5678	21.6502	12.2638	6.88831
Baby	74.985	44.5921	21.6895	16.4632	6.74132
Baby	73.7552	44.1653	21.8305	14.2274	6.8444
Baby	74.4638	43.6041	21.7713	14.7608	6.90019
Baby	73.4898	43.8195	21.9818	12.1206	6.74552
Baby	74.8765	44.1855	21.5173	12.2821	6.73659
Baby	74.8386	44.4927	21.6158	12.4151	6.47419
Baby	73.1438	42.8866	21.475	11.8373	6.71399
Baby	73.176	44.0316	21.5481	14.957	6.82294
Baby	73.2829	43.996	23.0223	12.1247	6.75416
Baby	74.9914	44.4505	22.0887	14.0411	6.60672
Baby	74.3045	43.8796	22.4255	11.6674	6.6632
Baby	74.5185	43.996	21.4656	12.1242	6.95251
Baby	74.6302	44.2768	21.8966	12.4167	6.87345
Baby	74.5317	44.2181	21.7978	11.6612	6.51159
Baby	74.9691	43.8514	21.7268	12.9524	6.56775
Baby	73.35	43.172	22.6439	12.6897	6.97148
Baby	73.0834	43.7208	21.851	13.5883	6.99706
Baby	73.027	44.2896	21.4036	12.3034	6.92809
Baby	74.8166	44.1216	22.2268	14.8843	6.9203
Baby	73.4635	43.1271	21.4013	12.1227	7.04574
Baby	74.5976	44.2165	21.7711	13.7641	6.71537
Baby	73.1704	44.9394	21.5838	12.3746	6.98795
Baby	73.2789	43.7694	21.687	11.5462	7.32245
Baby	73.9985	43.051	22.4935	12.2576	7.01235
Baby	74.8669	44.1334	21.5793	12.0611	7.21408
Baby	74.6597	44.2509	21.3	11.691	7.02402
Baby	74.5635	44.5759	22.3013	11.5918	6.96689
Baby	73.344	43.3721	21.9203	11.5879	7.26456
Baby	73.2818	43.8997	22.0041	11.6877	6.89759
Baby	73.5421	44.3341	21.6556	12.0244	10.2844
Baby	74.7804	43.7502	21.5679	11.9003	7.1381
Baby	74.6168	43.8727	22.7173	12.5813	6.80046
Baby	74.5413	44.0623	21.5291	11.6826	8.85302
Baby	73.3493	44.2621	21.7994	11.5889	7.23708
Baby	73.4523	44.7773	21.9454	11.5323	6.94649
Baby	73.4275	43.7113	21.5034	12.7241	6.88804
Baby	74.673	43.5304	22.5509	11.746	7.03516
Baby	74.4745	44.2385	21.4571	11.6475	6.73438
Baby	73.1585	44.2777	21.6343	11.5171	6.73216
Baby	74.9265	43.5565	22.7741	12.1317	6.90211
Baby	74.8178	43.5758	21.3829	11.5812	7.01393
Baby	74.432	44.3064	22.6676	11.5524	6.83516
Baby	73.2963	43.9794	22.3448	11.4526	9.94694
Baby	73.2959	43.393	36.7496	11.4889	7.18959
Baby	73.5127	42.6898	30.5847	12.3989	6.91597
Baby	74.8773	44.2628	34.3728	11.682	8.48469
Baby	74.1774	45.3392	29.4086	11.8474	7.5782
Baby	74.5203	44.338	30.866	11.5343	6.92353
Baby	73.5169	42.9332	22.6554	11.8367	6.88346
Baby	73.4125	44.9959	21.8505	11.7519	6.92567
Baby	73.4645	44.7817	23.6182	11.9212	7.00789
Baby	73.222	44.4321	36.2486	11.8974	6.78113
Baby	73.3089	43.1323	24.5149	12.5692	6.66861
Baby	73.1642	44.4937	23.6022	12.2388	7.01072
Baby	74.8661	43.7626	32.1036	12.1606	7.19996
Baby	74.1109	44.9036	27.3156	18.6256	7.38067
Baby	74.5803	43.8287	22.6633	12.2601	7.40559
Baby	73.3508	42.5226	25.1783	11.9986	6.77424
Baby	73.3616	44.2503	21.9278	11.8653	7.76214
Baby	73.4141	44.4879	24.6667	12.0114	11.0705
Baby	74.8258	43.6926	21.7501	11.7721	10.3787
Baby	74.435	43.5322	22.6482	12.4937	7.38377
Baby	74.4652	44.4399	21.6896	11.7993	8.41115
Baby	73.3078	43.9498	21.6726	11.9775	7.2379
Baby	73.452	44.3183	21.3743	13.115	6.97523
Baby	73.3537	44.9688	22.5728	11.7984	6.92589
Baby	74.5	75.4565	21.747	11.6405	6.8561
Baby	73.7083	65.9398	22.0967	11.7041	6.82246
Baby	74.5424	54.4123	21.9429	16.7026	7.20132
Baby	73.5775	44.1556	23.7944	13.0397	7.43302
Baby	73.3658	44.4505	34.1502	11.7153	6.64132
Baby	73.189	43.6954	23.8728	12.6709	6.99348
Baby	74.5251	43.3905	22.5372	12.752	7.0311
Baby	74.7626	44.6685	33.4177	12.2432	6.78199
Baby	74.7726	44.6367	22.6484	12.8353	6.75191
Baby	73.397	43.8624	24.071	11.7739	6.84032
Baby	73.2116	43.4665	25.1408	11.7005	7.5206
Baby	73.0844	44.7674	21.8497	11.489	6.92806
Baby	73.4049	43.9771	21.8214	11.6248	6.8492
Baby	74.785	44.1068	23.511	11.8137	6.81523
Baby	74.6719	43.1895	24.1882	11.5864	6.87932
Baby	73.0422	43.6354	36.5651	11.9042	6.82748
Baby	73.2036	43.914	24.3665	12.0783	7.83875
Baby	73.1631	44.043	22.7318	12.5052	7.47362
Baby	75.0472	43.0631	40.0666	11.9739	6.93636
Baby	73.9102	43.5907	24.2542	12.3228	6.84534
Baby	74.5332	44.0759	21.9999	12.2968	6.89951
Baby	73.2872	44.1277	21.6863	11.4931	6.91282
Baby	74.7218	43.4676	21.7075	11.7089	6.81501
Baby	74.9405	43.0602	22.354	11.5616	6.72863
Baby	73.4459	43.9605	22.1863	12.8549	6.61649
Baby	73.179	44.2037	23.2954	12.2637	6.93611
Baby	73.1859	43.8908	23.5289	11.5123	7.28541
Baby	74.7857	42.7477	22.104	11.7827	7.10407
Baby	74.4564	44.4189	22.7313	11.68	7.07544
Baby	74.708	44.2428	21.8748	11.8083	7.08107
Baby	74.6249	43.3778	21.7957	11.869	6.91249
Baby	74.3871	43.0493	21.9308	12.4691	7.31745
Baby	74.7349	43.7796	22.6927	11.8433	6.9645
Baby	73.5403	44.8221	22.2768	11.7928	6.89666
Baby	73.3254	43.5909	23.1242	11.427	6.97045
Baby	73.0144	42.7284	22.4705	12.1514	6.8497
Baby	74.6686	43.856	21.926	12.0113	6.82408
Baby	73.2671	43.6875	22.3885	11.6827	6.60609
Baby	74.7538	43.7252	21.7154	11.7273	6.79123
Baby	73.3668	43.1192	22.4159	12.0163	6.84579
Baby	73.1711	44.1558	22.2624	12.2785	6.77457
Baby	73.9168	43.8593	22.8292	12.0763	6.81246
Baby	74.6952	44.2397	22.347	12.5692	6.84486
Baby	74.8315	43.3541	22.4594	12.2957	6.83812
Baby	74.8689	43.657	21.6867	11.6563	6.64974
Baby	73.3281	44.1514	21.6291	15.3246	6.61124
Baby	73.2243	44.1054	21.6304	12.6706	6.84098
Baby	73.4165	44.1799	22.0731	13.9099	7.0675
Baby	74.8858	42.9917	21.8799	15.8947	6.72341
Baby	74.8791	44.1843	22.5596	20.2438	6.77917
Baby	74.5547	44.2156	22.3152	17.0533	6.75011
Baby	73.2295	43.5241	24.5848	12.7367	6.86347
Baby	73.2978	43.264	23.8665	16.8575	6.84326
Baby	73.5247	44.0145	21.8901	13.732	6.68229
Baby	74.8796	44.7668	23.5598	17.3192	7.12988
Baby	74.4985	44.2004	21.8376	15.5796	6.95732
Baby	73.0401	42.9407	21.8624	12.2041	7.02528
Baby	74.7254	43.3116	21.6188	12.1584	6.75307
Baby	74.848	44.3585	22.66	12.0305	6.8476
Baby	74.72	44.2459	22.6064	11.7945	6.84197
Baby	73.2929	43.7897	23.1052	12.4361	6.59833
Baby	73.1467	42.8383	29.5037	11.8828	6.85212
Baby	73.3652	45.2138	23.8785	11.6536	6.87662
Baby	75.0563	45.4329	22.0912	11.3883	6.7497
Baby	74.371	44.3156	22.3915	11.772	6.85127
Baby	74.4823	43.9085	29.1086	11.5326	6.70868
Baby	73.2718	44.3051	23.4739	11.567	6.83698
Baby	73.3441	44.7299	23.3352	11.6157	6.81271
Baby	73.5444	44.539	22.4355	11.5536	6.50719
Baby	73.5028	44.344	23.2458	11.9077	6.63765
Baby	73.2747	42.7541	22.2318	11.7695	6.85362
Baby	72.9144	43.8857	21.6709	11.5862	6.61716
Baby	74.7769	44.4832	21.639	11.5014	6.73081
Baby	74.1397	43.872	22.6317	11.6881	6.72321
Baby	74.792	43.0659	22.3491	11.7421	6.63906
Baby	73.3663	44.3767	22.3807	11.6396	6.66916
Baby	73.1975	44.257	21.67	11.6505	6.72832
Baby	73.2514	43.7392	22.3238	11.511	6.64354
Baby	74.9268	42.9099	22.0992	12.115	6.78895
Baby	74.6514	43.7959	24.5419	11.5657	6.8086
Baby	74.4725	43.891	24.8001	11.5218	6.77714
Baby	73.2588	43.9093	22.0253	11.5394	6.73872
Baby	73.2998	43.3977	22.2632	11.4046	6.61876
Baby	73.529	44.0047	22.9312	11.8932	6.84133
Baby	74.7528	44.2293	23.2131	11.5525	8.4847
Baby	73.7849	44.4894	22.54	11.5182	6.62173
Baby	74.4129	43.5268	21.942	11.607	6.86799
Baby	73.3923	42.9217	22.7123	11.6143	6.69562
Baby	73.5374	43.7798	21.6054	11.6834	6.69529
Baby	73.5052	44.0116	23.7823	11.5566	6.80289
Baby	74.5063	44.8316	25.2301	11.7539	6.80743
Baby	74.5971	43.376	22.0174	11.4746	6.82216
Baby	74.6027	43.5272	21.8736	11.6396	6.53584
Baby	73.5386	43.9822	22.5299	11.667	6.7342
Baby	73.4495	44.3373	21.7592	11.7949	6.80552
Baby	73.1222	43.7148	25.232	11.7235	6.69579
Baby	73.3203	42.6501	21.6342	11.8608	6.67969
Baby	74.6172	44.0016	23.9278	12.0901	6.63631
Baby	74.8109	44.683	22.0965	11.5719	6.70331
Baby	73.3646	43.9707	47.846	11.6864	8.2608
Baby	73.0873	42.9641	31.2881	11.4896	6.53362
Baby	73.1035	43.7615	33.4003	11.4695	6.59388
Baby	74.9155	44.0329	23.7544	11.7856	6.76562
Baby	74.0821	44.2856	23.2611	12.3426	6.74461
Baby	74.7365	43.6371	23.8346	11.9519	6.65253
Baby	73.2003	43.4298	30.8065	11.5274	6.83059
Baby	74.5968	44.4162	23.0726	12.0512	6.75163
Baby	74.7852	44.4177	21.4342	11.6197	6.65886
Baby	73.5435	44.196	22.0159	11.6616	6.48252
Baby	73.4765	43.13	21.787	11.469	6.63269
Baby	73.1368	44.6204	21.6844	11.3478	6.91334
Baby	74.68	44.1502	22.4322	11.9401	6.896
Baby	74.2656	43.7494	21.5271	11.629	6.82104
Baby	74.8264	43.3979	22.1288	11.535	6.98536
Baby	74.9263	43.7647	21.9766	11.4094	6.81704
Baby	74.462	44.0547	21.236	11.6653	6.73144
Baby	74.6282	45.0467	22.2808	11.6563	6.7749
Baby	73.4353	44.2575	21.6113	11.9895	7.00857
Baby	73.4654	43.7051	22.1576	11.8456	6.84169
Baby	73.3587	44.653	21.862	11.5758	6.86407
Baby	74.8238	44.3805	21.3258	12.2071	6.99062
Baby	73.1221	44.169	23.2131	11.63	6.96457
Baby	74.605	44.2088	36.3156	11.5769	6.93709
Baby	73.4853	43.877	34.3419	11.539	6.97171
Baby	73.4964	45.1566	31.5985	11.5926	6.82499
Baby	73.9134	44.954	21.6857	11.6491	6.93011
Baby	74.5452	45.8844	22.4903	11.6256	6.63448
Baby	74.6508	45.1103	21.6729	11.6288	6.83107
Baby	74.955	43.8678	22.896	11.2871	6.734
Baby	73.5582	44.4625	22.2032	12.2714	6.75932
Baby	73.217	43.5497	23.1437	11.5792	6.63405
Baby	73.1893	43.2077	21.5357	11.8461	6.61859
Baby	74.8162	44.9445	23.215	11.5004	7.12009
Baby	75.0066	45.048	22.4174	11.3904	7.02052
Baby	74.7661	44.5096	22.0562	12.1741	6.9278
Baby	73.304	44.6248	21.8983	11.6842	6.9695
Baby	73.1895	44.9703	21.7669	11.6049	7.09506
Baby	73.3453	44.95	23.5851	11.6188	6.99702
Baby	75.0622	43.7053	22.2567	11.6479	7.04827
Baby	74.6936	43.4375	23.7655	11.6533	7.05948
Baby	73.1442	43.772	33.2192	11.6708	6.88346
Baby	74.5175	44.6775	44.7214	11.6594	6.85205
Baby	74.7198	43.9485	23.0398	11.3092	6.86986
Baby	74.7802	43.5604	21.9188	11.6307	6.9796
Baby	73.4913	43.4552	22.2777	11.6201	6.76062
Baby	73.1874	44.784	21.3633	11.7288	6.71055
Baby	73.2296	45.8146	22.9422	11.5914	6.85762
Baby	74.8311	45.3454	22.1952	11.5823	6.71915
Baby	74.5611	44.5566	23.1363	12.0685	6.87225
Baby	74.7759	44.426	22.938	11.6644	6.73609
Baby	73.2669	44.3762	22.9303	11.8101	6.68694
Baby	73.1571	43.0476	21.4944	11.629	6.9416
Baby	73.3889	44.1663	22.4157	11.5822	6.72082
Baby	73.6493	44.4515	21.7817	11.5949	6.87394
Baby	73.4886	43.628	21.7736	11.4633	7.30084
Baby	72.9056	43.4499	22.5344	11.6975	7.02267
Baby	74.6026	44.5773	21.7439	11.3475	6.92645
Baby	74.0002	44.843	22.4355	12.0613	7.26196
Baby	74.9931	44.4989	21.6769	11.7243	7.28503
Baby	73.6469	43.638	21.8499	11.8043	6.83097
Baby	73.2035	42.9556	21.7738	11.5169	7.3138
Baby	73.1581	43.9229	21.7608	11.5471	7.1763
Baby	74.7691	44.0629	22.6234	12.1618	7.01159
Baby	74.7922	44.5929	21.7529	11.7174	7.00256
Baby	74.8298	43.9676	21.8752	12.1492	6.64018
Baby	73.1703	43.1165	21.9237	12.0852	6.77496
Baby	73.2869	44.3269	21.6692	12.2079	6.85856
Baby	73.3198	45.0112	22.4545	11.8167	6.95787
Baby	74.8572	44.0049	21.6662	11.7598	6.7904
Baby	74.0741	43.4678	22.0114	11.658	7.0837
Baby	74.4136	44.2327	21.4049	11.7889	6.90465
Baby	73.2691	44.1193	21.6228	12.2561	6.82936
Baby	73.3268	44.8794	22.2266	11.7369	6.87922
Baby	73.4798	43.7469	21.7539	12.5938	6.96419
Baby	74.8384	43.0508	21.9832	14.0105	6.97486
Baby	74.6177	44.7069	21.5233	12.3105	6.81911
Baby	74.4326	44.9806	21.7391	17.83	7.00317
Baby	73.3771	44.3722	22.1595	15.2866	6.81885
Baby	73.5071	43.7949	21.8312	12.2035	6.67497
Baby	73.4027	43.3351	22.2925	12.1355	6.87356
Baby	73.2937	44.5072	21.875	12.285	6.88837
Baby	74.4691	44.4574	21.4588	13.2003	7.17265
Baby	74.682	45.2978	22.1308	16.2537	6.7857
Baby	73.4111	43.7199	21.524	11.8815	6.82733
Baby	73.3289	43.1183	23.828	13.5884	7.01077
Baby	73.0696	44.1262	22.0267	11.7042	6.70484
Baby	74.7702	44.2152	23.7741	11.639	6.79358
Baby	73.9426	44.7336	21.8433	11.6194	6.8019
Baby	74.8968	44.2089	21.7415	11.4021	7.08213
Baby	73.4584	43.1997	22.476	12.0105	6.9457
Baby	74.5823	44.4895	21.6179	11.6001	6.82362
Baby	74.6238	44.3337	22.2593	11.5882	6.94947
Baby	73.3558	43.9505	21.8353	11.5605	6.72953
Baby	73.5457	43.9158	21.7908	12.7859	6.76386
Baby	73.3465	43.1288	22.5892	12.3613	6.93606
Baby	74.6703	44.1913	21.5466	11.7107	6.95131
Baby	74.1338	44.4212	23.2764	11.623	6.97527
Baby	74.6406	44.0149	21.7922	11.9589	6.94669
Baby	75.0596	44.989	28.5418	11.6128	6.91345
Baby	74.6115	51.9128	28.1558	11.7596	6.92685
Baby	74.744	46.2361	23.0617	11.3487	6.82406
Baby	73.2609	49.5634	25.1389	11.9845	6.73158
Baby	73.285	44.7911	24.9993	11.5823	6.85968
Baby	73.4983	44.3112	26.1006	11.5851	6.76209
Baby	74.9149	44.7882	22.9846	11.545	6.8926
Baby	73.1852	44.579	22.0896	11.463	6.89794
Baby	74.5138	43.6216	22.7815	11.6335	6.88005
Baby	73.2749	44.4213	21.6872	11.7338	6.74541
Baby	73.6918	44.5261	22.7478	11.7153	6.62419
Baby	74.0878	44.5069	21.6428	11.3033	6.72274
Baby	74.5201	44.0153	22.0513	12.0978	6.95127
Baby	74.5364	43.1964	21.7727	11.426	6.94944
Baby	74.729	43.7387	21.7189	11.7244	6.90127
Baby	73.7523	44.13	22.4119	11.8247	6.88421
Baby	73.4321	43.9601	21.6973	12.015	6.90984
Baby	73.1968	44.0824	23.7233	11.6128	6.83498
Baby	74.7092	42.8355	21.6865	11.7483	6.58935
Baby	74.807	44.086	27.3296	11.671	6.79376
Baby	74.9036	44.8699	22.4666	11.3414	7.01738
Baby	73.475	44.0001	22.6403	11.9085	6.88359
Baby	73.1314	45.333	22.3935	11.731	6.96767
Baby	73.2846	52.4483	25.9867	11.69	6.99538
Baby	74.8793	45.3841	22.4357	11.3485	6.75982
Baby	74.8153	50.56	21.7628	11.426	6.94242
Baby	73.2727	44.4029	22.6055	11.6142	6.87792
Baby	74.5471	45.0861	21.8498	11.6334	6.94027
Baby	74.6389	44.5205	25.4076	11.8635	7.01416
Baby	74.7254	43.3936	21.5596	11.2958	6.78408
Baby	73.6761	44.0617	21.8706	12.0132	6.97111
Baby	73.4724	44.1507	22.0228	11.9067	6.65473
Baby	73.2502	44.271	21.6004	11.8871	6.78211
Baby	74.7384	43.4879	22.5634	11.5024	6.96504
Baby	74.3873	43.1811	21.6203	11.4337	7.04085
Baby	74.8443	43.9776	22.2413	11.8573	6.83332
Baby	73.6027	44.2227	21.7232	11.7124	7.02437
Baby	73.2028	45.1023	21.5506	11.7115	7.02202
Baby	73.2085	44.3028	22.5678	11.6112	6.77877
Baby	73.4884	43.3563	22.0329	12.1482	6.7789
Baby	73.6364	44.1844	22.5347	11.9087	6.83724
Baby	73.1974	44.5712	22.0127	11.9991	7.0901
Baby	74.6289	44.1663	21.3523	12.231	6.97266
Baby	73.8927	44.876	22.7488	12.1097	6.92759
Baby	74.8017	52.6651	21.882	11.8039	6.97586
Baby	73.7675	45.7821	22.7342	11.5617	6.80604
Baby	73.4229	50.463	21.4225	11.5657	6.95065
Baby	73.1486	44.5025	22.0309	11.9634	7.03969
Baby	74.6054	43.5057	21.8347	11.9316	6.9184
Baby	74.6648	44.3492	21.5323	11.8106	7.03514
Baby	74.8816	44.348	22.4794	11.8498	6.94919
Baby	73.4849	43.8696	21.7276	12.2767	6.79771
Baby	73.2222	43.5657	22.4085	12.0772	6.91306
Baby	73.1614	43.8136	21.8329	11.8461	6.96413
Baby	74.7131	45.1977	21.4037	12.3228	6.87246
Baby	74.0846	43.8838	22.7244	11.7241	6.95352
Baby	74.6411	44.636	21.8609	12.3484	6.8823
Baby	73.2821	43.1051	22.7871	11.5441	6.95437
Baby	73.1955	43.6369	21.6864	11.5788	6.92398
Baby	73.3188	45.2079	21.7761	12.461	6.75618
Baby	74.9135	44.3472	22.239	12.2849	6.92819
Baby	74.7567	45.1733	21.9954	11.8173	6.84128
Baby	74.4748	45.0486	22.8205	12.2223	6.8991
Baby	73.2282	44.2616	21.6457	11.6545	6.8982
Baby	73.3285	44.1413	22.3411	11.6564	6.91851
Baby	73.6291	43.9093	21.6326	11.4643	6.94053
Baby	73.5255	43.1996	21.7935	11.5552	6.60886
Baby	74.4202	43.7252	22.3708	11.7127	7.18027
Baby	74.508	44.177	21.9916	11.8011	7.43923
Baby	73.1977	44.072	23.0708	11.8008	7.32494
Baby	73.4772	43.2733	21.7027	11.4288	7.17892
Baby	73.3051	43.7152	26.6187	11.988	7.24926
Baby	74.7232	44.9421	22.0285	11.752	6.97872
Baby	73.7895	44.429	21.83	11.744	7.10172
Baby	74.6806	44.0908	22.4185	12.1938	8.93389
Baby	73.6264	43.8791	21.9587	12.2528	7.01674
Baby	74.7949	43.3896	25.6898	11.7161	6.92606
Baby	74.6401	44.3598	21.6184	12.0186	7.05526
Baby	73.2134	44.4865	21.9021	11.6614	6.81897
Baby	73.3395	44.082	21.7792	12.6618	7.12739
Baby	73.5484	43.969	21.7846	12.3981	6.94717
Baby	74.8524	44.0781	22.3057	11.6529	7.02653
Baby	74.0884	44.4132	21.8395	12.5095	6.77547
Baby	74.5698	44.8913	22.6722	11.9138	7.31713
Baby	74.8699	44.4403	21.9419	11.4683	6.87851
Baby	74.773	44.4434	22.8525	11.7166	7.10576
Baby	74.8531	43.0949	21.8745	12.3792	8.09279
Baby	73.2212	45.2675	22.6325	11.9794	7.661
Baby	73.1523	44.9702	21.2761	11.7534	7.02332
Baby	73.2469	44.9363	21.7522	11.6344	6.80144
Baby	75.0547	43.7872	22.33	12.2478	6.95034
Baby	73.3922	43.8899	21.6382	11.7662	6.73908
Baby	74.4418	43.9132	22.6576	11.8818	6.95635
Baby	73.1392	44.5483	21.4234	12.0416	6.8968
Baby	73.4316	45.4296	22.1023	12.2331	6.89719
Baby	74.2171	44.659	21.7033	11.6581	7.02115
Baby	74.7657	43.48	21.8097	11.6837	6.82366
Baby	74.5438	44.1054	22.3844	11.5425	7.04576
Baby	74.6435	44.1566	21.8919	11.5236	6.81349
Baby	73.5205	44.7263	23.7557	11.8359	6.91497
Baby	73.5361	44.0527	21.4755	11.6673	6.95797
Baby	73.4929	43.2463	26.693	11.7718	6.83322
Baby	74.5691	43.6546	22.1606	11.5241	6.82829
Baby	74.637	44.3745	22.6798	12.3239	7.01679
Baby	74.7689	43.8678	21.445	11.6853	6.99575
