# Supplementary material for: Secure human action recognition by encrypted neural network inference
Source: Nat Commun. 2022 Aug 15;13:4799. doi: 10.1038/s41467-022-32168-5 (PMC9378731; doi:10.1038/s41467-022-32168-5)
Supplement: Supplementary file 4 — Source data [file 41467_2022_32168_MOESM4_ESM.zip › SOURCE_DATA/SupplementaryFigure2/FastHEAR-evaluation-full.csv]

1D-CNN-64	1D-CNN-128	2D-CNN-64	2D-CNN-128
1.46785	2.61898	1.78618	3.51642
1.45641	2.61454	1.74054	2.78783
1.37867	2.51956	1.86469	2.69241
1.25222	2.23641	1.5979	3.11728
1.45797	2.16247	1.60188	2.65917
1.38768	2.0959	1.61971	2.62847
1.40352	2.15109	1.66202	2.74335
1.30536	2.10954	1.51513	2.52887
1.31614	2.14566	1.66765	2.53251
1.4189	2.11898	1.58059	2.62287
1.40802	2.05583	1.79949	2.63567
1.35962	2.142	1.69673	2.51521
1.29957	2.33625	1.63278	2.60129
1.4387	2.1538	1.80781	2.5131
1.3496	2.05754	1.64769	2.46398
1.31391	2.11592	1.70674	2.46591
1.30025	2.3248	1.63237	2.49089
1.32429	2.1749	1.65963	2.43982
1.33743	2.12284	1.66213	2.5193
1.26363	2.10533	1.65353	2.42368
1.25115	2.1472	1.54284	2.39756
1.28108	2.14208	1.63586	2.44381
1.31423	2.26985	1.54441	2.37512
1.30888	2.1553	1.51145	2.38773
1.25314	2.17259	1.54309	2.39856
1.28417	2.13684	1.59077	2.36194
1.33648	2.18601	1.56535	2.40001
1.25779	2.23837	1.53906	2.45946
1.25411	2.18732	1.51001	2.44353
1.32561	2.16485	1.54033	2.50255
1.23232	2.23078	1.50624	2.41441
1.24139	2.18161	1.56341	2.39223
1.24503	2.15898	1.575	2.38316
1.25761	2.19329	1.5558	2.40765
1.21147	2.1586	1.57849	2.45496
1.2919	2.21821	1.56322	2.5395
1.37963	2.31514	1.60716	2.46101
1.26769	2.21889	1.58429	2.40655
1.24025	2.33081	1.5094	2.46214
1.3718	2.19115	1.63835	2.38569
1.31305	2.21977	1.57023	2.43132
1.3374	2.39074	1.59852	2.51045
1.28479	2.15712	1.58695	2.46561
1.29587	2.41741	1.58257	2.46254
1.3408	2.31621	1.56097	2.40215
1.33418	2.33826	1.54978	2.45522
1.23866	2.27108	1.59002	2.43427
1.23931	2.24835	1.47839	2.49773
1.32973	2.19813	1.59708	2.4481
1.24022	2.18922	1.57243	2.42901
1.26717	2.21293	1.58173	2.41568
1.28899	2.15211	1.57819	2.47369
1.24849	2.13084	1.59162	2.43042
1.32142	2.18553	1.55158	2.36165
1.28088	2.27648	1.56262	2.502
1.35219	2.14325	1.49242	2.44349
1.33659	2.17859	1.5349	2.45101
1.2633	2.13976	1.55241	2.49984
1.30437	2.15948	1.48612	2.50161
1.28432	2.1511	1.50142	2.42898
1.30611	2.17497	1.56887	2.45012
1.33623	2.23184	1.5809	2.44406
1.31435	2.23411	1.49741	2.47088
1.29664	2.17296	1.59062	2.57412
1.31931	2.29084	1.51713	2.46455
1.2709	2.44839	1.55534	2.46245
1.33668	2.1588	1.52463	2.47739
1.2953	2.24822	1.58258	2.42445
1.29068	2.4483	1.51413	2.41531
1.20228	2.3482	1.57622	2.49119
1.29544	2.34767	1.55855	2.54861
1.35276	2.18522	1.49282	2.45144
1.33463	2.25119	1.54851	2.52504
1.24239	2.15712	1.62122	2.43665
1.26803	2.24905	1.51663	2.43633
1.30635	2.1479	1.53514	2.47973
1.31025	2.10808	1.61158	2.38193
1.2936	2.278	1.55568	2.43056
1.22099	2.03322	1.54694	2.45965
1.27704	2.14091	1.5576	2.51422
1.31786	2.09529	1.56332	2.47768
1.353	2.1028	1.59486	2.49345
1.26741	2.12028	1.54946	2.44616
1.27181	2.10755	1.55936	2.40245
1.33177	2.0833	1.60502	2.45042
1.27563	2.12119	1.59421	2.40487
1.26242	2.13899	1.58698	2.41556
1.28596	2.19337	1.58708	2.41475
1.24562	2.16137	1.57779	2.48796
1.29703	2.17115	1.53411	2.52886
1.28917	2.31083	1.53968	2.55339
1.28623	2.24051	1.54565	2.60054
1.23588	2.18031	1.58295	2.55351
1.21693	2.15686	1.61415	2.50487
1.29721	2.1299	1.56481	2.47019
1.22206	2.11567	1.58177	2.57752
1.29792	2.21104	1.55459	2.53916
1.26786	2.19611	1.51363	2.50445
1.31731	2.07593	1.52444	2.50029
1.27256	2.13978	1.50822	2.42833
1.35235	2.1782	1.58982	2.49987
1.30251	2.25219	1.53574	2.51494
1.31793	2.25543	1.57472	2.51607
1.28078	2.24032	1.55708	2.46162
1.21681	2.2917	1.50424	2.46999
1.28569	2.22978	1.51168	2.51166
1.2811	2.23564	1.57778	2.44049
1.22676	2.23202	1.51489	2.44072
1.26456	2.22505	1.5615	2.45564
1.27266	2.09171	1.53734	2.42528
1.28997	2.16963	1.40694	2.41244
1.25443	2.15422	1.50809	2.49403
1.27141	2.18048	1.5612	2.51023
1.26603	2.17989	1.4802	2.48181
1.26401	2.10822	1.54006	2.46349
1.35538	2.0476	1.44293	2.49325
1.33703	2.16044	1.57356	2.47666
1.31582	2.10283	1.52845	2.47959
1.298	2.10482	1.50637	2.56967
1.29547	2.16168	1.50375	2.5433
1.28213	2.11811	1.49306	2.50114
1.31242	2.1492	1.52782	2.47656
1.33226	2.14539	1.47626	2.48238
1.27798	2.18574	1.55615	2.56444
1.18772	2.22947	1.52422	2.43214
1.27285	2.37123	1.54928	2.52999
1.29683	2.2552	1.55822	2.51521
1.3044	2.36661	1.58594	2.44807
1.22588	2.42713	1.56621	2.38945
1.20619	2.23232	1.56073	2.46761
1.274	2.33489	1.56558	2.53276
1.29059	2.22148	1.5442	2.578
1.24633	2.11174	1.58552	2.51378
1.30507	2.18079	1.5933	2.45552
1.28266	2.17056	1.55805	2.49532
1.28312	2.13783	1.59082	2.48407
1.25823	2.19861	1.56028	2.56752
1.26236	2.15658	1.58643	2.48901
1.30741	2.18614	1.6674	2.47079
1.23208	2.09821	1.53049	2.49874
1.26082	2.09653	1.66761	2.52301
1.29037	2.15761	1.56626	2.49627
1.22881	2.06204	1.63184	2.54721
1.246	2.04972	1.52542	2.43453
1.25569	2.14514	1.58436	2.45421
1.2429	2.13586	1.58624	2.49203
1.31195	2.15287	1.59442	2.53128
1.27248	2.1591	1.65249	2.48185
1.21108	2.14197	1.54141	2.4459
1.33327	2.11205	1.5339	2.47155
1.24288	2.16878	1.61374	2.40823
1.2452	2.10962	1.61138	2.62656
1.31043	2.25518	1.54362	2.58027
1.28089	2.18068	1.57557	2.45599
1.39869	2.18421	1.59925	2.46354
1.24285	2.23175	1.56085	2.49148
1.28001	2.1894	1.4899	2.50328
1.29923	2.1796	1.57578	2.59464
1.33011	2.15532	1.54641	2.61238
1.32815	2.20065	1.60668	2.53971
1.28645	2.19873	1.53493	2.47586
1.23991	2.18891	1.53529	2.54899
1.30678	2.18625	1.58094	2.59094
1.32648	2.16093	1.55808	2.50772
1.2925	2.16843	1.52415	2.49261
1.29243	2.20612	1.56662	2.46115
1.26626	2.13717	1.53336	2.46401
1.31457	2.17258	1.51623	2.48119
1.33083	2.38691	1.6182	2.47282
1.28957	2.15278	1.48072	2.44387
1.27785	2.06294	1.56415	2.52797
1.25774	2.13334	1.44341	2.52582
1.30509	2.05679	1.54723	2.54276
1.26727	2.10017	1.53001	2.61156
1.2391	2.16478	1.54149	2.57714
1.24985	2.14355	1.49742	2.55745
1.28334	2.13897	1.53071	2.49554
1.17645	2.12881	1.47982	2.47176
1.26732	2.10471	1.46032	2.47405
1.2781	2.14625	1.45399	2.52951
1.30113	2.11634	1.49994	2.53838
1.23355	2.15377	1.51747	2.45569
1.30684	2.14885	1.55157	2.46946
1.2729	2.15882	1.56732	2.58622
1.27191	2.16935	1.55325	2.50633
1.25313	2.13657	1.59629	2.43621
1.28363	2.20303	1.53541	2.51285
1.31376	2.26478	1.56085	2.46153
1.25469	2.15803	1.52833	2.51145
1.31989	2.17881	1.52356	2.48864
1.30421	2.10593	1.45871	2.5144
1.25917	2.13411	1.52436	2.47391
1.32588	2.16451	1.56436	2.49687
1.32532	2.13442	1.53004	2.52512
1.24858	2.17809	1.53556	2.46729
1.27761	2.10859	1.56287	2.49181
1.31527	2.16432	1.52446	2.50104
1.23411	2.17455	1.52706	2.49138
1.33927	2.1922	1.63546	2.59709
1.27334	2.14483	1.517	2.5356
1.28987	2.18213	1.53096	2.49684
1.34075	2.13522	1.56475	2.55828
1.31137	2.25384	1.5496	2.57246
1.27423	2.14191	1.58837	2.46685
1.31017	2.1615	1.53606	2.47507
1.32143	2.19038	1.50119	2.55698
1.26388	2.19143	1.53988	2.53487
1.22201	2.20172	1.52545	2.5575
1.26152	2.14373	1.50919	2.44238
1.30997	2.17307	1.49867	2.50663
1.31414	2.14387	1.51666	2.58308
1.32645	2.12303	1.59657	2.52085
1.31424	2.14276	1.61867	2.55468
1.27114	2.05157	1.53582	2.55841
1.30759	2.17465	1.49234	2.5836
1.27063	2.07271	1.5023	2.51543
1.26834	2.11163	1.56503	2.47425
1.27723	2.16692	1.42384	2.46854
1.29397	2.17701	1.4958	2.5485
1.27294	2.35895	1.63269	2.53572
1.22475	2.12294	1.62274	2.52889
1.22959	2.14681	1.50247	2.45573
1.23205	2.14057	1.50126	2.49373
1.28433	2.14468	1.51689	2.58786
1.21979	2.1808	1.48774	2.51577
1.30736	2.0567	1.56319	2.4687
1.29171	2.15827	1.55056	2.49704
1.26959	2.14766	1.48939	2.56934
1.24957	2.1993	1.47006	2.58653
1.29747	2.14078	1.52642	2.53241
1.29471	2.12592	1.56629	2.50987
1.3856	2.08859	1.51569	2.48491
1.30476	2.19196	1.53512	2.55499
1.30048	2.17324	1.51731	2.56189
1.30264	2.14788	1.60958	2.50914
1.24752	2.12502	1.52368	2.52669
1.33353	2.19146	1.40977	2.61311
1.26993	2.13841	1.4757	2.60911
1.25212	2.12908	1.53454	2.63486
1.2755	2.15945	1.52737	2.62117
1.27042	2.23127	1.47968	2.47237
1.29858	2.1667	1.51351	2.50942
1.28336	2.15564	1.49791	2.45652
1.25293	2.12991	1.4525	2.52029
1.28097	2.14072	1.49433	2.51234
1.30896	2.10584	1.55704	2.51562
1.29664	2.18941	1.54358	2.61561
1.28788	2.16369	1.54427	2.53062
1.3207	2.09376	1.60999	2.56797
1.31323	2.14095	1.52074	2.54373
1.27369	1.99374	1.52531	2.45126
1.30334	2.08222	1.57275	2.5485
1.30649	2.1466	1.6003	2.50519
1.25958	2.17896	1.48874	2.49516
1.2938	2.13886	1.57829	2.49907
1.32903	2.16039	1.58787	2.5712
1.25556	2.10621	1.61537	2.4524
1.33922	2.3842	1.50538	2.41047
1.31018	2.13754	1.56104	2.43505
1.30664	2.17928	1.43111	2.4603
1.34734	2.15671	1.52724	2.49942
1.25266	2.15521	1.49049	2.50601
1.26216	2.19064	1.50113	2.58255
1.21579	2.14889	1.5465	2.56551
1.29046	2.16925	1.60519	2.52802
1.29462	2.15872	1.58169	2.53303
1.31482	2.15682	1.62816	2.62755
1.34496	2.05651	1.56064	2.54761
1.25494	2.16175	1.45599	2.5747
1.28863	2.1387	1.59176	2.53537
1.31652	2.1415	1.53147	2.56397
1.34805	2.15894	1.52019	2.65628
1.31786	2.09582	1.59472	2.60225
1.29665	2.15438	1.62647	2.48981
1.2845	2.15278	1.54214	2.54401
1.27268	2.36249	1.59251	2.51357
1.38242	2.12963	1.58496	2.49231
1.2627	2.1746	1.53803	2.59547
1.32363	2.16903	1.49588	2.61826
1.33189	2.14111	1.4229	2.48705
1.3077	2.12861	1.49213	2.53425
1.25913	2.13201	1.47255	2.54631
1.2977	2.11883	1.56556	2.51428
1.30598	2.16241	1.60874	2.44071
1.26152	2.16611	1.61119	2.47945
1.29382	2.1411	1.59685	2.5199
1.29601	2.12657	1.53723	2.5828
1.3246	2.13538	1.58188	2.515
1.21921	2.15268	1.54667	2.48079
1.31572	2.21191	1.57214	2.51232
1.25299	2.17422	1.53605	2.54248
1.24536	2.20811	1.60944	2.46033
1.32021	2.13359	1.63653	2.50354
1.27528	2.20115	1.50152	2.54212
1.28174	2.19976	1.51765	2.55479
1.31765	2.17973	1.57516	2.5139
1.30969	2.16921	1.57813	2.48212
1.23763	2.24565	1.58553	2.47057
1.29596	2.21541	1.61048	2.45787
1.33871	2.1353	1.61615	2.50203
1.29652	2.17216	1.57562	2.51485
1.26703	2.1452	1.50383	2.54507
1.29221	2.27847	1.56998	2.55783
1.28591	2.18711	1.51478	2.48356
1.25914	2.19405	1.52109	2.44973
1.29089	2.1702	1.65337	2.5837
1.2643	2.17893	1.58903	2.60268
1.28842	2.16737	1.57463	2.45723
1.24563	2.18304	1.52218	2.48572
1.344	2.1245	1.58403	2.57022
1.26833	2.1193	1.54557	2.50105
1.33018	2.1177	1.44929	2.47903
1.23301	2.16995	1.60804	2.51349
1.27323	2.18398	1.54893	2.53548
1.3325	2.1492	1.50917	2.52166
1.32238	2.17146	1.56226	2.59319
1.31225	2.10505	1.52155	2.52977
1.31955	2.15897	1.54862	2.62462
1.27968	2.15256	1.54284	2.55444
1.26761	2.15823	1.57001	2.46939
1.28483	2.14242	1.54751	2.54454
1.22728	2.16486	1.64926	2.45997
1.22291	2.1803	1.55773	2.49266
1.24088	2.24601	1.67221	2.42263
1.28578	2.23355	1.61414	2.50269
1.1907	2.24613	1.59218	2.56232
1.20321	2.23539	1.58116	2.54612
1.3094	2.22921	1.57696	2.51976
1.30786	2.27294	1.61298	2.46043
1.33049	2.23899	1.50629	2.48327
1.29033	2.24679	1.49638	2.48572
1.30078	2.28686	1.6059	2.44868
1.30833	2.20212	1.53731	2.51882
1.26697	2.23891	1.60465	2.4876
1.29358	2.22305	1.60273	2.41522
1.27054	2.22657	1.56155	2.53589
1.29956	2.26171	1.61828	2.44944
1.31398	2.21744	1.49127	2.45256
1.28671	2.18209	1.61671	2.4684
1.3451	2.03699	1.55272	2.52355
1.2609	2.18292	1.54791	2.53385
1.28989	2.07524	1.56322	2.49183
1.2694	2.10719	1.60057	2.5303
1.32384	2.16876	1.60723	2.54702
1.22957	2.10257	1.61161	2.46689
1.28024	2.10751	1.61795	2.47119
1.2912	2.15342	1.63658	2.54881
1.23738	2.14111	1.61728	2.5142
1.30671	2.19297	1.55856	2.52083
1.29386	2.14801	1.61529	2.57106
1.28877	2.1571	1.52652	2.53356
1.24374	2.24332	1.52178	2.6145
1.23574	2.19499	1.57696	2.56523
1.32642	2.15873	1.58123	2.67331
1.24752	2.13057	1.59787	2.52407
1.30961	2.2041	1.59106	2.65127
1.27809	2.19943	1.55129	2.54352
1.34519	2.17111	1.59316	2.49378
1.25003	2.17674	1.55251	2.56259
1.27075	2.25664	1.51302	2.42255
1.30687	2.2342	1.54796	2.54814
1.29939	2.23028	1.51537	2.50988
1.31757	2.22165	1.58899	2.47481
1.30825	2.24327	1.57894	2.59846
1.25079	2.22092	1.51927	2.56718
1.30849	2.20526	1.53542	2.45812
1.28319	2.2585	1.57587	2.46127
1.30391	2.24821	1.50714	2.53053
1.26305	2.26961	1.58123	2.49129
1.30576	2.27798	1.59477	2.50818
1.28979	2.22718	1.58818	2.49609
1.34196	2.18356	1.50693	2.49949
1.2879	2.22251	1.52126	2.56935
1.33087	2.21254	1.56569	2.5227
1.24361	2.24678	1.59846	2.44287
1.2784	2.19518	1.5996	2.5282
1.26015	2.24829	1.49595	2.863
1.34803	2.23696	1.48059	2.56557
1.25641	2.25671	1.5279	2.48819
1.27495	2.37478	1.56005	2.49944
1.26633	2.39051	1.61345	2.57575
1.26565	2.32113	1.54991	2.59964
1.29387	2.21245	1.58711	2.52032
1.25704	2.28861	1.63472	2.57824
1.29944	2.30539	1.58908	2.50383
1.25026	2.15896	1.52367	2.49578
1.28998	2.29107	1.56426	2.49505
1.27529	2.21875	1.46317	2.54972
1.3404	2.26631	1.54682	2.56019
1.34796	2.19423	1.53632	2.47347
1.40029	2.11581	1.62201	2.54829
1.30212	2.13842	1.55965	2.5036
1.31858	2.17263	1.47426	2.56089
1.32415	2.12463	1.61428	2.6164
1.28757	2.19174	1.51074	2.4977
1.2475	2.30215	1.5114	2.60423
1.32078	2.27101	1.51571	2.61204
1.35909	2.18144	1.61307	2.62773
1.26745	2.17197	1.54091	2.56974
1.28618	2.132	1.54724	2.58765
1.29852	2.20235	1.52914	2.67202
1.25045	2.24315	1.47989	2.59216
1.32366	2.24458	1.49055	2.50973
1.32669	2.22582	1.5609	2.56219
1.32416	2.21339	1.59762	2.56309
1.27646	2.22364	1.54367	2.56561
1.25939	2.1075	1.60102	2.5162
1.32446	2.17536	1.52774	2.49097
1.32373	2.17405	1.5526	2.51344
1.42602	2.16757	1.56158	2.54935
1.39012	2.18231	1.55721	2.45126
1.34883	2.14758	1.48968	2.52106
1.29115	2.12543	1.6091	2.47519
1.28647	2.1755	1.55327	2.5327
1.27891	2.13467	1.53011	2.45991
1.31399	2.19197	1.52048	2.47721
1.29343	2.24954	1.50824	2.51079
1.30866	2.13929	1.51448	2.52541
1.32668	2.15002	1.52797	2.4657
1.29958	2.10688	1.51904	2.59068
1.27642	2.16472	1.5055	2.54744
1.24376	2.13041	1.50718	2.57058
1.26792	2.14082	1.54465	2.48932
1.29019	2.18489	1.55972	2.55871
1.32179	2.14983	1.52214	2.47241
1.2962	2.06515	1.52037	2.54864
1.37921	2.11233	1.53426	2.50757
1.29281	2.14149	1.51105	2.37326
1.25971	2.17717	1.54651	2.5093
1.2665	2.21948	1.59091	2.50848
1.24202	2.12964	1.54199	2.45933
1.33216	2.17313	1.49774	2.49603
1.3098	2.1638	1.5383	2.55071
1.25225	2.24055	1.57522	2.51204
1.23105	2.14774	1.60483	2.53924
1.2831	2.139	1.62035	2.62463
1.3182	2.12773	1.50435	2.55103
1.29431	2.18982	1.50566	2.54747
1.30106	2.16395	1.51395	2.52881
1.2976	2.22691	1.5147	2.56683
1.28333	2.1319	1.512	2.51236
1.29072	2.2119	1.59625	2.52765
1.26486	2.29017	1.63274	2.56891
1.30622	2.25429	1.61186	2.5168
1.36384	2.20196	1.60321	2.47038
1.33615	2.22959	1.63238	2.55663
1.28338	2.24269	1.55018	2.46528
1.30748	2.23036	1.61543	2.41395
1.28984	2.17087	1.55173	2.46919
1.34726	2.24588	1.64035	2.5148
1.35286	2.14843	1.53638	2.52567
1.38793	2.18245	1.61553	2.52205
1.37678	2.17384	1.61826	2.46835
1.29713	2.1546	1.60876	2.5779
1.29177	2.1556	1.57829	2.56722
1.34521	2.15629	1.57586	2.51648
1.35907	2.18596	1.55029	2.45357
1.31946	2.15474	1.58856	2.53134
1.27589	2.10905	1.6097	2.52802
1.28219	2.14222	1.51455	2.52912
1.31064	2.17197	1.52552	2.48216
1.31432	2.13578	1.59029	2.55125
1.30575	2.21611	1.55591	2.50682
1.29136	2.13146	1.58216	2.47166
1.3355	2.23322	1.55664	2.48324
1.30668	2.12358	1.52662	2.51513
1.25351	2.17416	1.58446	2.48754
1.23624	2.17853	1.52366	2.56143
1.28302	2.08813	1.57586	2.60582
1.23642	2.11365	1.52417	2.58375
1.28586	2.15807	1.54293	2.56248
1.28645	2.16391	1.63491	2.57477
1.2776	2.09624	1.52792	2.5317
1.33246	2.15275	1.50943	2.51184
1.29516	2.13718	1.53251	2.50371
1.25788	2.1911	1.53322	2.50556
1.304	2.16142	1.54207	2.55362
1.30377	2.14578	1.58745	2.50172
1.29941	2.15985	1.53816	2.56744
1.34365	2.17752	1.56299	2.63925
1.28058	2.11784	1.5057	2.47381
1.25771	2.14887	1.52081	2.47635
1.27604	2.17996	1.56759	2.4841
1.24502	2.13033	1.57931	2.61194
1.3492	2.16062	1.52383	2.57469
1.36428	2.12714	1.50753	2.5736
1.19258	2.18939	1.5296	2.53696
1.32346	2.20514	1.55225	2.65424
1.3593	2.15317	1.56469	2.67445
1.3159	2.14766	1.52794	2.5968
1.33423	2.13705	1.55111	2.65189
1.30291	2.11884	1.5613	2.53967
1.27745	2.09865	1.55123	2.59126
1.30306	2.14698	1.53452	2.49201
1.26174	2.16992	1.51539	2.55146
1.18379	2.0943	1.52237	2.56257
1.1986	2.17441	1.59533	2.50961
1.34025	2.14682	1.56051	2.48419
1.27493	2.10931	1.61883	2.51931
1.26292	2.23029	1.52632	2.58575
1.24779	2.1421	1.56808	2.55348
1.31368	2.16358	1.58972	2.53106
1.28621	2.21316	1.52537	2.53738
1.27379	2.20208	1.59742	2.50409
1.30444	2.1804	1.56258	2.57836
1.21146	2.17796	1.51475	2.49216
1.32623	2.26528	1.58282	2.50084
1.29002	2.16336	1.53242	2.48824
1.32055	2.1437	1.56173	2.57902
1.25159	2.2387	1.53166	2.56881
1.3175	2.08749	1.5265	2.58093
1.29998	2.17803	1.52961	2.59021
1.30335	2.13944	1.56284	2.5904
1.31353	2.1374	1.52687	2.59471
1.19809	2.14281	1.57179	2.53929
1.26683	2.1159	1.62591	2.57693
1.30432	2.11718	1.6168	2.61474
1.2281	2.07591	1.5718	2.6624
1.29688	2.13862	1.60161	2.54193
1.28396	2.16428	1.57783	2.63161
1.33088	2.20185	1.58972	2.70744
1.28742	2.15964	1.52303	2.62233
1.36164	2.15033	1.54728	2.68681
1.30383	2.19653	1.52231	2.63948
1.3191	2.1112	1.60081	2.58509
1.31449	2.12748	1.56819	2.55971
1.30173	2.15197	1.48874	2.56104
1.29026	2.12218	1.50315	2.57701
1.32015	2.12396	1.56523	2.49132
1.29917	2.1257	1.54613	2.53549
1.32141	2.14096	1.50007	2.47659
1.30284	2.13972	1.54126	2.48623
1.32267	2.11629	1.5616	2.50129
1.263	2.14289	1.59803	2.60694
1.29587	2.09773	1.50933	2.51892
1.21356	2.16994	1.5798	2.47726
1.24364	2.14546	1.49221	2.53502
1.29308	2.0877	1.52004	2.52216
1.27	2.14504	1.5792	2.50013
1.29544	2.16306	1.55738	2.45475
1.33028	2.16909	1.56975	2.55215
1.29462	2.15832	1.60577	2.52774
1.23234	2.19017	1.61232	2.48934
1.30474	2.13841	1.54453	2.55482
1.30943	2.08261	1.53755	2.54517
1.34225	2.11933	1.55117	2.60403
1.27016	2.13034	1.535	2.46324
1.26873	2.18079	1.55603	2.5012
1.30522	2.13494	1.53229	2.48685
1.30765	2.07858	1.51649	2.59829
1.27317	2.15377	1.51251	2.53977
1.32772	2.08481	1.55124	2.54233
1.29149	2.07306	1.5291	2.48226
1.25585	2.10498	1.53275	2.47601
1.28244	2.09738	1.61695	2.55059
1.22689	2.11549	1.5859	2.50512
1.29087	2.29531	1.51022	2.50818
1.26412	2.12047	1.60879	2.48109
1.2979	2.03307	1.62769	2.57728
1.24937	2.16276	1.53199	2.57662
1.28437	2.09399	1.61711	2.52132
1.29802	2.14151	1.52275	2.52638
1.26722	2.11666	1.50219	2.53005
1.32661	2.12082	1.48454	2.46911
1.28819	2.11518	1.51969	2.55104
1.2924	2.13211	1.5658	2.4884
1.24284	2.11517	1.51157	2.49672
1.31867	2.11792	1.57617	2.56496
1.26116	2.12087	1.54995	2.54678
1.27771	2.12708	1.51934	2.60048
1.21296	2.11116	1.58131	2.58176
1.27545	2.12043	1.63545	2.52487
1.26799	2.08998	1.6351	2.58847
1.25627	2.08453	1.56903	2.50673
1.27995	2.12404	1.62706	2.53302
1.27588	2.13526	1.52178	2.56983
1.32913	2.17001	1.63201	2.52791
1.281	2.12476	1.59142	2.53452
1.33589	2.14167	1.53512	2.62747
1.31455	2.17963	1.56684	2.60068
1.32819	2.13118	1.56789	2.51702
1.37082	2.09631	1.54165	2.53759
1.31113	2.10926	1.50778	2.56535
1.3053	2.12348	1.53262	2.58249
1.31809	2.08709	1.56431	2.48064
1.30711	2.09859	1.52285	2.48307
1.34233	2.13693	1.5648	2.47022
1.27849	2.14181	1.58182	2.54231
1.34403	2.1181	1.52837	2.49326
1.34963	2.09741	1.57857	2.63492
1.25612	2.12028	1.59329	2.54316
1.30668	2.12634	1.57164	2.51537
1.27275	2.11071	1.53298	2.49905
1.30344	2.10624	1.59014	2.55012
1.27642	2.14526	1.52211	2.60684
1.28411	2.11292	1.56799	2.53964
1.30277	2.10229	1.59158	2.55242
1.24592	2.1136	1.61958	2.62546
1.26725	2.07995	1.50631	2.52852
1.25803	2.10213	1.58377	2.50082
1.2591	2.13002	1.63414	2.55438
1.33561	2.09387	1.56259	2.50625
1.32168	2.16819	1.56626	2.57214
1.29985	2.11344	1.59229	2.4924
1.33088	2.09253	1.58497	2.48733
1.3126	2.0989	1.62366	2.47168
1.33001	2.07278	1.57722	2.59079
1.31292	2.12103	1.60915	2.53748
