# Supplementary material for: Secure human action recognition by encrypted neural network inference
Source: Nat Commun. 2022 Aug 15;13:4799. doi: 10.1038/s41467-022-32168-5 (PMC9378731; doi:10.1038/s41467-022-32168-5)
Supplement: Supplementary file 4 — Source data [file 41467_2022_32168_MOESM4_ESM.zip › SOURCE_DATA/SupplementaryFigure2/FastHEAR-evaluation-baby.csv]

1D-CNN-64	1D-CNN-128	2D-CNN-64	2D-CNN-128
2.22275	3.92465	2.47725	3.44295
2.34979	3.08391	2.10333	3.69956
2.02567	2.76261	2.17267	3.34844
1.95991	3.24565	2.48561	3.10319
2.16707	2.90236	2.47277	3.28288
1.94233	2.74905	2.18816	3.23504
1.98105	2.86889	2.09897	3.20234
1.89319	2.82495	2.17033	3.31425
1.91552	2.74914	2.20033	3.0336
1.89952	2.71616	2.16333	2.99016
1.93692	2.7884	2.18317	2.90993
1.91697	2.64968	2.14949	2.8783
1.95599	2.75165	2.07524	3.01111
1.88931	2.71248	2.12854	2.84459
1.9133	2.76674	2.09696	3.01146
1.8682	2.59721	2.09679	2.98232
1.96045	2.61649	2.08758	2.90722
1.87575	2.59258	2.12422	2.94162
1.90554	2.5938	2.12669	2.98443
1.86257	2.8873	2.23771	3.12045
1.83003	2.79696	2.0834	2.91374
1.81166	2.71753	2.13959	2.87704
1.92111	2.71202	2.13988	2.80756
1.89874	2.73906	2.11456	2.79899
1.91101	2.69083	2.12288	2.9537
1.84773	2.85285	2.12659	2.91192
1.93508	2.83736	2.14743	3.01126
1.83985	2.8474	2.16329	2.89257
1.85124	2.66588	2.05	2.906
1.93169	2.70249	2.11202	2.89023
1.82842	2.87568	2.10482	2.87941
1.94144	2.60631	2.16597	2.91261
1.8596	2.64769	2.1773	2.9086
1.88407	2.63316	2.20205	2.88997
1.94828	2.81451	2.09621	2.88564
1.873	2.78529	2.15583	2.83841
1.80859	2.74036	2.1244	2.93118
1.89209	2.74251	2.13029	2.92889
1.90303	2.68242	2.12654	3.20034
1.88309	2.74691	2.07558	3.00493
1.93596	2.91848	2.06563	3.01525
1.82685	2.74115	2.06383	2.97857
1.74562	2.73489	2.03261	2.98477
1.84863	2.75357	2.07862	3.17747
1.78276	2.71794	2.06228	2.9709
1.89365	2.83334	2.0752	2.84965
1.88994	2.81814	2.05797	2.8271
2.00553	2.91108	2.07524	2.89758
1.86248	3.02689	2.09718	2.9489
1.93112	2.96016	2.11817	2.9809
1.98822	2.97495	2.08806	3.19251
1.84001	3.01575	2.15004	2.89962
1.88109	2.91388	2.15501	2.8863
1.91231	2.91645	2.08881	2.89861
1.86142	2.85498	2.11848	2.87093
1.84124	2.78025	2.12549	2.9141
1.95131	2.86902	2.11627	2.93554
1.81479	2.71945	2.26013	3.11948
1.92105	2.65172	2.1151	2.91254
1.88529	2.64705	2.12771	2.87271
1.86313	2.6802	2.14004	2.8519
2.00827	2.6804	2.1186	2.87034
1.96293	2.77062	2.1436	2.9048
1.87798	2.90211	2.06778	2.93349
1.90199	2.76668	2.14826	2.9985
1.88521	3.00897	2.03584	3.102
1.93351	2.96174	2.09017	2.86725
1.87094	2.75582	2.11413	2.90275
1.87278	2.91044	2.14577	2.85858
1.83497	2.95955	2.07164	2.86515
1.89843	2.77769	2.0429	2.92321
1.89817	2.95684	2.11286	2.98439
1.89563	2.93301	2.08711	3.12053
1.84092	2.96575	2.10342	2.96929
1.92771	2.93287	2.1147	2.9095
1.93821	2.8092	2.16248	2.89894
1.8587	2.89709	2.16106	2.9114
1.87455	2.90278	2.12582	2.89723
1.93435	2.70505	2.0295	2.96424
1.91239	2.73609	2.05596	2.9029
1.94308	2.93765	2.14039	2.96072
1.93563	2.73304	2.08385	2.98461
1.96007	2.7612	2.1031	2.90734
1.95175	2.76818	2.08325	2.904
1.91014	2.69724	2.08119	2.91931
1.8933	2.75676	2.05714	2.87059
1.86235	2.81006	2.10397	2.89523
1.86376	2.86849	2.10549	2.89523
1.90062	3.0255	2.04508	2.85024
1.91869	2.95874	2.07875	2.90281
1.94535	2.93219	2.0362	2.96107
1.91077	2.8209	2.16925	3.06063
1.88552	2.84714	2.04457	2.9303
1.88041	2.7579	2.07815	2.88532
1.88219	2.71406	2.04674	2.89084
1.83271	2.70027	2.0717	2.87826
1.90864	2.6968	2.09897	2.93189
1.89933	2.73096	2.08203	3.08457
1.87638	2.75471	2.03353	3.00002
1.9444	2.77289	2.12327	2.93432
1.92027	2.69691	2.03845	2.96789
1.90952	2.66489	2.02214	3.00006
1.89861	2.6537	2.03746	2.96558
1.89888	2.6669	2.10168	3.17834
1.87693	2.7556	2.16296	3.02861
1.90005	2.7666	2.13489	3.07957
1.89472	2.66088	2.08868	2.94964
1.95587	2.73924	2.14005	3.1331
1.88702	2.62299	2.1394	3.05056
1.92019	2.65157	2.07938	3.09813
1.97647	2.69674	2.06931	3.01448
1.92267	2.69278	2.01446	3.05481
1.87012	2.72931	2.02943	3.02462
1.87983	2.82402	2.02216	2.88595
1.88366	2.70675	2.14032	2.97542
1.9203	2.65292	2.12999	3.22195
1.91627	2.67756	2.08106	3.10564
1.93893	2.67348	1.98265	3.05388
1.90506	2.64997	2.0162	3.07963
1.93209	2.65874	2.04935	3.20254
1.90879	2.66802	2.05045	2.93775
1.94045	2.81601	2.07588	2.97358
1.88503	2.70697	1.93511	3.1011
1.79687	2.76029	2.06232	3.1814
1.76036	2.69976	2.10048	3.00259
1.88185	2.66509	1.98388	3.13704
1.91879	2.66731	1.99461	2.94412
1.97335	2.69216	1.9107	3.04674
1.92356	2.69444	2.19332	2.98091
1.89749	2.79962	1.93323	2.89949
1.90361	2.70171	1.99593	2.93557
1.8562	2.77726	2.03787	2.91998
1.92109	2.67796	2.06713	2.9025
1.95554	2.67817	2.00144	2.92161
1.79171	2.66607	2.11865	2.95739
1.87178	2.76677	2.10498	2.94294
1.91363	2.84488	2.11847	2.99278
1.91182	2.68436	2.00402	3.05795
1.88965	2.6191	1.99375	2.97159
1.92866	2.67236	1.95696	2.9885
1.91521	2.72813	2.12685	2.95023
1.88413	2.8856	2.08569	3.16991
1.85894	2.68983	2.06653	3.00683
1.92365	2.74234	2.12231	3.03683
1.97732	2.63973	2.00905	2.94699
1.84776	2.6783	2.0318	2.95735
1.86716	2.67625	2.0234	2.91203
1.87267	2.72405	2.13592	2.93782
1.90995	2.68728	2.04353	2.92037
1.75706	2.75916	2.05648	2.95871
1.88842	2.67958	2.14628	2.96531
1.80731	2.65763	2.15108	3.02825
1.86091	2.73327	2.08802	2.98239
1.85253	2.6721	2.05277	2.97323
1.89221	2.67885	2.11229	2.92929
1.91296	2.66748	2.10603	2.93464
1.84661	2.58573	2.07493	2.98917
1.86362	2.68507	2.05724	2.968
1.90769	2.96509	1.94787	3.10406
1.93274	2.67322	2.06673	2.93763
1.91718	2.66204	2.07439	2.92706
1.94204	2.69081	2.11692	2.92566
1.91915	2.66659	2.17207	2.99461
1.90656	2.63543	2.15004	3.01243
1.88575	2.64533	2.13703	3.00914
1.9476	2.78017	2.17838	3.00082
1.94298	2.85802	2.13212	2.95048
1.85632	2.69236	2.12559	2.92905
1.88146	2.67839	2.16658	2.94173
1.93084	2.65687	2.09522	2.88403
1.92491	2.64742	2.10168	2.96665
1.93395	2.67496	2.2379	2.93983
1.82279	2.6452	2.37492	2.95219
1.93835	2.69304	2.14503	2.9586
1.8906	2.71934	2.0708	3.18025
1.96923	2.73526	2.17069	2.991
1.833	2.66602	2.01241	2.96071
1.93356	2.68919	1.98178	2.95882
1.87651	2.73413	2.03874	2.95455
1.94956	2.69018	2.09492	2.99255
1.89376	2.70031	2.09608	2.99846
1.93821	2.69301	2.03435	3.08455
1.80227	2.69204	2.08579	2.91267
1.89763	2.75654	2.07065	2.96218
1.85835	2.80778	2.15155	2.93176
1.83921	2.65233	2.14048	2.92983
1.83239	2.6448	2.06364	2.97742
1.90291	2.61859	2.03811	2.97203
1.88678	2.72086	2.08295	2.98781
1.95876	2.63548	2.0936	2.88515
1.91566	2.64339	2.06095	2.95413
1.89519	2.62917	1.97882	2.96435
1.83338	2.79206	2.09955	2.97806
1.89616	2.70381	2.14031	2.93669
1.8853	2.65978	2.05098	2.95675
1.92234	2.63219	1.96918	2.92498
1.86688	2.64556	2.08895	2.95389
1.8762	2.65286	2.00913	2.90707
1.94829	2.7018	2.0228	2.95865
1.85098	2.94796	2.06068	2.98764
1.94739	2.70886	2.15364	3.12353
1.94971	2.7147	2.03329	3.01684
1.86725	2.73217	2.05337	2.94335
1.89992	2.61698	2.11108	2.89564
1.91235	2.62151	2.07546	3.0099
1.86099	2.66679	2.07797	3.01045
1.89878	2.6777	2.07612	3.00906
1.94558	2.68614	2.10814	3.03331
1.89884	2.92983	2.14302	2.93917
1.86194	2.72222	2.09218	2.98092
1.94025	2.63722	2.10256	2.91702
1.88451	2.69581	2.10124	2.90551
1.94146	2.67651	2.2256	2.96276
1.95915	2.62954	2.14846	2.94626
1.89077	2.64867	2.13748	2.98365
1.92379	2.67406	2.14242	3.01278
1.847	2.63597	2.18803	2.94154
1.79236	2.93014	2.10457	2.92625
1.86742	2.70777	2.16812	2.94494
1.93296	2.6907	2.10314	2.89328
1.90271	2.68547	2.07395	2.90988
1.86512	2.65452	2.08996	2.91049
1.86883	2.63188	2.0918	2.91036
1.80696	2.61617	2.07724	3.00305
1.8791	2.86085	2.06846	3.03615
1.82091	2.66388	2.04068	2.98197
1.82394	2.6949	2.05808	2.97526
1.84457	2.65612	2.11802	2.91637
1.95415	2.65667	2.15663	2.89794
1.89308	2.64265	2.14364	2.95819
1.85484	2.62213	2.07084	2.95821
1.88749	2.64328	2.11299	3.17482
1.81037	2.64767	2.02414	3.00088
1.8792	2.61578	2.09163	2.86184
1.82207	2.67257	2.08122	2.88496
1.91483	2.63658	2.04319	2.86088
1.8397	2.74908	2.07827	2.92875
1.81051	2.69015	2.0252	2.92745
1.87417	2.67426	2.09978	2.89081
1.82003	2.66754	2.11711	2.91675
1.97997	2.65461	2.14003	2.96057
1.98552	2.65452	2.05507	3.06487
1.98538	2.62847	2.13775	3.0104
1.88895	2.63436	2.08359	2.93719
1.9013	2.70558	2.17035	2.88005
1.89723	2.90664	2.12291	2.89273
1.86107	2.68097	2.09451	2.90316
1.85127	2.61992	2.08701	2.94948
1.89602	2.69867	2.09527	2.96841
1.85471	2.66481	2.05258	2.91231
1.91875	2.64257	2.13841	3.03239
1.92135	2.6563	2.14051	2.91228
1.89502	2.67444	2.12066	2.90858
1.89942	2.69235	2.05944	2.99741
2.00925	2.82352	2.1288	2.90074
1.8864	2.76756	2.01262	2.89184
1.88705	2.70204	2.11268	2.87188
1.83796	2.67292	2.12056	2.91353
1.88985	2.68151	2.14024	2.95233
1.8858	2.68958	2.15675	3.04854
1.90476	2.70014	1.9823	2.93331
1.87758	2.8896	2.12644	2.94884
1.88499	2.73206	2.11118	2.89884
1.87446	2.67659	2.10338	3.04637
1.89522	2.67976	2.04419	3.06912
1.87926	2.65239	2.05927	3.21235
1.86633	2.67807	2.10751	3.0927
1.91787	2.64879	2.14373	2.98699
1.87958	2.63345	2.08455	2.91486
1.89291	2.65974	2.0758	3.09818
1.92278	2.90156	2.11578	2.88088
1.91279	2.65176	1.97343	2.92903
1.85087	2.6917	2.12812	2.91115
1.83781	2.67904	2.03449	2.96487
1.82418	2.65891	2.07387	2.89712
1.78312	2.71373	2.04423	2.95523
1.81935	2.69473	2.08531	2.93881
1.91873	2.81638	2.05326	2.93282
1.83026	2.83578	2.00382	2.98682
1.84204	2.69375	2.11533	2.92266
1.83794	2.65545	2.11304	2.90895
1.9118	2.66387	2.1017	2.86953
1.99133	2.72731	2.05847	2.91899
1.87148	2.9766	2.10621	2.93394
1.91737	2.67953	2.04939	2.8537
1.82868	2.6575	2.10755	2.89786
1.87954	2.69857	2.11727	2.91857
1.83217	2.63495	2.12563	2.92893
1.91702	2.67706	2.08453	2.89052
1.86762	2.65509	2.1689	2.83737
1.875	2.6554	2.09269	2.89929
1.91151	2.69196	2.01186	2.93532
1.96624	2.75115	2.06965	2.92339
1.87145	2.82515	2.03005	2.90606
1.9108	2.70129	2.04591	2.97918
1.89044	2.67908	2.08174	2.97742
1.91553	2.65331	2.04788	2.93941
1.76897	2.68006	2.09213	3.01952
1.93241	2.70049	2.11063	2.91232
1.92657	2.7364	2.03564	2.99299
1.93359	2.80451	2.11795	2.95824
1.87093	2.66752	2.08121	3.02318
1.8257	2.7175	2.05765	2.86524
1.85583	2.68002	2.06857	2.94653
1.8671	2.66476	2.17184	2.94042
1.83427	2.58544	2.08074	2.86617
1.97068	2.67034	2.09571	2.89865
1.87981	2.68432	2.01997	2.95908
1.89939	2.74232	2.03385	2.86779
1.86194	2.70156	2.08566	2.91846
1.89188	2.70333	2.0014	2.97507
1.86282	2.70267	2.08665	2.93942
1.87809	2.68173	2.06536	2.91295
1.88263	2.64629	2.11316	2.92104
1.88761	2.68325	2.08548	2.90949
1.87388	2.67648	2.15318	2.91089
1.84701	2.67416	2.15395	2.91634
1.86767	2.67409	2.13559	2.92866
1.86574	2.74363	2.07746	2.97088
1.8915	2.83909	2.17399	2.82406
1.87408	2.72155	2.08167	2.84157
1.77116	2.68599	2.06173	2.86262
1.82172	2.65109	2.02034	2.85705
1.8336	2.63236	1.99702	2.91549
1.84343	2.64939	2.08307	2.92672
1.87601	2.65852	2.15571	2.85867
1.91041	2.70337	2.09748	3.01294
1.78315	2.73291	2.20044	2.91324
1.89671	2.66368	2.1142	2.89548
1.94913	2.7717	2.15869	2.81841
1.87459	2.68165	2.09625	2.83333
1.87968	2.7378	2.0715	2.85503
1.92865	2.68871	2.15413	2.85956
1.85245	2.65569	2.15748	2.87996
1.84316	2.73711	2.06797	2.89677
1.95266	2.95522	2.05493	2.9661
1.85656	2.64009	2.13317	2.88694
1.83867	2.66741	2.33312	2.98073
1.84578	2.65799	2.13315	2.91677
1.92119	2.64428	2.11581	2.85395
1.85187	2.61277	2.07529	2.88394
1.84885	2.67672	2.1036	2.85734
1.84787	2.71462	2.1145	2.87056
1.86113	2.87821	2.10428	2.86065
1.85963	2.65055	2.18193	2.85619
1.84595	2.70932	2.09058	2.9189
1.89055	2.67778	2.09386	2.90875
1.90166	2.62318	2.1141	2.9999
1.79136	2.68312	2.13499	2.90618
1.87008	2.64788	2.11661	2.91571
1.94385	2.67241	2.12857	2.83214
1.91681	2.70191	2.04421	2.86697
1.86631	2.91762	2.11237	2.96553
1.80215	2.70958	2.1413	2.85844
1.81397	2.7009	2.1328	3.06226
1.87165	2.63472	2.17596	2.92254
1.87332	2.64547	2.13895	2.80748
1.88107	2.66316	2.22631	2.87615
1.8823	2.72734	2.11549	2.86223
1.88071	2.83934	2.16307	2.83918
1.93786	2.78185	2.03041	2.94053
1.80678	2.66534	2.13089	2.84317
1.86141	2.74011	2.06699	2.94272
1.8853	2.6451	2.01963	2.90808
1.8704	2.67077	2.09233	2.82539
1.79042	2.67856	2.04584	3.01763
1.9047	2.64667	2.07871	2.92965
1.83411	2.65689	2.14002	2.79345
1.89262	2.65351	2.05365	2.83347
1.85917	2.63149	2.13513	2.83787
1.87913	2.69481	2.09053	2.8619
1.80899	2.90952	2.11052	2.80987
1.89245	2.77483	2.03349	2.80021
1.79955	2.75925	2.09564	2.86134
1.86047	2.77205	2.11679	2.78811
1.8418	2.76637	1.99749	2.84313
1.7813	2.71143	2.21524	2.84825
1.84239	2.76228	2.06969	2.7968
1.86762	2.74404	2.1503	2.90909
1.84832	2.77201	2.04621	2.83069
1.83818	2.7728	2.10897	3.03123
1.88705	2.70512	2.02422	2.87331
1.84807	2.72005	2.04583	2.86193
1.81321	2.66286	2.04161	2.85058
1.84183	2.69852	2.02269	2.88163
1.92101	2.71611	2.15413	2.96501
1.87264	2.63113	2.07011	2.8716
1.8745	2.66819	2.0227	2.95309
1.90349	2.73171	2.05031	2.97918
1.89182	2.86139	2.04487	2.87994
1.92146	2.7601	2.13224	2.88419
1.93204	2.75074	2.08718	2.85257
1.81377	2.70768	2.16816	2.85959
1.85088	2.84722	2.12025	2.87118
1.88334	2.82625	2.13263	2.8186
1.84861	2.78219	2.06448	2.95508
1.80899	2.73872	2.10713	3.03551
1.88335	2.82904	2.1045	2.85802
1.89217	2.79103	2.1371	2.87926
1.9028	2.78136	2.26116	2.83188
1.90333	2.78043	2.24081	2.8359
1.78172	2.81193	2.34099	2.8658
1.76265	2.88594	2.08796	2.77393
1.78783	2.75981	2.1253	2.8944
1.89482	2.87361	2.0923	2.84688
1.80501	2.73997	2.11145	2.93711
1.76558	2.73438	2.12865	2.85631
1.85607	2.72883	2.092	2.9616
1.90267	2.70503	2.10292	2.96239
1.86732	2.72539	2.10479	2.9281
1.88475	2.71486	2.11377	2.93472
1.91601	2.7764	2.09586	2.96485
1.86884	2.84488	2.10291	2.95209
1.79892	2.74647	2.08727	3.01914
1.82977	2.72131	2.0893	3.00861
1.82394	2.90911	2.17609	3.076
1.91678	2.92545	2.10043	3.04285
1.79906	2.92234	2.10937	3.18587
1.82928	2.89226	2.09738	3.0286
1.81573	2.7339	2.00904	2.96529
1.73121	2.68086	2.06377	3.01525
1.80268	2.67816	2.09131	2.89707
1.81119	2.68717	2.09296	2.85278
1.77541	2.71465	2.08518	2.7883
1.80589	2.66806	2.06298	2.7938
1.8785	2.67314	2.14806	2.89629
1.89986	2.68159	2.06209	2.9501
1.80203	2.92859	2.01334	2.91638
1.95308	2.68866	2.02636	3.09689
1.92214	2.69928	2.14779	2.88181
1.96571	2.64735	2.05796	2.84596
1.92022	2.65336	2.16831	2.96391
1.92689	2.62443	2.08241	3.03207
1.91433	2.68326	2.26768	2.87487
1.87476	2.72299	2.05717	3.06296
1.90776	2.69536	2.11942	3.12038
1.89973	2.73594	2.10691	2.9931
1.96206	2.91092	2.13279	3.03063
1.89972	2.68783	2.10362	2.91628
1.87944	2.667	2.12642	2.87693
1.92403	2.647	2.06787	2.89169
1.88295	2.66461	2.10427	2.84991
1.84049	2.61853	2.08168	2.90252
1.89195	2.68843	2.07936	2.92163
1.88066	2.69625	2.16085	2.91967
1.79261	2.75678	2.09034	2.96658
1.8434	2.76836	2.03762	2.95979
1.90344	2.70579	1.97167	2.92942
1.87983	2.73309	2.07027	2.88822
1.85494	2.66488	2.07478	3.04553
1.85153	2.65596	2.05905	2.92002
1.79345	2.63765	2.00897	2.96677
1.88434	2.70375	2.11402	3.1276
1.8615	2.69667	2.06471	3.06649
1.88377	2.74731	2.09078	2.93807
1.88529	2.6914	2.00721	3.18859
1.92706	2.74187	2.06458	2.94773
1.81834	2.62518	2.10815	2.9819
1.86701	2.67781	2.03464	2.89992
1.91185	2.65118	2.08486	2.89502
1.8619	2.65953	2.0296	2.87068
1.84656	2.66915	2.04866	2.84859
1.89485	2.81806	2.12768	2.84361
1.74746	2.691	2.06518	2.85824
1.91987	2.68002	2.09317	2.8604
1.81753	2.59329	2.11811	2.8222
1.83903	2.64142	2.0183	2.86571
1.88649	2.65989	2.04445	2.88373
1.93276	2.67132	2.05454	3.08983
1.93013	2.68011	2.01467	2.91213
1.83306	2.70532	2.00024	3.11189
1.80271	2.93777	2.04066	2.93221
1.87722	2.62629	2.02386	2.90487
1.85096	2.69251	2.0678	2.94855
1.79822	2.65579	2.13822	2.90928
1.86952	2.67413	2.07534	3.13741
1.80158	2.64641	2.00579	2.95634
1.86094	2.62608	2.09437	2.95101
1.83521	2.67915	1.98475	2.84068
1.77808	2.62503	2.07449	2.87423
1.77559	2.64034	2.00859	3.01934
1.78414	2.59491	2.00009	2.8731
1.86165	2.70871	1.99952	2.84627
1.79106	2.955	2.01349	2.87774
1.85455	2.64502	2.00702	2.96045
1.85219	2.68604	2.08722	3.05913
1.78777	2.72268	1.99593	2.91018
1.7529	2.80021	2.03891	2.86802
1.84642	2.73113	2.03365	2.88993
1.79723	2.76563	1.99544	2.88108
1.81376	2.71235	2.08237	2.87723
1.83811	2.74461	1.99499	2.83687
1.84412	2.76458	2.00629	2.89188
1.79559	2.90212	2.06531	2.82991
1.91307	2.69061	2.00972	2.88121
1.83173	2.69597	2.01167	2.90178
1.79935	2.68632	1.99649	2.91661
1.86502	2.61868	2.05163	2.89584
1.84363	2.70291	2.00671	2.89617
1.91462	2.6782	2.01435	2.99385
1.83101	2.68707	1.99445	2.87083
1.83774	2.67894	1.9693	2.88392
1.81957	2.84393	2.10094	2.93132
1.88464	2.77504	2.03399	2.9076
1.86852	2.65156	2.05773	3.02211
1.93706	2.63855	2.00567	2.9065
1.86751	2.67929	2.12117	2.84252
1.85773	2.61304	1.97757	2.7998
1.90788	2.70128	2.01875	2.85754
1.82035	2.67342	2.02956	2.84203
1.82155	2.65415	2.0337	2.9313
1.87786	2.65271	2.00312	2.90348
1.93857	2.62352	2.00623	2.94151
1.82276	2.63941	2.02407	2.90847
1.85835	2.68025	2.0466	2.93225
1.82397	2.83205	1.99153	2.86365
1.90234	2.76516	1.99547	2.84393
1.80354	2.66966	2.01524	2.88315
1.88076	2.75749	2.03268	2.85344
1.85723	2.66739	1.98056	2.83566
1.87503	2.58699	2.09333	2.78524
1.92355	2.68018	1.99084	2.93095
1.82716	2.91476	2.05361	2.93737
1.8609	2.79313	2.00577	3.1157
1.91067	2.66989	1.96694	2.86546
1.93363	2.65721	2.03801	2.92165
1.95731	2.62201	2.03732	2.86849
1.93963	2.63604	2.08523	2.77629
1.85324	2.68086	2.06407	2.83178
1.92701	2.64715	1.98341	2.86512
1.85069	2.69037	2.01406	2.9205
1.82039	2.85747	2.07218	2.90205
1.9495	2.82983	2.06573	3.00384
1.88988	2.73401	1.99661	2.87112
1.80651	2.78058	2.02388	2.85505
1.88323	2.71476	1.98417	2.88724
1.88647	2.72548	1.99578	2.90151
1.84173	2.95925	2.00482	2.87985
1.78023	2.66022	1.99432	2.89984
1.88076	2.69302	2.01819	2.87892
1.84779	2.66459	2.03815	2.87349
1.88762	2.66633	1.99346	3.02018
1.89637	2.68927	2.03371	2.84397
1.88801	2.71488	2.02757	2.82862
1.92203	2.67442	2.05474	2.85021
1.84536	2.70367	2.07713	2.83217
1.87344	2.88813	2.02775	2.85591
1.86849	2.68321	2.07355	2.96553
1.87565	2.66854	2.06608	2.83664
1.88291	2.65708	2.08923	2.86731
1.82241	2.66828	2.0028	2.84003
1.88292	2.697	2.00359	3.03005
1.8938	2.88022	1.99492	2.89183
1.77963	2.65915	2.07598	2.90114
1.91305	2.66901	2.02301	2.84183
1.8243	2.68179	2.04482	2.90048
1.87369	2.62259	2.06919	2.86376
1.86653	2.63673	2.03928	2.88932
1.80035	2.68233	1.99295	2.88008
1.78776	2.67056	2.03856	2.94895
1.83217	2.90496	2.08563	3.07421
1.83737	2.67904	2.02193	2.92223
1.82556	2.67249	2.04114	2.81249
1.82953	2.64472	2.05504	3.18845
1.83575	2.69375	2.05716	2.83485
1.82553	2.64809	2.08582	2.85886
1.85114	2.69705	2.08159	2.83675
1.80836	2.77735	2.06572	2.86954
1.81996	2.72803	1.98368	2.9133
1.8379	2.6967	2.00495	2.92717
1.87024	2.67945	2.06375	3.13616
1.84295	2.62457	1.99413	2.91592
1.87527	2.6955	1.99414	2.87737
1.82296	2.71795	2.06799	2.8773
1.84838	2.87209	2.08608	2.88754
1.88496	2.70509	1.99492	2.817
1.86142	2.63314	2.04569	2.8504
1.89289	2.70662	2.02577	2.86831
1.83516	2.73109	2.05542	2.89962
1.78356	2.76928	1.99356	2.90568
1.81352	2.77238	1.98107	2.9518
1.85566	2.70392	2.07313	2.9657
1.86495	2.7848	2.05714	2.88082
1.91265	2.69914	2.01326	2.85888
1.90466	2.77458	2.01689	2.86684
1.90577	2.60801	2.0376	2.90655
1.83072	2.61673	2.04546	2.92399
1.99111	2.67231	2.05393	2.98373
1.84345	2.64289	2.0398	2.9917
1.89994	2.59702	2.04657	2.99127
1.79428	2.6561	2.05444	2.88332
1.99566	2.61348	2.07151	2.91249
1.8422	2.66915	2.03387	2.98028
1.83391	2.65518	2.07094	3.14819
1.9344	2.6711	2.04573	3.11228
1.88301	2.68809	2.02481	3.065
1.87169	2.75456	1.99569	3.1741
1.91838	2.67423	2.06579	2.93359
1.90294	2.63413	2.05495	3.03166
1.91301	2.65341	1.99486	2.87446
1.89499	2.61418	1.98585	2.85789
1.93504	2.65769	2.01174	2.83837
1.89631	2.68218	2.04698	2.88758
1.86933	2.67487	1.99453	2.87447
1.87661	2.68292	2.01471	2.86522
1.89003	2.63916	2.06621	2.8546
1.83668	2.57815	2.02452	2.847
1.86585	2.63428	1.99829	2.80086
