# Supplementary material for: Secure human action recognition by encrypted neural network inference
Source: Nat Commun. 2022 Aug 15;13:4799. doi: 10.1038/s41467-022-32168-5 (PMC9378731; doi:10.1038/s41467-022-32168-5)
Supplement: Supplementary file 4 — Source data [file 41467_2022_32168_MOESM4_ESM.zip › SOURCE_DATA/SupplementaryFigure2/plot_sfig2.py]

'''
 * @file       main.py
 * @brief      File for figures
 * @date       Mar. 11, 2022
'''

import matplotlib.pyplot as plt
import seaborn as sns
import numpy as np
import pandas as pd

plt.style.use('default')
sns.set()
sns.set_style('whitegrid')
sns.set_palette('Set2')

df0 = pd.read_csv('FastHEAR-evaluation-full.csv')
df1 = pd.read_csv('FastHEAR-evaluation-giant.csv')
df2 = pd.read_csv('FastHEAR-evaluation-baby.csv')

ymax = 3.5
pointsize = 1.1
dflinewidth=0.85

df0_melt = pd.melt(df0)
df0_melt['method'] = 'Full'

df1_melt = pd.melt(df1)
df1_melt['method'] = 'Giant'

df2_melt = pd.melt(df2)
df2_melt['method'] = 'Baby'

df = pd.concat([df0_melt, df1_melt, df2_melt], axis=0)

fig = plt.figure()
ax = fig.add_subplot(1, 1, 1)

sns.boxplot(x='variable', y='value', data=df, hue='method', showfliers=False, palette='Set2', ax=ax, linewidth=dflinewidth)
sns.stripplot(x='variable', y='value', data=df, hue='method', dodge=True, jitter=True, color='black', ax=ax, size=pointsize)

handles, labels = ax.get_legend_handles_labels()

ax.legend(handles[0:3], labels[0:3], loc='upper left', fontsize='large')
ax.set_xlabel('Networks', fontweight='bold', fontsize='large')
ax.set_ylabel('Runtime (sec)', fontweight='bold', fontsize='large')
ax.set_ylim(0, ymax)
plt.show()
