# Supplementary material for: Secure human action recognition by encrypted neural network inference
Source: Nat Commun. 2022 Aug 15;13:4799. doi: 10.1038/s41467-022-32168-5 (PMC9378731; doi:10.1038/s41467-022-32168-5)
Supplement: Supplementary file 4 — Source data [file 41467_2022_32168_MOESM4_ESM.zip › SOURCE_DATA/SupplementaryFigure2/FastHEAR-evaluation-giant.csv]

1D-CNN-64	1D-CNN-128	2D-CNN-64	2D-CNN-128
1.47224	2.42684	2.11194	3.3221
1.45189	2.27308	2.26731	3.19609
1.48022	2.29107	2.00889	2.51954
1.36211	1.85796	1.86345	2.37774
1.21864	1.86447	1.95199	2.61976
1.21303	1.89753	1.77623	2.44399
1.30931	1.80306	1.91827	2.55823
1.28461	1.83483	1.75688	2.59194
1.28056	2.05924	1.76727	2.50417
1.32104	2.0744	1.80976	2.46509
1.23433	1.9015	1.74646	2.59938
1.28086	2.12096	1.80024	2.45694
1.23677	2.02327	1.78942	2.42161
1.20447	1.90324	1.84791	2.33213
1.25097	2.01824	1.74069	2.40184
1.19985	1.9873	1.77752	2.55752
1.1885	1.92346	1.78461	2.55048
1.23964	1.84916	1.69583	2.42732
1.26353	1.91119	1.69627	2.42363
1.26415	1.87225	1.76251	2.40841
1.21625	1.88202	1.68458	2.49113
1.21526	1.88871	1.6461	2.58439
1.21348	1.83003	1.80733	2.57831
1.24752	1.79384	1.66216	2.46949
1.1332	1.85479	1.70259	2.42391
1.23195	1.86271	1.6789	2.44574
1.24078	1.83025	1.72742	2.40343
1.20081	1.83805	1.67592	2.45614
1.25478	1.9151	1.70241	2.42922
1.25913	1.878	1.67539	2.39732
1.2076	1.86329	1.70472	2.57752
1.22364	1.82366	1.7578	2.48266
1.20064	1.91587	1.64126	2.41293
1.21612	1.86395	1.7246	2.38707
1.19034	1.85301	1.70681	2.4615
1.29098	1.80345	1.74666	2.50303
1.19934	1.84565	1.65913	2.53082
1.21505	1.81298	1.73832	2.51597
1.11027	1.80523	1.74981	2.48649
1.23919	1.77572	1.74511	2.47591
1.17808	1.86648	1.69173	2.48652
1.20881	1.86783	1.72582	2.52066
1.2168	1.80614	1.72215	2.4839
1.24545	1.86275	1.69085	2.43698
1.26996	1.76061	1.72011	2.44606
1.33601	1.81915	1.77109	2.53138
1.2082	1.92324	1.72739	2.47121
1.23526	1.82067	1.69782	2.41918
1.19779	1.80564	1.68915	2.54962
1.22681	1.82233	1.69889	2.49176
1.21831	1.79199	1.67446	2.44888
1.23035	1.82231	1.6394	2.49687
1.23651	1.82075	1.72295	2.43883
1.22272	1.75439	1.70965	2.47383
1.17862	1.81291	1.69493	2.72491
1.22849	1.80567	1.68557	2.56609
1.20005	1.87744	1.75322	2.54084
1.19886	1.82986	1.66325	2.69572
1.20312	1.85181	1.75879	2.49963
1.1675	1.83847	1.74846	2.5361
1.21196	1.87896	1.74739	2.46546
1.2003	1.89006	1.71416	2.45311
1.20789	1.92846	1.77375	2.46797
1.22376	1.89428	1.77253	2.45244
1.22166	1.84214	1.7477	2.432
1.2098	1.90626	1.71999	2.44666
1.18799	1.86762	1.76658	2.44251
1.10263	1.81977	1.81236	2.404
1.20005	1.86136	1.78636	2.42481
1.23573	1.85298	1.79995	2.44584
1.23849	1.84544	1.7467	2.45848
1.25478	1.90349	1.69759	2.35168
1.24306	1.83182	1.80555	2.41805
1.31112	1.90619	1.74987	2.44365
1.23327	1.8819	1.74775	2.38452
1.20852	1.80146	1.73639	2.45644
1.17121	1.93319	1.74036	2.47412
1.16336	1.85522	1.67539	2.40826
1.21613	1.83241	1.70448	2.38567
1.21787	1.83315	1.71283	2.40245
1.24378	1.82917	1.72586	2.37084
1.20432	1.76927	1.66864	2.43319
1.19725	1.85901	1.65162	2.41416
1.16717	1.85623	1.61697	2.3931
1.203	1.82065	1.75846	2.36658
1.25708	1.83111	1.72072	2.40869
1.23205	1.86743	1.66503	2.38044
1.18551	1.85427	1.68075	2.39481
1.2134	1.85103	1.66474	2.49193
1.21542	1.79327	1.73708	2.47673
1.20003	1.81499	1.76248	2.44925
1.25893	1.80463	1.79401	2.47751
1.14744	1.82226	1.673	2.44765
1.23438	1.86059	1.67803	2.4629
1.22387	1.78647	1.7365	2.38622
1.18388	1.82596	1.67663	2.41868
1.23586	1.9116	1.73073	2.45162
1.19796	1.9145	1.80133	2.39333
1.20729	1.88752	1.75698	2.39349
1.25025	1.8839	1.80124	2.40252
1.21059	1.82682	1.68038	2.37216
1.22697	1.83064	1.63942	2.41884
1.20703	1.8173	1.69199	2.38062
1.16294	1.85249	1.73324	2.40238
1.23491	1.87798	1.7186	2.40166
1.13313	1.80477	1.70644	2.39194
1.23125	1.84101	1.74774	2.44744
1.24106	1.83463	1.75315	2.45033
1.22877	1.82256	1.65017	2.33595
1.16558	1.85119	1.64302	2.49763
1.14405	1.85763	1.74738	2.39247
1.17417	1.88104	1.75379	2.40146
1.2678	1.84291	1.73784	2.39624
1.20514	1.81421	1.67566	2.37662
1.18588	1.81677	1.73094	2.41669
1.23545	1.83236	1.70114	2.41941
1.19122	1.86424	1.69626	2.41542
1.23588	1.91122	1.74562	2.40001
1.16438	1.85623	1.73543	2.41197
1.28211	1.88624	1.74407	2.38689
1.20222	1.90062	1.66242	2.38928
1.28015	1.88682	1.68502	2.43454
1.17616	1.91848	1.67684	2.39993
1.22444	1.88464	1.66794	2.47397
1.24746	1.8625	1.664	2.45791
1.18903	1.87286	1.68332	2.43075
1.21386	1.8804	1.73504	2.42268
1.24775	1.87304	1.70992	2.3611
1.21509	1.90815	1.70945	2.34904
1.20624	1.83316	1.71785	2.35998
1.19325	1.9055	1.76587	2.39146
1.30461	1.87332	1.63875	2.38986
1.26235	1.88289	1.6818	2.3907
1.2789	1.93581	1.73682	2.46531
1.16719	1.83269	1.66909	2.3899
1.25951	1.89044	1.68721	2.49682
1.20707	1.86322	1.75408	2.44388
1.3045	1.85779	1.67918	2.4412
1.19823	1.89304	1.68384	2.38232
1.16895	1.90645	1.73226	2.42806
1.21534	1.86824	1.68799	2.32679
1.18957	1.89623	1.81951	2.38528
1.13893	1.89323	1.72482	2.45459
1.2424	1.94484	1.7528	2.48539
1.22715	1.89948	1.69296	2.46895
1.17913	1.90915	1.71475	2.40042
1.11919	1.87867	1.71488	2.36439
1.17811	1.92051	1.74142	2.3463
1.2423	1.88182	1.65874	2.44089
1.22824	1.83954	1.69922	2.39031
1.26177	1.88523	1.66712	2.3812
1.22244	1.86597	1.72248	2.41215
1.2103	1.90234	1.65888	2.497
1.25945	1.88544	1.68984	2.39546
1.22708	1.83551	1.68522	2.38573
1.26186	1.91154	1.68664	2.51816
1.2228	1.93355	1.70507	2.45122
1.26736	1.82195	1.75595	2.35187
1.22353	1.88667	1.72256	2.45971
1.20738	1.80425	1.73184	2.42306
1.22669	1.86847	1.69931	2.42351
1.2081	1.83019	1.70949	2.39417
1.2033	1.82672	1.69096	2.38091
1.19479	1.84518	1.65848	2.42363
1.17142	1.87363	1.73372	2.48758
1.21979	1.84355	1.692	2.40727
1.25593	1.82667	1.65429	2.53074
1.21222	1.85041	1.77376	2.40067
1.21296	1.8581	1.63383	2.48296
1.22436	1.83242	1.76473	2.35569
1.17652	1.83935	1.64292	2.40551
1.24457	1.80896	1.73374	2.40635
1.22476	1.86633	1.62922	2.4092
1.26888	1.84766	1.66391	2.43431
1.17151	1.84281	1.72772	2.38292
1.24992	1.84959	1.6961	2.43188
1.21088	1.89255	1.75118	2.4366
1.23055	1.82038	1.74078	2.38649
1.18785	1.86433	1.76672	2.52063
1.22982	1.85239	1.72266	2.44754
1.16843	1.86348	1.64944	2.4876
1.19922	1.92283	1.69835	2.49111
1.24652	1.86736	1.64645	2.47676
1.17229	1.83055	1.7191	2.44205
1.19337	1.90135	1.73375	2.42131
1.19568	1.83749	1.74082	2.44516
1.21522	1.81606	1.75942	2.5166
1.17007	1.88358	1.7178	2.53139
1.23119	1.88501	1.74299	2.53429
1.22441	1.93326	1.71673	2.45227
1.12839	1.86348	1.71183	2.58196
1.24097	1.77815	1.74176	2.65421
1.27121	1.8799	1.64597	2.54427
1.23574	1.84892	1.66105	2.59036
1.24596	1.83704	1.70931	2.9283
1.14827	1.87446	1.68346	2.59319
1.24467	1.88197	1.81034	2.48728
1.20781	1.87645	1.72703	2.54812
1.21398	1.80786	1.63508	2.4967
1.22452	1.86164	1.69719	2.48119
1.19946	1.88288	1.69738	2.50668
1.21823	1.88034	1.7154	2.49497
1.22098	1.85235	1.72364	2.55287
1.1599	1.87344	1.79628	2.5323
1.22542	1.89578	1.78233	2.42998
1.21011	1.89325	1.78109	2.4335
1.19975	1.90969	1.69103	2.4406
1.19526	1.86171	1.73453	2.42077
1.21447	1.83444	1.7647	2.38211
1.19763	1.82264	1.83051	2.37968
1.12753	1.92671	1.75381	2.39608
1.22005	1.88236	1.78669	2.47853
1.18149	1.83878	1.76339	2.47648
1.19327	1.8849	1.78512	2.40388
1.21478	1.87608	1.78959	2.36217
1.21774	1.92121	1.75426	2.41515
1.22021	1.86154	1.70009	2.56086
1.21719	1.86446	1.73871	2.39676
1.14781	1.86418	1.699	2.42181
1.23165	1.86353	1.74726	2.5256
1.16705	1.84985	1.70609	2.34605
1.19921	1.85472	1.74416	2.37676
1.17803	1.88678	1.84475	2.30214
1.22865	1.83688	1.65877	2.33319
1.14089	1.87468	1.76584	2.31991
1.20434	1.85667	1.82001	2.31444
1.21678	1.86851	1.85959	2.34103
1.22561	1.82005	1.75575	2.31679
1.17841	1.87121	1.67829	2.34727
1.22806	1.85975	1.72112	2.36412
1.21865	1.83533	1.74711	2.32486
1.19376	1.84512	1.75831	2.29917
1.21839	1.81876	1.70048	2.32388
1.22768	1.8752	1.7656	2.39214
1.23696	1.8966	1.71016	2.35441
1.22535	1.8988	1.74909	2.31905
1.21873	1.83464	1.7226	2.30279
1.21865	1.85594	1.77971	2.38298
1.19433	1.84295	1.8684	2.38245
1.26109	1.89074	1.71873	2.34068
1.22551	1.87298	1.70353	2.3868
1.2551	1.87574	1.72222	2.36421
1.21367	1.8632	1.69708	2.37911
1.24108	1.84216	1.69255	2.32191
1.22062	1.83068	1.74047	2.39089
1.21651	1.87142	1.78832	2.25632
1.18722	1.85479	1.75689	2.35676
1.2424	1.92092	1.73149	2.38926
1.2234	1.85595	1.67568	2.31786
1.22786	1.83457	1.71061	2.35005
1.21437	1.87437	1.64052	2.36216
1.17263	1.88673	1.68714	2.33948
1.18456	1.87504	1.75326	2.26978
1.20589	1.83654	1.70389	2.38328
1.25015	1.89429	1.72795	2.3892
1.27215	1.83093	1.70332	2.38014
1.18845	1.87312	1.69788	2.37763
1.18241	1.88278	1.65725	2.25487
1.22394	1.89591	1.66647	2.39285
1.12549	1.87335	1.7146	2.38685
1.17669	1.88563	1.68758	2.38883
1.12497	1.86761	1.75865	2.37565
1.17224	1.88716	1.72128	2.39801
1.16939	1.89517	1.66066	2.35009
1.22806	1.87917	1.68958	2.32423
1.17005	1.89907	1.70695	2.27781
1.09136	1.92609	1.67171	2.28091
1.17962	1.88785	1.70917	2.3733
1.2073	1.90244	1.68943	2.37985
1.21693	1.87054	1.7456	2.36496
1.21631	1.85318	1.74741	2.3597
1.22802	1.84111	1.70184	2.38278
1.24934	1.89535	1.72635	2.37995
1.21642	1.84904	1.72634	2.39738
1.20855	1.88029	1.71028	2.48085
1.19308	1.82128	1.65263	2.46129
1.19799	1.91152	1.71343	2.41855
1.15742	1.86786	1.64821	2.42888
1.20872	1.87695	1.62861	2.34991
1.19435	1.84038	1.62017	2.47466
1.21997	1.90635	1.76285	2.41508
1.15437	1.87965	1.72237	2.42135
1.15265	1.88377	1.82995	2.44029
1.15749	1.88507	1.76494	2.37906
1.1858	1.86055	1.73413	2.42161
1.20406	1.84939	1.70317	2.36195
1.22177	1.8632	1.71201	2.34356
1.21982	1.83706	1.67843	2.36023
1.23665	1.87235	1.63831	2.41089
1.27648	1.9063	1.69311	2.34497
1.20008	1.89301	1.66007	2.36185
1.15345	1.85259	1.67043	2.44983
1.21866	1.87699	1.62601	2.38463
1.24729	1.87922	1.72105	2.42082
1.24751	1.87283	1.7557	2.32798
1.23383	1.89716	1.64936	2.34641
1.20683	1.8745	1.72419	2.39348
1.21977	1.95792	1.74805	2.43582
1.20427	1.96284	1.66171	2.49372
1.18132	1.85151	1.7521	2.4806
1.1959	1.84611	1.66976	2.46821
1.17519	1.91353	1.65152	2.3848
1.12182	1.8777	1.70224	2.42556
1.18669	1.88282	1.72192	2.38604
1.17859	1.88244	1.68625	2.45766
1.13378	1.84145	1.7139	2.39332
1.19648	1.91255	1.64787	2.53316
1.19486	1.86143	1.73801	2.44184
1.17497	1.88615	1.7654	2.37683
1.12008	1.90507	1.75269	2.39956
1.15695	1.92577	1.73592	2.39858
1.21428	1.87891	1.63968	2.43361
1.20642	1.87195	1.64617	2.40312
1.17262	1.85742	1.69357	2.37182
1.23159	1.85168	1.74811	2.40108
1.18853	1.878	1.74988	2.37458
1.23801	1.87997	1.75169	2.48015
1.19333	1.93805	1.72751	2.46658
1.1612	1.88196	1.74771	2.37377
1.20361	1.89682	1.64982	2.4311
1.22937	1.90673	1.75705	2.39695
1.17679	1.99768	1.75641	2.37786
1.20824	1.82766	1.66891	2.40507
1.12981	2.00132	1.69159	2.42209
1.20115	1.97245	1.62873	2.34503
1.21501	1.92831	1.67154	2.41034
1.22336	2.05245	1.63929	2.35083
1.22588	1.88546	1.71984	2.36173
1.23466	1.96867	1.66818	2.3954
1.15648	1.92497	1.6511	2.40722
1.19699	1.93779	1.75568	2.3634
1.19263	1.81802	1.66928	2.28643
1.11838	1.89623	1.71048	2.40911
1.20514	1.88086	1.65969	2.37645
1.11518	1.81533	1.67035	2.37956
1.13837	1.84808	1.6839	2.47675
1.23802	1.84961	1.69003	2.43455
1.1839	1.80385	1.64543	2.40981
1.20935	1.87981	1.72239	2.3668
1.19159	1.84496	1.66336	2.36273
1.1624	1.90914	1.65054	2.45058
1.16035	1.88044	1.6661	2.34554
1.18583	1.94335	1.66231	2.36538
1.22737	1.94301	1.67381	2.43761
1.23749	1.91854	1.63707	2.39185
1.16152	1.90056	1.63411	2.4273
1.16447	1.94256	1.61278	2.42313
1.21882	1.9456	1.69153	2.45065
1.21809	1.94647	1.74662	2.35339
1.18759	1.93573	1.77888	2.44255
1.15119	1.92377	1.73458	2.45699
1.17778	1.90221	1.69822	2.35517
1.18111	1.95179	1.78276	2.37221
1.18328	1.86397	1.73365	2.40676
1.1609	1.92423	1.70435	2.36072
1.15176	1.93156	1.64392	2.39181
1.22432	1.88475	1.75139	2.3764
1.17204	1.90654	1.7279	2.42967
1.16102	1.90669	1.69568	2.39386
1.21913	1.87644	1.70215	2.41151
1.15044	1.86574	1.72939	2.4316
1.21173	1.85156	1.79541	2.5036
1.11449	1.86046	1.69789	2.36518
1.20387	1.85556	1.9014	2.44234
1.19701	1.87474	1.79817	2.38894
1.22057	1.81303	1.72932	2.41426
1.28212	1.81001	1.79595	2.39989
1.22801	1.79955	1.66992	2.36304
1.19481	1.8863	1.76598	2.35336
1.2327	1.93699	1.72418	2.36012
1.22364	1.85415	1.782	2.38196
1.14287	1.86139	1.72279	2.4033
1.18094	1.82625	1.68082	2.3733
1.17272	1.82147	1.70203	2.52235
1.14881	1.87812	1.69199	2.45329
1.20816	1.84771	1.75376	2.44567
1.22474	1.86755	1.72201	2.47765
1.22909	1.82652	1.68813	2.42352
1.15767	1.88939	1.80814	2.4455
1.20186	1.8599	1.71229	2.44595
1.20683	1.83749	1.74196	2.47475
1.17593	1.87538	1.66956	2.45025
1.25132	1.85305	1.74982	2.44919
1.22663	1.80225	1.59921	2.46651
1.21829	1.84128	1.69365	2.46284
1.1999	1.84978	1.68657	2.42995
1.19437	1.83866	1.65399	2.48185
1.25698	1.83543	1.62931	2.56453
1.19426	1.85806	1.64805	2.46055
1.23009	1.8751	1.67111	2.41468
1.23787	1.89097	1.87223	2.5318
1.18828	1.83719	1.6964	2.59622
1.21851	1.87165	1.77445	2.54949
1.25864	1.79201	1.70322	2.61029
1.17891	1.83949	1.69922	2.56651
1.16429	1.86245	1.69123	2.56474
1.21253	1.91298	1.71202	2.50089
1.2019	1.90824	1.69346	2.44306
1.23445	1.90478	1.68047	2.41348
1.11259	1.91212	1.69171	2.33148
1.21093	1.95305	1.67871	2.41099
1.10893	1.94825	1.63715	2.48672
1.18112	1.91521	1.73311	2.54111
1.20353	1.92321	1.7643	2.53496
1.15531	1.87489	1.59322	2.5772
1.2184	1.87553	1.69896	2.49089
1.23923	1.87931	1.72355	2.53636
1.19832	1.88008	1.69413	2.47539
1.12253	1.90184	1.68178	2.44935
1.23231	1.81933	1.66465	2.39216
1.07446	1.95911	1.65582	2.39193
1.17723	1.95128	1.68659	2.47476
1.24955	2.01886	1.70292	2.51213
1.19899	2.06793	1.64809	2.36078
1.21046	1.941	1.67126	2.38271
1.098	1.98481	1.7218	2.38918
1.18273	1.89773	1.6824	2.46164
1.20576	1.92323	1.67429	2.41316
1.1735	1.90778	1.71321	2.46057
1.23533	1.89707	1.70119	2.34797
1.16402	1.92908	1.71558	2.40269
1.21042	1.95426	1.67144	2.42395
1.24517	1.87911	1.67347	2.37875
1.2173	1.94358	1.65505	2.41479
1.25479	1.92846	1.75445	2.37206
1.22976	1.90597	1.64601	2.32129
1.23006	1.83724	1.75936	2.37425
1.23257	1.94348	1.803	2.43676
1.17265	1.95789	1.65486	2.39927
1.1783	1.88892	1.66629	2.4327
1.23582	2.00468	1.68019	2.43125
1.10428	2.00522	1.60112	2.46415
1.22744	1.99822	1.67191	2.36011
1.22474	1.92668	1.71271	2.35636
1.20122	1.94445	1.61586	2.36393
1.20932	1.93213	1.72566	2.36475
1.14022	2.04761	1.69029	2.38098
1.18297	2.036	1.73473	2.37393
1.24455	1.88186	1.76951	2.39896
1.22617	1.87461	1.74077	2.3992
1.20788	1.92215	1.73542	2.39032
1.20851	1.88542	1.61676	2.36012
1.24056	1.83821	1.69536	2.45038
1.16375	1.8743	1.64453	2.48355
1.23943	1.8157	1.70906	2.40616
1.11662	1.85965	1.67515	2.38745
1.23028	1.84263	1.73094	2.32202
1.20298	1.86578	1.7431	2.29447
1.16295	1.91751	1.68786	2.34254
1.16098	1.85239	1.77112	2.33649
1.1811	1.87274	1.81862	2.38163
1.22335	1.89455	1.75459	2.3416
1.21371	1.85427	1.69178	2.34149
1.21657	1.88087	1.77017	2.28149
1.15355	1.82291	1.78406	2.31644
1.10347	1.87956	1.84568	2.36235
1.14375	1.84164	1.738	2.35193
1.23929	1.85122	1.72546	2.37768
1.20668	1.8969	1.80701	2.4628
1.23356	1.80292	1.70725	2.40295
1.15141	1.86772	1.7432	2.34978
1.17064	1.89199	1.70676	2.33373
1.22765	1.8393	1.75505	2.4232
1.16903	1.84487	1.68138	2.38837
1.19918	1.90464	1.73579	2.29393
1.19998	1.874	1.69135	2.39918
1.10627	1.88193	1.73539	2.40823
1.15846	1.90482	1.73875	2.35173
1.1952	1.87773	1.67131	2.40563
1.19273	1.92936	1.72413	2.34804
1.17492	1.86579	1.63566	2.32674
1.13476	1.88586	1.6082	2.36973
1.16669	1.92349	1.67977	2.33245
1.18719	1.87536	1.74709	2.38478
1.2259	1.94114	1.7122	2.3758
1.22666	1.95354	1.82243	2.40062
1.15958	1.89069	1.76675	2.34239
1.21165	1.87342	1.76842	2.40188
1.19589	1.8987	1.72401	2.37545
1.22711	1.90663	1.65911	2.43289
1.23271	1.92132	1.66358	2.43538
1.21786	1.88962	1.67829	2.41551
1.16063	1.96751	1.67362	2.44106
1.2013	1.94549	1.71763	2.3761
1.16883	1.92877	1.70641	2.34015
1.16792	1.85367	1.75225	2.41856
1.13921	1.86831	1.71003	2.35476
1.20818	1.85187	1.64442	2.34926
1.16072	1.91338	1.81373	2.33629
1.22897	1.84916	1.81348	2.31069
1.21261	1.83015	1.65785	2.36669
1.18688	1.85833	1.66951	2.33084
1.2066	1.88834	1.7498	2.45301
1.19563	1.83073	1.67701	2.42902
1.18283	1.89578	1.66203	2.34798
1.22699	1.87529	1.67771	2.40462
1.12561	1.9083	1.73504	2.36008
1.2245	1.8705	1.66987	2.38158
1.15574	1.85686	1.70195	2.33591
1.21374	1.81766	1.69795	2.3109
1.23129	1.85015	1.72246	2.33944
1.20954	1.85951	1.71338	2.38007
1.21511	1.91583	1.74745	2.31871
1.24002	1.8902	1.67984	2.31372
1.16912	1.94297	1.64807	2.2745
1.18375	1.84345	1.75461	2.42906
1.15278	1.84783	1.6915	2.47061
1.1943	1.8724	1.76901	2.40473
1.2311	1.84421	1.64189	2.39276
1.27349	1.88168	1.66031	2.40886
1.22592	1.91533	1.68625	2.33661
1.21903	1.84849	1.63464	2.39473
1.21405	1.87349	1.76393	2.38406
1.21581	1.87386	1.71867	2.31545
1.2347	1.86386	1.73294	2.39506
1.21297	1.84392	1.69226	2.32006
1.21077	1.84654	1.77136	2.39109
1.18582	1.8977	1.71302	2.4557
1.20666	1.90067	1.66189	2.47291
1.22921	1.85039	1.69834	2.49771
1.25197	1.87813	1.74301	2.39095
1.19628	1.85565	1.69595	2.39446
1.15556	1.8404	1.74723	2.36204
1.17088	1.84523	1.71841	2.31079
1.19771	1.88065	1.7917	2.36996
1.21705	1.89456	1.68269	2.36536
1.16818	1.90773	1.70237	2.38152
1.16061	1.81519	1.73205	2.3541
1.21652	1.8464	1.78113	2.38019
1.23195	1.89489	1.76596	2.44051
1.21185	1.8322	1.69813	2.49037
1.23162	1.86049	1.68128	2.57874
1.24358	1.82939	1.67304	2.43029
1.20382	1.84527	1.71704	2.44355
1.21016	1.88384	1.69254	2.44194
1.23667	1.8473	1.77699	2.38924
1.22928	1.89261	1.64804	2.44717
1.21205	1.88284	1.75213	2.39127
1.18834	1.87449	1.77672	2.41877
1.25949	1.8421	1.76197	2.41436
1.19539	1.85478	1.72324	2.57134
1.27167	1.89163	1.69776	2.45144
1.25813	1.89647	1.77622	2.40654
1.19969	1.88276	1.74467	2.30904
1.27157	1.89678	1.70301	2.44883
1.22466	1.8801	1.73256	2.42149
1.22945	1.86672	1.71313	2.39681
1.23213	1.9211	1.73878	2.3744
1.21256	1.82732	1.75325	2.38765
1.21338	1.85356	1.67487	2.46591
1.19928	1.85602	1.6942	2.45858
1.1227	1.87516	1.78701	2.40404
1.16517	1.86246	1.70124	2.42193
1.30306	1.85831	1.70518	2.38916
1.30055	1.80485	1.71396	2.43086
1.16204	1.78778	1.74138	2.35079
1.2129	1.87238	1.75121	2.40344
1.2387	1.82795	1.83431	2.40227
1.23006	1.80097	1.75181	2.44019
1.22734	1.89228	1.69077	2.37697
1.2468	1.82096	1.8017	2.34773
1.21459	1.87901	1.71462	2.38679
1.21913	1.86662	1.68811	2.39366
1.21109	1.87261	1.68769	2.36169
1.182	1.89369	1.71166	2.3562
1.24614	1.85902	1.69597	2.4277
1.21271	1.89173	1.72179	2.41156
1.23892	1.91722	1.72266	2.38739
1.20783	1.88107	1.79067	2.36827
1.21395	1.86092	1.70551	2.34199
1.128	1.87567	1.68972	2.39246
1.22126	1.88521	1.73061	2.39983
1.0952	1.90416	1.75115	2.47103
1.08177	1.8521	1.76045	2.41293
1.23852	1.86418	1.69828	2.41156
1.19073	1.93794	1.76685	2.42902
1.22183	1.91376	1.67133	2.35118
1.2232	1.82116	1.79233	2.42296
1.20994	1.85706	1.76723	2.35182
1.21086	1.86495	1.81229	2.41015
1.25804	1.89591	1.87568	2.4025
1.21857	1.9341	1.72756	2.38017
1.2432	1.86161	1.78073	2.33201
1.24933	1.94451	1.73664	2.36767
1.22731	1.85568	1.71651	2.40275
1.21914	1.90879	1.74476	2.39088
1.25586	1.89911	1.71705	2.42093
1.20609	1.86989	1.77329	2.37248
1.17715	1.85384	1.70883	2.42739
1.20951	1.85349	1.63405	2.41264
1.18626	1.91442	1.71118	2.37484
1.1901	1.90184	1.75309	2.39496
1.22018	1.84187	1.71654	2.41406
1.17822	1.92123	1.70661	2.44081
1.23196	1.83659	1.72682	2.34357
1.09759	1.89412	1.74062	2.38343
1.253	1.87743	1.72303	2.37357
1.19541	1.87314	1.6398	2.38252
1.21122	1.87504	1.69237	2.39769
1.26284	1.88121	1.7318	2.35225
1.25307	1.85632	1.74771	2.41541
1.24789	1.90012	1.74113	2.34422
1.25317	1.89182	1.7581	2.34386
1.21383	1.87334	1.68016	2.37234
1.23897	1.88495	1.67778	2.37478
1.20266	1.90662	1.65714	2.43201
1.22213	1.90517	1.68921	2.35991
1.23745	1.8786	1.69892	2.3557
