# Supplementary material for: Secure human action recognition by encrypted neural network inference
Source: Nat Commun. 2022 Aug 15;13:4799. doi: 10.1038/s41467-022-32168-5 (PMC9378731; doi:10.1038/s41467-022-32168-5)
Supplement: Supplementary file 4 — Source data [file 41467_2022_32168_MOESM4_ESM.zip › SOURCE_DATA/Figure5_SOTA/5b_evaluation_detail/nGraphHE2-detailed-evaluation.csv]

conv1	act1	avg1	conv2	act2	avg2	conv3	act3	avg3	FC
155.78	287.13	2.80469	2889.16	80.7965	0.530337	970.87	14.408	0.104381	5.23307
198.557	386.421	10.1263	2552.56	112.103	0.562559	947.692	20.6005	0.090065	5.3044
197.356	376.99	4.07708	2712.36	105.873	0.588772	1025.93	20.7278	0.112178	5.05681
201.815	376.547	2.8545	2814.05	104.367	0.566704	1019.37	20.5011	0.115052	5.32641
192.107	385.868	5.42008	3238.35	105.126	0.747088	1048.57	20.6903	0.106424	5.6185
208.743	376.356	4.16208	3004.22	104.937	0.557962	1041.56	20.8104	0.116032	5.77642
212.05	373.113	4.12041	2995.1	103.921	0.652441	1059.34	21.896	0.094418	5.95645
210.185	381.734	6.35078	2886.03	104.373	0.842612	1036.26	20.6373	0.093107	5.10648
199.031	381.908	4.52907	2687.65	103.844	0.599254	1013.58	21.0594	0.095076	5.45823
223.834	396.596	6.49504	2456.22	109.127	1.38526	1012.47	22.3891	0.140329	5.58458
