# Supplementary material for: Secure human action recognition by encrypted neural network inference
Source: Nat Commun. 2022 Aug 15;13:4799. doi: 10.1038/s41467-022-32168-5 (PMC9378731; doi:10.1038/s41467-022-32168-5)
Supplement: Supplementary file 4 — Source data [file 41467_2022_32168_MOESM4_ESM.zip › SOURCE_DATA/Figure5_SOTA/5b_evaluation_detail/FastHEAR-detailed-evaluation.csv]

conv1	act1	avg1	conv2	act2	avg2	conv3	act3	avg3	FC
0.20667	0.105716	0.102501	1.76103	0.088791	0.058169	0.671071	0.060303	0.052432	0.089413
0.277755	0.126655	0.091727	1.02635	0.08816	0.044533	0.634063	0.079349	0.056668	0.094283
0.21531	0.110168	0.102134	1.01316	0.070297	0.042501	0.639588	0.067199	0.054008	0.063382
0.204667	0.125104	0.103974	1.19935	0.076623	0.047157	0.668664	0.065566	0.065401	0.063256
0.208283	0.118146	0.099712	1.03401	0.07738	0.056579	0.656895	0.062921	0.06555	0.064521
0.216977	0.117467	0.106243	1.04197	0.094506	0.049854	0.693358	0.076	0.053628	0.108228
0.255274	0.12975	0.099946	1.06477	0.09462	0.044633	0.66362	0.076288	0.063848	0.099196
0.229805	0.125787	0.103506	1.02106	0.07744	0.055943	0.700524	0.065804	0.055306	0.068997
0.215219	0.112222	0.090923	1.05235	0.074504	0.058385	0.692952	0.053657	0.05187	0.063005
0.214269	0.119043	0.106721	1.08711	0.087761	0.058156	0.700472	0.07048	0.065881	0.08948
0.246512	0.126148	0.089993	1.01091	0.089932	0.046066	0.627984	0.070361	0.065078	0.083952
0.21645	0.117819	0.106552	1.01755	0.077317	0.058075	0.659812	0.052259	0.051821	0.063955
0.208913	0.112112	0.090154	0.976368	0.078811	0.046569	0.653778	0.05193	0.051258	0.062232
0.205036	0.115822	0.093431	1.01423	0.077545	0.056968	0.645517	0.063153	0.065715	0.064421
0.2136	0.125974	0.105804	1.03296	0.090926	0.05917	0.712879	0.070282	0.057689	0.088237
0.236124	0.120722	0.105266	1.10195	0.095909	0.046421	0.633052	0.067252	0.055384	0.088399
0.237581	0.12558	0.091919	0.964857	0.078227	0.057706	0.674982	0.063691	0.066488	0.066286
0.209021	0.106572	0.100232	0.996147	0.076839	0.046717	0.696761	0.063778	0.064987	0.062581
0.20631	0.121059	0.104293	1.02106	0.068946	0.044162	0.646593	0.064609	0.068737	0.062636
0.218549	0.113473	0.101969	1.0479	0.084923	0.058583	0.663111	0.06493	0.051495	0.086195
0.220388	0.133814	0.115804	1.04333	0.075587	0.055694	0.749838	0.061855	0.058444	0.069627
0.274946	0.118275	0.115133	1.0425	0.098072	0.049402	0.662001	0.069168	0.064395	0.084415
0.214522	0.115265	0.091202	1.03354	0.082883	0.057296	0.689595	0.064566	0.056289	0.064334
0.207513	0.112404	0.099241	0.976782	0.078782	0.046743	0.707919	0.063215	0.065303	0.066008
0.211553	0.103216	0.08723	1.04829	0.077943	0.055092	0.679137	0.062864	0.060193	0.060219
0.205212	0.112934	0.098927	1.0354	0.06958	0.043622	0.659229	0.062723	0.055704	0.060103
0.208895	0.11597	0.08939	1.03073	0.082368	0.057275	0.66698	0.065328	0.056455	0.082743
0.210762	0.114408	0.087307	1.01667	0.083913	0.055522	0.66057	0.066559	0.064908	0.068603
0.204644	0.103408	0.087684	1.00568	0.076784	0.046188	0.682607	0.061817	0.066122	0.062391
0.265235	0.112209	0.104097	1.06781	0.088184	0.05295	0.662236	0.071095	0.065287	0.088422
0.219296	0.131639	0.10598	1.02595	0.077233	0.055098	0.684872	0.06557	0.051829	0.065191
0.220729	0.11583	0.092288	0.982519	0.076981	0.056127	0.685677	0.066871	0.054276	0.061631
0.206131	0.107565	0.101318	1.01129	0.078439	0.057283	0.630624	0.066454	0.064265	0.063701
0.211665	0.109396	0.102135	1.04551	0.076684	0.04679	0.675887	0.064724	0.065949	0.062759
0.209876	0.11432	0.088641	1.08913	0.082567	0.057006	0.641917	0.068024	0.066017	0.085535
0.208724	0.129207	0.107066	1.06487	0.086223	0.046941	0.67863	0.070161	0.065895	0.073098
0.23852	0.117002	0.101037	1.05036	0.076721	0.058207	0.705046	0.053538	0.051574	0.063972
0.21882	0.11254	0.093337	1.0403	0.07561	0.057085	0.694337	0.067007	0.064922	0.062533
0.218043	0.112913	0.102269	1.00395	0.084451	0.056095	0.680791	0.071949	0.06083	0.084616
0.208403	0.1193	0.104133	1.03809	0.078408	0.056868	0.688108	0.063362	0.06523	0.064623
0.20838	0.1175	0.099447	1.0428	0.077696	0.056752	0.723728	0.066608	0.064635	0.06312
0.205675	0.113344	0.099661	1.05218	0.07672	0.056476	0.686077	0.065111	0.066022	0.062636
0.205769	0.104915	0.087954	1.03222	0.077211	0.057707	0.675652	0.066002	0.064352	0.065198
0.204318	0.11466	0.089318	1.03022	0.079276	0.056646	0.670847	0.0675	0.065207	0.068074
0.201306	0.116956	0.101314	1.06437	0.091659	0.058579	0.679147	0.069593	0.066264	0.082191
0.21466	0.115237	0.101502	1.0176	0.078994	0.057148	0.693424	0.061331	0.067322	0.063984
0.203468	0.114072	0.091472	1.02707	0.07689	0.057264	0.683546	0.053034	0.050824	0.061535
0.239142	0.114997	0.098175	1.10242	0.078338	0.054737	0.671432	0.063414	0.064708	0.062259
0.210953	0.11543	0.100064	1.03528	0.077125	0.055458	0.70335	0.065009	0.066713	0.062377
0.218268	0.113324	0.091576	1.01155	0.077712	0.057803	0.680097	0.067388	0.065784	0.065379
