# Supplementary material for: Secure human action recognition by encrypted neural network inference
Source: Nat Commun. 2022 Aug 15;13:4799. doi: 10.1038/s41467-022-32168-5 (PMC9378731; doi:10.1038/s41467-022-32168-5)
Supplement: Supplementary file 4 — Source data [file 41467_2022_32168_MOESM4_ESM.zip › SOURCE_DATA/Figure5_SOTA/5b_evaluation_detail/LoLa-detailed-evaluation.csv]

conv1	act1	avg1	conv2	act2	avg2	conv3	act3	avg3	FC
0.154193	0.221469	0.146527	784.599	0.138939	0.072267	147.602	0.1183	0.083245	0.188797
0.113852	0.175875	0.139945	780.247	0.147278	0.08131	144.885	0.108719	0.082318	0.160921
0.120736	0.176446	0.141832	782.765	0.136262	0.05561	144.235	0.105849	0.082296	0.15771
0.108514	0.235986	0.14154	785.148	0.126901	0.0735	146.216	0.106397	0.06432	0.172029
0.154576	0.177856	0.13836	784.219	0.120335	0.06997	142.902	0.094628	0.069649	0.145945
0.172788	0.168013	0.13146	785.437	0.121303	0.074111	144.301	0.09533	0.069282	0.14821
0.108745	0.165832	0.130131	780.506	0.143459	0.058669	144.837	0.131009	0.088252	0.147737
0.188347	0.164823	0.130531	782.525	0.121254	0.056012	144.015	0.096301	0.064554	0.145904
0.183599	0.164178	0.132728	780.628	0.131831	0.055332	143.397	0.120367	0.06477	0.168122
0.170018	0.186134	0.146562	781.817	0.126734	0.070201	142.978	0.098756	0.0646	0.145797
0.108773	0.16397	0.133531	783.413	0.122139	0.056026	143.329	0.097671	0.064459	0.147848
0.187253	0.163791	0.130099	781.771	0.144356	0.055484	144.425	0.098102	0.068146	0.155611
0.108445	0.164904	0.134345	781.772	0.137567	0.074134	142.758	0.112443	0.082876	0.160055
0.119369	0.171442	0.147503	779.78	0.137564	0.055173	143.561	0.098465	0.064674	0.15001
0.177408	0.164998	0.130159	786.038	0.127811	0.084297	142.783	0.095836	0.064087	0.141079
0.112785	0.164519	0.13184	781.592	0.158478	0.083113	143.173	0.097504	0.064411	0.144611
0.108315	0.162444	0.132762	781.969	0.135279	0.058261	143.64	0.11967	0.064998	0.193489
0.19575	0.180546	0.14747	781.06	0.131164	0.10485	143.551	0.095261	0.069376	0.146507
0.109996	0.164721	0.130585	784.544	0.122321	0.05554	143.153	0.096136	0.070775	0.153303
0.111595	0.16537	0.13118	783.794	0.156595	0.078693	143.55	0.094176	0.070081	0.145568
0.175786	0.181478	0.132486	783.31	0.12141	0.058037	143.044	0.09552	0.069714	0.146214
0.110214	0.165299	0.130685	783.504	0.122579	0.060821	143.342	0.095028	0.071692	0.148156
0.112773	0.168957	0.143401	782.954	0.120436	0.059968	144.681	0.110452	0.082688	0.166126
0.169655	0.196794	0.1426	785.011	0.138699	0.071646	143.953	0.096988	0.089514	0.159407
0.124637	0.173534	0.140382	781.196	0.126238	0.056909	142.907	0.100076	0.110622	0.15068
0.11031	0.16464	0.130694	780.727	0.124801	0.055997	142.875	0.093943	0.069249	0.146234
0.171039	0.163598	0.130887	779.592	0.134204	0.080713	143.395	0.116286	0.086546	0.16299
0.116935	0.173158	0.140692	779.96	0.162841	0.077627	144.56	0.109976	0.08315	0.159168
0.114727	0.181978	0.144562	779.383	0.128509	0.07396	143.09	0.117141	0.090779	0.166966
0.172686	0.186483	0.150458	781.754	0.132184	0.080627	143.063	0.115264	0.064813	0.185468
0.12855	0.183193	0.145538	781.216	0.122271	0.060874	141.889	0.128617	0.109907	0.156016
0.112085	0.164048	0.129838	782.097	0.157969	0.078489	144.096	0.133706	0.110188	0.149095
0.169975	0.166925	0.130383	780.34	0.132127	0.081272	143.765	0.115703	0.085817	0.162721
0.11849	0.174208	0.150788	784.049	0.121821	0.056026	142.917	0.110115	0.121094	0.164314
0.11889	0.171886	0.148208	782.34	0.135335	0.074103	142.769	0.118222	0.089133	0.16694
0.174439	0.180714	0.146687	783.771	0.128399	0.069132	142.791	0.094716	0.068877	0.145509
0.109149	0.163825	0.129673	785.014	0.130138	0.070041	144.9	0.097603	0.06833	0.144897
0.112969	0.165147	0.129292	790.516	0.158151	0.070307	144.365	0.095353	0.069144	0.146128
0.173874	0.168412	0.130232	788.794	0.135889	0.078299	145.891	0.113504	0.083685	0.160961
0.126067	0.180705	0.143808	780.279	0.157779	0.093686	143.466	0.094606	0.090353	0.166605
0.118613	0.185955	0.150725	778.99	0.126056	0.059943	142.799	0.096137	0.065803	0.144148
0.173718	0.164238	0.131726	780.556	0.122767	0.057188	142.807	0.107595	0.082361	0.156983
0.121622	0.1766	0.139971	779.111	0.138436	0.08279	143.756	0.103106	0.06474	0.152725
0.111562	0.164704	0.130892	779.718	0.141471	0.063998	143.155	0.112295	0.064938	0.159947
0.182006	0.17117	0.135762	780.363	0.128427	0.068976	142.834	0.095131	0.069542	0.146582
0.110346	0.163467	0.129698	781.368	0.133741	0.080398	143.276	0.109992	0.069361	0.14748
0.111121	0.16365	0.129864	780.824	0.137659	0.080147	144.558	0.11604	0.083998	0.166372
0.187277	0.174341	0.181065	785.09	0.123345	0.056008	144.15	0.112102	0.064916	0.160066
0.184582	0.172678	0.148646	782.041	0.133606	0.076154	142.864	0.100746	0.075919	0.154672
0.187571	0.173872	0.137978	775.883	0.128762	0.072116	142.087	0.094965	0.067873	0.145613
