# Supplementary material for: Secure human action recognition by encrypted neural network inference
Source: Nat Commun. 2022 Aug 15;13:4799. doi: 10.1038/s41467-022-32168-5 (PMC9378731; doi:10.1038/s41467-022-32168-5)
Supplement: Supplementary file 4 — Source data [file 41467_2022_32168_MOESM4_ESM.zip › SOURCE_DATA/Figure5_SOTA/5a_evaluation/nGraphHE2-evaluation.csv]

1D-CNN-64	1D-CNN-128	2D-CNN-64	2D-CNN-128
1928.28	6544.61	1387.32	4406.82
1686.92	6602.43	1357.44	4234.02
1923.65	6500.54	1358.98	4449.07
1820.01	6265.11	1335.71	4545.51
1795.44	6460.78	1355.77	5002.6
1803.84	6362.65	1357.43	4767.25
1889.77	6353.35	1326.92	4776.25
1804.54	6419.05	1349.25	4651.62
1830.42	6538.28	1362.56	4417.76
1818.36	6666.35	1360.04	4234.25
