# Supplementary material for: Secure human action recognition by encrypted neural network inference
Source: Nat Commun. 2022 Aug 15;13:4799. doi: 10.1038/s41467-022-32168-5 (PMC9378731; doi:10.1038/s41467-022-32168-5)
Supplement: Supplementary file 4 — Source data [file 41467_2022_32168_MOESM4_ESM.zip › SOURCE_DATA/Figure5_SOTA/5a_evaluation/LoLa-evaluation.csv]

1D-CNN-64	1D-CNN-128	2D-CNN-64	2D-CNN-128
907.794	2059.7	413.29	933.325
901.13	2054.05	416.379	926.142
902.777	2057.78	412.298	927.977
898.531	2066.84	414.604	932.393
896.633	2041.47	412.415	928.092
897.75	2039.39	413.652	930.719
899.5	2036.34	413.027	926.317
898.442	2062.14	414.478	927.508
900.069	2057.01	413.508	925.046
901.072	2061.24	415.045	925.804
898.594	2074.11	413.008	927.636
899.162	2075.8	412.66	927.199
898.596	2072.29	415.058	925.505
898.459	2074.28	412.981	924.285
898.839	2072.96	412.614	929.807
899.094	2071.53	413.914	925.722
897.105	2075.11	414.542	926.584
900.932	2074.69	413.913	925.682
898.592	2060.83	414.249	928.6
901.849	2061.02	416.207	928.297
898.774	2074.39	412.331	927.335
900.35	2057	413.976	927.751
898.569	2054.57	414.441	928.6
897.582	2064.36	413.729	930.029
898.332	2037.20182	414.285	925.087
899.862	2066.8604	416.387	924.499
899.652	2089.02249	414.023	924.034
898.744	2097.47649	415.729	925.543
897.775	2070.71503	412.754	923.491
898.54	2105.94686	414.166	925.905
901.929	2021.22022	413.049	924.14
900.068	2051.26182	415.977	927.228
900.153	1997.10874	412.983	925.15
902.159	1977.00081	414.456	927.983
897.12	1977.18905	414.687	926.132
899.972	2034.71391	415.403	927.57
897.971	2001.50351	415.219	930.828
900.141	1990.94624	414.31	935.828
898.424	1949.12634	413.159	935.729
900.226	1909.27059	416.035	924.798
897.905	1904.2211	414.498	922.737
898.615	1891.22502	416.291	924.36
900.874	1901.78229	413.443	923.847
901.366	1920.23706	413.743	923.823
900.74	1937.97164	414.31	924.195
899.295	1952.79274	413.849	925.588
902.568	1955.27247	415.071	926.371
898.814	1955.99266	414.715	930.3
896.936	1980.20892	416.836	925.953
900.859	2028.33044	415.586	918.97875
