# Supplementary material for: Secure human action recognition by encrypted neural network inference
Source: Nat Commun. 2022 Aug 15;13:4799. doi: 10.1038/s41467-022-32168-5 (PMC9378731; doi:10.1038/s41467-022-32168-5)
Supplement: Supplementary file 4 — Source data [file 41467_2022_32168_MOESM4_ESM.zip › SOURCE_DATA/Figure5_SOTA/5a_evaluation/plot_fig5a.py]

'''
 * @file       main.py
 * @brief      File for figures
 * @date       Mar. 11, 2022
'''

import matplotlib.pyplot as plt
import seaborn as sns
import numpy as np
import pandas as pd


plt.style.use('default')
sns.set()
sns.set_style('whitegrid')
sns.set_palette('Set2')

df1 = pd.read_csv('nGraphHE2-evaluation.csv')
df2 = pd.read_csv('LoLa-evaluation.csv')

pointsize = 1.1
dflinewidth = 0.85

# jitter plots
df1_melt = pd.melt(df1)
df1_melt['method'] = 'nGraph-HE2'

df2_melt = pd.melt(df2)
df2_melt['method'] = 'LoLa'

df = pd.concat([df1_melt, df2_melt], axis=0)

fig = plt.figure()
ax = fig.add_subplot(1, 1, 1)
axis_font = {'fontname':'Arial', 'size':'50'}
plt.semilogy(basey=2)

sns.boxplot(x='variable', y='value', data=df, hue='method', showfliers=False, palette='Set2', ax=ax, linewidth=dflinewidth)
sns.stripplot(x='variable', y='value', data=df, hue='method', dodge=True, jitter=True, color='black', ax=ax, size=pointsize)

handles, labels = ax.get_legend_handles_labels()

ax.legend(handles[0:2], labels[0:2], loc='upper right', fontsize='medium')
ax.set_xlabel('Networks', fontweight='bold', fontsize='large')
ax.set_ylabel('Runtime (sec)', fontweight='bold', fontsize='large')

ax.set_ylim(256, 8192)
ax.set_yticks((256,512,1024,2048,4096,8192))

plt.show()
