# Supplementary material for: Secure human action recognition by encrypted neural network inference
Source: Nat Commun. 2022 Aug 15;13:4799. doi: 10.1038/s41467-022-32168-5 (PMC9378731; doi:10.1038/s41467-022-32168-5)
Supplement: Supplementary file 4 — Source data [file 41467_2022_32168_MOESM4_ESM.zip › SOURCE_DATA/Figure5_SOTA/5de_memory/nGraphHE2-memory.csv]

Networks	Keygen	NetEncoding	Encryption	Evaluation	Decryption
1D-CNN-64	0.194847	0.20792	2.89633	299.725	299.725
1D-CNN-64	0.196239	0.20908	2.89957	299.701	299.701
1D-CNN-64	0.19521	0.20805	2.90085	299.714	299.714
1D-CNN-64	0.197289	0.210373	2.90465	299.717	299.717
1D-CNN-64	0.197285	0.210419	2.90352	299.709	299.709
1D-CNN-64	0.196808	0.2099	2.90076	299.676	299.676
1D-CNN-64	0.198685	0.217373	2.90959	299.732	299.732
1D-CNN-64	0.195168	0.208	2.89941	299.673	299.673
1D-CNN-64	0.196297	0.209381	2.90237	299.709	299.709
1D-CNN-64	0.19516	0.207993	2.90227	299.704	299.704
1D-CNN-128	0.210716	0.261173	2.94049	593.496	593.496
1D-CNN-128	0.210083	0.260693	2.93807	593.493	593.493
1D-CNN-128	0.210651	0.261227	2.9415	593.502	593.502
1D-CNN-128	0.209713	0.260353	2.94257	593.485	593.485
1D-CNN-128	0.210209	0.260864	2.94513	593.512	593.512
1D-CNN-128	0.208637	0.25919	2.93226	593.505	593.506
1D-CNN-128	0.210773	0.261223	2.9335	592.824	592.824
1D-CNN-128	0.209003	0.259407	2.93752	593.493	593.493
1D-CNN-128	0.21027	0.260696	2.94251	593.492	593.492
1D-CNN-128	0.2099	0.260471	2.94506	593.499	593.5
2D-CNN-64	0.206852	0.247261	2.9341	205.677	205.677
2D-CNN-64	0.208355	0.248871	2.93814	205.669	205.669
2D-CNN-64	0.208549	0.24892	2.94179	205.668	205.668
2D-CNN-64	0.208046	0.248432	2.93581	205.68	205.68
2D-CNN-64	0.206665	0.247059	2.93801	205.706	205.706
2D-CNN-64	0.207542	0.247875	2.93919	205.672	205.672
2D-CNN-64	0.207981	0.248554	2.94104	205.672	205.672
2D-CNN-64	0.208298	0.248837	2.93297	205.664	205.665
2D-CNN-64	0.208176	0.248581	2.93987	205.697	205.697
2D-CNN-64	0.207039	0.247601	2.93806	205.681	205.681
2D-CNN-128	0.254562	0.413567	3.08631	405.567	405.567
2D-CNN-128	0.254562	0.413567	3.08631	405.567	405.567
2D-CNN-128	0.254448	0.41341	3.06702	405.577	405.577
2D-CNN-128	0.25449	0.413494	3.08551	405.574	405.574
2D-CNN-128	0.254406	0.413311	3.08175	405.59	405.591
2D-CNN-128	0.254501	0.413414	3.08052	405.589	405.589
2D-CNN-128	0.254589	0.413509	3.08563	405.59	405.59
2D-CNN-128	0.254623	0.413464	3.06544	405.571	405.571
2D-CNN-128	0.254398	0.413342	3.06028	405.575	405.575
2D-CNN-128	0.254623	0.413475	3.06548	405.621	405.621
