# Supplementary material for: Secure human action recognition by encrypted neural network inference
Source: Nat Commun. 2022 Aug 15;13:4799. doi: 10.1038/s41467-022-32168-5 (PMC9378731; doi:10.1038/s41467-022-32168-5)
Supplement: Supplementary file 4 — Source data [file 41467_2022_32168_MOESM4_ESM.zip › SOURCE_DATA/Figure5_SOTA/5de_memory/LoLa-memory.csv]

Networks	Keygen	NetEncoding	Encryption	Evaluation	Decryption
1D-CNN-64	1.85353	332.178	332.19926	334.24126	334.24126
1D-CNN-64	1.8534	332.18	332.20126	334.24326	334.24326
1D-CNN-64	1.8527	332.179	332.2003	334.2383	334.2393
1D-CNN-64	1.85233	332.337	332.35824	334.32124	334.32124
1D-CNN-64	1.85206	332.338	332.35916	334.35216	334.35216
1D-CNN-64	1.85234	332.336	332.35726	334.32526	334.32526
1D-CNN-64	1.85169	332.338	332.35924	334.29424	334.29424
1D-CNN-64	1.85314	332.335	332.3562	334.3172	334.3172
1D-CNN-64	1.85212	332.337	332.35824	334.31324	334.31324
1D-CNN-64	1.85233	332.339	332.3603	334.2913	334.2913
1D-CNN-128	1.86371	1322.65	1322.6714	1326.2114	1326.2114
1D-CNN-128	1.8636	1322.65	1322.6714	1326.1924	1326.1914
1D-CNN-128	1.86353	1322.65	1322.6714	1326.1814	1326.1814
1D-CNN-128	1.86358	1322.66	1322.6812	1326.2312	1326.2314
1D-CNN-128	1.86358	1322.65	1322.6714	1326.1914	1326.1914
1D-CNN-128	1.86371	1322.65	1322.6714	1326.1814	1326.1814
1D-CNN-128	1.8663	1322.66	1322.6812	1326.2312	1326.2312
1D-CNN-128	1.86545	1322.65	1322.6714	1326.2114	1326.2114
1D-CNN-128	1.8637	1322.65	1322.6714	1326.2114	1326.2114
1D-CNN-128	1.8651	1322.65	1322.6714	1326.2014	1326.2014
2D-CNN-64	1.50869	107.909	107.968	109.934	109.934
2D-CNN-64	1.50909	107.901	107.96	109.914	109.914
2D-CNN-64	1.51009	107.903	107.962	109.897	109.897
2D-CNN-64	1.50931	107.902	107.961	109.878	109.878
2D-CNN-64	1.50917	107.902	107.961	109.894	109.894
2D-CNN-64	1.50942	107.902	107.961	109.873	109.873
2D-CNN-64	1.50935	107.903	107.962	109.883	109.883
2D-CNN-64	1.50925	107.905	107.964	109.9	109.9
2D-CNN-64	1.50815	107.901	107.96	109.886	109.886
2D-CNN-64	1.50933	107.902	107.961	109.886	109.886
2D-CNN-128	1.5551	426.229	429.288	429.852	429.852
2D-CNN-128	1.55515	426.226	426.285	429.799	429.799
2D-CNN-128	1.5551	426.226	426.285	429.805	429.805
2D-CNN-128	1.555	426.227	426.286	429.83	429.83
2D-CNN-128	1.55503	426.227	426.286	429.854	429.854
2D-CNN-128	1.55499	426.227	426.286	429.822	429.822
2D-CNN-128	1.55506	426.226	426.285	429.832	429.832
2D-CNN-128	1.555	426.226	426.285	429.853	429.853
2D-CNN-128	1.55509	426.228	426.287	429.846	429.846
2D-CNN-128	1.55514	426.226	426.285	429.784	429.784
