# Supplementary material for: Secure human action recognition by encrypted neural network inference
Source: Nat Commun. 2022 Aug 15;13:4799. doi: 10.1038/s41467-022-32168-5 (PMC9378731; doi:10.1038/s41467-022-32168-5)
Supplement: Supplementary file 4 — Source data [file 41467_2022_32168_MOESM4_ESM.zip › SOURCE_DATA/Figure5_SOTA/5f_accuracy/test_prob_conv2d_128_ngraph.txt]

-0.0493277	-0.677245	-3.23311	11.3517	-5.74771	0.60046	0.997438	-1.64506	-3.96524	0.365237
-3.36119	-1.2584	0.539553	-0.0198153	-2.87891	2.18403	-6.72051	1.80509	11.8299	-3.87289
-1.80407	2.28141	-1.96904	10.7437	-5.67053	0.664013	-3.56826	-1.88616	1.92399	-1.14584
0.0624804	12.6541	-6.705	5.41774	-6.34612	-9.5861	6.56808	1.71553	-3.55171	-0.541019
1.43613	-1.95949	-0.908178	-0.0933783	1.24125	-11.7601	-0.926761	14.778	0.2895	-1.09468
0.367331	-3.242	-2.91954	-2.13137	4.33521	-4.3484	2.62781	9.82817	-0.977067	-1.46456
3.10703	-4.7519	-3.43373	-5.39825	20.7708	-5.86728	3.69787	-5.6576	-6.34703	0.883731
-1.54244	-3.7623	-2.74622	-0.361472	2.03739	-1.0923	-0.398412	9.73565	-0.852158	-1.32044
6.3242	0.52303	-2.52269	-1.18202	-0.988725	-12.974	0.961373	16.2058	-2.23246	-2.00549
12.4638	-5.64843	3.38425	-4.99825	0.896195	0.731992	1.56438	0.486311	-9.12884	1.83498
-4.41906	-2.93193	-6.10914	-2.89699	4.71551	-8.65933	2.37112	17.6217	2.08064	0.82016
8.51839	1.57649	0.536536	-3.31831	-4.69245	-4.98035	-1.89923	4.34149	3.02108	-2.9435
-1.72936	-2.9563	-3.06988	-1.36425	4.4652	4.80504	-1.97794	-0.162368	5.17997	-1.32853
-5.42463	-3.38212	-1.95127	-0.532391	18.9685	-8.31799	1.52568	6.35166	-0.249659	-2.10316
2.08593	13.213	-3.06938	-1.21474	-2.84069	-5.93379	-0.985241	-1.81335	4.2942	-0.572866
4.67122	4.12403	-7.10742	0.730243	-4.51741	-10.4198	15.0894	4.57092	-5.21403	-0.132563
0.936774	0.589303	-5.9296	0.955355	-0.70687	-5.04196	12.815	-0.447857	-0.682233	-1.63072
-4.79562	-3.78062	10.582	1.14664	-14.7587	-9.22182	-0.308033	1.03177	1.91005	17.2881
3.22454	15.9987	-2.85529	-3.636	-3.13521	-7.75292	-1.27326	-1.69437	6.03515	-0.747128
-2.58027	-5.25091	-0.691487	-2.4404	10.8909	0.322432	-1.87019	1.01986	0.977518	-2.18998
-1.24357	-1.42713	-3.47402	-0.557891	1.6641	-7.73401	1.03605	14.7018	-0.501271	-1.28753
3.24313	3.43567	-5.58154	-1.02262	-0.591022	-3.91814	-0.750507	8.89933	-0.780142	-1.33113
0.194094	-2.72993	-4.77512	-1.6036	-1.22425	2.4931	-2.50408	9.98574	3.24034	-3.21685
2.66685	-3.10905	-1.49962	2.04106	-2.79787	2.88453	-0.623158	0.0719476	0.0134263	0.987929
20.2374	2.72606	0.027248	-4.46928	0.792128	-19.3673	4.12615	0.726394	-6.88023	0.0975791
1.97629	-4.08366	-0.46928	-6.63073	19.1833	-6.99633	-1.75352	7.32171	-3.13649	-0.0678389
-1.53005	1.26639	-0.92924	0.870085	-5.09389	-1.09311	-3.69825	0.238838	14.8289	-2.98093
4.1075	23.4981	-8.75025	5.65498	-7.82546	-13.0623	0.513299	-2.38424	-1.60427	0.129235
6.19174	15.5439	-8.19852	-0.505543	-2.58168	-6.48599	1.3585	-2.45406	-1.88187	-1.43983
-3.69185	11.9504	-1.82009	12.4274	-4.16481	-13.8504	4.17415	-7.71149	3.12876	1.87373
2.59213	16.3089	-4.45762	7.93976	-7.53193	-7.14299	-1.22849	-3.96941	-2.3393	0.0337876
3.77112	27.8635	-8.8932	5.86504	-9.71607	-14.7859	-0.155381	-4.39706	-0.545877	0.874364
0.418582	-3.9577	3.97909	-2.97807	1.71395	-2.77713	-4.09006	11.4848	5.66226	-4.85229
-5.44095	-9.15576	-9.2334	6.13489	50.5018	-16.8077	4.18222	0.287602	-11.2689	-1.40232
-0.109076	-1.17242	-1.24838	-2.9252	-1.30172	8.4543	-0.981138	0.0573394	0.995602	-2.11417
19.7427	0.941541	3.72826	-2.91449	-2.07661	-17.5539	-0.594743	4.32323	-2.77358	-2.09145
2.16136	-4.55805	7.93189	-2.7226	-0.619836	3.12648	-5.29784	0.715976	1.34312	-2.53717
15.9056	-5.33746	5.58591	-5.02761	-1.94622	-6.84889	2.4559	2.52079	-4.64599	0.494613
-2.02894	-4.44256	0.708016	-0.364829	16.3994	0.390212	0.295873	-5.67705	-2.53197	0.235457
2.83705	-5.62891	-4.22544	3.28744	7.5876	-14.0008	22.2028	-3.50287	-15.4103	0.375565
17.8954	2.06872	2.02029	-6.25732	2.66887	-12.2752	-1.11141	0.592423	-5.37728	-1.01494
-1.74702	-2.76919	-0.365393	-1.67697	8.20413	1.33905	-1.88818	3.17939	-0.00138279	-1.85633
4.04253	-2.79026	-2.88059	-2.02912	3.09852	-4.72195	-1.65717	13.2475	-2.90388	-1.97887
-1.17153	-4.79451	-1.3595	-0.547571	2.61056	-2.35182	-1.0361	10.2432	-1.13889	-1.31586
-2.81783	0.182667	-1.10584	1.70355	-2.8608	-8.36924	3.27257	0.0760489	-0.0545821	10.5063
4.13463	13.5734	-3.8368	3.45104	-5.74003	-4.98615	-2.00603	-2.2493	-0.931598	-1.50466
0.848357	-2.93503	3.28048	-2.49655	-5.12273	-1.56193	0.950277	-0.660077	-3.98337	11.9463
0.275782	-3.14687	-3.54946	-2.39383	2.53473	-3.5069	1.68447	11.3269	1.17708	-1.83185
-0.271177	-3.87906	-3.24941	0.668525	20.3994	-1.16712	2.63636	-3.66114	-7.29857	0.114139
3.22788	4.02936	-7.59936	1.16316	-4.8798	-10.4911	17.1041	5.53006	-5.34376	-0.586464
3.08669	9.75023	-6.05003	-0.136411	-6.64327	-0.0390973	-2.21833	1.58854	1.88013	-2.41644
-1.66632	2.67734	-1.5922	8.99761	-5.05267	1.3828	-3.98299	-1.50612	1.53354	-1.59903
5.18921	-1.64231	0.733408	-1.45442	1.61085	-15.3077	-0.313807	16.9926	-2.6268	-1.62112
7.84194	-1.69517	-1.04313	-0.844987	3.9186	-11.6965	13.7605	-5.44211	-4.81816	-2.20308
-0.434347	-1.40702	-0.883472	-2.78796	0.944522	11.0135	-0.634637	-2.50248	0.320738	-3.19808
-0.812306	-2.09329	-2.84605	0.413074	2.11075	-3.22086	-0.924767	9.2711	0.286386	-1.98356
-4.51561	-4.696	7.62697	-2.32133	-2.16371	3.17297	-5.63687	-0.243079	11.3215	-4.18304
-0.596611	-2.27725	-3.65029	-0.0404057	23.0382	-6.61203	-1.5341	0.1117	-2.40175	0.697908
7.62559	1.04265	-2.50126	2.37434	-3.88501	-16.2163	16.7619	1.66714	-6.22267	-0.20139
8.90294	5.09589	-4.60944	3.29526	-2.00161	-13.1144	17.8043	-7.97982	-8.34362	-2.94679
1.96861	-3.60573	-1.02183	-3.56561	7.06749	1.1361	-1.61348	0.425244	1.17141	-2.22682
-2.92359	0.880957	-0.162108	-0.413985	-5.5557	0.937206	1.54266	6.35706	-2.03573	0.00322859
0.474504	-0.859256	-0.389809	-3.27628	-3.39804	4.14257	0.0355768	2.19532	2.29426	-0.798233
-2.90931	18.9121	-10.6708	9.10347	-12.267	-16.909	7.85026	4.70386	-1.99537	2.08176
-3.9955	2.28636	-5.76321	19.3807	-7.2616	-4.39985	-0.184206	-2.97733	0.171752	0.680066
1.23674	14.3941	-3.07051	2.49268	-4.8357	-7.3004	-1.93862	-2.45952	4.99618	-0.338934
0.388786	-7.62537	-0.556049	-7.91917	19.7086	-7.04959	6.27047	-0.787084	-5.01953	-0.0800012
2.89012	-3.38115	-3.59233	-2.69933	10.0125	-1.20625	-1.51368	1.0661	-0.378673	-0.529821
1.40267	0.414371	2.7148	-3.80095	-4.46646	-0.716881	-1.64257	7.35564	1.63256	-1.26745
0.515337	-1.38913	-4.92323	-0.942016	0.809136	-5.52136	3.62004	12.5424	0.820389	-2.0628
-13.152	14.477	-11.3707	8.08799	-32.8638	-15.3937	48.3779	4.62205	-11.2981	-2.37915
8.72049	-2.5055	-3.65286	3.10802	8.07069	-15.1036	19.6166	-10.963	-10.0542	-2.44932
-0.985063	-0.488907	2.44174	-1.73798	-3.7391	-4.43138	0.94569	-1.3217	-1.41286	11.3529
8.42182	-4.858	3.82105	-2.50725	0.840982	1.05037	3.69604	-2.84174	-6.20793	0.000457793
12.883	7.52363	-11.9359	7.12862	-0.519241	-25.5736	25.444	-0.650102	-12.3507	0.278745
-1.56942	-2.69066	-3.816	-3.70237	0.365045	9.09716	-1.90098	1.55306	5.57895	-3.08709
-2.8587	-1.73719	-6.20152	2.69879	13.6748	1.20351	4.06821	-2.32717	-2.67205	-3.23593
4.75413	2.83115	-4.32877	11.382	-7.62948	-1.79538	3.41328	-1.34424	-6.67135	-0.424841
21.2806	1.63023	3.96442	-3.53158	-1.14405	-15.7981	0.42923	1.56212	-5.56119	-1.0767
-3.43824	-2.10543	-5.72197	3.19687	15.7973	2.21732	5.46032	-5.20645	-4.62503	-2.69971
-3.57572	0.555399	-0.281017	-0.657552	-4.96784	1.37858	1.46219	6.23806	-1.89032	0.11029
2.35321	-4.61289	-0.913956	16.5831	-8.50947	-3.30892	1.34168	-1.7406	2.59731	-0.694177
-1.77105	-7.64518	1.77383	-7.85276	16.8494	-3.90965	3.15704	2.5196	-2.55239	-1.65476
0.718891	-3.85368	-0.744944	-3.28566	9.54096	-2.72526	1.3641	-1.75221	-2.01112	-0.0464374
3.20039	-2.12917	-0.914548	-2.32339	-3.06858	-2.34978	-2.7409	10.4691	2.87199	-3.05698
1.38356	20.8382	-8.76816	5.52315	-5.592	-8.75419	2.02494	-3.05431	-0.695948	-1.18663
-4.31084	-2.08375	2.52995	1.64638	-6.82518	-5.14106	0.729329	1.33687	-1.56612	14.3223
-6.17659	-3.84705	-4.80314	-0.51098	13.748	-2.97685	-0.264335	-2.06613	7.7951	-1.33834
3.60217	16.135	-3.55786	-2.31982	-3.81939	-6.39189	-0.811547	-2.61784	4.22568	-1.04578
2.78449	0.140814	-3.36783	-2.84623	1.93415	-7.27617	0.0901935	13.6329	-1.74863	-1.24673
-2.48563	-0.465452	-5.66203	-2.27164	1.87407	8.98388	-4.483	0.675672	5.05143	-2.64932
-0.202211	-2.42686	-3.65256	-2.48841	0.159711	10.3168	-2.74998	0.400423	4.98832	-3.51395
1.33116	-0.0830209	-3.93049	-0.0528178	0.763559	-5.74968	-0.150609	12.6662	-2.28451	-1.00855
0.23282	-4.71457	4.75552	-2.71485	1.59306	-2.00183	-4.05588	10.6754	4.96495	-4.91797
-11.8943	13.0638	-10.3602	6.76706	-29.0618	-12.8169	43.4479	3.70631	-9.78257	-2.24811
-0.666748	1.54662	2.92387	-2.82471	-4.59166	0.7731	-5.13114	-0.405158	9.79712	-2.94918
18.0885	3.60668	-1.81796	-5.33649	2.58831	-10.7482	0.255228	-0.195875	-5.4946	-0.492355
17.9613	1.26359	4.07741	-2.88958	-2.58271	-17.5782	-0.730473	5.07894	-1.39828	-2.30125
-4.67149	1.14204	-4.49137	1.50016	-5.68188	10.2799	1.32291	2.50252	-2.53753	-1.38672
-13.8781	15.8544	-13.2689	8.81146	-35.0731	-18.2178	52.0548	5.78097	-12.3207	-2.0357
3.53341	-1.51217	0.96024	-1.94564	-1.84408	-2.37733	-1.53033	8.99478	-1.4647	-2.74844
3.0725	-1.26877	7.31127	-3.64583	-5.19316	0.68327	-1.84046	0.680099	1.12728	1.3748
7.08256	22.849	-8.2674	3.54891	-7.57958	-12.7447	3.35419	-3.53267	-3.99122	-0.428373
-3.78519	-1.39048	1.85265	2.65958	-7.04915	-6.64356	-0.220377	1.09014	-0.660258	15.0106
1.19231	-1.19585	-2.53483	-0.568698	1.66871	-10.1317	-1.2743	14.8418	-0.189764	-0.972397
4.05445	23.5252	-8.76744	5.72603	-7.8464	-13.1265	0.579876	-2.35905	-1.62694	0.0815973
0.518876	12.9528	-2.41228	4.26268	-5.80745	-6.08508	-2.64043	-2.72724	4.53598	-0.447668
1.48618	-0.142791	-3.51873	-0.0484597	0.640574	-6.57765	-0.0607198	13.0846	-2.11311	-1.04152
4.95137	-5.25142	-1.99258	-1.87665	11.5636	-5.25145	-0.517329	0.697715	-1.20559	-0.905428
11.9686	-3.16148	3.7127	-6.24435	2.93455	-4.40677	-2.30902	0.814708	-2.66917	-1.48266
-2.93242	-0.259306	-3.94169	-1.31574	-1.47149	1.13705	1.49252	0.481389	11.0206	-2.65488
1.37996	13.7517	-2.79971	1.84729	-4.29031	-7.15206	-1.82592	-2.33932	5.5622	-0.49007
-2.64042	-0.351639	-2.79606	9.56647	-4.53588	1.10998	-2.34196	1.82298	1.76451	-2.38249
-2.25817	4.47992	-9.62983	-1.85169	-1.69266	1.61523	0.709713	-0.382827	16.331	-4.62142
-2.37535	-5.49741	-0.742132	-2.2067	10.6897	-0.767518	-1.66065	2.63075	0.604416	-2.05309
0.76291	-2.86999	9.28947	-2.60508	0.70179	1.82835	-0.597468	-5.14987	1.56289	-1.56191
-4.79558	-3.78062	10.5818	1.14652	-14.7587	-9.22153	-0.308194	1.03175	1.91012	17.288
-0.0311203	-3.73756	-1.34508	-3.32903	9.24442	-2.28761	3.66775	2.62467	-2.6337	-1.26329
0.95577	17.5271	-5.3002	2.73487	-3.58429	-11.6417	-0.365735	-2.08586	4.84294	-0.108103
2.44247	0.631508	-2.62789	-0.381832	-0.164392	-6.80947	-0.596102	12.0683	-2.7326	-1.50839
4.79731	5.89513	-11.9923	3.21822	-3.70917	-25.2067	34.501	-1.65368	-10.2881	-1.07747
9.9581	4.08394	-9.91252	-0.190765	-0.410295	-5.46354	6.34925	1.33512	-4.68931	-2.13025
3.63156	15.451	-4.2794	6.41303	-6.91854	-6.51314	-1.48933	-3.94148	-1.95899	-0.0170067
-1.68185	-6.18899	-0.929442	-5.35642	18.3831	-3.27065	7.5115	-7.72956	-7.6532	-0.661714
-1.21395	1.3193	-5.87613	-0.614172	-2.13284	3.50764	-4.5994	2.56414	11.058	-3.78047
1.65833	-1.94051	-3.30463	-0.074549	-0.528588	-3.29701	3.58751	9.67863	0.789851	-2.50534
-2.73321	-3.57815	0.311932	-1.81605	1.25603	10.5829	-3.69178	-3.17963	6.00552	-3.07214
6.39356	10.8718	-7.97725	-0.40649	-4.97121	-11.1008	3.02065	0.842895	4.26871	-2.6255
4.13285	-2.63225	-4.32722	-2.99247	9.41248	0.177557	-1.87535	1.10561	-2.57779	-1.15823
3.30228	27.6596	-8.92958	6.00423	-9.80874	-14.6024	-0.0840926	-4.25186	-0.336584	0.860652
0.19248	-2.81593	-3.91663	-0.669593	0.77216	-4.15711	3.09616	11.4156	1.04291	-2.23501
-2.50781	1.85076	-5.66821	11.9277	-4.62652	-6.45128	1.7484	4.90884	-2.46119	0.433215
-1.25667	-6.57682	-2.49111	-4.8303	1.50104	9.46101	-0.672604	0.764115	4.44367	-2.4982
3.02737	9.74816	-6.04743	-0.142772	-6.63157	-0.0157727	-2.23674	1.59295	1.89359	-2.4106
1.42223	13.5178	-2.76594	1.85128	-4.1941	-7.13894	-1.76806	-2.31787	5.74503	-0.560708
2.68058	2.52738	-7.12155	13.1791	-2.56945	-9.29111	2.63548	1.22144	-4.19914	-2.48487
-5.73726	-9.10444	-9.32551	6.34781	50.5742	-16.9093	4.23372	-0.0573992	-11.1609	-1.35469
-3.78486	-1.39064	1.85253	2.65945	-7.04912	-6.64337	-0.220334	1.09025	-0.66031	15.0104
3.7566	11.0453	-7.87064	0.0101559	-6.53432	-1.4168	-0.927813	2.2833	1.01826	-2.26332
-0.837099	0.84677	-4.14563	0.998384	-0.877767	-14.3556	16.0932	5.63237	0.00987222	-0.999381
-0.0465338	-2.18165	-1.35885	-0.674143	0.445227	-5.97145	0.392819	12.018	-0.00624529	-1.71907
2.8139	-0.677729	1.34159	-2.49344	-3.39204	2.86928	-2.93322	1.47532	3.7866	-2.72716
4.20944	-2.69671	-4.91638	-2.88725	10.9406	0.227308	-1.29695	-0.140611	-2.8469	-1.03876
-1.86965	-1.8561	-5.07252	-0.319491	13.4023	0.43563	5.40021	-1.87034	-2.83397	-2.00315
-2.9249	-2.72574	-6.30989	-2.58667	14.4483	-4.5994	-1.62905	1.51015	7.62435	-3.09264
2.54517	14.8028	-3.29045	-0.988043	-3.20608	-7.45577	-0.58504	-2.07452	4.15862	-0.646845
11.4209	-6.08599	7.74219	-6.39711	1.42582	-0.208059	-2.36132	-2.25645	-4.41487	0.509608
17.1405	-2.08137	1.31082	-5.39032	-1.33639	-7.13739	-0.469135	5.53279	-7.10509	-0.182706
7.87148	16.0194	-2.62081	-1.12215	-1.37507	-13.7021	0.294698	-1.07829	-2.00911	-0.341035
-3.65737	-4.60134	0.918257	0.803381	23.817	-9.18073	-0.924488	2.22216	-3.91014	0.0130301
-1.6315	-3.58684	2.17613	-2.26576	0.341046	8.96159	-3.52231	-3.14677	4.83931	-2.81013
3.413	22.1042	-7.96333	6.05926	-7.7747	-11.662	0.207149	-2.4483	-2.03248	0.0932738
-2.43484	-3.60352	-5.15634	0.752846	39.7069	-22.1599	2.64447	5.22425	-4.64093	0.940514
0.0378159	-4.42003	2.96524	-3.02823	1.92499	-2.05453	-3.95037	11.4203	5.49116	-4.48478
7.1911	18.645	-11.827	4.08189	-10.386	-9.2642	-0.849042	2.66047	1.72731	-3.6241
0.291736	-1.52646	-1.44892	-1.20147	-0.450554	-6.49667	1.44686	12.7588	-3.81091	-0.410543
-2.83146	-2.17385	-2.31312	10.581	-4.72433	1.01346	-2.31837	2.60058	1.6372	-2.69166
7.19613	6.20879	-8.77559	-0.552879	-5.96001	-20.5958	20.1631	7.92021	-4.5982	-2.14879
12.8091	-3.25012	-0.846408	-5.17806	5.34975	-5.16357	3.36544	0.501493	-7.70781	1.10327
-0.568609	-5.71253	-1.89819	-3.992	1.64301	12.0154	-2.46675	-0.246198	3.69844	-2.64116
21.5511	1.41577	3.78718	-3.32025	-1.71835	-16.3915	-0.00349571	2.65758	-4.87215	-1.36613
-2.95335	2.64298	-3.43296	13.4349	-5.53153	-1.50798	-1.93208	-2.96635	5.50289	-0.105688
0.31733	-2.17547	-2.54638	-2.49524	1.75325	7.68604	-1.55889	1.25529	1.05853	-1.85732
-1.10355	1.55262	-5.89125	-0.697938	-2.26328	3.18828	-4.40471	2.6008	11.0509	-3.78902
-0.571991	-1.7182	0.0437058	0.861386	-3.40435	-7.4266	0.873328	1.65618	-1.12053	12.2023
2.026	-2.79927	-1.66219	-1.43202	1.80227	-3.9483	2.86948	8.10029	-0.165074	-2.66898
15.4059	5.2441	-2.68557	-6.35156	0.0678363	-10.7467	-0.385009	5.89483	-2.67795	-2.22969
12.91	2.1582	-2.75722	-3.65341	1.79569	-7.32151	1.97	2.12744	-6.7783	-0.059804
4.44494	13.83	-6.94126	2.40576	-8.73701	-4.9573	-1.88436	1.93067	0.753192	-2.12096
6.40838	10.5625	-7.55959	-0.355934	-5.22684	-10.6834	2.38063	0.976331	4.43457	-2.71818
11.787	-4.91035	0.868124	-2.56826	5.59612	-5.70754	2.87387	2.55065	-7.78139	-0.208024
2.53483	14.4658	-2.45368	-0.263792	-3.83906	-7.56352	-0.731303	-2.79277	3.61721	-0.335013
0.22709	-2.8426	-0.501913	-0.329783	2.74373	-10.1598	-0.153637	14.3346	-1.17905	-1.00367
-1.83602	2.56491	-2.2458	11.356	-5.95155	0.403629	-3.52746	-1.83254	2.07547	-1.33271
1.82228	0.428445	10.4795	-4.75052	-2.83522	0.636438	-0.819419	-2.71463	0.0373217	-1.27634
3.6222	22.5121	-8.07624	6.05908	-7.92601	-11.8995	0.138075	-2.68381	-1.91803	0.0810867
1.90653	-1.86902	2.90048	-2.44565	-2.69809	5.47023	-2.82662	0.19154	1.08028	-1.57943
-2.79593	-3.04602	-3.05363	-1.21618	-0.775796	10.785	-2.17003	3.09012	2.21377	-2.93548
1.44612	-2.1303	-3.95991	-5.61669	3.14169	6.74202	-1.98792	1.17479	6.11993	-2.8596
3.49284	10.8512	-7.75524	0.0615818	-6.56096	-1.2166	-1.04972	2.34301	1.12709	-2.26234
1.73401	-1.16657	-1.48475	-0.233603	0.588326	-7.464	-0.567619	13.3888	-2.02327	-1.30018
-3.10663	-0.365927	-1.20795	0.825616	-0.030999	-20.0714	25.8099	6.44277	-17.4531	-2.63171
-4.64006	-3.13288	-0.277475	-0.489317	0.0459005	9.62086	-4.62551	-0.508104	2.75337	-1.76944
-0.0134946	-5.46348	15.6904	-3.83419	-1.03364	-2.60962	-5.82862	3.5736	4.71755	-2.66285
18.4578	2.35598	1.44919	-6.40646	3.05302	-12.7191	-1.01811	1.15998	-5.73201	-1.05958
-1.87622	-1.32316	0.266687	1.09424	-2.88084	-6.4436	0.801218	0.986237	-1.15211	11.4641
-3.10711	-5.86644	1.20204	-4.36583	15.9711	-1.15042	5.51248	-9.92896	-4.99241	-1.78338
-7.9337	23.611	-8.70455	11.0802	0.647106	-18.9844	6.98636	-7.27253	2.92757	0.218613
-1.1339	-0.557261	1.91517	-1.0106	-5.11287	1.21722	-3.62415	2.08172	9.68039	-3.15524
2.37306	-1.38506	-0.857739	-2.76198	1.36888	-7.49467	-0.529462	14.2532	-2.27736	-1.52771
-1.54829	0.397942	-5.52279	0.0300536	1.58674	-2.2558	-1.91477	3.55596	10.0057	-4.16889
-1.8225	1.62013	-1.72619	0.0468221	-0.168181	-7.35365	9.97879	2.46525	-2.68992	-0.277515
-0.501991	-5.42276	-3.00202	-3.97024	1.51071	12.0908	-2.30674	0.11565	4.15619	-2.65835
3.64795	4.54105	-7.96201	1.37971	-5.38144	-11.502	17.5789	5.69276	-5.64846	-0.423847
-1.23441	-7.14594	-1.65272	1.14722	23.1768	-5.86052	7.53172	-6.53523	-8.55889	0.871155
-6.36688	-1.32108	-4.6283	1.81906	0.250097	3.72068	-3.74912	1.3331	11.2102	-2.48255
1.0042	-2.58334	-2.78055	-3.67455	8.578	3.76817	-1.51756	-1.40572	0.764305	-1.9345
-0.019496	-1.06362	5.47127	-3.06992	0.239272	0.586622	-0.253004	0.212809	0.735292	-1.83941
0.150177	-3.35061	-2.85847	-2.4918	5.45477	-4.32433	2.3445	8.8376	-0.707024	-1.40908
12.8391	-0.657318	-0.615696	-0.214916	-7.26068	-2.6262	3.14866	2.38643	-7.26027	0.192775
1.58236	-4.20586	7.65442	-3.26217	1.93193	1.81984	-4.46621	-2.12757	1.25193	-1.99155
-1.23513	-4.12715	-2.61511	-0.539393	2.08154	-1.80853	-0.389793	10.4037	-0.966012	-1.37869
5.09072	6.81705	-11.2212	3.79683	-4.5373	-22.6823	30.1907	-1.75966	-8.39818	-1.38192
-3.99338	19.6345	-11.9909	8.33432	-10.0839	-13.0039	4.95899	3.05754	-2.50068	1.98112
-0.0837217	-1.21988	-3.13762	0.752721	-1.73834	1.39667	-1.52249	1.0705	5.55877	-1.06719
3.30232	10.6178	-7.52325	0.119327	-6.60084	-1.06166	-1.18775	2.39099	1.17358	-2.27927
-2.47426	-1.67867	1.71885	2.39337	-8.61129	-7.09225	0.550653	0.428209	-0.972416	16.7158
8.69564	17.607	-10.5831	2.97671	-9.98282	-11.3424	1.8618	0.453727	0.213825	-1.23221
-3.4963	0.495341	-9.45033	-1.92792	11.4002	2.00145	2.47695	0.349925	3.09341	-2.02164
14.199	-4.76855	4.42693	-4.79695	-0.812745	-6.83224	3.35024	2.53906	-3.98729	-0.50517
3.02391	1.77333	-4.31325	2.88043	-1.52473	-19.7151	21.4928	-2.33132	-8.78816	1.90989
0.567127	-2.98196	-2.54693	-1.52097	2.03499	-3.94034	2.80475	10.6764	-0.80238	-1.58602
-5.08377	1.44351	-4.24348	1.06541	-6.12254	10.8845	1.27271	2.71823	-2.99803	-1.4531
14.1922	4.08163	-4.80753	-2.67856	1.77077	-13.4124	4.91943	0.851967	-4.4948	-0.77429
5.60035	-2.55856	-6.09378	-1.43347	1.48911	-9.36352	13.2136	-2.65802	-4.67376	0.528422
9.74392	3.09144	1.07591	-1.94604	-6.38015	-5.08391	0.447653	1.59108	-1.79894	-0.616047
6.46497	19.8103	-6.81586	4.38844	-6.35248	-6.83034	1.94374	-2.9121	-5.79143	-3.49116
-0.731349	-1.50425	-2.66479	0.778563	0.910814	-5.40168	-1.09041	10.3252	0.889026	-1.58054
-7.82709	-0.591877	-5.90088	-0.800267	0.103422	1.96165	-2.95132	2.56973	13.5593	-2.2123
4.30785	13.6537	-3.58057	4.86414	-5.24794	-6.79702	-1.19732	-3.37207	-1.65541	-0.505177
5.941	19.6156	-6.61474	4.22467	-6.99336	-6.08793	1.92953	-2.69062	-6.08827	-3.6425
-3.15613	-1.19635	0.512783	-0.271611	-2.0058	2.81305	-5.99576	0.740054	10.6848	-3.72125
-4.79572	-3.78067	10.5818	1.14652	-14.7585	-9.22146	-0.308069	1.03179	1.91002	17.2881
4.03503	-4.46635	-2.11488	-4.19185	13.991	-4.08435	0.591536	1.79143	-3.73429	-2.30465
3.71515	1.21693	-5.06966	-0.417126	-1.166	-6.63484	0.808941	10.9371	-0.804696	-1.61613
-1.50177	-1.12503	-0.915887	-2.33888	-0.527296	7.3504	-2.01559	0.00917847	5.08383	-3.42138
-3.57579	-1.87042	-2.66495	-0.74314	-2.11976	-1.68385	9.38191	4.65028	-1.19504	-2.62931
-7.54334	-3.69095	-1.19659	1.6453	19.0372	-6.09335	4.63847	1.5144	-2.02242	-2.14747
-1.9057	-3.30128	-6.4635	-2.59359	-0.762999	5.60159	-1.73563	9.05147	4.12772	-2.91222
-2.19141	4.49716	-9.81381	-1.86826	-1.56713	1.64945	0.716217	-0.375759	16.4029	-4.69662
6.12292	20.8351	-6.78721	4.26408	-7.59342	-6.89489	2.54651	-2.63994	-6.2539	-4.36411
-4.11094	-6.46524	-0.763541	-2.46871	9.15327	5.62992	-2.01003	-1.53684	4.38491	-2.48682
2.38804	-3.43913	-4.56549	-0.441457	21.8529	-7.68161	3.4786	2.83673	-9.78501	0.871299
2.74926	16.1312	-3.066	-2.15742	-4.16955	-6.65446	-0.977807	-2.53936	4.06091	-0.401483
-2.96124	-5.43161	-4.63222	0.306814	-5.36565	3.08388	-1.18966	6.01544	13.2307	-3.69205
10.6173	-0.429208	-2.30989	-3.90807	2.81858	-1.92477	-0.624531	4.11962	-4.07012	-2.13102
-2.62277	1.07915	-3.71903	-1.27494	-2.57395	1.5524	-2.85665	2.12581	12.2409	-3.27786
0.311683	-1.14661	-3.39141	0.100221	0.241507	-5.02853	0.745973	11.5183	-0.197521	-1.81998
-0.985114	-0.488828	2.44179	-1.73798	-3.73914	-4.43149	0.945716	-1.32166	-1.41285	11.353
-3.256	-2.31377	2.15066	1.63555	-8.28767	-5.40113	1.12912	1.08637	-2.13449	16.1922
-3.25605	-2.31373	2.15049	1.63572	-8.28776	-5.40124	1.12918	1.08639	-2.13452	16.1923
3.50254	1.22243	-5.27771	-0.408817	-1.11997	-6.11204	0.864404	10.5477	-0.504637	-1.57344
1.96933	-0.722642	-2.45878	0.0842633	0.303397	-8.02195	-0.380437	13.1544	-2.51909	-0.81354
3.50392	-3.84228	-2.91362	-4.07739	14.0423	-4.0462	0.549977	1.66682	-2.80176	-2.4856
3.5071	10.1275	-7.78592	0.0473196	-7.3556	0.0162603	-2.74505	2.72363	3.34248	-2.70252
1.75865	-0.306688	-3.3286	-0.184477	0.613017	-6.75838	-0.104961	13.274	-2.2582	-1.00668
0.327322	-2.55939	-3.91576	-0.56304	0.2678	-4.36526	3.19151	11.7196	1.3065	-2.2821
4.33656	4.21511	-7.438	0.951291	-5.21063	-11.3066	16.6685	5.23709	-5.75342	-0.141826
-1.804	2.58907	-2.21923	11.3539	-5.93781	0.332052	-3.5177	-1.86594	2.06558	-1.30208
-3.06171	-2.83951	-0.712512	-3.71331	-0.687573	10.1276	-2.73789	-0.280225	4.99977	-2.9448
-2.41797	-0.0916401	-7.16309	-2.35263	1.96946	9.66422	-4.36983	0.893747	5.03349	-2.76635
3.68285	10.4522	-6.62179	0.0466413	-6.97136	-1.01221	-1.88573	1.77527	1.89897	-2.44186
14.1201	1.03756	0.0290721	-3.94178	1.59585	-9.38115	-1.63303	3.0951	-3.33995	-1.1797
-5.25492	-0.892958	-3.32921	-2.84147	1.89317	6.91656	-1.8248	-1.2612	10.4183	-2.94634
-5.21735	-1.29318	1.39	-3.25938	-2.44071	4.6356	-2.75072	2.85564	10.1157	-3.55251
1.52891	-5.60215	-3.6436	3.53956	6.50925	-14.571	23.0714	-3.47511	-14.7619	0.437273
-4.54507	-3.42832	-1.4539	2.34628	29.136	-14.0962	0.169225	2.34704	-3.18431	-0.189151
7.03215	20.2416	-5.86025	0.737041	-6.29503	-9.54913	1.33424	-3.20126	-3.29892	-0.75401
19.1557	6.23657	-8.06003	-3.40993	0.433186	-20.4066	6.27695	2.68525	-3.77213	0.0202055
-0.473776	-6.72467	12.2231	1.08877	0.673899	-3.83168	-0.0635324	-0.657653	-1.51564	-0.518659
-7.37262	-2.99845	-1.53781	-0.21653	-4.10836	2.20123	-6.53655	6.66072	15.537	-4.043
-1.11016	0.155836	-2.66025	1.52923	-1.84025	-5.49092	-1.01962	11.0446	0.547636	-1.47755
2.91115	23.2722	-6.02542	3.34043	-7.73372	-14.254	0.295884	-4.03764	5.18635	0.73995
-2.47575	4.56171	-10.3503	-1.89151	-1.04254	2.1591	0.808138	-0.777631	16.5031	-4.80314
-0.0878374	-1.50382	-1.84832	-0.378798	1.26046	-9.72254	0.321025	15.2556	-0.380857	-1.59688
-3.22135	-1.25404	0.457128	-0.117799	-2.60922	2.49614	-6.54602	1.59503	11.4373	-3.87455
-5.60212	-1.55969	-4.0023	1.1657	14.4293	-4.19295	3.6567	3.73733	-0.797065	-2.42357
-4.65193	0.453729	-4.6744	-1.4837	11.9054	-5.39763	4.09412	5.93023	1.28657	-2.0188
3.32801	27.7389	-9.00092	6.00171	-9.85457	-14.6164	-0.0810351	-4.2591	-0.376307	0.904248
-0.00482439	-2.98935	-7.06089	-1.4976	-0.546096	4.7388	-2.18318	9.57228	3.13956	-3.76828
8.56632	17.578	-11.4409	-1.53981	-1.28417	-13.1196	4.74221	-4.52506	0.620199	-1.02058
20.0186	-3.3644	4.37259	-6.39755	1.21393	-8.99188	2.08884	3.05671	-10.2121	0.394397
8.37323	15.2595	-10.8061	4.01637	-1.85959	-12.7703	5.72775	2.98103	-6.18765	-3.14793
-6.39001	-1.46732	-4.56372	1.59003	0.19506	3.95643	-3.75315	1.42617	11.4462	-2.57109
-0.581591	-1.5681	-2.23662	-0.649715	1.6385	-8.26735	0.70696	14.7315	-1.02453	-1.25893
0.730143	-3.24283	0.293859	-1.08508	14.53	-1.14824	-0.465319	-3.84181	-1.80294	-0.228315
-5.96566	-4.81896	-4.54156	-0.402313	13.0611	-0.664462	-0.747668	-1.23316	6.80973	-1.63467
3.23041	-4.9407	-3.41836	-5.2276	20.6406	-5.59916	5.05713	-7.94594	-6.43113	1.00361
-7.21946	21.5121	-8.34618	9.77809	0.874355	-17.5961	8.01858	-7.13704	1.64425	0.410025
-3.71646	-2.67872	-3.95002	-1.87945	2.0106	3.01078	-2.79414	3.33868	9.69233	-3.15352
-5.64837	-9.11024	-9.30936	6.2974	50.5662	-16.8774	4.24404	0.0143766	-11.219	-1.36956
1.88956	-5.91865	0.120474	1.36413	0.0976532	-8.06754	11.0593	0.764541	-1.01456	-0.673467
-2.15827	2.53765	-2.25262	12.1883	-6.27203	0.167512	-3.39302	-1.71592	1.93437	-1.38685
-1.69533	-0.901352	-3.333	10.0963	0.915453	0.0915288	1.16791	-1.98631	-0.909334	-1.25214
6.32542	1.73588	-4.46933	1.36921	4.75332	-12.5628	15.503	-6.70198	-8.18963	0.291194
0.295384	-8.3271	0.368482	-6.99817	18.1141	-3.61561	3.485	-2.15415	-4.23092	-0.270843
-0.788563	13.3388	-6.07559	2.53011	-5.00571	-9.93887	5.4588	3.506	-0.642536	-1.6742
-6.83778	-3.16652	0.88184	-1.13084	0.0205711	3.97493	-2.91895	2.82756	11.3304	-4.41413
0.534817	-3.2597	0.423542	-1.13768	15.1204	-1.84303	-0.470703	-3.50389	-2.00313	-0.140518
-5.53765	-9.11517	-9.28272	6.22116	50.5562	-16.8583	4.22684	0.135875	-11.2657	-1.37745
1.62068	-2.85806	-2.30686	-1.82232	2.24181	-7.36249	1.29169	12.5812	-3.88178	-0.363834
1.47813	-6.13612	0.297837	9.1331	-3.56379	2.65153	0.379069	-0.709259	-1.42732	-0.373242
0.624067	-3.46922	-5.69801	-4.89401	22.2843	-9.15463	2.90991	10.7944	-6.29446	-1.07887
5.85392	10.9504	-8.53115	-0.171843	-4.76286	-11.3148	4.34415	0.57978	3.56167	-2.30933
-1.26235	-2.06659	-3.23353	-2.56167	1.89442	12.2245	-1.05244	-3.18571	3.74836	-3.52198
4.54011	0.629522	-4.48305	1.51078	-3.66587	-8.59435	11.0384	0.914074	-0.285391	-1.65074
-0.5251	-5.81297	-2.48921	-3.81421	0.976788	11.2921	-2.58088	0.657752	4.60148	-2.53297
-0.267799	-2.76385	-1.63249	-2.46243	1.82146	8.47825	-1.68465	-0.520126	1.94919	-1.8827
4.84659	0.0811281	-1.35151	0.080897	1.44565	-16.2718	-0.157501	15.3668	-1.66382	-0.786124
9.10463	16.133	-4.12663	-1.42662	-0.438746	-14.9745	2.15599	-0.666272	-2.75426	-0.13763
11.9129	7.39307	-4.68407	-0.111808	-5.62213	-10.3985	5.52743	0.75267	-3.55482	-0.41187
-4.79579	-3.78057	10.5819	1.14655	-14.7585	-9.22156	-0.308191	1.03192	1.91031	17.288
2.95593	23.2228	-6.09178	3.30406	-7.94564	-14.2385	0.461848	-4.06833	5.26001	0.842077
-0.38822	-2.15044	-0.0982044	-2.23008	-0.750993	2.64581	-2.40586	0.849933	8.04575	-2.97119
-7.67481	0.0369929	-4.04663	1.89108	-3.16134	-8.29916	-5.29279	5.43848	21.085	-2.99382
0.696009	-4.49004	-0.344326	-3.28926	-1.75853	7.48358	-1.20856	2.59686	1.74235	-2.87694
-7.7521	23.2151	-8.58241	10.3574	0.88315	-18.5697	7.23594	-7.08608	2.81759	0.277212
0.593076	12.9732	-2.35271	4.03351	-5.65015	-5.94425	-2.63045	-2.81324	4.32637	-0.37174
-0.129658	-0.394147	1.48469	-4.30433	-5.56765	1.28049	-2.59713	10.7006	4.99841	-4.24693
-2.47416	-1.67879	1.71901	2.39338	-8.61143	-7.09222	0.550705	0.428281	-0.972433	16.7159
-3.78516	-1.39066	1.85281	2.65945	-7.04922	-6.64334	-0.220416	1.09024	-0.660263	15.0105
-0.764088	2.14214	12.4	-5.19543	-4.27624	2.07333	-3.2647	-2.84039	3.29936	-2.52112
-1.22942	-0.240733	1.41797	-1.40371	-2.94931	-4.48185	1.26628	-0.989029	-1.21106	10.433
0.268995	0.145778	0.748577	-0.186064	-5.60544	-2.25176	-3.69364	4.28575	9.96124	-2.37656
-6.04027	-1.13831	-3.51948	0.282852	12.9197	-3.09308	4.26372	3.25683	0.214873	-2.35598
-3.95472	-0.146185	-3.12552	-0.183938	-1.0637	3.94038	-4.3516	0.677877	9.34514	-1.85843
-1.63764	-2.81878	-4.56136	0.103989	35.6673	-20.9658	2.58605	4.46831	-4.4685	1.99845
2.76553	-3.30924	0.258017	-2.61834	2.21362	-13.5728	1.55664	16.6977	-3.25222	0.395643
2.59027	-2.81285	0.980104	15.4114	-6.68241	-10.5745	2.92369	-1.22294	6.98941	-0.756041
6.46239	15.2087	-9.05569	4.76753	-5.20979	-11.648	4.26788	3.67511	-3.02081	-4.88812
2.52835	6.95689	-2.66182	2.98324	-3.03915	-15.9452	2.80079	-2.36609	20.2959	-1.43557
1.13049	0.170924	-4.21442	-0.0244401	0.73579	-5.56507	-0.185364	12.6423	-2.12979	-0.881789
0.646437	-0.599468	1.42195	-3.93844	-7.05497	0.208005	-1.97168	11.8674	4.19879	-3.36894
-4.47765	-0.635546	-3.50393	-2.16081	12.5095	-5.60087	3.996	6.09295	0.907678	-1.43727
17.0139	-0.958506	5.83117	-4.43928	-2.44557	-8.59782	-1.61416	1.23547	-3.68093	-1.1837
-2.57689	-3.19691	0.488106	-0.586773	-0.363489	5.65981	-0.837714	1.9648	3.97939	-3.13127
-4.49301	-3.42257	-6.7789	1.13215	24.8056	-9.76422	3.97968	6.13709	-2.55118	-2.10135
-2.89889	-1.95466	-6.17819	3.03867	16.0832	1.93389	5.87183	-5.32836	-5.15798	-2.46322
0.0076888	-0.89165	-0.13251	-1.54461	-3.23217	0.989925	-0.377682	4.00312	0.364331	1.08947
4.25307	11.7306	-6.01738	1.36949	-6.7134	-2.62723	1.18806	-0.173111	-2.03694	-1.63497
-4.33152	0.27838	-3.50092	11.8042	-5.2319	-5.27992	1.29059	6.10901	-2.58428	-0.393825
-1.23867	-3.44316	2.26068	-2.12181	-0.49719	9.3922	-2.79232	-2.8779	4.40003	-3.33322
-2.59599	-1.23995	-4.72687	-1.79734	1.28651	8.56296	-4.31852	1.10785	5.37962	-2.44406
-4.79552	-3.78056	10.5819	1.14652	-14.7587	-9.22172	-0.308129	1.03176	1.91014	17.2881
1.522	-3.97539	9.75914	-1.31357	1.6249	-5.39416	2.34419	-1.28849	-3.93601	0.927663
-2.67435	-3.03057	-3.32604	-1.02149	-0.737343	10.9943	-2.0527	2.73559	2.00801	-2.74147
11.8081	-5.07697	1.13182	-8.2549	6.17279	-8.43216	1.73881	4.89758	-1.28309	-0.847717
-6.12664	-2.66432	-6.36312	0.179437	4.26755	10.7942	-0.727331	2.05829	6.32485	-5.15069
2.84629	-2.52544	-1.56045	-2.23035	-2.05997	-2.11633	-2.33982	8.76508	3.78633	-3.13949
6.81189	20.0273	-5.11815	0.683766	-6.20638	-9.77424	1.04054	-3.32998	-3.24015	-0.876588
14.4361	-4.14633	3.38037	-4.57624	3.93402	-8.47617	-2.26641	6.36355	-7.21562	-0.997805
4.10756	13.505	-3.55876	3.44532	-5.89251	-4.98844	-2.03161	-2.16957	-0.907017	-1.50558
-1.17996	-7.09919	-1.61881	1.16871	22.9646	-6.0629	7.39057	-6.43948	-8.34359	0.809004
-1.60128	-2.84038	-0.18337	-1.82762	7.84954	2.03481	-1.89237	2.75448	-0.0162073	-1.74999
7.34465	18.8727	-12.0236	4.13435	-10.3051	-9.55087	-0.4971	2.48964	1.52759	-3.7123
8.36164	17.3839	-10.308	3.48993	-8.31839	-9.78164	2.34554	-1.67625	-1.58348	-2.4619
0.364865	-2.76187	0.0126738	-0.358324	2.63854	-10.7703	-0.20129	14.5342	-1.12506	-1.20859
4.70697	15.7349	-2.15558	-3.11517	-4.36361	-6.91833	-1.59546	-1.15086	5.81052	-2.26704
9.95959	3.81742	-9.8034	-0.0586101	-0.455939	-5.75237	6.94471	1.54592	-5.23632	-2.10277
18.5266	5.85682	-7.38566	-3.48022	0.750741	-19.5701	6.08439	2.00629	-3.83365	0.062971
-3.34791	-2.05792	-6.97918	-2.43144	15.0122	-4.64669	-1.30326	1.00681	6.50512	-2.96018
-7.78065	-2.25337	-1.17954	2.00681	-2.49677	0.0970162	-6.64332	4.11448	16.5189	-3.59948
10.1984	-4.94592	17.2419	-5.18009	-0.578015	-8.87386	-3.89854	1.22168	-1.76167	-2.56617
-3.17928	-1.27716	-2.36625	-2.37075	0.755255	4.89161	-1.63334	-0.876331	8.64182	-2.81644
-0.494918	13.8802	-6.21346	3.04919	-4.97149	-10.1525	4.1442	3.16294	-0.0678015	-1.49166
15.0063	4.25853	-7.35458	-3.13886	-1.38314	-9.71823	6.20168	4.48881	-6.24746	0.70121
0.055507	-2.73422	-2.62322	-2.68705	8.96096	-2.23979	3.87936	2.41058	-2.45531	-1.68902
-1.78918	-4.33471	0.613969	-0.436872	16.2617	0.167627	0.209478	-5.31969	-2.48575	0.207328
1.53801	-1.04771	-1.73567	0.649799	0.374465	-8.64367	-0.0767166	13.8064	-3.65212	-1.06378
0.0448656	-2.22882	2.27555	-2.14393	-4.32911	-2.22579	1.19141	-0.477248	-3.14641	10.8725
2.03873	17.8864	-5.27012	3.63193	-4.32997	-12.2318	-0.278501	-2.54814	4.28048	-0.28099
1.88352	-2.51918	11.3218	-3.42591	-5.96665	-0.776344	-2.52136	-0.83757	2.59474	2.85102
-1.38332	-4.3796	16.2897	-3.32894	-1.39524	-1.85004	-5.41812	1.80067	4.36788	-3.08303
4.45108	-2.47377	0.299721	-0.615513	1.81988	-14.1847	-1.24655	16.5806	-2.06993	-1.73162
-2.50739	0.339396	-3.37644	-1.13986	-2.43199	-0.0507997	1.82638	0.972275	11.1637	-2.56389
3.95032	19.3342	-6.8012	4.78244	-8.93988	-11.2567	2.30101	-2.49418	-1.56687	-0.14904
0.719465	-3.85797	-1.35061	-1.04821	6.02496	-2.24348	2.63154	2.72872	-2.14848	-1.28469
0.956364	23.8007	-5.48006	-1.51592	-6.66027	-16.4285	1.59283	-0.463659	10.2074	-1.14115
-5.30861	-1.90122	-7.36274	-0.837398	1.75748	-10.6719	4.6422	17.6739	3.20434	0.636777
-4.31094	-2.0837	2.5299	1.64647	-6.82498	-5.14115	0.729466	1.33693	-1.56612	14.3223
1.80798	17.4568	-3.85419	2.60729	-5.32155	-9.55255	-0.320288	-2.66491	2.88935	-0.704143
-1.59874	-5.30801	0.672733	-0.953072	10.8769	1.01229	-3.27038	1.61346	-0.35186	-0.752928
-7.70726	22.9623	-8.64994	10.2794	0.91898	-18.5113	7.40901	-7.04136	2.69334	0.375888
0.701784	-2.81209	-0.0846184	-0.0449979	1.51766	-10.2677	-0.700224	16.3647	-0.804027	-1.87049
4.85455	-0.988874	-1.56888	-1.25574	-0.434503	-8.57923	-0.0923025	13.2417	-3.13595	-1.45148
-0.988249	-3.42788	1.00734	-2.60796	-0.0433598	10.7137	-2.28641	-2.31026	3.03261	-3.49773
-1.86751	-3.84994	-1.88773	0.508935	23.6111	-5.23093	-0.859065	-3.49285	-2.52844	0.508351
-5.38672	0.652416	-3.7431	1.74119	-6.86095	-3.5887	-7.37657	7.97642	19.4957	-4.49469
1.85709	-3.40588	-5.88517	-0.10523	23.6551	-9.30887	3.24479	5.44217	-9.37099	0.437018
7.98028	17.6574	-11.5732	-1.58114	-0.762248	-13.0663	5.08026	-4.96262	0.989679	-1.08459
-1.69691	1.26703	-0.756839	0.793032	-4.98174	-0.779451	-3.67253	-0.0188956	14.5024	-2.98194
0.0717777	1.05565	-3.24782	0.0586394	-1.52739	-5.82407	-0.57295	11.1752	0.96397	-2.33607
9.99833	-8.09223	5.54375	-6.16851	-7.21419	-1.68042	0.845171	11.64	-4.43178	3.72548
2.56084	4.02367	-10.4787	-1.22011	-2.67836	-7.48529	11.5036	7.18192	2.81912	-1.19395
13.841	5.68925	-2.55547	-6.10253	-0.409937	-10.8305	-0.234102	6.18167	-1.35373	-2.43852
0.533553	-1.3064	-1.88932	-1.18186	-0.644343	-6.67086	1.46209	12.8528	-3.64172	-0.6323
2.16368	-1.80679	-6.70033	-0.00985432	-3.8106	1.46709	4.73503	3.0976	3.82213	-2.34411
-7.80435	-0.803764	-4.5925	2.38137	3.04678	-2.51122	-2.88166	0.770701	14.0428	-1.65915
3.0128	-4.85707	-3.38772	-5.32934	20.8395	-5.82056	3.68899	-5.78143	-6.30915	0.877414
-0.984977	-0.488929	2.44189	-1.73801	-3.73912	-4.43156	0.945697	-1.32166	-1.41296	11.3531
3.70416	-2.70649	-4.39824	-2.91262	9.69549	0.390042	-1.94736	0.87321	-2.23533	-1.15502
3.24695	17.5104	-3.09232	-2.26264	-4.22913	-8.924	-0.766888	-2.60287	6.41252	-0.883639
-0.103952	-2.02819	-2.31948	-2.38065	1.92528	7.09062	-1.76075	1.07315	1.98754	-1.81131
-5.24476	1.64909	2.58882	0.372679	-3.73061	8.03874	-4.21834	0.25597	0.543959	-2.03192
-2.60022	-5.21184	-0.592683	-2.50821	11.0626	0.344594	-1.80067	0.666281	1.01942	-2.24122
2.34836	-1.47733	-0.36311	-2.70271	1.10041	-7.57491	-0.611007	14.1519	-2.5897	-1.40893
-1.2561	-0.410078	-4.26725	-2.6988	2.01917	6.13747	-3.18494	0.334756	2.5092	-1.60846
4.5008	13.1666	-3.25431	4.12675	-4.78354	-6.62134	-1.34443	-3.37078	-1.09437	-0.642768
-2.89393	0.418172	0.229776	-1.15073	-4.75499	1.59133	-0.969288	6.92357	0.012076	-0.0359027
1.20307	-3.82193	-2.68081	12.6521	-4.52093	-0.069039	0.233161	-3.29725	1.0479	0.0999514
-1.80805	0.992934	5.12698	-2.93995	-4.98502	1.06444	-5.90107	-0.486828	10.4055	-3.05908
7.81025	18.7389	-11.5492	3.7439	-10.0865	-10.1307	-0.320896	1.97915	1.58474	-3.3474
6.09574	20.3547	-6.89599	4.17826	-7.33423	-6.40506	2.28958	-2.75309	-6.33214	-3.98954
0.944475	23.8249	-5.42112	-1.67205	-6.65276	-16.4871	1.58151	-0.373779	10.3481	-1.20159
8.5198	20.14	-6.20349	0.513825	-7.55439	-10.6842	1.14331	-3.09877	-1.90471	-1.29807
-0.423539	-1.35548	-0.932266	-2.86224	0.95516	10.9643	-0.513901	-2.15372	0.0806886	-3.15887
8.25891	17.765	-11.1285	4.72556	-4.5344	-14.1926	5.39443	3.96177	-3.97827	-5.05896
-3.25606	-2.31376	2.1505	1.6356	-8.28763	-5.40115	1.1292	1.08645	-2.13457	16.1923
12.5573	-5.10266	16.0105	-7.45431	-1.72337	-9.52615	-2.1461	2.73775	-0.975426	-2.966
-4.06507	-0.247533	-7.3407	-1.40683	1.26695	3.44606	-1.78293	1.15288	13.3701	-4.33442
18.4411	2.40922	0.59174	-6.46195	3.33512	-12.4754	-1.00578	2.18414	-5.65342	-1.3355
1.27003	1.02945	-5.17898	-1.34444	-5.94941	-1.82368	2.37963	11.1815	1.70577	-2.57575
3.74155	-0.583916	-0.205015	-2.04273	-1.43581	-3.71459	-1.36685	10.9526	-2.07171	-2.79172
-2.60078	0.200567	-1.94195	3.81117	-4.1886	-22.5204	25.3359	-4.58983	-6.53306	2.17433
4.01396	4.47077	-7.83606	1.28474	-5.3188	-11.4663	17.3337	5.37396	-5.58521	-0.388545
-2.04586	-3.65509	-0.940593	-2.21334	0.706261	7.13435	-2.36189	0.80602	1.33275	-0.995717
0.742662	-0.941005	-2.77285	-0.282308	1.5481	-10.1216	-1.02001	14.9038	-0.252346	-0.851541
-0.544165	1.16646	-7.1205	-0.400097	-1.35969	4.80312	-4.09039	1.72666	10.0735	-3.58525
15.6296	1.79857	3.2144	-5.95387	1.71703	-10.7323	-1.79278	-0.112238	-3.78289	-1.15972
-1.08807	-1.82309	-2.87446	0.750464	1.17257	-4.91826	-1.02556	10.5648	0.867268	-1.69626
0.934559	-0.285604	-5.54091	2.62766	7.77843	-3.42181	1.48395	0.35262	-1.34902	0.525291
-5.7017	-9.05584	-9.39854	6.33896	50.5552	-17.1641	4.07953	0.18043	-10.9197	-1.43509
1.66454	-1.60642	-6.01241	-2.64583	0.870833	7.47778	-2.00141	1.86845	2.22824	-2.63243
4.10909	5.84708	-6.15697	12.5799	-5.99113	-5.20792	3.08026	-3.69675	-6.10842	-1.02271
0.309492	-2.42958	-0.303967	-1.85206	6.12304	-0.634876	0.21583	-1.55139	-1.06705	-0.0330462
8.73447	-0.976625	5.58012	-5.73212	-0.228894	-4.50159	-1.73594	0.354362	-2.30145	0.208536
5.63114	-2.95471	10.9532	-5.96198	-0.137506	-5.7442	-0.441757	0.981069	0.616486	-0.623166
0.15685	-1.41706	-2.00008	-0.195655	1.11718	-9.99812	0.273028	15.1862	-0.266483	-1.63407
-0.341317	-1.25964	-2.46901	0.567101	0.995817	-4.35019	-0.893405	9.52245	0.0387382	-1.8868
-3.93079	-3.82191	-6.10891	0.134851	23.5263	-7.89666	3.37787	5.90611	-2.08298	-1.94195
-1.38005	-3.99538	-0.878798	-1.03467	9.67918	1.54144	-0.573418	1.39853	-1.29762	-1.67185
-4.41376	-2.42998	-8.6209	2.07577	26.5273	-12.4142	4.98041	6.80631	-3.83467	-2.01948
-1.54688	2.77992	-1.59613	8.98698	-5.15277	1.20232	-3.95638	-1.52473	1.5673	-1.55744
-1.20193	0.159427	-2.86923	1.64588	-1.30495	-6.50546	-0.619427	11.8248	0.0412722	-1.46587
9.65936	16.9941	-10.9206	-2.08847	0.6617	-14.1864	4.38884	-4.49961	0.108364	-1.04716
2.09381	12.545	-4.10109	8.64089	-6.48216	-6.05286	-2.0577	-2.61578	-0.749107	-0.978482
-3.26055	-3.59186	-1.36544	1.39755	-0.397197	9.01888	-3.94183	-0.0153429	3.40227	-1.65254
2.69446	4.61955	-6.23962	-1.03846	-0.969886	-2.6871	-0.841962	7.34581	0.0929274	-1.4733
12.5741	0.954644	0.491736	-3.79817	1.27853	-7.88996	-1.84492	2.59109	-3.16828	-0.952008
0.383584	-3.16839	-5.18345	-1.45963	-0.401064	7.85619	-2.70666	3.9759	3.62934	-2.08641
-0.421203	1.46235	12.3082	-4.81665	-3.53731	1.44644	-3.45434	-2.33362	3.15674	-2.48066
-1.51869	1.3436	-0.812706	0.589905	-4.73336	-0.306229	-3.45689	-0.444879	13.8168	-2.84343
-2.64848	-3.53269	-2.06919	10.7143	-4.35416	0.63454	-2.25888	3.22238	2.14311	-3.06569
1.34757	-1.86002	-3.45036	-1.05648	-1.88574	-4.33043	3.14429	13.2681	1.28095	-2.42578
3.2731	14.8401	-4.30266	6.73588	-6.83376	-6.03492	-1.37203	-3.80793	-1.9215	-0.0823453
-5.36499	-0.631413	-2.93423	-2.74956	1.56723	5.99672	-1.58634	-0.901725	10.6847	-3.28901
9.21857	18.3897	-12.7211	4.20888	-8.82103	-10.0301	3.31534	-1.31553	-1.97236	-2.57667
-0.656348	-3.90406	-0.939525	-1.50307	9.10793	1.46092	-0.569678	1.87231	-1.63925	-1.29142
-0.57207	-1.71815	0.0436651	0.861411	-3.40438	-7.42658	0.873324	1.6562	-1.12055	12.2023
1.93044	1.82597	-1.77371	-1.46609	-3.84115	-6.50622	-3.91019	13.9531	2.12505	-1.8332
-1.84402	3.88949	-2.79711	13.1652	-6.52882	-0.221318	-3.12958	-4.46196	1.9932	0.0515761
-4.43103	-6.14123	-1.6287	-2.32322	9.23822	5.25768	-1.88572	-1.42726	5.16365	-2.50373
0.447901	-4.9708	-5.72695	-2.87208	25.8325	-6.82793	1.81742	6.03686	-6.93178	-0.563551
19.7901	-0.874851	1.75375	-4.36967	-0.103674	-11.6081	2.58288	4.06807	-9.86856	0.501141
3.93834	-4.33522	-3.26407	-5.64109	20.303	-6.94913	4.15463	-5.48566	-6.27362	1.03859
4.00938	-2.39455	-5.48613	2.5707	3.52014	-14.1371	21.8788	-3.3457	-12.0076	1.05244
4.02033	-4.26135	-3.33627	-4.95537	19.0668	-4.37474	3.39991	-6.02599	-6.66463	0.714917
-1.88263	-4.33405	0.753482	-0.379511	16.0899	0.100857	0.307876	-5.39239	-2.48471	0.184723
16.7988	-1.94324	5.86575	-4.38866	-0.829825	-10.9766	-2.07968	0.543736	-1.69175	-1.42475
0.919295	8.26271	-5.12082	11.9729	-16.081	-22.1291	25.4373	-2.25626	-13.1309	-1.05176
-2.69333	-0.795643	-2.64719	9.77709	-4.5293	1.20391	-2.35384	1.93191	1.68935	-2.4626
-1.3283	4.4563	-3.10787	13.5986	-6.88427	-1.16063	-2.84112	-4.67991	1.6239	0.253039
-0.645797	0.491047	-6.25014	-2.37188	0.416748	5.29843	-2.41579	0.37231	8.53607	-2.8735
-2.99201	1.99896	-3.96362	1.71288	-7.0095	-1.58381	-6.09152	6.10499	13.4181	-2.91886
15.9224	-2.9363	3.31453	-5.2056	0.514242	-9.25634	-1.47249	4.54054	-5.65884	-0.869364
-4.07027	19.5691	-12.309	8.79781	-10.974	-14.2766	6.53422	4.13351	-2.84877	2.08091
19.1035	2.98388	-1.94225	-6.8047	1.35161	-10.3255	-1.08323	4.56911	-5.69013	-1.40512
-0.758257	-1.49097	-2.55487	-0.6098	1.77074	-7.70702	0.687292	14.4756	-1.01288	-1.17848
-3.03402	0.0890038	-4.6929	4.90242	0.563789	2.19424	-3.73725	-1.80676	7.94874	-1.29074
2.87966	23.3061	-6.00259	3.36536	-7.68751	-14.2367	0.221566	-4.04904	5.18145	0.722831
-2.21536	-0.304121	-6.74508	-2.44874	2.39728	9.35092	-4.36591	0.827783	4.82637	-2.86201
-0.52007	-0.72317	-4.93944	18.2313	-8.54845	-3.8925	1.58908	-0.197579	-0.645302	-0.219954
3.19411	-4.74059	-3.42264	-5.47523	20.8192	-5.93204	3.71904	-5.54849	-6.43007	0.87746
-2.37671	-6.32662	-0.237994	-4.16964	17.6254	-3.12993	8.12657	-9.85422	-6.65106	-1.35838
-2.03417	-2.21366	-4.44439	-3.70641	-0.141771	10.4489	-1.63113	0.340285	6.20485	-2.60441
5.37302	21.921	-3.41315	-1.72422	-7.58431	-9.35587	0.889541	-2.71459	3.34184	-4.17519
-1.25141	1.27932	-0.786437	0.480734	-4.52084	-0.181857	-3.32908	-0.557215	13.4239	-2.81423
0.182706	-8.02929	-0.230871	-8.03451	20.303	-7.69483	6.61186	-0.910222	-5.0833	-0.0569332
-5.33729	-2.78989	-3.7724	-1.70156	0.476178	5.69997	-3.30496	1.45451	11.1229	-2.85725
3.12532	8.72325	-2.88951	2.35825	-3.31239	-17.8468	3.69084	-2.52085	21.2136	-1.5741
-6.24169	-3.45146	0.358859	-0.772882	0.912377	4.90525	-2.13388	1.78767	8.94889	-4.20684
3.95824	-4.31131	-3.19944	-5.64854	20.3211	-7.00746	4.0866	-5.39883	-6.25803	1.01949
-0.18967	-1.52132	-3.4375	1.29841	-0.800127	-3.56926	-0.342281	9.91788	-1.40656	-0.693195
7.44245	13.5743	-9.45428	3.99406	-2.42651	-10.8124	4.67914	3.06751	-5.38811	-3.05188
-1.18845	-1.94596	-2.93004	-3.72087	10.7996	-1.21801	-1.24511	-1.63338	7.43596	-1.82769
0.354374	0.045287	-6.76403	-3.34992	25.9161	-12.9973	-0.402233	7.78307	-1.96339	-2.14418
4.26353	-1.57138	-0.973127	-0.82167	1.83805	-11.8474	-0.932925	15.2203	-2.94787	-1.17466
-2.49278	-5.71396	-0.800407	0.452838	1.99036	8.07216	-3.24917	-1.12816	5.67338	-1.62536
7.44446	10.4075	-9.90926	8.62802	-8.88682	-22.9989	23.3242	-0.850034	-4.45147	-1.4364
-1.54283	-3.60485	-2.76869	-0.398977	1.63959	-0.675113	-0.566444	9.54825	-0.801871	-1.30322
2.00146	-3.94526	-2.86847	-2.29631	17.8197	-5.0941	2.78652	4.52376	-7.4494	0.321491
-2.16905	-2.17306	-1.14259	0.127803	-0.383259	7.31194	-3.57944	0.424148	3.92642	-1.99569
2.83281	-2.33765	-1.70731	-1.94118	2.93838	-11.7318	1.42986	13.8875	-1.56777	-0.205017
-1.21326	1.44382	-5.39041	-1.5875	-2.48229	2.63392	-4.00907	2.77279	11.2515	-3.73128
6.78155	-3.70032	6.58303	-5.22016	1.22678	0.433773	-2.14506	-1.5625	-1.19242	0.201621
0.848125	-2.935	3.28068	-2.49648	-5.1229	-1.56179	0.950078	-0.660119	-3.98327	11.9462
15.6564	-3.85488	1.66409	-6.16799	3.58866	-6.87278	2.25856	3.73485	-7.11404	0.125414
3.32963	14.9519	-4.30808	6.66294	-6.85876	-6.12743	-1.40789	-3.79569	-1.89591	-0.0814386
7.29331	20.2054	-6.4016	0.801613	-6.66306	-8.98475	1.39606	-3.21898	-3.21984	-0.679213
3.20528	-3.24591	8.19102	-5.00398	-0.137607	-0.143117	-3.40067	-0.9069	2.14297	-2.26102
-2.51442	0.234617	-3.52539	-1.20393	-2.12345	0.414136	1.65669	0.848796	10.8106	-2.62943
-0.490658	-2.65195	-1.26691	-2.42214	1.59378	8.01	-1.83938	-0.520418	2.55855	-1.95179
0.116307	-1.70664	-0.445902	-2.42001	-1.5032	2.47721	-2.47823	1.05634	8.18266	-3.0378
-3.05159	-3.48581	-1.38294	1.31586	-0.472817	9.14718	-3.88337	-0.227895	3.25458	-1.58087
-3.96937	3.08764	-3.52167	0.929062	-2.26239	0.228745	-2.54745	-1.75725	12.842	-2.68535
0.564146	2.11571	12.5314	-4.88667	-4.60274	1.89464	-1.83933	-3.72172	1.74934	-2.41894
-1.66702	-3.66693	2.25897	-2.29335	0.655849	9.35723	-3.34827	-3.58421	4.40402	-2.78619
1.0325	-6.51778	-3.77632	0.298288	22.8888	-9.28844	6.54706	-3.64363	-6.98242	0.972055
1.14138	0.149617	-5.71931	0.727908	-0.49379	-5.10997	13.2709	-0.664825	-0.914201	-1.42413
0.200097	-1.48469	-0.929759	1.12448	-0.466409	-8.93125	-0.422295	13.6224	-1.39032	-1.50806
8.51652	15.4937	-11.1021	5.15001	-2.18772	-14.1585	6.68446	3.60245	-6.47018	-3.65507
-1.87623	-1.32318	0.266708	1.09421	-2.88082	-6.44356	0.801236	0.98619	-1.15216	11.4641
2.54085	1.59899	-4.03911	2.86337	-1.33634	-20.0193	21.7459	-2.71882	-8.59003	1.97324
-7.21792	-3.03718	-1.40312	-0.213561	-3.96841	1.97834	-6.45211	6.46526	15.4531	-3.87414
20.3281	0.919195	3.51685	-2.93171	-2.12518	-17.3277	-0.548873	4.03584	-3.21634	-1.93341
2.96431	9.2254	-7.44615	-0.300685	-6.75254	0.84647	-2.93035	2.71402	3.1322	-2.88672
14.7561	-3.49042	1.21067	-6.12096	3.80083	-6.90647	2.32404	4.007	-6.68332	0.0220965
-5.34922	-9.21259	-9.17925	6.03185	50.4019	-16.7329	4.10915	0.505599	-11.2499	-1.43224
-2.36351	-1.86509	-3.02549	0.597953	27.143	-16.7633	3.4747	4.45496	-4.54367	2.09801
4.21551	13.4937	-3.88299	3.91473	-5.8035	-4.75422	-2.17217	-2.82343	-0.924868	-1.42137
-3.29899	2.3807	-3.38478	14.7205	-6.03469	-0.962233	-2.18349	-3.44495	4.4167	0.0542079
-4.65926	0.122829	-3.70778	0.370082	-0.665636	2.99315	-4.11033	0.462751	10.3935	-1.94419
3.1674	9.74317	-6.07156	-0.132923	-6.64532	-0.0692776	-2.19088	1.58556	1.87695	-2.41962
2.66718	-4.02719	2.08696	-3.59458	2.61535	-2.50461	-2.41659	11.4876	1.58574	-4.19366
16.7381	4.50374	-2.6849	-3.94903	1.49068	-12.5089	2.78474	2.5895	-6.49081	0.274347
15.891	1.11133	0.20833	-4.07984	1.30349	-10.8686	-1.39199	3.72717	-4.03467	-1.47875
-1.1701	-2.22878	-3.2505	-1.65736	0.405836	10.5975	-3.11208	1.27766	2.65758	-3.184
-7.8679	2.74507	-4.82652	8.41924	-1.98848	-15.2875	20.9702	-0.352662	-4.49309	0.382926
5.22742	19.8508	-3.21749	-1.49531	-6.17404	-8.41715	0.161127	-2.21622	3.54652	-3.99411
18.4202	2.61005	0.0843181	-6.42208	3.31924	-12.4862	-1.03926	2.91089	-5.54679	-1.50841
-4.03578	2.23827	-5.68983	19.0941	-7.12147	-4.22717	-0.282747	-2.86843	0.285944	0.669611
-2.1526	-0.894659	-0.0285633	-1.15011	-0.653449	2.59534	-2.9569	-1.10641	7.77073	-1.93345
-1.35144	-2.56964	-3.25081	0.940312	2.2514	-3.78582	-0.843246	9.89756	0.702479	-2.05516
22.7917	-0.913592	4.48464	-4.90343	-1.25105	-13.5718	2.06154	3.68327	-10.4927	0.107792
-4.0107	2.37951	-5.69191	18.9639	-7.22922	-4.08766	-0.365427	-2.84088	0.39422	0.593571
5.14998	20.0328	-3.28234	-1.60147	-6.28716	-8.58982	0.167349	-2.21373	3.73678	-3.86303
-3.22622	2.39188	-3.42685	14.5229	-5.94584	-0.997834	-2.15683	-3.35204	4.5186	0.0469419
0.711421	-3.1241	0.31827	-1.14344	14.5934	-1.53437	-0.531777	-3.57355	-1.74509	-0.202897
15.9254	27.3624	-16.554	2.5389	-6.78264	-23.3376	8.59472	-2.64326	-2.3276	-3.15733
-0.749317	-2.68921	0.877675	1.1763	0.382187	-19.6339	25.03	5.10589	-16.8254	-2.87956
15.1222	-5.11771	5.02061	-4.93077	-1.31486	-6.84398	2.96893	2.41516	-4.43486	-0.00353126
0.367426	-2.06629	-2.6137	-2.42907	2.04284	7.29705	-1.33948	1.78225	0.6905	-2.08935
14.1606	-5.10306	4.10548	-4.73304	4.28305	-8.41125	-2.42422	6.2651	-7.05033	-0.877277
-0.985069	-0.488926	2.44184	-1.738	-3.73916	-4.43149	0.9457	-1.32163	-1.41283	11.353
18.9445	2.68902	0.419444	-4.37027	0.611185	-19.137	3.8125	0.542427	-5.5252	-0.0508048
-1.81979	-7.53861	-1.41247	1.32525	24.3782	-5.27104	8.06774	-7.23311	-8.9141	0.947704
-2.82418	-3.64349	0.50788	-1.76793	1.23747	10.6842	-3.67067	-3.26349	5.87499	-3.03515
9.60458	-2.23888	1.00354	-7.86286	3.3593	-1.55585	-0.479464	3.24975	0.307187	-2.33707
8.25934	20.665	-6.0243	0.707454	-7.73279	-11.1416	1.07506	-2.95437	-2.04142	-1.33043
11.4584	-4.59254	7.08959	-7.19758	1.41097	-1.87907	-1.72607	0.795123	-2.1853	-0.95567
1.39266	20.7229	-8.65954	5.62546	-5.64374	-8.71316	2.12349	-3.06822	-0.920927	-1.16038
1.46329	16.645	-4.2033	-0.798549	-4.0666	-11.493	-0.444107	-0.0516629	7.85323	-0.780556
-8.00499	-2.20448	-1.33194	2.13389	-2.07737	0.203658	-6.37756	3.84655	15.9749	-3.47841
-1.0186	-0.500907	-2.79182	5.94652	-1.85605	-6.30912	-0.996519	-1.56878	16.3017	-1.54036
-1.28226	3.00592	-1.61986	9.25574	-5.51646	0.464818	-3.73765	-1.50756	1.54953	-1.40421
2.82004	0.291997	-1.78769	18.625	-10.463	-7.32787	2.76931	-0.152376	-2.61529	-1.93696
-4.57107	-0.0550339	-5.21652	0.339516	-3.38049	3.83306	-6.43391	4.13224	14.7641	-3.4817
17.2817	-2.12709	1.6263	-5.38208	-1.28346	-7.51201	-0.5205	5.38861	-7.08269	-0.358797
-4.57497	0.860353	-3.81591	1.99685	-6.97539	-1.47277	-7.45823	6.99136	16.6916	-3.6053
4.98961	15.6149	-2.62331	-2.87089	-4.23579	-6.42145	-1.2382	-1.55355	5.76024	-2.50125
-3.24226	-1.9858	-9.22596	-0.471901	0.0549369	6.75342	-4.6631	4.33729	12.7468	-2.73791
-4.44455	-1.3539	-3.32506	-3.12233	2.02312	7.37274	-1.90469	-1.28723	9.51585	-2.71927
1.38374	19.2757	-4.73711	-0.836573	-4.77527	-13.3718	0.42167	-0.457114	8.24888	-0.819876
0.936138	-3.05125	-1.11407	-0.866149	0.808778	-3.57318	-0.263154	10.7389	-3.35869	-0.39616
0.848082	-2.93513	3.2805	-2.49664	-5.12258	-1.56181	0.950053	-0.659938	-3.98314	11.9461
1.30262	1.29533	2.97744	-1.04684	-4.64202	-1.32475	-1.34161	-1.28751	7.88524	-3.28691
0.767149	-2.78356	-3.3869	-1.83505	0.913101	-3.64945	2.11337	12.1638	1.07714	-2.10959
-1.27277	-3.05374	0.250139	-2.61105	-0.428491	10.265	-2.19342	-1.23661	3.14803	-3.33625
0.602035	-3.15956	0.380019	-1.12801	14.7531	-1.6949	-0.487204	-3.57797	-1.79837	-0.142161
-4.47586	-3.37561	-6.60332	1.05025	24.4186	-9.20269	3.9042	5.83227	-2.37887	-2.10882
0.0531696	-2.98782	-0.351634	-0.508616	2.80966	-9.8817	0.00626921	14.1086	-1.29511	-0.97664
21.2154	-5.37763	11.195	-4.46339	-2.73086	-6.70819	3.02642	-6.17467	-9.1389	1.49372
1.1745	-1.7953	-5.62293	-2.46648	0.814299	7.91018	-1.91512	2.06721	1.9375	-2.76783
-2.55323	-3.95824	-5.01729	0.842951	40.1378	-21.5129	2.56754	4.9093	-5.14137	1.00182
2.29688	-5.66945	-4.00163	3.39085	7.3478	-13.7296	22.1979	-3.53097	-15.1371	0.452525
3.42443	15.1049	-4.30499	6.57623	-6.88185	-6.24436	-1.43809	-3.82304	-1.90531	-0.0648582
-1.89287	-1.23662	0.246077	0.491189	6.94194	3.41369	3.34532	-2.34638	-3.54477	-3.19698
-7.35601	0.661326	-6.09523	1.07846	4.03147	-5.84202	-2.14236	-0.355285	15.5895	-1.30347
2.96889	-2.14065	2.18492	-1.84414	-2.07056	-1.74232	-1.91323	8.0161	-0.646465	-2.9179
-3.68529	-6.79623	0.39794	-2.72722	8.51726	5.64421	-2.06773	-1.45704	3.86232	-2.5371
-0.0329527	-8.78564	0.460797	-7.09386	18.3273	-4.15687	4.88943	-3.22247	-4.29983	-0.0307542
-6.01725	-1.5409	-3.92026	1.53248	0.354393	4.08431	-3.90152	0.900527	10.4767	-2.36549
0.985758	-3.44176	-0.517299	-1.11305	0.456531	-2.01816	-0.773025	8.58365	-2.29588	-0.925795
-3.46604	17.9586	-11.1448	8.43377	-9.81941	-13.0202	5.95649	3.0951	-3.43302	2.04573
-2.14875	-1.79556	-5.32779	-0.332649	13.5643	0.529507	5.42783	-1.75496	-2.68198	-2.05288
8.29469	2.37632	-7.15591	-3.32417	3.24218	-1.64655	1.17542	3.6827	-3.12108	-1.72618
16.2795	-2.63205	2.88686	-5.3124	0.056054	-8.96305	-1.23832	4.9123	-6.05358	-0.665638
1.51774	17.3519	-4.37992	-0.845079	-4.09808	-12.0163	-0.252915	-0.19535	7.91933	-0.82397
-5.4992	-1.31794	-3.10398	-0.508811	12.5208	-3.29849	3.59454	4.08893	0.320424	-2.07429
1.15435	17.6801	-5.33664	3.1001	-3.8075	-11.8059	-0.287742	-2.353	4.66572	-0.0669324
3.7429	10.292	-6.49269	-0.0227483	-6.88798	-1.07184	-1.88231	1.8081	1.89787	-2.40523
4.8784	14.3971	-3.81788	4.82506	-5.37031	-7.63607	-1.0883	-3.65744	-1.15655	-0.617693
0.267123	-3.93315	-3.41934	0.706634	20.1275	-1.0649	3.02124	-3.56129	-8.47363	0.634106
-1.44487	-1.64407	0.288867	-2.05186	0.647085	7.89324	-1.15481	-2.01149	4.02961	-3.62281
1.04013	20.2434	-5.13291	-0.679715	-5.20324	-13.9646	0.921668	-0.552307	8.51523	-0.836089
-0.837186	-2.46012	-4.25702	-0.786395	0.0831006	9.10899	-2.60444	2.04368	2.63762	-3.25252
4.06751	-1.61592	7.81343	-6.9166	0.0277996	-1.21632	-2.26644	0.244522	4.34924	-2.19473
-2.96838	-3.49041	-3.03246	-0.955565	-0.943735	10.9844	-2.2813	3.39552	2.82698	-2.8015
10.1991	3.57879	-9.91774	-0.108144	-0.166545	-5.61373	7.49062	1.52124	-6.01249	-2.07605
2.74074	-0.0168487	-3.10493	-2.76775	1.90236	-7.48419	0.0311481	13.8575	-1.79401	-1.45304
16.0916	1.36407	0.525845	-4.11546	0.458728	-10.9269	-1.36807	3.99008	-4.13675	-1.4771
-3.5332	0.640539	-1.5039	-1.07365	-5.26119	1.71764	1.2336	7.34526	-1.60781	0.534667
0.0448797	-2.22883	2.27564	-2.14394	-4.3292	-2.22581	1.19145	-0.477311	-3.1464	10.8725
0.236546	-0.000492672	-0.02668	-2.05089	-1.55923	2.54504	-4.34225	1.46139	6.66033	-2.35915
-2.76072	-2.94176	-2.30868	10.7457	-4.55205	1.01875	-2.27753	2.83665	1.77851	-2.82773
1.03745	-3.88321	2.08256	-2.87713	2.23587	-2.74715	-3.1136	11.4784	4.05683	-4.23622
-1.78985	-4.20391	0.0389791	-0.387431	16.5799	0.0704518	0.213864	-5.16123	-2.50003	0.303594
-4.9879	3.14633	-3.99844	13.6081	-3.24464	-5.62303	2.06175	-2.35329	-0.212648	-0.337846
