# Supplementary material for: Secure human action recognition by encrypted neural network inference
Source: Nat Commun. 2022 Aug 15;13:4799. doi: 10.1038/s41467-022-32168-5 (PMC9378731; doi:10.1038/s41467-022-32168-5)
Supplement: Supplementary file 4 — Source data [file 41467_2022_32168_MOESM4_ESM.zip › SOURCE_DATA/Figure5_SOTA/5f_accuracy/test_prob_conv1d_64_lola.txt]

-3.65486	6.46115	-9.00259	9.47698	-3.93483	2.93768	0.190568	3.91458	1.54697	-3.45593
0.339557	0.822844	0.455181	-4.89747	-4.72716	6.25251	-2.46686	-0.00134134	11.8534	-5.46697
-0.390334	3.7925	-7.20052	10.6731	-3.32005	1.01827	-2.05105	0.0345363	1.63958	-2.79914
-0.341591	10.9654	-8.59557	2.92427	-2.1437	-1.08579	4.27815	1.01939	-0.87945	-3.43162
1.46342	0.915954	-1.15096	-3.36347	1.19919	-1.44989	-3.10905	12.8128	-1.10838	-0.40636
2.26159	-7.13099	-6.10053	-1.18065	4.15911	0.609971	3.87215	13.376	-1.12816	-7.2606
6.30273	-5.51085	-3.89649	-2.50399	19.9126	-3.94764	3.40718	1.80078	-8.98371	-9.66334
-1.73531	-4.0823	-3.62022	-0.354785	2.70797	1.73072	-1.30283	7.43389	-1.05235	0.617622
6.40033	1.59764	-1.13379	-3.12262	-1.69648	-0.443116	-1.14207	14.1409	-3.48276	-4.97184
9.76761	-6.54784	6.77597	-6.0172	0.341837	2.53613	-0.542292	1.63686	0.327651	-3.94665
-2.71525	2.37796	-10.3989	-2.25689	1.8247	-4.00224	2.72487	16.437	0.776405	-3.08258
4.91553	0.934522	0.242174	-3.05959	-1.75314	-0.0450784	-0.598563	0.761546	3.52712	-5.00768
-0.717251	-2.96236	-0.627208	-2.7342	3.26708	4.50456	-4.53319	0.617898	4.11802	1.00898
-0.723083	-4.69102	-2.12261	-2.90144	13.6039	-0.0939095	1.31771	5.24985	-3.67977	-4.9041
1.77721	9.2023	-2.36017	0.291822	-4.06149	1.32373	-2.47581	1.21677	2.71767	-3.13826
2.31551	0.390075	-3.77113	-0.411752	-0.363054	-0.470668	8.78257	3.53173	-2.11381	-4.78894
2.29158	1.0169	-9.13319	3.01971	2.76131	-3.7624	12.8249	4.07329	1.36105	-6.89461
-13.9594	15.5808	-20.109	-17.2771	-11.1116	-8.59142	3.51252	-2.38441	8.9914	78.5502
8.50635	12.9666	-0.367538	-3.70039	-7.12799	-1.43479	-3.271	3.72843	-0.106183	-2.88393
2.62622	-3.91989	-3.77169	-3.68941	10.8153	-0.932573	2.25992	0.949367	-0.458042	-5.65238
1.26163	-0.222404	-2.1399	0.891609	-0.589375	-1.99998	0.463498	12.0913	-1.09395	-2.68879
3.49278	4.0543	-2.35648	-1.95289	-2.02639	2.50797	-0.733165	8.84598	0.0380267	-6.14647
3.88395	-1.5956	-5.31503	-5.20931	0.464775	4.48563	-1.91515	9.46239	3.78581	-4.04537
0.974099	-0.84327	-1.88013	1.03179	-2.18531	2.07725	-1.35062	2.22542	2.23827	-1.44868
17.4301	6.99161	0.498706	-4.12729	-5.19165	-5.34555	5.538	2.75526	-0.308497	-8.38789
-0.290647	-2.79107	-7.45514	-2.08257	14.0114	-1.94894	0.303227	2.56065	2.19041	-1.55869
-2.45905	2.46345	-2.56414	-1.13818	-7.66246	5.83302	-2.77644	2.24031	14.0995	-6.84083
3.32989	15.8251	-6.75731	7.00989	-6.11714	-2.16156	0.905794	-0.316813	0.648173	-3.77481
8.21516	15.5112	-8.12635	-1.45601	-0.581236	-0.0123744	3.78299	-7.72439	1.52906	-6.05756
1.74314	5.3536	0.246773	5.09312	-1.4774	0.253647	1.2761	0.875926	-7.04361	-1.36934
2.1283	16.0621	-8.93903	8.34076	-5.38969	-0.706087	-0.317461	-1.54445	0.0193571	-4.14941
1.16759	16.7753	-7.52633	6.34922	-5.80962	-2.11144	-1.08011	-1.04782	1.96746	-2.33723
3.25724	-3.19219	2.11281	-3.42873	0.711159	2.11298	-1.9261	7.1723	-0.245818	-3.23225
2.76363	-16.491	-16.5335	-12.0422	59.6052	-5.68303	2.76444	3.27063	-1.37739	6.6739
2.55677	-3.32057	2.74148	-4.74753	-0.305527	4.17077	-1.02948	0.513598	1.69514	-3.1892
19.6066	-3.50307	-1.0833	-5.99027	2.00401	-2.49171	2.32989	8.6795	-3.22086	-6.44374
4.63153	-3.80439	7.74858	-4.5141	-1.01983	1.57165	-2.09975	1.61778	0.904513	-5.25319
13.518	-5.61833	8.62603	-4.78657	-0.377241	1.94138	-1.97097	4.06497	-4.09574	-5.85913
0.364613	-2.87587	-1.1863	-1.43391	12.7831	-0.760173	0.80629	-1.69192	-1.48063	-2.4557
11.3498	1.31555	-7.39868	0.895683	6.22517	-8.28727	18.166	-1.93321	-9.43678	-1.37643
12.8826	3.37721	3.67646	-6.33342	-1.92613	-1.42197	0.0831526	5.85405	-4.97115	-7.15196
-1.40305	-6.0172	0.613686	-4.12247	8.1146	1.55739	-2.36742	5.49801	0.550663	-1.10376
3.52304	-2.43003	0.623637	-2.61702	0.0853079	0.994133	-0.634514	8.09708	-0.908953	-3.76738
-1.2625	-4.64319	-3.10765	-1.44313	2.86356	1.37323	-2.18161	7.95888	-0.979035	2.16986
-0.979927	-2.24839	-1.11717	0.00727468	2.39756	1.42773	1.20995	1.53536	-1.17332	3.92407
2.8	11.5558	-7.24377	5.57321	-3.07415	1.04859	1.19693	-1.44538	2.17045	-4.83812
-0.765365	-5.62729	-1.50535	-6.48669	1.57198	2.17329	-3.49749	4.39554	1.75514	9.67152
2.02906	-5.17338	-8.16973	-1.6194	1.84544	0.409831	3.31197	15.8264	0.498794	-6.94229
4.20667	-2.16679	-1.96908	-1.4269	17.8191	-4.03755	2.70324	-2.35557	-4.77569	-3.84714
2.1165	0.707104	-3.52235	-0.00920579	-2.01187	0.434547	8.5363	5.15808	-2.53935	-4.83956
3.17559	10.6215	-3.81819	-2.85863	-5.63233	3.04799	1.57622	0.202522	3.15055	-6.55948
-0.277743	4.12557	-6.08176	9.22279	-2.97556	1.59895	-2.29959	-0.254222	1.28055	-2.74945
5.46494	0.588319	0.0704227	-2.44201	0.326431	0.849867	-1.2731	16.1823	-7.25559	-4.4564
11.0691	3.08885	-6.71694	-3.91312	10.7106	-4.1268	13.6176	-3.83639	-9.16905	3.70809
3.97178	-6.47936	3.00966	-6.65041	3.89088	9.81741	-0.132119	-1.3613	-0.75423	-5.66027
1.21645	-1.48664	-3.15406	-1.98702	3.09479	1.07955	-2.15829	8.81445	-1.28202	-2.08294
1.1754	-3.01047	3.17329	-4.51174	-1.96247	4.09256	-1.0832	-0.160025	6.33143	-4.39332
-1.6773	-5.23914	-0.253488	-1.11865	11.3856	-1.16573	2.06636	3.98638	-1.99149	-5.14625
4.78492	-6.13481	-9.73214	2.94057	3.56187	-4.89236	21.0906	6.28993	-3.70955	-6.03672
16.1201	8.90256	-11.3579	-2.30076	-1.33284	-5.08602	16.4449	-0.435231	-5.30954	-3.1504
4.27352	-5.92915	3.27351	-5.95383	5.66718	3.1247	-0.227686	1.07975	-0.136222	-4.66507
-4.67298	-1.81625	-0.949684	1.78034	-0.566174	0.683533	1.81897	6.45108	-0.146159	-1.1983
1.37971	-1.51201	4.02612	-4.67386	-0.0226684	3.9618	-2.50033	-0.112548	1.24045	-1.23268
-1.95653	13.0885	-9.68004	8.42594	-5.27847	-2.01792	3.99777	3.71718	-0.429358	-3.34101
-0.228747	4.66562	-17.1241	18.2683	-5.27619	-3.02119	2.1466	2.56056	2.49851	-2.14029
0.608159	13.4171	-7.5641	4.07809	-3.47836	-2.25957	-1.2492	-3.3507	4.18673	-2.15544
6.18528	-5.79603	0.103496	-5.4519	18.0796	-1.85396	2.21807	5.81788	-12.1586	-6.02457
3.42255	-2.2343	-0.981299	-5.17685	5.98953	1.07481	0.192276	3.5372	-2.1616	-3.11185
-0.207107	-0.9738	1.31425	-2.70441	-0.308759	1.56488	-1.48794	3.10291	0.198945	-0.220254
0.777088	-4.53374	-10.5673	-1.23051	0.483033	1.36597	4.6618	17.7156	1.39771	-6.88365
1.19753	2.2655	-0.278937	3.6819	1.11359	-5.92808	15.7593	-1.55377	-5.56651	1.01861
17.1818	3.12142	-12.2764	-2.97876	20.068	-8.82636	19.4384	-4.63447	-14.2902	3.14859
-3.07596	-5.09885	-0.492631	-5.08172	-0.950315	2.89113	-3.68188	2.79308	2.75199	11.0669
8.67433	-4.01436	7.02511	-3.93403	2.70108	0.712099	-0.187049	-0.280115	-0.213387	-6.35728
0.613625	0.524435	-15.5328	6.47954	-3.06815	-4.69313	19.5262	7.97503	0.0379442	-7.65987
0.153272	-2.8488	-2.94413	-5.79994	0.656336	8.57508	-1.86167	2.32743	8.00874	-6.44455
2.3834	-1.97897	-3.70424	-3.69021	10.3204	3.97224	1.28721	2.30868	-0.682446	-2.15477
-0.533021	9.40281	-7.23369	8.21326	-3.41745	0.359138	0.633076	-0.333748	2.6457	-2.30343
13.1028	-1.24882	5.44228	-5.38806	-2.92418	0.705287	0.163099	4.32757	-1.10635	-5.82293
3.63255	-4.08975	-0.39123	-3.61131	10.9692	2.64917	2.27779	0.413641	-1.97793	-3.5169
-2.76015	-0.39832	-1.0275	1.72769	-2.13283	-0.099599	2.6857	5.00274	0.445058	-1.65952
-1.03398	2.31226	-12.965	15.52	-3.3107	-1.41439	0.0369238	2.31528	5.80495	-3.51925
1.61722	-2.64277	-0.414197	-2.90939	11.0175	-1.73982	2.78252	5.43995	-3.27698	-2.60276
-0.193506	-4.6533	1.97418	-2.7906	5.22129	2.32972	1.00842	1.53665	-2.3071	-0.867069
5.41146	-1.7158	-1.84925	-4.48834	-1.47209	0.340749	1.36538	9.6683	1.95823	-6.10895
0.032366	14.7811	-10.7896	4.39686	-4.58685	3.63625	1.54158	-1.61985	1.93431	-4.29209
-8.92455	1.64386	-0.384721	-5.56721	2.74665	0.0657314	1.45266	-2.23602	5.27058	30.2502
-4.4891	-4.39138	-2.42206	-5.06458	9.68223	5.54242	-4.11803	-1.47561	5.75368	-0.505679
4.36428	11.6424	-3.89704	-1.83117	-6.14608	-1.15104	-3.70852	4.19381	2.2392	-3.2576
2.80906	1.81555	-2.69407	-0.57323	-1.72165	-1.64871	0.863802	13.3218	-0.026136	-0.972374
1.935	0.583739	-1.15735	-4.83149	0.0495559	5.74008	-2.77091	2.4334	3.56031	-4.28185
0.512977	-3.48121	-2.84322	-2.71067	0.0437998	9.74712	-0.867264	1.89585	5.90374	-6.59425
1.8069	2.31871	-3.14707	-0.826343	-0.352094	0.593053	-0.680843	11.9136	-2.32597	-3.30828
3.39528	-3.71311	2.04168	-3.6112	0.879484	2.11954	-1.71248	7.35098	-0.447385	-3.21535
0.857349	2.80105	-1.4257	4.054	0.946377	-5.53396	13.7009	-0.782509	-4.91406	-0.142823
1.3008	1.45114	0.946748	-3.91665	-4.28328	3.55041	-0.36771	-0.501735	5.97499	-3.51257
12.5383	0.437047	3.65862	-6.34459	0.916064	-0.435812	-1.19745	2.91576	-1.71443	-8.09757
17.9662	-2.63247	-0.511674	-5.4624	1.17908	-1.79574	1.29532	8.87173	-3.4096	-6.01386
-12.1077	-8.47065	-5.67307	4.88876	0.616288	18.1739	2.40015	7.14044	1.5273	-1.70639
1.20242	2.79741	-0.7248	3.47014	1.02003	-6.7337	17.5386	-1.10178	-5.78507	1.54806
1.90004	-0.743258	-0.112019	-1.97405	-2.00349	2.54315	-0.395238	7.18163	1.59858	-5.16841
1.34025	-1.71154	8.58078	-5.21829	-0.125565	4.00186	-3.6959	-0.958633	0.537023	-0.256103
-0.686822	18.7446	-13.271	3.5159	-5.88188	0.102892	3.35407	-0.473663	2.36782	-4.11977
-8.00829	-1.24997	-10.5229	-9.52292	-0.838689	1.38346	0.244881	2.93253	6.28544	36.8837
1.4182	0.570861	-1.56723	-2.97016	1.39675	-0.970843	-2.2481	12.79	-1.37561	-0.810768
3.37818	16.025	-6.96847	7.06059	-6.15783	-2.26255	1.0149	-0.291129	0.622505	-3.65291
-0.255201	11.9866	-8.54903	5.37397	-3.32746	-1.89072	-1.82421	-2.55025	4.73657	-2.39362
1.9334	1.98735	-2.2062	-0.489112	-0.236627	0.873081	-0.988767	11.2155	-2.39151	-3.73698
1.02602	-3.24198	-1.37691	-4.19417	6.98991	1.05757	1.34838	4.67266	-1.41701	-3.22949
9.73623	-3.21541	2.07636	-6.0585	3.93275	0.531401	-1.23055	2.29805	-1.75735	-5.5314
-0.737232	0.576543	-4.89158	-0.608563	-1.02932	1.41287	0.218411	4.25803	7.86467	-4.44054
0.862974	13.4029	-7.61613	3.615	-3.35129	-2.33562	-1.02407	-3.54985	4.25301	-2.16513
-0.493165	1.86069	-9.74782	11.1141	-2.81525	0.478931	0.292212	3.04726	4.02126	-4.28094
2.07898	1.923	-5.49979	-4.77214	-5.36462	4.29046	0.88917	3.22933	12.6174	-6.66208
2.98201	-4.37393	-4.07447	-3.70338	11.3227	-1.31883	1.67534	1.96325	-0.561163	-6.06458
5.15817	-6.33999	8.5707	-4.40693	1.63398	8.05637	-0.551331	-1.37154	-3.80448	-3.98504
-13.9594	15.5737	-20.1095	-17.2759	-11.1073	-8.59386	3.51071	-2.38315	8.99168	78.5566
3.1856	-1.69178	2.43277	-4.82242	4.77043	2.73	-1.02161	0.92605	-0.62484	-5.38858
1.49312	9.6269	-2.06961	2.26155	-2.26798	-0.735134	-1.85351	-0.955326	0.946767	-1.722
2.68406	0.291132	-1.19106	-1.42372	-0.152733	1.77242	-1.22362	11.4339	-3.73989	-4.43669
14.499	2.22504	-14.6837	2.17559	-1.39191	-10.6809	25.4542	5.62427	-8.80983	-0.669648
11.8853	3.85197	-8.17533	-3.15835	0.443123	-0.954725	6.87672	3.23383	-2.68295	-5.87245
2.32016	13.8089	-6.90857	7.01279	-4.60593	0.34603	-1.14666	-1.59942	0.082002	-4.58118
-1.18745	-6.16195	-1.07897	-2.69851	11.63	3.54255	1.21584	-0.310529	-1.897	-2.17652
3.80765	2.79717	-1.05371	-4.41378	-4.55128	4.56933	-3.08172	3.55285	8.58321	-6.67099
3.63026	-6.86027	-4.15096	-5.60264	3.30028	-3.75921	3.45374	12.181	3.74676	-5.81903
-0.217603	-3.61699	0.751655	-3.56297	0.00987436	9.67916	-1.99237	-0.641228	6.13805	-5.79653
8.81184	11.9992	-5.37959	-2.29005	-10.0747	-2.35353	5.30862	2.25363	6.00058	-7.19437
3.01459	-4.34855	-0.266298	-4.86446	6.7326	1.43587	0.451691	3.69055	-1.41847	-4.7361
0.798515	16.8056	-7.36452	6.3731	-5.33617	-1.97163	-1.23502	-1.13395	1.84458	-2.05909
2.2283	-5.65116	-6.7733	-2.5394	1.06373	0.200536	3.72609	15.6439	1.56391	-6.23168
-1.76084	4.48936	-9.44844	9.81168	-5.68537	-0.122273	4.55824	4.25448	1.86687	-1.50402
3.12489	-4.67735	0.626612	-6.83973	0.451625	6.08302	-1.76945	3.17147	5.23077	-4.73568
3.20174	10.6655	-3.80169	-2.87182	-5.5885	3.01238	1.58646	0.11963	3.11548	-6.57806
0.982277	13.3853	-7.88552	3.66956	-3.29577	-2.39964	-0.940188	-3.55873	4.34446	-2.19682
0.288377	3.64657	-16.9339	14.1422	-2.42826	-1.9045	6.56741	4.70301	1.40793	-8.04662
2.88946	-16.2412	-16.4968	-11.7518	59.4587	-5.94104	2.85843	3.03081	-1.93189	6.53533
-8.00918	-1.24992	-10.5227	-9.52289	-0.839013	1.38367	0.244558	2.93213	6.28643	36.885
4.52451	11.7303	-4.35502	-2.77423	-5.61345	2.17449	2.12536	0.340514	1.96597	-6.8643
2.67501	2.76105	-11.9753	2.458	-0.525108	-11.0217	16.1091	5.35913	2.88446	-1.18686
1.09131	-1.50031	-1.36283	-2.46561	0.936582	1.1335	-2.53674	11.3045	-1.10424	-2.33647
2.7667	3.69215	0.0780443	-4.29204	-5.08633	3.38667	-1.46939	0.0911241	5.41956	-3.27501
2.89716	-3.32694	-0.924755	-4.50588	6.71911	1.39645	0.822015	3.47578	-1.62616	-5.05723
0.304339	-1.96576	1.35355	-3.17088	8.69429	6.07871	1.91776	-3.45376	-2.33224	-4.36636
-0.76655	-4.3744	-5.00021	-7.18769	19.7072	-2.85256	1.44451	0.612536	2.05233	-7.16177
2.24524	10.6003	-3.02897	0.423934	-5.17379	0.897313	-2.30383	1.46366	3.26244	-3.44361
6.1772	-5.93367	4.16927	-7.73089	3.7227	2.75054	-2.03381	1.92089	-0.655758	-2.41746
11.2049	-2.67888	5.19023	-5.60151	-2.02292	0.204012	-1.83893	6.98578	-4.06365	-4.28003
5.94374	11.3889	-3.77923	1.12913	-5.12192	-3.4724	1.60606	2.03244	-0.849165	-4.5868
-2.61791	-8.28138	-2.43148	-4.00705	17.102	3.40431	-0.423094	4.00073	0.798578	-3.27715
0.508867	-3.13241	2.83144	-6.56465	-1.10189	9.01655	-1.52343	-1.6623	6.64085	-4.63394
3.23597	16.0314	-6.90027	6.96018	-6.36497	-1.93182	0.847146	-0.39287	0.443707	-3.77839
-1.94923	-6.31947	-6.50288	-9.97915	29.634	0.0453972	-2.25205	2.24764	-0.156333	-4.47543
2.65177	-3.61986	0.719768	-3.26971	1.45782	2.53296	-1.93668	7.21465	-0.0619986	-3.1612
10.8407	26.3284	-4.84468	5.94624	-0.670748	5.58314	3.07569	-2.88204	-7.88387	-7.95395
-1.15674	-1.96083	-3.56978	0.315311	1.08737	-0.987108	0.470063	12.2337	0.182211	-2.11659
-0.799167	1.03226	-10.9194	12.5151	-3.0457	-0.00769081	1.32147	3.80445	3.72927	-4.20504
8.03235	3.24876	-11.4206	-0.311638	1.55504	-6.25842	16.7644	0.447786	-1.96246	-10.0099
7.64343	-0.402131	3.65652	-4.45367	-3.03001	1.74087	-0.702696	6.59154	-5.45241	-3.40567
4.55444	-6.41819	3.48939	-4.76596	-0.950085	9.84292	-2.91557	2.82657	3.01969	-6.44605
15.087	-1.6989	2.9044	-4.95178	-1.7235	-0.641592	0.985917	6.51013	-1.84767	-6.16296
-1.73483	2.43101	-6.16333	11.1855	-2.30924	2.23436	-4.04306	-0.991072	4.80967	-1.37906
2.71827	-5.27727	0.30521	-4.17506	2.2555	5.66485	-0.176792	0.782486	1.68784	-3.64782
3.89026	3.02747	-1.0273	-4.11287	-4.71145	4.70308	-3.12706	3.54514	8.36578	-6.47168
-1.58059	-1.28278	-3.00683	-0.928263	2.24746	0.0891846	1.42138	-0.226444	-0.675389	5.07142
4.17605	-6.77348	-3.94856	-4.72975	6.38128	-4.52044	3.99312	11.3788	0.978069	-6.40872
12.6674	2.76636	4.19769	-4.97593	-1.74828	-3.49383	0.335484	4.55012	-4.09767	-6.4279
9.53172	2.26726	0.0878786	-3.64991	-1.56211	-0.880956	1.07886	2.03666	0.915858	-6.53944
-0.272705	13.1001	-3.30903	2.04262	-7.5137	3.55351	-0.276722	0.64075	5.36831	-8.30314
8.43201	11.5284	-5.43954	-2.31306	-10.1428	-2.3132	5.27334	2.42183	6.75611	-7.3602
12.1284	-4.1982	5.41684	-5.64067	3.60337	-2.60503	0.526744	2.61075	-3.05322	-6.08914
1.89957	9.86312	-3.55113	0.989082	-5.68992	1.07266	-2.11507	2.34618	3.41572	-3.27579
1.90317	-1.87926	-1.43691	-1.97724	0.14169	-0.951607	-0.813338	15.1164	-3.17674	-1.28533
-0.234998	4.37697	-7.51546	10.9439	-3.58997	0.471838	-1.5051	0.223667	1.9475	-3.3387
0.926235	-0.137859	5.79974	-4.18463	-2.1154	1.52871	-2.15282	-0.266041	0.209521	-0.976127
3.21093	16.1229	-7.07448	7.095	-6.51952	-1.89437	0.838658	-0.418443	0.443209	-3.78296
1.1873	0.307528	3.52031	-4.23651	-4.37783	4.14225	-2.0775	0.0918865	4.18291	-2.53187
1.00199	-5.53122	1.02989	-3.81773	3.32352	8.50661	-0.799427	1.27719	-0.467541	-3.93042
-0.797288	-4.42704	-1.59568	-3.17223	4.3808	6.77552	-5.64449	1.02133	6.37663	-1.89144
4.65363	11.6594	-4.3801	-2.80916	-5.62746	2.10115	2.12942	0.406015	1.98686	-6.91766
3.0723	1.65199	-2.14121	-1.31949	-0.494961	-0.272989	-1.19915	14.0478	-3.12358	-3.53222
-5.40355	4.75731	-10.6466	2.85451	2.31803	1.64714	8.68446	4.29564	1.14078	-2.83028
-0.440903	-0.252012	-1.55749	-0.450289	-0.95452	8.80883	-1.47526	2.69058	3.39766	-5.97915
0.43609	-1.47454	8.97086	-5.56072	-0.251353	1.21452	1.40178	-1.70217	1.75681	2.1468
13.3047	3.23746	3.81517	-6.4369	-2.09098	-1.31778	0.343753	5.89292	-5.35383	-6.81797
-3.32907	-1.7947	-3.99531	-0.69384	2.22867	3.52884	1.68743	1.40614	-0.817862	4.86274
-1.36179	-4.4202	-1.68115	-2.58125	9.73086	5.04841	0.266741	-0.905399	-0.296552	-2.11587
1.2526	15.6889	-9.29029	8.74446	-4.37672	1.67588	2.8339	3.61488	-9.47749	-1.71043
-3.09831	0.43694	-0.752466	-2.03488	-3.28042	4.39017	0.638904	1.20469	6.90942	-3.79883
3.68434	0.857732	-1.27713	-2.69204	-0.60117	-1.04473	0.970001	12.0578	-0.911629	-0.426539
2.95462	-0.31099	-7.47687	-2.95922	2.26211	-0.232033	4.04835	-0.781607	11.056	-7.99002
0.421342	4.64943	-4.01865	3.1534	-1.40182	-2.98443	8.58377	1.84388	-0.559543	-5.22633
3.50455	-5.96655	2.43802	-4.31974	-1.12003	9.52303	-2.54368	3.05324	3.6059	-6.06332
2.01952	1.11636	-3.63245	0.535531	-2.40415	0.281812	8.51575	5.04791	-2.5938	-4.67226
9.09712	-2.97216	0.00206561	-3.48317	27.7467	-9.84886	8.93776	-6.27379	-11.69	-0.905859
-3.15796	-0.0349225	-4.0874	-0.808421	0.8314	5.39957	-2.9778	1.46052	7.45604	-3.26354
4.52487	-5.889	1.45699	-5.48331	6.76164	4.20751	0.342616	0.108498	-0.554877	-5.1751
-0.634929	2.58815	1.07131	-2.61347	-0.89368	1.06246	0.194105	1.09158	1.45594	1.65521
2.09827	-6.86906	-5.41886	-1.31749	4.8185	0.43707	3.77325	12.1753	-1.01183	-7.18742
7.2303	4.37628	2.53818	-1.87369	-1.7034	0.891289	-0.848584	0.93031	-0.811767	-6.46185
4.79975	-4.37709	6.90723	-4.71902	2.07409	2.12326	-1.3357	-0.461824	-0.281664	-4.90574
-1.62987	-3.80942	-3.63526	-0.375212	2.26436	1.31981	-1.10189	7.97524	-1.25984	0.927574
13.0417	2.54185	-13.9627	2.42864	-1.52115	-10.0235	22.49	5.27791	-6.51501	-1.43368
-1.78071	13.4251	-10.6462	7.76242	-5.07355	-1.46003	5.24196	3.64082	-0.405693	-3.08368
-2.48515	1.71363	-0.40091	-2.54804	-3.35837	4.37659	-2.33539	-0.317656	8.10396	-2.02679
4.61824	11.7449	-4.38098	-2.79918	-5.63438	2.10941	2.19312	0.334662	1.96999	-6.89609
-7.65088	2.22872	-8.05854	-12.5496	-2.53205	-2.86291	-0.132523	-4.90425	7.71093	45.6141
9.45257	15.5423	-5.73649	4.99801	-5.12384	-2.82547	6.36313	-5.75684	-0.732518	-8.48697
-0.391243	-2.09942	-2.86401	-3.75054	9.25244	1.84095	1.82508	0.80989	1.4717	-5.15804
13.0194	-5.60534	8.62846	-4.53378	-0.056567	1.55112	-1.85575	4.1965	-4.71138	-6.00578
1.71564	2.74274	-14.907	4.80992	-0.507083	-1.20696	21.9501	6.19748	-6.59709	-0.87547
2.38507	-7.53909	-6.65156	-1.38476	2.73317	1.15102	4.23082	15.146	-0.786253	-6.49682
-10.4213	-7.77146	-5.78252	4.67674	0.222322	17.0227	2.5057	6.30879	1.21048	-1.92369
11.9453	5.40354	-3.68038	-3.52548	-2.77021	-3.8876	5.33914	-0.234449	2.71047	-6.86843
4.05768	4.48346	-5.49644	-0.722222	-5.7773	1.1535	7.48902	5.08067	-0.224705	-9.80571
5.39167	3.56639	1.97446	-1.77714	-5.64079	0.280339	1.00764	2.87782	0.281702	-4.93628
4.21575	16.9738	-10.4331	7.47567	-3.86581	0.403849	5.38553	-1.89364	2.16973	-5.63195
1.95719	-2.14221	-1.03431	-2.12246	1.33629	-0.297427	-1.82942	9.33544	-1.24044	-1.48691
-6.7342	-1.00736	-6.90591	-0.840015	0.577975	5.80569	-2.09235	2.96961	12.5513	-4.15383
3.06106	12.2906	-6.65644	5.79013	-5.07114	-0.155745	-0.215564	-0.878261	-0.0598682	-4.38251
4.11887	17.8822	-10.98	7.88591	-4.12191	0.0496593	5.85254	-2.11316	2.26849	-5.57015
0.432864	-0.0473983	1.22492	-5.04136	-4.07759	6.52632	-2.22245	-0.329454	11.3999	-5.25233
-13.9599	15.5825	-20.1084	-17.2718	-11.1131	-8.59837	3.51047	-2.38643	8.99172	78.5596
4.9948	-5.94269	3.66761	-6.65315	9.65212	0.812202	0.144169	-0.767002	-2.14892	-4.89506
5.34994	2.68865	-4.59425	-3.55819	-0.425322	1.71364	-0.455114	12.0746	-0.926735	-5.72613
2.45173	-5.04801	2.12851	-5.27429	2.92833	7.12172	-0.807612	-0.381868	3.42086	-4.91344
-5.93842	0.118353	-18.8764	5.86254	-3.60442	4.39374	10.764	15.3137	6.13734	-4.87288
0.106113	-4.27742	-3.14875	-2.82474	15.2687	0.433662	2.73415	1.80839	-5.2705	-1.35612
-1.88343	-2.07738	-4.91917	-5.11441	2.49112	4.51919	-2.57117	8.71115	5.84553	-4.3311
1.83569	1.7573	-5.5583	-4.73269	-5.18083	4.24063	0.881062	3.21231	12.6747	-6.72602
4.49378	19.4047	-11.8758	8.27297	-4.02856	0.165375	7.19414	-2.51362	2.18797	-5.66102
0.224293	-6.05016	1.81053	-5.90895	7.75153	5.7841	-4.34078	-1.38359	1.07094	0.811548
4.50119	-4.56715	0.689218	-3.46686	18.7907	-4.77085	4.01315	-1.99332	-5.09339	-3.45907
4.6059	12.45	-4.18362	-1.34462	-6.14017	-1.86908	-2.89504	3.22512	1.70522	-3.14684
-0.0484493	-3.37128	-2.43015	-3.82909	1.25933	5.48006	-0.620633	3.84379	6.21791	-0.498578
7.53443	-5.62476	1.44016	-4.36129	1.44044	2.58973	-0.801281	2.64756	-0.504829	-4.7183
1.79778	3.67405	-2.53899	-2.77803	-5.35435	3.57745	-1.97104	2.95256	7.90355	-6.42377
1.16651	-0.358736	-2.93057	-1.37262	-0.158722	1.54493	-1.53683	11.8287	-0.729251	-2.89866
-3.07657	-5.09636	-0.493213	-5.08161	-0.950819	2.88906	-3.68067	2.79218	2.7521	11.0675
-7.36669	3.31905	-2.56205	-7.29896	1.60443	-2.02288	3.00922	-7.29428	6.71581	33.1739
-7.36662	3.31825	-2.56163	-7.29845	1.60483	-2.02316	3.00883	-7.29415	6.71519	33.1734
5.77649	2.87792	-4.31209	-3.8038	-0.789356	2.17258	-0.426983	11.9446	-1.08583	-5.93419
3.99642	0.527165	-0.201389	-2.76333	0.407828	-0.163218	-1.66015	9.67255	-1.90899	-2.755
4.56371	-5.97835	3.21667	-6.28816	9.2481	1.4491	0.117874	-0.225499	-2.29495	-4.60024
2.38544	8.45361	-3.93677	-2.19529	-6.35174	4.16538	0.114828	2.25871	2.54205	-5.22841
2.62273	2.27385	-2.64092	-0.66907	-0.433517	0.396705	-0.97703	12.5534	-2.96166	-3.73062
2.22114	-5.48316	-6.89611	-2.47181	0.743819	0.272896	3.90853	15.7405	1.80426	-6.06224
2.10334	0.646227	-3.87453	-0.0278724	-1.31963	0.156607	8.98061	4.39202	-2.52825	-4.69256
-0.248722	4.29428	-7.60209	11.0264	-3.56479	0.488109	-1.56624	0.226799	1.92982	-3.25658
-0.409042	-0.820783	1.37044	-5.82254	0.656017	7.97184	-3.36195	-0.726553	6.42322	-3.79335
2.38294	1.07043	-1.2738	-5.11639	-0.267917	5.1633	-2.58009	2.3537	4.05124	-4.32121
3.6456	11.3169	-4.05363	-2.6229	-6.12353	2.67072	2.02136	0.278978	2.80106	-6.94376
11.9183	-1.06224	-0.840924	-3.56667	4.6771	-2.06255	0.332691	0.136704	-1.84062	-8.07915
-0.129799	-3.43113	0.310957	-6.031	2.34019	6.27051	-1.93572	0.548809	6.34745	-4.67041
-1.65444	-1.61424	-0.0210964	-4.31767	-1.25402	3.21964	-0.931455	3.4355	5.33729	-2.7796
12.6799	0.610566	-7.67496	0.721344	7.05993	-9.3689	19.4373	-1.98721	-9.85529	-0.919674
-4.2806	-8.33608	-4.48145	-5.51063	20.9535	3.976	0.38537	3.82171	0.47574	-0.476995
1.2609	15.6172	-8.69333	2.77068	-5.95229	1.74036	1.41931	-1.73605	2.19799	-4.37121
19.0216	8.20783	-4.82201	-3.53654	-3.37995	-7.67403	10.4739	-1.37947	0.982051	-8.14976
5.60553	-11.0611	14.0282	-3.78823	6.11446	2.88481	-0.352207	4.62617	-5.47567	-1.75332
-5.27778	-0.700729	-6.05803	-2.54408	-7.26505	6.37442	-1.91902	6.69695	15.3736	-5.9496
-0.397481	1.45875	-8.31134	1.74911	-0.500687	2.44838	-1.30413	14.9125	2.9277	-3.27759
1.27293	23.5158	-9.91039	3.28816	-7.31769	-3.95515	1.91786	-5.81821	2.10206	-0.665252
1.07722	1.66982	-5.54807	-4.69072	-4.10179	4.31162	0.465672	2.53552	12.4558	-6.56264
0.100712	0.636744	-3.27376	-1.00614	1.08614	-0.383029	-1.1461	13.4999	-1.13561	-2.55141
0.42416	0.591949	0.713597	-5.01562	-4.6506	6.61858	-2.55306	-0.0428486	11.869	-5.51753
-1.81409	-8.18562	-4.1506	-0.517335	17.2305	-0.08119	2.97305	1.44482	-3.06099	-1.56467
-0.807711	-5.61311	0.510761	-1.99592	9.39465	-0.326875	0.507682	3.77055	-3.07904	-2.00254
0.821583	16.7551	-7.37195	6.38605	-5.30137	-1.95261	-1.23919	-1.11936	1.85787	-2.08188
2.56315	-2.03704	-5.37727	-5.81241	2.38947	5.84071	-2.38371	9.73083	3.54362	-3.29509
6.08796	14.5672	-10.7935	0.929603	2.78875	-6.08034	6.77589	-9.89858	3.30857	-7.05298
12.4659	-2.16592	3.49568	-6.58074	0.114573	-1.29701	0.0558675	4.27094	-1.61518	-5.76825
6.38862	9.74293	-10.598	0.428155	-1.12262	-1.90079	5.30273	4.67234	-1.17113	-3.29652
-3.09037	-0.171856	-3.93119	-1.39057	1.02534	5.54625	-2.84726	1.07487	7.39943	-3.2045
0.0100325	0.859457	-3.436	0.178672	0.668515	-0.464492	-0.566749	13.0638	-1.30764	-2.92541
2.5704	-1.30646	-1.79327	-2.17238	10.7307	-0.237996	-1.39856	-0.18802	0.0970318	-5.03416
-3.72214	-4.42093	-1.78561	-4.74221	9.20794	5.52522	-4.62277	-0.915972	4.36453	-0.13939
5.79642	-4.61664	-5.04749	-3.88232	16.8267	-3.09836	2.4208	0.233242	-6.34466	-5.75442
-0.715468	13.9665	-8.01683	6.55134	-3.6277	1.51983	2.80653	3.51415	-7.35738	-2.04178
1.36949	-4.96626	-2.95253	-6.65343	1.74036	5.41142	-1.14209	3.12717	8.99182	-4.08842
2.92369	-16.3669	-16.5055	-11.8758	59.8671	-5.95508	2.92499	3.11106	-2.01362	6.69914
8.40238	3.01027	-7.73428	0.565288	-1.37912	0.889186	11.9872	4.8116	-6.26933	-3.86759
-0.525789	4.42375	-8.32674	12.0372	-3.96982	0.321178	-1.22381	0.395303	2.02477	-3.3765
-1.55441	1.49184	-0.785158	4.49475	-1.53475	2.0448	-1.07802	1.65359	-0.403926	-2.15814
7.50642	4.51178	-10.8607	1.09278	4.4422	-0.953541	14.8666	2.46044	-7.64283	-2.61133
6.65055	-5.9286	0.0568133	-6.2722	16.3699	-1.49382	2.05959	4.23135	-10.6694	-4.57437
-1.08746	9.66082	-8.2107	2.4414	-1.78942	-0.304401	3.99738	2.56266	-1.29783	-3.44621
-1.13151	-2.51949	-0.923134	-3.63084	2.86481	4.1208	-0.343283	1.97506	6.21195	-2.31444
2.83513	-1.29024	-0.963345	-2.41392	10.7212	-1.21082	-0.972038	-0.434563	-0.394997	-4.89549
2.5972	-16.3327	-16.4365	-11.9405	59.472	-5.70227	2.97978	3.32079	-1.73819	6.62832
1.92794	-2.64873	-1.85436	1.23685	0.47999	-0.417989	0.672954	6.70896	-1.3914	-2.38543
-0.481882	-0.0129698	-5.60856	6.06143	-0.0606879	1.03804	-2.81208	1.65291	2.33717	-2.22831
4.31643	-3.44262	-5.93143	-3.08377	19.2109	-4.80863	2.02355	7.59564	-1.61418	-11.8938
9.43601	12.556	-5.27714	-2.30915	-10.2476	-2.86137	5.80373	2.59672	5.03646	-6.8943
1.24741	-4.1047	-0.918186	-3.56338	2.08279	8.55869	-0.462082	0.0796669	4.09874	-5.72055
2.70119	-2.14936	-5.44566	2.96527	-3.6182	-3.36743	10.2406	3.90175	0.609504	-3.39006
3.46416	-5.43671	2.61863	-4.319	-1.58732	8.27311	-2.28549	3.1771	3.75808	-5.60689
2.79426	-5.04585	1.26885	-4.92632	1.65799	6.15062	-0.119133	0.837234	2.13765	-3.90954
3.07175	1.73334	-1.32508	-0.870812	-0.867911	0.0865534	-0.70645	14.3018	-4.33008	-4.84376
6.37554	10.9062	-4.22565	0.935115	-5.49765	-4.06927	2.23563	2.99843	-1.23465	-4.85976
8.10149	4.46907	-3.57519	0.545141	-5.04882	-1.92311	4.23588	3.4295	-1.17147	-5.14441
-13.9591	15.5757	-20.111	-17.2754	-11.1086	-8.59413	3.51069	-2.383	8.99117	78.5557
1.40253	23.4053	-9.75442	3.17808	-7.26516	-3.99024	1.83568	-5.66868	2.06809	-0.753481
2.74867	-2.17967	4.06694	-4.84789	-3.57644	3.82096	-1.91505	2.27677	6.12568	-6.10809
-4.80323	1.02647	-4.57953	-4.21156	-7.1963	6.64081	-3.21228	3.42084	18.4302	-6.92168
3.53239	-1.0464	1.37076	-4.9465	-1.29548	3.20696	-1.38228	2.30402	2.05411	-3.46291
0.716785	15.6483	-9.09803	8.141	-4.21147	1.74093	2.59866	3.91808	-9.175	-1.86748
-0.171984	11.8534	-8.08904	5.02478	-3.25237	-1.79287	-1.85093	-2.5898	4.6246	-2.41172
4.12177	-0.635193	1.43901	-3.99899	-3.232	3.03316	-1.26791	7.44907	-2.30896	-0.56135
-7.64976	2.22766	-8.05653	-12.5538	-2.53112	-2.85664	-0.137517	-4.90009	7.71393	45.6108
-8.01014	-1.24837	-10.5218	-9.52453	-0.839208	1.38364	0.244284	2.93294	6.28409	36.8853
0.459153	0.372752	6.78859	-3.98168	-3.45822	1.82472	-1.64712	-0.9842	0.250072	-0.332399
-3.46531	-5.13152	-0.19768	-4.03322	1.36124	1.61464	-3.69454	4.74227	1.04072	9.64543
-1.86331	2.15561	-0.794407	-1.58143	-3.50771	2.39149	0.533157	2.58792	6.58505	-4.44238
-0.350807	-6.11136	-2.59381	-1.76384	16.3332	-0.135412	2.49246	0.235165	-3.05981	-2.01504
-3.05948	-1.46383	-2.1618	-3.75741	-0.103344	6.85758	-1.6963	-0.42929	9.31976	-3.37455
-1.75221	-6.18242	-6.16379	-8.91033	27.3664	-0.861125	-1.29055	1.80441	0.0371334	-4.62347
4.84551	-4.05774	0.352763	-1.5146	-1.88596	-3.43809	0.836968	13.0043	-2.00635	-1.13023
-1.80003	4.65007	-12.5831	11.0763	0.590112	-2.65581	0.962811	1.00015	5.98873	-3.98403
6.56405	16.049	-9.76187	-1.35766	-4.62851	0.66564	-1.42013	7.27212	-0.900796	-0.272304
0.657609	1.77661	-8.26687	2.01367	-1.29865	1.9909	-4.53933	-3.78682	14.9987	-1.82079
1.49541	1.99658	-2.59982	-0.348615	-0.0527408	1.17603	-0.731404	10.8551	-2.1851	-3.60593
3.57631	-0.584734	0.738642	-3.45051	-2.5171	2.64956	-0.485468	8.30073	-2.71341	-0.417129
-0.750115	-5.58346	0.848945	-2.64492	9.89557	0.350868	-0.609721	3.94835	-2.3161	-2.51863
11.5903	-2.68658	5.16639	-4.05978	-1.06601	-0.462833	-1.78117	3.1867	0.289271	-7.71592
1.16127	-4.5246	0.506635	-4.94866	4.01525	4.7642	-2.03823	3.30527	3.21694	-3.54698
-3.5729	-9.53115	-8.68557	-4.34408	25.6435	3.11651	-1.32755	4.72886	0.34783	-2.40215
3.27973	-3.326	-0.848027	-3.74872	10.959	2.49301	1.84647	0.727366	-1.70231	-3.04231
0.0581138	1.54867	1.39225	-1.19437	-2.73715	1.51712	-1.46931	1.27908	0.852196	-0.0435383
3.49138	13.1278	-8.09413	2.83434	-5.36675	0.544055	4.70042	-0.928827	-0.565206	-5.59803
-1.10397	4.69999	-9.11073	9.56609	-5.20995	-0.0383724	3.63502	6.55867	0.490859	-2.00534
-0.0201577	-1.35328	1.45768	-4.28658	-1.17704	7.85603	-1.10259	-0.610691	5.72003	-5.01988
2.32234	0.00969239	-0.719919	-4.32768	-0.488741	5.11797	-2.6736	3.27382	3.3161	-4.22674
-13.9597	15.5758	-20.1108	-17.2754	-11.1088	-8.59392	3.51189	-2.38335	8.99092	78.5552
1.46478	-10.074	14.6778	0.287006	5.08928	-3.19703	1.64787	-0.162607	-5.76587	0.363877
0.927106	-4.57245	0.736366	-3.01211	3.3296	7.99563	-0.302592	0.88351	-0.574741	-3.84675
6.47459	-3.85403	3.59304	-5.3866	1.56391	-0.475386	-2.36624	3.84285	-1.2613	-0.828812
-0.692307	-4.07154	-1.91676	-4.09419	4.44462	8.95413	-2.50139	5.28601	4.65791	-5.22685
4.57332	-2.79065	-2.35339	-5.25949	0.517065	-0.393829	1.23471	8.5007	3.20117	-5.23578
1.08762	15.3266	-8.97122	2.42369	-5.63412	1.54271	1.07433	-1.47796	2.38353	-4.21619
10.6108	-2.70803	7.74455	-4.86019	-2.65723	-0.208185	-3.08946	5.69792	-3.00024	-4.1803
2.81651	11.823	-7.31262	5.91892	-3.1786	0.927277	1.42771	-1.65196	2.24291	-5.07913
9.32275	-2.91752	0.263189	-3.45852	27.0969	-9.90248	8.76164	-5.72486	-11.7354	-1.25724
-1.567	-5.94767	-0.477121	-4.23203	8.16626	2.20657	-2.38014	6.25949	0.820112	-1.57965
10.5768	26.6452	-5.09114	6.52323	-1.51992	4.73009	5.16736	-2.91862	-8.12395	-7.74086
10.0971	18.4144	-5.97788	2.1022	-1.79989	-0.373016	6.52054	-7.50813	-1.54773	-7.55107
1.12782	-1.4833	-1.21604	-1.4189	0.48431	-0.62722	-1.20288	14.1558	-3.07338	-1.256
7.36908	14.6305	-4.42799	2.06803	-5.57627	-3.90004	-1.589	-0.158811	2.64638	-3.4851
12.2235	3.97159	-8.57339	-2.96821	0.39906	-1.06833	7.30927	3.37062	-3.09235	-5.79222
18.5442	8.34571	-4.2516	-3.4388	-3.48356	-7.46428	9.61296	-0.839851	0.748844	-7.92987
-2.02604	-4.86822	-5.90518	-6.7532	20.9518	-1.82368	0.823867	1.28972	2.06741	-7.54378
-2.85979	1.65621	-4.43302	-4.59458	-5.36034	6.84012	-5.12919	2.57388	16.8501	-5.88103
3.73531	-8.69163	15.2662	-1.86128	2.56534	5.35275	-3.25655	-0.344068	-2.90391	-0.3484
-0.36121	0.298043	-0.319421	-4.68864	-0.307515	6.63509	-3.64845	-0.0838184	8.10074	-4.36638
-0.728066	10.0104	-7.48283	2.03692	-1.85134	-0.107937	3.36229	1.79275	-1.33158	-3.6624
12.2861	6.13206	-4.5495	-3.36685	-2.68744	-0.347159	3.01919	5.33104	-0.191623	-4.74427
2.67082	-0.923463	0.945172	-3.21824	4.68971	2.33276	-0.381794	0.822366	-1.04763	-5.39677
0.520894	-2.67625	-1.48381	-1.20344	13.0441	-1.30596	0.737291	-1.55464	-1.41739	-2.37384
2.47725	-0.519002	-2.12346	-2.29418	1.15247	-1.05685	-1.30659	15.2703	-2.80726	-1.88071
-2.79991	-5.25206	-0.397298	-4.56478	1.96009	1.51463	-2.55586	4.16031	1.01276	10.3223
1.11755	9.25403	-2.54674	2.63937	-2.36006	-0.510981	-2.1693	-0.583372	1.39817	-1.98643
1.82554	-0.706254	10.0983	-4.85425	0.338049	4.30948	-4.60483	-2.13087	-0.633517	0.881792
-0.58377	-1.78661	10.7477	-5.73847	-0.591251	0.654644	1.55769	-1.76719	1.62	2.33351
6.28871	-1.20961	1.29911	-4.72586	1.24905	-3.02167	-1.21017	12.4712	-3.74231	-2.11509
-1.00531	0.499546	-5.56924	-0.433768	-0.82002	1.05976	0.764943	4.46807	8.01011	-4.64477
-2.59703	17.672	-12.1251	3.7632	-7.79242	0.930073	3.11182	0.135516	2.9826	-3.81087
1.979	-0.539068	-1.60585	-1.55831	4.40075	1.22673	-0.470089	1.50345	-0.506738	-4.43659
4.10634	14.1671	-2.47528	-2.15811	-4.98198	-2.61624	-2.38498	0.868358	2.76654	0.926646
-4.08829	4.5148	-12.3801	-1.38117	0.55993	-4.21081	3.21527	16.8325	1.0721	-1.00781
-8.9225	1.64321	-0.380705	-5.56766	2.74478	0.0697566	1.4497	-2.23442	5.27011	30.2463
1.52268	13.505	-6.16646	2.31661	-4.5104	-1.44229	0.373305	-0.424216	3.15961	-3.38126
-3.07187	-6.15836	-4.39086	1.25658	12.4203	1.17928	-0.957457	4.6019	-1.95398	-4.82024
0.386754	15.3646	-9.0748	8.0449	-4.05153	1.62062	2.59285	3.91846	-8.8644	-1.90087
1.98642	-0.516033	-1.16417	-2.25398	1.75342	-1.69577	-2.32145	14.7313	-3.34739	-0.200158
5.25989	0.334159	1.33934	-4.16563	0.261939	0.234489	-2.22612	8.27597	-0.572025	-3.55031
0.715968	-1.27235	0.50589	-4.61891	-0.571808	8.25092	-0.955142	-0.613895	5.45921	-5.08458
1.55442	-3.72952	-1.61413	-2.59179	16.7739	-2.5685	0.198795	-1.29023	-2.12448	-3.2213
0.420428	5.15345	-5.80429	-5.44785	-8.10867	6.85819	-3.39624	4.11523	14.4156	-6.68036
4.73151	-5.16806	-0.771804	-3.28402	22.4205	-6.26623	4.57347	-1.91692	-4.43304	-3.80957
6.25197	14.8217	-11.2593	0.904151	2.98809	-6.4253	7.13706	-10.2226	3.45655	-7.1435
-2.43556	2.58269	-2.30238	-1.1535	-7.49679	5.63211	-2.61409	1.99877	13.8653	-6.81589
3.99898	1.35554	-4.12166	-1.80801	-1.97208	0.311674	-0.193348	12.4235	-1.37072	-2.88211
6.47439	-1.766	3.81776	-5.25649	-1.25334	-0.468063	-2.11146	5.25864	-1.79892	2.84048
-0.352178	-0.367342	-3.54356	-1.46915	-0.751171	2.41638	3.60915	3.22121	3.78316	-5.89202
12.2248	2.99212	3.51322	-4.46508	-2.05159	-3.63405	0.615951	4.10846	-3.60456	-6.02008
-0.379396	-1.44136	-3.27082	0.775083	0.122363	-0.909641	0.220947	12.0634	-0.376261	-2.68032
0.856158	-1.8078	-4.06069	-4.71614	2.41873	5.11101	-0.367677	2.50401	6.68986	-4.89641
-5.74125	-0.876456	-5.45331	-2.30415	1.93643	6.89722	-3.54021	-1.46866	14.1061	-4.08645
6.27499	-5.59785	-3.922	-2.4781	20.0463	-4.04332	3.60799	1.87232	-9.10058	-9.71088
-3.07576	-5.09763	-0.490549	-5.08181	-0.951911	2.89348	-3.68294	2.79255	2.75259	11.0641
3.20302	-4.42581	-0.192167	-4.74559	7.41471	0.986076	0.498489	3.31839	-1.47369	-5.11339
7.56372	14.6898	-2.46004	-2.93207	-7.15226	-2.13619	-2.1372	2.18123	0.776269	-3.21493
2.36245	-4.84176	0.0026683	-3.92708	2.12217	5.42925	-0.424185	1.13848	2.11779	-3.78166
-5.9266	-2.54026	1.08378	3.41526	-0.984094	7.79404	-1.70432	3.17397	0.307656	-0.540246
2.59962	-4.49154	-3.11635	-3.97414	10.8484	-0.0853422	1.43776	0.960749	-0.569565	-5.55687
3.32392	0.618286	-1.55014	-2.91697	0.169236	-0.672145	0.708687	12.2898	-0.858033	-0.780945
1.34635	-0.759227	-0.978776	-4.65904	2.46244	4.17737	-1.69931	0.766458	2.90359	-3.33236
2.94971	11.1746	-6.0944	5.13868	-4.50544	0.251357	-0.488145	-0.865239	0.0156439	-4.19549
-4.99596	-1.25076	-1.77782	2.17906	-0.790206	1.31236	1.20165	6.54138	-0.384322	-1.19105
-0.737826	0.52087	-4.74827	6.91298	-1.41596	2.74746	-2.85101	0.520494	3.04795	-1.87729
0.518675	0.832628	1.94104	-3.71535	-4.15469	3.76558	-0.889524	-0.534744	5.24193	-3.00111
9.98458	24.6075	-5.36975	4.58427	-1.01538	4.35853	3.21682	-3.11275	-6.46873	-7.93689
4.08897	18.452	-11.2816	7.93755	-3.7149	0.524211	6.39265	-2.28188	2.15593	-5.5745
4.14586	14.1979	-2.33043	-2.18434	-4.89323	-2.70499	-2.41281	0.941933	2.75411	0.664724
-0.222153	12.3751	-8.80349	4.18528	-3.5896	2.06702	-1.04605	-0.922951	4.87134	-4.20559
3.80478	-6.69167	3.56436	-6.64693	3.67967	10.2663	-0.572762	-1.16645	-0.989885	-5.64193
8.15465	17.3089	-7.4331	-1.18002	-6.31309	0.468184	-1.07043	7.43676	-2.92279	-2.39602
-7.36711	3.32135	-2.56449	-7.29758	1.60327	-2.02681	3.01282	-7.29604	6.71702	33.1748
3.34096	-5.06511	11.6678	-5.23872	4.16862	7.23288	-2.97906	-1.76938	-3.22081	2.25445
-0.0907161	0.425888	-7.01617	-4.59636	0.0708671	4.29657	1.28117	1.16686	11.2385	-4.94659
14.02	3.49922	4.00632	-6.28481	-2.97336	-0.146154	0.995769	6.25762	-6.46777	-7.31184
-0.0895751	-0.408017	-2.08908	-1.9737	-4.01676	1.72424	1.89896	8.06579	1.12549	-4.21255
1.96423	0.262878	-1.20753	-1.53996	-2.73765	2.53006	0.236619	8.71021	1.35177	-5.27935
0.90648	2.73552	-18.0284	4.97974	-0.268614	-2.27287	25.9457	5.00495	-6.10425	2.05322
2.21823	0.699113	-4.01395	0.0860671	-1.75492	0.188751	8.90828	5.13449	-2.73993	-4.6688
-1.56214	-4.24767	1.09096	-2.5005	3.0908	5.2116	-0.871506	0.310995	1.25433	-1.79603
1.1931	0.657974	-2.47206	-2.14037	1.18065	-0.76012	-1.39211	12.9817	-1.69539	-0.774121
4.18246	1.23908	-0.390026	-4.43897	-3.53212	3.99694	-2.20658	2.1713	8.7718	-6.55682
11.8146	2.1063	4.32149	-5.95925	-0.910799	-1.75281	-0.571128	4.72825	-3.69369	-6.58194
2.02572	-2.38394	-1.14897	-1.73007	0.826636	-0.732352	-1.42057	9.26274	-1.16913	-1.51299
-0.534489	-1.5405	-7.23828	-1.33584	7.88891	1.74178	-0.959377	1.95222	2.55291	-3.30941
2.67766	-16.4207	-16.6521	-11.8093	59.9549	-5.95662	2.77031	2.95516	-1.37727	7.04122
0.997492	-0.417582	-3.06505	-2.96987	0.336587	4.53506	-0.0856259	2.12604	3.26146	-4.74425
1.64187	8.27575	-10.823	9.65351	-6.20586	-1.88557	3.83715	2.17085	0.901186	-5.73135
-0.964932	-5.00724	2.46214	-2.49476	4.33136	2.16955	-0.531436	1.8632	-1.90335	0.13602
11.2463	-2.0059	3.6742	-4.45067	1.80351	-1.69721	-1.54724	4.24774	-5.03815	-3.30214
5.60091	-4.63986	11.0581	-4.45335	5.70888	3.50586	-6.45217	0.440581	-3.21303	-1.82471
0.455465	0.586451	-3.53976	-1.13933	1.01367	-0.434168	-1.11372	13.419	-1.09176	-2.58119
1.63351	-0.524773	-4.29902	-2.22452	3.23732	0.579869	-1.94459	9.41422	-1.25257	-2.48371
-3.38063	-9.54792	-7.53443	-4.31384	22.3411	3.62754	-1.52968	5.05346	-0.0987895	-2.54039
2.06291	-7.18268	0.970363	-4.85076	9.82908	1.80195	-1.19221	2.77819	-0.931222	-0.00906798
-3.20492	-10.2475	-10.101	-3.54434	29.7703	0.683618	0.39203	3.98813	-0.350419	-1.52654
-0.205768	4.07585	-6.04146	9.18575	-2.99512	1.5815	-2.32131	-0.244564	1.26457	-2.71634
-0.654013	1.58135	-6.92342	1.26569	-1.04309	2.04548	-1.38986	15.3754	2.02483	-3.03081
6.73161	14.5862	-11.2209	1.14613	3.20814	-7.17642	6.5352	-9.38877	3.59459	-7.74051
0.991355	11.8658	-10.2594	10.2127	-5.67407	-1.26865	0.239898	-0.695675	2.46556	-4.35193
-1.79913	-0.661744	-2.59444	0.500725	1.34496	5.89676	-3.60634	0.469932	3.07846	-1.20941
3.64448	4.86044	-2.69483	-1.78806	-2.59387	2.78189	-0.791423	8.89289	0.391247	-6.28239
12.1674	-0.893102	-0.463417	-3.83566	4.95872	-2.46081	0.231364	-0.265315	-1.67418	-8.17645
0.426168	-0.405743	-5.91131	0.0615391	-0.349279	3.42057	-1.36755	4.43859	4.53404	-3.23869
0.1477	0.28318	6.76221	-3.66336	-2.44514	2.27641	-1.66922	-1.31645	0.070083	-0.486534
-2.59258	2.69302	-1.93771	-1.18515	-7.21307	5.42078	-2.52252	1.79805	13.4499	-6.75205
-0.500871	-0.118577	-11.5259	13.2454	-2.86984	-0.469296	1.94573	4.32235	3.23331	-4.22562
1.73305	-6.34058	-9.29806	-2.0882	0.28255	0.558677	3.97771	18.2135	1.44569	-5.38291
2.1521	13.5071	-7.27437	7.36234	-4.60419	0.250608	-0.880023	-1.4692	0.101801	-4.49695
-0.303362	-3.28569	0.490205	-5.97819	2.03556	6.49854	-2.1829	0.585274	6.29597	-4.66547
10.0083	18.02	-4.90188	4.00585	-2.05638	1.74885	5.46637	-7.49866	-2.12832	-6.17824
2.55284	-6.8705	2.11845	-3.78714	7.7826	1.57256	-1.54646	3.28922	-1.77332	-0.699959
-1.57986	-1.2847	-3.00859	-0.928121	2.24836	0.0864637	1.42213	-0.226148	-0.675968	5.07441
7.19979	1.70867	1.91588	-3.71918	-6.63081	2.80521	-0.489296	13.3468	-3.41051	-6.68692
-0.653657	3.9052	-7.59452	11.3918	-3.13777	1.54442	-2.21138	-0.328128	1.77833	-2.49129
-0.435175	-6.11913	0.85848	-5.76561	8.55272	5.21792	-3.92533	-0.790163	1.43375	0.736267
4.86315	-4.88815	-4.31074	-5.89955	23.3043	-1.44109	-1.01768	1.27703	-2.73317	-6.51944
12.6693	0.503069	3.14469	-4.0622	-4.47646	-2.03615	-0.930804	5.34971	1.43466	-6.51213
6.96234	-4.21748	-3.54592	-2.69938	16.9918	-2.99112	2.52469	1.77568	-8.08683	-9.06965
8.31918	1.55843	-7.3713	0.450432	2.37669	-3.76912	14.7852	1.65818	-6.70972	-3.06969
7.04151	-4.47838	-4.46223	-3.69265	17.3034	-3.78591	2.73996	0.151178	-7.03784	-7.07205
0.322868	-2.71267	-0.793281	-1.03624	12.5548	-1.14126	0.335968	-1.60808	-1.32814	-2.66815
11.3	-1.89604	5.0996	-4.37987	-1.20209	0.103649	-2.16738	1.77002	0.22616	-7.20322
-1.387	8.26093	-10.1871	6.24634	0.22826	-0.324089	7.91379	-0.72371	-0.987121	-3.13015
-0.43375	1.62227	-9.93223	11.7744	-2.83733	0.667992	0.179855	2.92296	3.90228	-4.20389
-0.143395	3.94119	-7.79936	11.8241	-3.59974	1.09186	-1.83579	-0.443576	1.43282	-2.48808
2.05598	-0.739081	-1.55206	-4.88246	0.99224	5.58545	-2.59473	0.348914	7.45519	-4.82247
-0.992622	1.38808	-3.95688	-3.84845	-7.51386	5.7736	-0.869475	5.17327	11.881	-6.09329
11.1679	-2.72468	4.50863	-5.22384	-0.181145	-0.168519	-0.990044	5.67346	-5.20938	-4.23848
-1.69263	13.8039	-10.4965	7.86283	-5.65281	-1.79317	4.01366	3.86962	-0.28569	-3.07127
12.5171	1.58469	4.9473	-6.38227	-1.01028	-2.05535	-0.52465	4.30498	-3.51122	-6.74755
0.0740303	1.09122	-3.5336	0.642918	0.730985	-0.713993	-0.316725	12.7895	-1.47018	-2.96227
-3.37063	0.984215	-8.22029	6.18064	-0.0591633	5.68052	-2.62229	-0.241063	9.70745	-3.57105
1.23887	23.5157	-10.068	3.4365	-7.3313	-3.92736	1.91807	-5.8281	2.21095	-0.778881
1.84798	0.705109	-1.09928	-4.9831	0.00895006	5.43241	-2.59484	2.24714	3.65028	-4.09587
-1.57793	1.85765	-13.8538	16.6732	-6.07862	-1.6419	3.0814	5.49113	2.77913	-3.67932
6.49936	-5.39951	-3.58375	-2.63597	19.4323	-4.06224	3.30139	1.83526	-8.91042	-9.46834
-1.98233	-5.7697	-0.89143	-2.41159	10.7764	5.45037	0.784335	-0.986402	-0.401013	-1.3378
-0.198575	-2.53082	-2.88115	-5.68136	0.415178	8.59716	-1.7186	1.81826	8.41951	-6.59113
5.56005	17.0652	-8.71063	6.91156	-3.38758	-2.90743	1.29481	-2.40734	3.85206	-5.82558
-2.69969	2.64082	-1.94821	-1.20697	-7.03385	5.52188	-2.59953	1.82854	13.4375	-6.76679
6.23386	-5.83475	0.0601566	-5.5064	18.2071	-1.81734	2.33553	5.76901	-12.2145	-6.07645
-0.819635	-0.187556	-2.09195	-5.66407	-0.243272	5.5853	-3.88156	3.23982	8.21636	-3.07286
1.1112	2.33712	-8.56493	1.85228	-1.85105	1.79074	-4.24424	-3.87791	14.9914	-1.60783
-0.988716	-3.26537	-1.28368	-3.89789	2.85542	3.55147	-0.294241	1.84306	7.50514	-1.28811
6.9646	-4.25844	-3.49375	-2.70889	16.9608	-2.92914	2.53485	1.74199	-8.09365	-9.12699
-0.310666	0.072906	-6.39194	3.90753	-1.47372	-1.15408	0.741932	11.105	2.11575	-3.12633
5.58027	8.83535	-11.1007	0.691238	-0.280999	-1.44342	5.02755	4.54147	-0.730062	-3.39043
-1.52685	-5.29946	-4.06898	-5.87281	9.85263	5.13118	-7.2162	0.822605	7.49571	-0.847268
3.13458	-6.36736	-9.19161	-3.73086	27.6871	-2.62037	-0.266889	-0.661607	-1.07114	-0.501975
5.48077	0.0547909	1.38605	-3.43082	0.267078	-0.962933	-1.3162	10.6986	-3.26967	-3.86608
-0.506997	-4.26278	0.233318	-1.6527	2.34043	5.76635	-6.47161	-0.163946	4.04534	0.965817
4.50362	9.93671	-15.1977	2.26452	-5.68083	-9.48829	15.1423	1.48506	6.34535	-2.69456
-1.67171	-3.71526	-3.51508	-0.756474	2.93766	2.07375	-1.16711	6.59523	-0.714947	0.382223
3.29001	-4.45348	0.084845	-3.28369	13.0551	-0.904296	2.05104	2.32044	-3.38563	-6.45225
-0.653881	-0.639876	-1.28747	-0.315148	0.383631	5.62192	-3.90274	0.718724	2.87544	-1.74372
3.66591	-3.83047	-1.53382	-0.683116	-1.22246	-3.10763	1.15994	12.4539	-0.704746	-1.3317
3.93547	4.3834	-1.40857	-4.66036	-5.83864	5.4126	-3.94195	4.63476	8.14365	-6.53705
8.251	-3.13449	6.28258	-4.68262	0.684219	3.9902	-4.00246	1.69962	-2.82564	-1.32725
-0.766008	-5.62416	-1.50744	-6.4864	1.57213	2.16899	-3.49541	4.39472	1.75467	9.67399
9.5009	-2.31939	4.02134	-6.42829	3.0407	-1.47473	0.286358	4.08105	-1.4409	-5.40533
2.14781	13.6629	-7.24715	7.27731	-4.54146	0.240217	-0.938711	-1.52065	0.113891	-4.50217
1.16281	14.506	-7.57676	1.8483	-6.08048	1.85367	0.87057	-1.52298	2.06891	-3.92413
5.11586	-1.81398	5.50422	-5.62807	0.791284	1.2008	-1.23057	1.16125	-0.356015	-3.27954
-0.949084	0.719357	-5.32662	-0.237494	-0.748894	1.31912	0.367967	4.52847	7.34845	-4.75227
2.76624	-4.77305	1.14069	-4.70062	1.5659	5.92749	-0.200506	1.38822	1.91574	-3.8781
1.83324	-2.26906	3.00532	-4.3185	-3.15323	4.41127	-1.838	1.97719	6.66477	-5.92468
-1.32903	-0.633029	-2.54596	0.382393	1.46462	5.50527	-3.68769	0.630494	2.95374	-1.57693
-2.82927	3.26521	-1.05438	-2.98744	-2.4822	8.01405	-4.23274	-1.45191	11.3074	-6.88927
0.324032	0.624368	6.59141	-4.25366	-4.08992	2.25704	-2.42212	-0.917473	0.756747	0.064126
0.768887	-3.50071	3.07336	-6.74375	-0.656053	9.1587	-1.34927	-1.85073	6.09634	-4.65357
12.5333	-1.99265	-1.78065	-3.50461	33.3557	-12.8636	7.91995	-6.36016	-14.8122	1.53944
2.5068	0.792786	-9.18726	3.54029	2.48938	-3.88156	12.9342	4.32515	1.55343	-7.79098
-0.23958	0.503201	-3.50177	-0.349398	-0.124914	1.64128	-2.29825	15.8641	-1.45691	-2.38606
6.95972	9.95301	-11.7018	0.740184	-1.24834	-3.04527	5.96285	5.49668	-0.0610432	-3.15962
-3.3283	-1.7998	-3.99654	-0.694354	2.23207	3.52892	1.68683	1.40853	-0.818369	4.86426
1.52655	3.13417	-15.1546	4.9475	-0.521522	-0.956234	22.3848	5.81783	-6.9948	-0.39212
-5.47301	-0.853716	-5.80419	-2.62892	-7.3985	6.46398	-1.91886	6.88922	15.4212	-6.0049
20.1207	-3.31749	-1.24163	-6.13696	1.74459	-3.18062	2.77204	8.90099	-3.17054	-6.37973
2.17093	7.87998	-3.79701	-2.29261	-5.96581	4.2033	0.142241	2.3133	2.40238	-4.93083
9.94282	-2.22509	4.31177	-6.56629	3.17964	-1.76001	0.29446	4.07867	-1.64011	-5.55032
2.80277	-16.3335	-16.3814	-12.1653	59.4807	-5.32558	2.72797	3.16531	-1.64991	6.36222
-0.648312	-3.98302	-4.05161	-6.43439	19.556	-0.0845067	1.40202	2.43898	-1.21688	-6.55516
2.85222	11.0143	-6.70996	5.78386	-3.71827	0.568685	0.353305	-1.31947	2.19824	-4.82401
-1.66215	2.85208	-6.69491	12.0015	-2.07061	1.89498	-3.64476	-1.05943	3.69381	-1.46277
-3.82242	-1.33299	-3.04293	-3.09674	0.171378	6.48743	-1.62835	-0.336478	9.65806	-3.40353
3.20004	10.6772	-3.79665	-2.83716	-5.66626	3.01823	1.61922	0.151577	3.10822	-6.56282
3.29324	-4.80206	1.184	-3.56306	0.891141	2.43497	-2.09618	7.6106	-0.501179	-3.01405
14.8497	5.07641	-2.78246	-1.35092	-0.642535	-5.3441	5.0296	0.525669	-1.51007	-7.56234
12.2446	-1.22357	-0.776056	-3.73916	3.97924	-1.829	0.372125	0.654697	-1.92424	-8.00292
4.48233	-3.69829	3.69716	-5.54565	-1.08668	10.0043	-3.94625	3.09261	3.8509	-6.64687
0.785825	0.883394	-1.4133	4.43077	-4.15279	-3.35287	13.3359	1.5334	-2.70883	-4.21749
5.5762	15.0165	-6.94115	4.87335	-3.75919	-2.35964	0.263346	-1.96991	3.98797	-5.31044
14.5047	4.65153	3.47433	-6.28164	-3.7461	0.67077	1.26011	6.85558	-7.13665	-7.53146
-0.222347	4.62532	-17.122	18.087	-5.16856	-3.03034	1.98613	2.69194	2.50601	-1.95333
-0.87536	0.63208	0.343164	-4.95057	-0.373537	7.14929	-5.64226	1.23739	10.8278	-7.44929
2.01738	-0.982732	-4.73365	-1.0311	1.32179	1.38361	-1.07769	10.5934	-1.34249	-2.34084
13.1234	-1.0146	4.39765	-4.36326	-3.34542	-1.41573	-0.875147	5.02176	-0.669399	-6.29265
-0.172374	4.82401	-17.0044	17.896	-5.23227	-3.14384	1.97434	2.71619	2.4771	-1.93613
5.41578	15.2535	-7.33458	5.41547	-3.48459	-2.04923	0.234666	-1.888	3.88989	-5.75229
-1.60748	2.75669	-6.36281	11.83	-2.13904	1.95565	-3.7492	-0.97395	3.57189	-1.4503
2.67893	-1.11872	-1.8669	-2.16755	10.7513	-0.613062	-1.41124	-0.177338	0.100052	-4.95038
10.8422	31.7022	-14.2367	6.74786	-7.98391	-6.69876	11.0971	-14.1137	1.41621	-6.27382
-6.44862	4.19561	-10.7648	3.83876	4.52456	1.81935	8.22781	3.28299	1.19887	-2.16236
13.4263	-5.77171	8.82271	-5.04034	-0.558943	1.90347	-1.85031	4.47534	-4.40582	-5.94324
2.7288	-5.52004	0.276369	-3.92676	2.65317	5.69392	-0.175842	0.777566	1.25878	-3.3718
10.3534	-2.50705	7.00635	-4.65877	-2.65281	-0.244467	-3.25758	6.15183	-3.24772	-3.75955
-3.07668	-5.09645	-0.492828	-5.08161	-0.951073	2.89021	-3.68073	2.79204	2.75231	11.0668
17.4401	6.71221	0.467986	-3.8855	-5.35536	-5.24844	5.71988	2.31222	-0.335608	-8.17323
9.72221	-3.38956	-1.0213	-3.65899	30.1746	-9.55614	8.90129	-6.54747	-12.3326	-0.772046
-0.245486	-3.8437	1.08495	-3.80472	-0.233759	9.91864	-2.38547	-0.457064	6.23433	-5.94972
8.31392	-2.30484	3.51428	-4.79178	-1.01564	1.10159	-2.77226	2.72857	-0.0470717	-2.44484
0.0989681	13.2882	-9.3447	4.53287	-3.94328	2.1585	-0.452872	-1.31598	5.07595	-4.5109
9.68613	-5.67304	6.16416	-6.81158	2.47472	2.73522	-5.30904	2.42036	-1.0771	-2.35139
0.0792239	15.1234	-10.9394	4.35372	-4.78131	3.58385	1.69019	-1.45799	1.70767	-4.32586
3.20853	10.2013	-0.59877	-0.437567	-4.57786	-1.82608	-3.79041	2.79546	2.42034	-1.35196
-2.91143	1.26399	-4.5474	-4.52497	-4.8775	7.08095	-5.06093	2.43907	17.055	-6.03877
-1.3668	-1.87663	-5.32265	4.71032	-1.86144	3.94386	-5.36857	-0.737771	12.5832	-3.58805
-0.211154	3.88796	-6.08869	9.28711	-2.94755	1.53293	-2.41053	-0.121599	1.26942	-2.59435
-1.01842	6.38336	-12.954	17.4594	-6.63543	-3.02264	1.46397	4.23764	4.11913	-3.29306
0.32377	1.24168	-3.40012	-3.89329	-3.13324	4.30879	-2.03354	2.41181	9.37323	-4.92843
11.1574	-2.72491	5.1667	-5.61578	-1.85539	0.278075	-1.73399	6.9209	-4.37614	-4.24659
-2.30517	0.943388	-3.8058	-4.17553	-7.82873	6.83293	-2.52109	5.73044	13.8374	-6.51042
7.15413	14.0169	-4.47612	2.09569	-5.64885	-3.22613	-1.5259	-0.176008	2.67748	-3.58175
-7.56587	-4.77158	-8.62898	-2.13367	1.31254	8.43707	-3.32215	5.12571	10.4725	1.23726
-0.146932	-3.40551	-0.209326	-5.86722	2.09098	6.46635	-1.96691	0.929735	6.57223	-4.99847
3.08054	10.8654	-1.20096	-0.410159	-4.12638	-2.05089	-3.25946	2.24519	2.31685	-0.443977
1.73899	-3.21396	-2.45441	0.192227	1.4973	0.663168	-0.966984	8.8056	-1.42653	-1.57801
-0.765417	-5.63051	-1.50802	-6.48662	1.57483	2.17209	-3.49761	4.39795	1.75477	9.67395
2.42094	0.158162	3.44393	-3.90209	-4.67064	3.10854	-0.755213	-0.459126	7.22962	-5.80791
1.74645	-6.02079	-8.66057	-1.77848	1.10851	0.873912	3.54857	17.2221	0.632883	-6.33244
0.478166	-1.10333	0.0854969	-4.44896	-0.456718	7.73468	-0.618169	-0.181778	4.4162	-4.40953
2.73133	-1.20969	-1.22283	-2.08007	10.519	-1.01025	-1.04541	-0.169423	-0.259934	-4.9467
-3.69996	-9.72204	-8.64309	-4.03273	25.0987	3.15074	-1.1345	4.70977	0.0887071	-2.1946
1.08921	-1.81249	-0.961902	-0.890973	-0.0821382	-1.03596	-1.22165	14.3159	-2.18085	-1.12958
12.3182	-6.52521	8.08859	-6.19514	-0.286308	1.46853	0.994877	1.41662	-1.7563	-4.79033
1.31064	-1.26772	-2.43324	-3.32701	0.623461	4.32688	-0.491889	2.33802	3.27499	-4.66709
-1.18373	-6.59379	-5.77334	-9.9411	29.2765	0.0251669	-2.28862	1.64375	-0.550255	-4.629
11.5885	0.921393	-7.3129	0.608024	6.61249	-8.328	18.1107	-1.86699	-9.33528	-1.47237
2.24987	13.6952	-7.17644	7.21812	-4.56837	0.259618	-1.01412	-1.52373	0.0779893	-4.53518
1.58103	-2.48485	4.14983	-3.25935	3.40908	4.24218	1.45263	-3.84509	-1.77554	-2.79848
-6.35666	0.561041	-4.60378	-2.72327	2.52042	6.04821	-2.70468	-2.06957	13.1298	-4.62102
2.08153	-1.07166	0.131894	-2.08253	-1.39015	2.42679	-0.336339	6.24429	1.17836	-4.79314
0.52288	-5.74054	2.89234	-6.23632	7.1703	5.78323	-4.48928	-1.70037	0.677023	1.08772
6.17075	-6.31943	-0.294898	-5.88238	16.6348	-0.859418	2.21561	4.08049	-10.6304	-4.24283
-3.08319	-0.394848	-3.41074	-0.717388	0.896268	5.48903	-2.8213	1.1343	6.63517	-3.03977
1.13917	-1.98281	-0.0471574	-1.16338	1.3786	2.95827	-2.60335	4.23865	-0.0837407	-2.12392
-1.76809	13.278	-10.5828	7.6776	-4.83431	-1.63784	4.35913	4.35815	-0.73616	-3.11306
0.694384	-2.18814	2.00223	-3.08361	8.29543	6.02574	1.41614	-3.2568	-3.02601	-4.15705
6.19784	1.4877	-0.857926	-5.5953	2.39866	1.20152	0.531077	1.99751	-0.882337	-5.05714
11.2935	-2.61571	4.64259	-5.21554	-0.468038	-0.367215	-1.09695	6.05126	-5.11019	-4.12968
3.51421	10.3988	-0.953479	-0.346409	-4.45762	-1.80804	-3.67338	2.58362	2.31924	-1.3112
-1.15918	-6.20175	-2.5066	-2.12	14.6975	-0.313836	2.19242	1.57167	-2.05958	-1.79575
1.51416	9.73537	-2.32542	2.14444	-2.37864	-0.975015	-2.02712	-0.906248	0.79382	-1.70422
3.61172	11.1825	-3.9216	-2.61915	-6.15315	2.7005	1.95387	0.368833	2.81246	-6.93241
2.92637	11.7113	-6.61558	5.81741	-4.86045	-0.0967632	-0.290896	-0.811431	0.25321	-4.38226
4.05953	-2.43502	-1.78093	-1.67026	17.8518	-3.62004	2.81019	-2.76593	-4.75267	-3.57991
3.71405	-5.45459	3.09388	-4.6831	3.18124	6.19374	0.211181	-1.68919	1.03856	-4.44959
2.71271	11.4703	-1.60553	-0.727004	-4.09408	-2.09883	-2.84476	1.87687	2.29602	0.219962
2.82249	-3.68118	0.669378	-4.53015	-1.56935	8.77803	-2.77727	4.73055	5.33642	-5.95726
7.20566	-3.18934	7.0177	-4.67965	-0.90236	1.50468	-4.6548	2.98564	-0.625654	-1.63188
1.38264	-4.18425	0.586584	-3.39525	2.86341	7.7649	-0.841624	2.15496	-0.631259	-3.97129
11.9652	4.31447	-8.29032	-2.7916	0.0690413	-0.644764	7.17112	3.22449	-3.42126	-5.7198
3.23094	1.98352	-2.53658	-1.18121	-1.4991	-1.85261	1.25553	13.3082	-0.628786	-0.393849
12.3494	-1.45463	-0.562321	-3.66169	3.59531	-1.92775	0.343845	1.19426	-1.92822	-8.05156
-4.87853	-1.66911	-0.96381	2.10635	-1.05781	1.20416	1.57803	6.26155	-0.287192	-1.39083
-2.80051	-5.24972	-0.397476	-4.5649	1.95876	1.51314	-2.55545	4.15985	1.01331	10.3233
2.7334	-0.285108	-0.506373	-5.18699	1.29099	3.88212	-2.12631	1.57369	4.93192	-5.27278
-0.995906	0.438998	-11.5241	13.2995	-3.12183	-0.232803	1.82131	4.26511	3.75489	-4.43265
2.35325	-4.58961	0.0512504	-3.66781	2.25098	3.19677	-2.65289	7.61501	0.258762	-2.82087
-0.277465	-2.98497	-1.7049	-0.985312	12.808	-0.184303	0.169409	-1.38179	-1.22772	-2.45053
-3.47912	0.0968806	-3.60793	14.1443	-3.78803	1.69103	3.43436	2.63652	0.110423	-1.58733
