# Supplementary material for: Secure human action recognition by encrypted neural network inference
Source: Nat Commun. 2022 Aug 15;13:4799. doi: 10.1038/s41467-022-32168-5 (PMC9378731; doi:10.1038/s41467-022-32168-5)
Supplement: Supplementary file 4 — Source data [file 41467_2022_32168_MOESM4_ESM.zip › SOURCE_DATA/Figure5_SOTA/5f_accuracy/test_prob_conv2d_64_ngraph.txt]

0.0256437	-0.928041	-2.76464	8.46353	-4.10269	-2.44027	0.678608	2.46152	-0.520384	-1.03634
-0.180103	-1.03138	-1.6596	-0.648287	-3.65354	1.94294	-2.83938	1.84564	9.94792	-2.54336
-0.858771	3.31116	-3.49339	8.81831	-4.19878	0.0404686	-2.04874	-1.21682	3.00102	-1.48667
1.57279	21.7292	-10.5932	2.69154	-2.9004	-16.273	10.5771	2.33581	-5.91205	-5.08651
1.45323	-1.65728	-0.235855	-0.906137	0.875522	-5.24157	-0.721608	12.0664	-2.71858	-1.34352
2.39984	-5.32847	-3.64462	-1.89332	4.44173	-5.508	4.92188	10.1982	-3.98032	-1.78049
6.7086	-4.51925	-4.02605	-3.00704	22.817	-6.86463	4.37343	-2.91936	-10.0103	0.178125
-4.52641	-1.66073	-3.86215	-0.0686354	2.03417	1.45222	-3.34446	11.0884	-0.20684	-0.205277
3.54841	-0.5717	-0.0230646	-1.56795	-0.780209	-7.71775	-0.925517	12.2195	-1.34571	-0.988651
10.3893	-4.85743	3.09658	-3.49308	3.39371	2.95325	3.09256	0.0102502	-7.26243	-3.29029
-2.25066	4.55032	-3.9227	-1.66654	-2.03134	-13.72	5.17406	14.0532	1.35908	-2.99662
8.81503	0.550484	0.243944	-4.86491	-0.830674	-1.61325	-1.64787	2.60257	3.00541	-3.06757
-1.93991	-1.19791	-2.49523	-2.2446	4.25883	4.56917	-2.69069	0.360648	4.19561	-3.46617
-1.19682	-6.82835	-0.319032	-1.58022	16.3538	-1.83056	-0.786608	4.09951	-1.4804	-1.65581
-1.99051	9.68902	-1.66898	-2.82306	-1.1201	0.126226	-3.61461	-1.00304	1.36494	-0.166117
2.31338	4.64453	-8.48482	-1.53262	-5.34541	-6.5096	16.7474	2.6586	-4.14338	-1.75212
1.33288	-0.0736348	-6.0078	2.0912	1.66672	-7.79434	10.5719	1.03333	-3.51648	-1.1197
-1.90093	-1.95363	8.3188	-2.73878	-3.30101	-13.7498	-2.9389	-0.807179	-4.35339	19.481
-0.801906	14.3469	-1.44116	-6.77558	-1.1144	-4.92329	-4.54407	1.94491	1.3477	-0.612526
-4.07081	-4.33963	0.167736	-4.08182	13.4297	-0.320283	0.472401	1.34868	0.80428	-2.05597
0.543123	3.12171	-3.55065	-1.02872	-2.31441	-8.09695	-0.509845	14.6323	-1.68031	-1.49427
3.12554	2.15189	-4.53439	-2.60374	-0.236833	-2.99177	-0.0925318	8.46162	-0.817772	-1.3273
1.16426	-2.07726	-4.43346	-1.36253	0.140511	2.3085	-2.84214	8.88272	3.26339	-2.29046
1.75635	-2.32921	-1.04532	-0.390891	-4.01851	3.11985	-0.797111	0.628541	0.228486	1.72663
16.7869	3.62854	3.91289	-2.52479	0.101578	-12.9579	3.64272	-1.20975	-1.51355	-3.17745
0.306277	-7.61218	-3.83181	-5.70884	24.5491	-8.67119	-1.87929	8.9891	-2.63081	-3.40045
-2.06372	0.435694	-2.74406	0.751771	-5.628	-0.207712	-2.55894	-0.712707	12.2827	-1.25636
3.2152	19.5184	-3.84421	5.78162	-6.84114	-11.5478	0.503574	-0.664908	-3.06194	-0.476056
5.13086	12.9442	-6.17386	0.350598	-0.74267	-6.98291	4.75089	-3.81933	-0.0531051	-1.56425
2.72499	1.51973	-0.414341	4.00653	-2.37128	-6.65162	0.573985	0.016932	-3.92589	2.39132
2.01338	15.2666	-2.8429	5.69249	-4.8372	-6.26468	-1.04639	-2.18277	-2.39528	-0.845381
1.0882	22.2222	-3.42237	6.25009	-8.10521	-11.6998	-0.964933	-1.62413	-1.22711	-0.619148
1.54256	-6.5924	3.97298	-3.66889	0.953773	-1.37017	-2.79891	9.26579	1.17025	-1.3111
2.06255	-14.1455	-14.6393	-1.39542	47.5755	-11.3568	5.91234	8.26567	-12.6275	-0.0459615
1.9386	-1.55427	-0.0375771	-4.18587	0.854419	7.53456	-0.884155	-1.82934	0.330926	-1.56077
19.9115	0.908027	1.81564	-5.06277	1.94032	-10.1429	0.925806	2.44762	-3.43555	-0.831828
0.815826	-5.4578	8.07071	-4.78905	0.522147	2.0037	-1.38309	0.0134707	1.78247	-1.56072
14.0723	-5.03346	7.00842	-5.40665	-0.619072	-5.95237	0.374082	1.7036	-6.00171	0.72754
-3.29409	-4.85423	-1.79996	-1.03022	11.5525	1.57186	-0.49626	-1.62485	-0.237878	-1.58375
4.33841	-5.05742	-3.25688	-0.446019	9.42358	-10.9085	20.9135	-3.85629	-7.31844	0.975809
17.7924	1.38724	2.66208	-5.04166	0.0475104	-7.7898	2.26058	1.96797	-6.19131	-2.40474
-2.00778	-5.75127	1.43036	-2.7144	8.57072	1.77966	-2.67032	2.76055	-2.27053	-1.0311
4.46033	-3.6982	-2.74404	-4.68474	2.26584	-2.98023	-1.86875	11.6957	0.351765	-2.27181
-3.86637	-3.74714	-2.28504	0.731895	3.90786	2.31402	-2.00898	9.06049	-0.462393	-0.357257
0.230615	-3.12913	-0.370835	-0.568337	2.38492	-10.8711	3.33333	-3.61917	-2.69927	13.5485
1.01188	12.9101	-2.83345	4.22464	-3.10323	-2.87613	-0.686391	-3.70688	0.07971	-0.268934
3.12051	-4.82684	5.65747	-4.45715	-9.08285	-2.50131	-0.744554	1.56737	-4.65	14.406
2.19738	-5.26104	-4.2125	-1.73548	3.26174	-3.99334	3.80447	10.4069	-2.33621	-1.91088
-1.79438	-5.93732	-3.66234	-0.567628	17.0564	-0.216213	1.41295	-0.843614	-3.7641	-2.34193
2.16991	5.2692	-9.72337	-1.16144	-5.85869	-5.66231	17.3138	4.92339	-5.38543	-2.53492
3.98901	8.09433	-5.10455	-1.59169	-4.14449	-1.45105	-0.714164	2.17033	1.46692	-2.98357
-0.534328	3.36789	-2.52624	7.48396	-3.3179	0.137554	-2.38069	-0.958199	2.38224	-1.58839
2.71551	-1.97667	2.56039	-2.86482	3.9437	-9.38401	-1.27134	13.2639	-5.00995	0.20713
10.0734	-3.13076	1.80377	0.0962002	6.57352	-13.5387	12.8183	-6.75988	-3.00052	1.85164
1.987	-1.26943	0.20813	-2.937	1.12258	10.1227	-1.11091	-3.5098	-2.37678	-2.34273
-0.333597	-0.664823	-2.49934	-0.867628	1.6309	-0.746893	-0.728918	7.85352	-2.25637	-1.08113
-4.30684	-4.51665	7.08434	-2.74369	0.0365683	3.21036	-4.68629	-2.58511	8.81289	-1.87673
-3.51701	-4.35136	-5.8272	-1.64212	16.813	-4.39188	-0.12069	7.259	-1.29737	-3.66337
4.11265	-0.537887	-7.95032	0.0295219	-7.10725	-12.3541	20.8308	3.99577	-5.21472	2.68866
10.3167	-0.461977	-0.0897216	0.259784	1.3123	-7.17956	11.8619	-6.86682	-4.71023	-0.361661
4.20233	-3.84629	-1.24651	-4.12406	7.51191	1.49631	-0.0934936	0.385625	-0.443492	-1.46247
-1.93097	1.35145	-1.59162	-0.463025	0.677876	-4.10733	2.26344	6.0878	-1.40904	-0.188957
0.855543	-2.58327	2.59232	-4.99506	-1.31841	5.5847	-1.33221	0.873221	2.25906	-2.68945
-6.09685	23.109	-9.5222	11.4893	-10.5531	-10.3434	-3.23505	4.46959	-3.5376	1.10937
-1.23034	1.61222	-9.03107	17.9345	-10.9528	-2.87123	3.26869	-0.30357	3.0336	-0.101239
-1.83624	11.9839	-1.27678	1.05236	-0.309079	-5.33273	-2.98127	-0.5775	2.19609	-2.13093
7.77467	-7.77688	-3.9619	-2.66404	21.889	-8.20663	8.64096	1.45606	-9.88843	-3.16813
5.0733	-5.08211	-2.55277	-2.79037	12.1677	1.36412	2.58093	2.29258	-3.76831	-2.94681
-0.772393	-0.890791	3.42681	-2.70899	-5.31875	-3.43338	0.883576	5.82145	1.51326	-0.956299
2.37032	-5.50186	-6.63368	-1.59296	-0.327609	-3.40897	5.20697	12.0592	-1.11595	-2.01741
-1.62257	0.0160647	-0.888423	-3.96317	-0.257783	-6.6168	11.4989	-2.88756	-0.257079	0.172548
10.5125	-2.84676	0.265026	3.34418	14.8069	-21.0506	20.7317	-9.94802	-4.77104	1.02316
1.00585	-5.29811	6.40774	-3.13478	-8.97321	-4.4519	-0.371798	0.246951	-2.23794	15.0689
10.567	-3.2471	3.76848	-3.33718	0.0398338	0.201263	-0.0414357	-0.47776	-7.03954	-1.1912
7.70849	3.87885	-8.94256	1.64029	-6.42346	-19.0016	22.445	6.14878	-8.30238	1.49416
-0.617965	-3.5524	-4.39716	-3.38036	0.343234	8.8824	-0.866924	2.61341	5.01715	-4.0727
-3.08688	-4.71911	-4.13814	-0.875392	10.8567	0.979989	3.08022	-1.79844	1.05003	-1.62963
0.00890257	4.21384	-3.37056	9.03075	-2.22711	1.06285	2.41623	-2.23835	-4.98111	-0.861273
19.5001	2.49018	2.03077	-4.16234	0.137186	-11.6046	2.45815	1.08266	-3.68553	-2.79065
-3.43612	-5.85713	-2.85346	-1.59086	13.0002	3.14003	2.68748	-3.99832	-0.231549	-1.5424
-2.95353	0.916495	-1.23059	-0.192855	-0.371523	-3.9637	2.08177	5.95461	-0.461394	0.558319
-0.547545	-8.23235	-2.64272	14.5404	-1.34905	-2.29247	1.50431	1.55551	0.755243	-1.37051
7.1411	-11.6875	0.749271	-2.63005	19.0261	-6.2615	6.42661	-0.226234	-6.81996	-0.916783
-0.711668	-2.58389	-0.118031	-1.09661	8.13837	-0.825399	-0.703751	-1.67386	-2.20198	1.13091
3.93529	-3.17122	-1.40945	-4.79869	-0.887439	-0.86192	-2.08204	9.43938	2.12368	-1.25571
0.67977	17.6208	-3.80421	4.96789	-7.0852	-10.9023	3.30908	-0.203162	-0.469062	-1.26175
-2.02911	-4.53265	2.79475	-1.81197	2.38267	-9.75568	-0.382926	-3.50363	-2.86534	14.1752
-1.88088	-2.96009	-4.76387	-2.32864	12.9034	0.233298	0.0552284	-0.481285	7.19155	-4.72485
-0.207925	9.5204	-2.5061	-4.62534	-2.72362	-0.0794882	-5.099	1.59392	-0.439784	0.794703
2.5773	1.2554	-1.38651	-1.75115	-1.30216	-3.95659	-1.14969	10.458	-1.73232	-1.18374
-2.68392	1.10478	-5.85013	-3.75447	3.74534	8.79934	-1.83087	0.201581	4.7021	-3.51844
0.538307	-2.82892	-3.86857	-3.72488	0.496102	8.13104	-2.0575	1.34786	4.31699	-2.67673
0.758173	2.08981	-4.34017	-1.00513	-1.55404	-3.43484	0.945761	9.93143	-2.88231	-1.08334
1.71635	-5.65176	3.38228	-2.42099	1.82301	-1.80557	-2.43073	8.29472	0.443646	-1.62949
-1.11907	-0.034958	-0.310327	-2.82551	0.363939	-6.7844	10.7011	-3.77664	-0.253189	-0.394526
-0.913672	1.14469	2.10467	-1.81651	-2.22	1.23417	-4.12683	-1.03846	8.53226	-2.51538
16.4888	1.49909	-0.111469	-5.34409	4.55802	-6.00492	1.69605	2.12202	-5.30825	-3.09394
18.1112	1.93894	2.04358	-5.21476	0.887523	-10.0163	0.212469	2.62589	-1.8244	-0.692522
-0.494877	1.18419	-4.66652	-1.70875	-1.59707	13.2891	-0.384439	-2.23993	-0.306669	-1.79492
-1.55041	0.466412	-2.12837	-4.84315	-0.535865	-7.08031	12.5822	-1.43697	-0.244116	0.4862
1.15963	-2.5504	0.249677	-2.98581	0.766421	-0.25554	-0.297333	8.75643	0.673008	-2.27571
1.58148	-1.94497	9.55746	-4.2066	-5.48392	-0.178045	-2.43261	0.33568	1.57764	-0.242847
2.86868	17.1993	-1.79749	2.55666	-6.34658	-7.60564	-0.345864	-2.87868	-3.97073	-0.0652445
-1.54582	-2.88159	1.32859	-1.61333	-1.62222	-10.1527	0.554598	-2.25144	-1.80765	14.6703
2.15727	-0.513227	-1.58714	-1.54649	0.784698	-5.138	-1.07811	11.6759	-1.98103	-1.41676
3.20251	19.5661	-3.8477	5.85806	-6.9377	-11.7012	0.612179	-0.603499	-3.10061	-0.489727
-2.08629	11.7657	-1.37136	2.58067	-0.500714	-5.72816	-3.27138	0.0246866	2.40354	-1.86941
1.02575	2.04436	-4.07791	-1.13103	-1.59363	-3.81733	0.965442	10.1795	-3.26004	-1.06769
4.52978	-4.70491	-0.477269	-2.04558	11.0874	-1.68555	2.54336	3.09176	-4.45161	-3.17632
13.4334	-3.94616	2.27695	-4.88122	3.44138	-3.00831	0.575249	2.22386	-3.56101	-3.12408
-1.14834	0.664258	-2.24258	-1.34497	-1.52937	-1.50563	1.49335	-0.911623	7.44411	-3.22261
-1.87164	11.3198	-1.2329	0.48062	0.425088	-5.33612	-2.9317	-0.278696	2.46165	-2.28523
-0.369672	-0.679006	-4.65471	9.29961	-1.51966	1.30293	0.564463	1.31942	1.96468	-1.5728
-0.640621	0.638476	-6.7499	-3.08074	-0.116727	1.41684	0.901071	1.63669	10.1422	-3.07106
-3.38218	-5.00927	-0.0531691	-4.38364	13.6509	-0.723253	0.540943	2.80541	0.702449	-1.78622
1.2543	-2.96709	10.8013	-2.77418	0.129176	2.71209	-0.626027	-4.41769	1.51331	-3.94524
-1.90093	-1.95364	8.31885	-2.73879	-3.30101	-13.7498	-2.93889	-0.807141	-4.35345	19.481
-1.57696	-2.85942	0.418084	-3.39814	7.10332	2.98425	0.937361	2.65841	0.370282	-3.43312
-3.34438	12.8896	-1.37305	0.630684	-1.87074	-5.61401	-3.15495	-0.441784	0.54721	-1.05891
1.02643	-0.173583	-2.45344	-2.75019	0.308472	-3.60036	-0.855808	12.0906	-1.48365	-1.53578
7.65075	4.19799	-7.21893	2.02214	-3.05055	-15.3827	27.355	-1.25699	-5.68932	1.38564
9.52131	1.38276	-7.61932	-2.48197	2.00003	-4.75841	5.97533	2.56521	-2.13765	-2.2885
2.16708	14.5491	-2.61347	4.89126	-3.72301	-5.20978	-1.5062	-2.89145	-1.5368	-0.837722
0.537798	-5.98473	2.47787	-0.132362	15.5566	-2.27668	4.67103	-6.66228	-9.2784	-0.438091
-0.537643	1.70791	-5.60557	-2.01065	-2.38832	4.95335	-2.5709	0.825806	10.7585	-3.2113
5.7629	-5.70558	-6.46091	-1.56543	-1.29725	-3.82338	5.48445	12.3772	0.517207	-3.86175
-2.31069	-3.32126	0.152831	-3.16161	0.956355	9.77077	-4.80896	-2.05673	5.60369	-2.05261
5.24847	10.3166	-4.82995	-1.12962	-4.50236	-8.7378	4.74929	0.19317	4.12996	-1.98607
6.18298	-3.88708	-3.87285	-3.72824	10.1605	1.09315	0.308604	4.05563	-3.7847	-1.09472
0.973571	21.9812	-3.613	6.37966	-7.95457	-11.4693	-0.950801	-1.44722	-1.31397	-0.895942
3.54768	-6.5368	-5.22474	-2.22252	1.6552	-4.34978	4.41493	11.3968	-0.71898	-2.06453
-1.04201	5.92969	-4.00718	12.2384	-5.87183	-8.94631	3.7734	2.18358	-2.21432	-0.0682964
0.09137	-6.10318	-2.26312	-4.03693	3.42663	10.2947	-0.430546	1.24612	3.6977	-3.22238
3.94044	8.11267	-5.10424	-1.57409	-4.18609	-1.41741	-0.73697	2.17199	1.49752	-2.96814
-1.89486	11.0433	-1.27493	0.463244	0.800165	-5.47531	-2.8587	-0.0658645	2.52172	-2.33956
2.77816	2.54195	-7.55752	11.5448	-4.70669	-5.42714	4.46081	3.22623	-1.61539	-0.56328
1.77406	-14.2377	-14.6163	-1.22056	47.765	-11.3013	5.95985	8.01038	-12.7625	0.254121
-1.5459	-2.88162	1.32861	-1.6133	-1.62223	-10.1527	0.554571	-2.25143	-1.80764	14.6703
3.94316	9.1346	-5.67961	-0.943487	-4.99606	-2.32175	-0.0796525	2.67556	1.14822	-2.86758
0.315296	-4.81614	-3.94081	4.11882	-1.44431	-18.5293	15.4675	4.11362	4.8952	-0.0979908
-0.650259	-2.39331	0.0558339	-0.546253	0.566455	-2.7499	-1.17887	10.2913	-0.632226	-1.27164
2.73808	-0.512097	0.395312	-3.03453	-2.65985	2.53946	-2.0916	1.08329	4.01835	-1.72339
5.84035	-3.87694	-4.10342	-3.44686	11.5787	0.328125	1.24157	3.3049	-4.1941	-1.25732
-3.95552	-2.92041	0.389276	-4.07445	11.97	5.45458	2.7717	-3.78702	0.464808	-3.89758
-0.818083	-4.10217	-5.89019	-3.17361	14.8706	-2.28116	-0.145073	0.532864	3.79599	-2.69909
-1.38663	10.9237	-1.71179	-3.3383	-1.51708	-0.831831	-3.4994	-1.01675	0.926719	0.0137367
11.5151	-5.94699	4.16584	-4.6593	1.15862	1.02505	1.28981	-0.561282	-5.85257	0.42927
15.4417	-1.63177	-0.865534	-5.64399	-0.408211	-2.97537	0.915687	6.46641	-5.61185	-1.24789
7.79785	16.6675	-0.345696	-2.20698	-3.55806	-13.5368	-1.00407	0.985145	-4.31868	1.14951
-5.18729	-12.4601	-2.22088	0.0427533	26.4947	-6.91147	-0.764015	7.54077	-4.75881	-0.862593
-0.00752831	-2.23507	0.917668	-2.99663	0.78939	8.03622	-3.33713	-3.38568	4.09202	-2.53941
2.61942	18.7473	-3.75637	5.8144	-7.20386	-10.8463	0.360696	-0.154651	-2.982	-0.545601
-0.288461	-7.52503	-7.11887	-2.79978	29.3384	-10.1609	-1.51305	10.3133	-2.56823	-3.29356
0.37107	-6.27272	2.24163	-2.6659	1.79896	-0.799124	-2.56053	10.0595	0.867081	-1.89309
13.9147	21.5008	-8.27538	1.48852	-10.8745	-15.7929	3.03861	-0.545359	-0.578582	-2.06381
-1.3419	-0.391616	0.291616	1.75631	-3.46605	-6.00827	0.254903	12.2344	-2.03344	-1.98102
0.522704	-3.13228	-5.35132	10.4508	-1.56465	1.90686	1.33969	1.97278	1.8652	-1.72768
6.13708	1.55214	-7.38014	2.39284	-5.27318	-6.46526	12.644	4.93839	-1.91411	-2.97591
11.4092	-2.24054	1.7786	-3.57554	1.37156	-3.80705	3.15401	-0.549643	-5.79802	-0.938575
0.364961	-5.59698	-2.15517	-4.42299	3.13382	11.4658	-3.25624	0.955122	3.75474	-2.87897
20.5532	1.58507	1.85834	-4.59117	1.14211	-11.3189	1.93247	1.73379	-4.39635	-2.12574
-2.27196	3.254	-4.21462	11.653	-5.47198	-0.264461	-1.23898	-2.97171	5.14972	-1.46738
1.78194	-3.43345	-1.77968	-3.8661	2.64929	8.01793	-2.33704	2.44093	0.104794	-2.51937
-0.824366	1.81342	-5.51007	-1.97637	-2.67146	5.09066	-2.61564	0.867978	10.7793	-3.22848
0.688094	-2.55467	1.1585	-0.891584	0.168491	-9.94893	0.57557	-2.10889	-3.61337	14.8896
5.33382	-6.02736	-5.22541	-1.04463	1.66665	-4.36114	5.57761	10.9981	-2.26793	-3.46241
14.9228	3.30806	-0.306457	-6.68679	-1.38296	-9.11118	2.73114	6.31766	-4.2621	-3.27766
10.2199	1.7502	-0.902324	-2.14939	1.45811	-5.03384	1.77161	0.674542	-2.06835	-2.79674
6.0964	13.9623	-5.69028	0.858487	-6.3004	-7.63939	0.148009	-0.69201	-0.672664	-0.947624
5.16208	9.87079	-4.43169	-1.03593	-4.81452	-8.41985	4.10024	0.422031	4.31467	-2.06671
11.5387	-3.67065	-0.598028	-5.08541	6.3526	-3.17867	0.204223	5.03482	-7.55191	0.771788
-0.909612	11.7367	-0.836346	-3.27051	-0.878447	-1.59549	-3.78932	-1.27176	1.03162	-1.15574
0.666682	-1.47886	0.181716	-1.04327	-0.132746	-4.7102	0.0681769	12.252	-4.31981	-0.712137
-0.640539	3.62356	-2.90797	8.61888	-3.62875	-0.191734	-2.16876	-1.24766	2.69798	-1.42531
2.20283	1.89281	7.67611	-4.71912	-2.24983	1.51491	-1.30316	-2.74129	-0.597284	-1.46143
2.7521	18.9965	-3.76775	5.87678	-7.36257	-11.2273	0.474637	-0.183696	-2.82959	-0.58927
2.2422	-1.28214	1.40466	-2.90743	-1.54018	4.36827	-2.72234	-0.718638	1.2421	-1.23109
-4.55532	-1.87192	-1.8144	-3.67939	2.12953	14.0236	-3.02977	1.42461	4.55936	-3.8443
3.36479	-4.08526	-2.18262	-4.15783	3.25967	5.38423	-4.121	1.50437	5.91749	-3.61668
3.83199	8.90141	-5.64702	-1.00588	-5.00601	-2.23947	-0.166747	2.83213	1.23472	-2.82732
-0.301989	0.526621	-1.40127	-0.76689	-1.12617	-2.75157	0.214352	9.88812	-3.35422	-0.994092
-0.773851	3.9447	-7.2054	3.91283	2.33631	-14.6527	16.6752	3.19657	-3.221	-2.34716
-5.00005	-2.68737	-1.23995	-3.24872	-0.0115464	14.7474	-0.580067	-2.60713	4.09457	-3.39174
2.122	-5.16037	14.7694	-3.51504	-1.97496	-4.08591	-1.74821	-0.179017	2.88047	-2.2801
18.3453	1.78371	2.22218	-5.52237	-0.221968	-7.92478	2.58326	2.34741	-6.80336	-2.30298
0.445166	-3.67321	1.31675	-1.16079	0.582724	-9.7237	1.30262	-2.5877	-3.2168	13.5387
-1.31375	-5.58411	3.10717	-0.0153093	14.4748	-0.954902	4.67684	-8.91689	-6.49355	-0.45123
0.0417714	12.0589	-1.28327	-2.12748	-1.28609	-8.05996	0.17041	-1.15407	0.800468	-1.43575
-3.89877	-1.39887	1.25386	-0.0247216	-4.23358	2.91855	-5.90031	1.19942	9.79714	-1.01216
3.4169	0.856427	-0.236943	-2.72746	-2.64798	-3.8636	-0.574515	11.1596	-2.77693	-0.994269
0.00377776	-1.82217	-5.6351	-2.34449	2.42371	-0.606706	0.624415	1.75852	10.0953	-3.64542
-1.09148	1.26412	-2.23421	2.77595	0.857889	-7.92879	9.08397	3.05411	-3.12117	-2.045
0.620154	-5.46723	-3.26732	-4.45433	3.06727	11.5368	-2.78621	0.984124	4.06318	-3.01972
2.19276	5.46798	-9.8508	-0.918676	-6.21064	-6.23356	18.0109	4.58767	-5.46362	-2.39554
1.63518	-6.68146	-5.78266	-2.10737	24.9264	-6.27223	5.71037	-1.92173	-7.10095	-0.623445
-3.42285	0.282561	-6.67988	0.935963	0.268361	4.24014	-1.86233	-0.563721	10.7762	-3.7626
4.05692	-2.2874	-3.25592	-3.80927	8.50112	4.69901	-1.00487	-1.47141	-0.789769	-1.78159
2.90586	-2.17034	3.21905	-1.38244	-0.00239621	-1.57587	-0.0134314	-2.18133	-1.138	1.34674
2.03406	-5.07868	-3.41845	-2.04905	5.90431	-5.64926	4.61219	9.36855	-3.9129	-1.76011
9.64442	1.72345	-1.00024	-1.02149	-5.27017	-3.32029	1.54818	0.70276	-2.18366	-1.68563
0.540673	-4.49611	8.8356	-4.48189	2.8336	1.33115	-0.147749	-4.14856	1.82858	-2.00916
-3.96112	-2.26492	-2.94168	-0.022109	2.60765	1.23467	-2.6779	10.2011	-0.484262	-0.139355
7.04097	5.82019	-7.47173	3.15886	-4.96303	-13.9883	24.1797	-1.44885	-5.5525	1.11213
-5.56517	28.9177	-13.4197	12.272	-9.73049	-9.73638	-0.771084	0.482874	-3.42488	1.2078
1.01537	-2.0479	-3.08266	-0.494948	-2.73598	2.207	-0.841326	0.530896	6.38122	-1.58104
3.78692	8.68261	-5.57333	-1.02629	-5.00021	-2.20969	-0.254885	2.95859	1.26804	-2.79872
-0.784678	-1.96301	2.33086	-1.93123	-3.55338	-10.2402	0.130218	-1.72943	-2.43246	15.8229
10.6289	17.8205	-7.88514	3.78854	-8.53021	-12.4052	3.53949	-2.51162	0.378352	-1.64305
-4.60593	-1.99289	-4.05916	-4.44757	12.0293	4.63845	2.95999	-0.0665393	4.69158	-4.93187
13.5894	-4.90939	6.2425	-5.24444	-0.317635	-6.07113	0.55461	1.72798	-5.01284	0.647073
4.50743	-1.86408	-5.13908	0.91221	0.897998	-18.1433	26.7904	0.959441	-4.16707	1.85658
2.69358	-6.10122	-3.49568	-1.7917	1.1933	-4.66043	4.90626	11.1191	-3.16916	-1.83986
0.0875194	1.57505	-4.73015	-2.14102	-1.84065	12.9637	-0.271255	-2.10132	-0.8648	-1.89921
11.5443	4.56856	-3.16802	-0.614024	1.61734	-8.54053	3.11179	-0.216144	-2.47287	-1.99693
4.13652	-0.572073	-1.62986	0.130344	-0.432549	-6.8517	8.25279	-2.2994	-1.01316	0.220187
7.40651	1.60291	-0.988379	-1.76502	-4.85541	-3.3333	0.955267	2.44063	-1.5539	-1.02829
3.84664	18.6559	-4.84445	5.14585	-5.05394	-4.70762	2.31573	-3.85106	-5.14668	0.241361
-0.323944	0.0572856	-1.86253	-0.923771	1.28772	-2.25333	-0.906026	9.79306	-1.38664	-1.52071
-5.83416	-0.725758	-6.25341	0.822509	0.63487	0.132081	-2.5711	3.68676	10.9159	-3.13669
2.59599	12.3219	-3.24217	4.44692	-3.29137	-4.03597	-1.15675	-2.43395	-1.72154	-0.863154
3.90332	18.9202	-4.68873	5.49071	-4.53532	-4.92886	2.5968	-3.88943	-5.66521	0.279233
-0.070646	-1.44773	-1.1681	-0.882263	-3.23137	2.90177	-2.60476	0.983868	9.05906	-2.60345
-1.90083	-1.9535	8.31886	-2.73888	-3.30119	-13.7498	-2.9389	-0.806966	-4.35345	19.481
5.19237	-6.1124	1.14465	-4.2297	12.8199	0.134544	-1.43278	-0.750493	-3.72075	-1.12909
2.16827	1.51853	-4.29558	-1.67857	-1.61021	-2.81482	0.19021	10.6189	-1.06298	-1.35547
0.211804	-2.44055	-0.00751308	-3.04858	1.00918	7.5051	-2.06924	-1.20161	2.61797	-3.23197
0.34926	1.50536	-6.61103	2.47737	-4.20173	0.824804	8.6032	5.49528	-5.36653	-1.15938
-1.23392	-6.82372	0.243067	-2.11651	14.9893	-1.1895	-0.135413	1.37331	-2.03182	-0.855362
-1.65231	-2.06506	-5.43348	-1.03985	1.80788	5.32454	-1.9697	7.93282	1.99602	-3.61788
-0.713192	0.690816	-6.90855	-3.12652	0.0228132	1.59692	0.811043	1.55183	10.2954	-3.13932
4.51607	19.795	-4.29413	5.39754	-5.23332	-5.97384	2.55108	-3.43216	-6.02115	0.278107
-2.07328	-3.98221	-0.350525	-3.2719	8.86322	4.60942	-1.35066	-0.12446	2.85202	-3.85893
0.75631	-4.23635	-6.55492	-1.84993	20.767	-3.83081	-0.226283	5.46864	-5.82719	-3.03386
0.552595	10.1367	-3.4635	-4.32603	-2.2111	-0.144135	-4.518	1.53725	-0.984159	-0.0452498
-5.78226	-5.88546	-6.11938	1.25077	-1.71221	5.45851	-1.08852	3.39529	10.9839	-2.85173
10.0007	-2.60742	-1.65685	-4.69759	4.40317	0.394551	-0.970269	4.55037	-3.70302	-1.50236
-1.93263	1.44305	-5.02907	-0.225295	-2.60122	1.50132	-2.08726	2.03132	8.85593	-2.29135
-0.458226	-1.76784	-0.786114	-0.0453452	-0.35056	-1.31813	-1.82922	9.46381	-0.324089	-1.31166
1.00584	-5.29816	6.40781	-3.13476	-8.97317	-4.4519	-0.371799	0.246898	-2.23793	15.0689
-1.88325	-3.11948	3.62869	-1.70092	1.16237	-10.0371	-0.982624	-3.21889	-3.40112	15.4124
-1.88322	-3.11956	3.62863	-1.70091	1.16248	-10.0373	-0.982547	-3.2188	-3.40114	15.4125
2.20632	1.49603	-4.59362	-1.62442	-1.72225	-2.78707	0.393148	10.3849	-1.20595	-1.31633
2.01111	0.896917	-2.08355	-1.31736	-1.23927	-4.24522	0.0940073	11.2678	-3.06441	-1.66004
3.92194	-5.44303	0.221975	-4.05075	12.4813	0.157032	-1.33592	-0.553757	-3.50368	-1.44871
1.51159	9.06603	-5.95236	-0.6275	-5.87654	-0.796307	-1.83542	4.00229	3.70996	-2.94071
0.761562	1.69337	-3.26396	-1.12084	-1.71548	-3.46313	0.608519	10.1352	-3.12648	-1.21924
3.68795	-6.46571	-5.41224	-2.33164	0.926638	-4.10735	4.33254	11.9203	-0.47712	-2.09947
2.4221	5.29364	-9.15112	-0.810927	-5.93323	-6.74037	17.796	3.33668	-5.06542	-2.01146
-0.647205	3.64921	-2.93267	8.6725	-3.72094	-0.19347	-2.17929	-1.30937	2.74518	-1.44152
-3.03963	-1.68067	-0.340481	-2.48474	-1.05497	9.61483	-1.93174	0.100873	4.36822	-3.55905
-1.21062	1.46549	-7.36717	-4.20637	3.43448	9.08607	-1.25648	0.990093	4.36909	-3.49011
4.27418	8.79551	-5.34538	-1.50575	-4.48098	-2.2841	-0.509327	2.31384	1.57347	-3.00684
13.9112	0.130992	-1.02911	-6.3785	6.13485	-6.37054	-0.169069	3.14565	-3.26921	-1.77322
-5.73736	-2.4644	-2.47641	-4.63682	5.07565	7.74893	-0.70929	-0.188672	9.92581	-4.75612
-8.11735	-4.37249	4.51567	-5.08418	-2.80964	8.40473	-1.97388	3.63968	13.7303	-5.07316
3.84807	-5.73823	-3.53411	-0.722557	9.17151	-11.1151	21.9928	-3.14029	-7.27397	1.30125
-4.95436	-13.3924	-5.34315	1.15484	31.0518	-9.14987	1.37602	9.8633	-6.8827	-0.924324
1.89482	16.1059	-1.35993	0.87235	-3.94421	-5.20044	-1.07536	-3.11746	-2.93602	0.904986
18.1841	5.37995	-3.9713	-2.57933	1.16552	-12.0439	3.47117	2.46469	-3.51239	-2.04425
0.774326	-7.38126	12.6208	-4.09114	2.40868	-0.335352	-0.82242	-2.78373	-0.548377	0.357638
-6.00829	-2.53185	-3.74729	0.456724	-2.39841	-0.0648436	-5.16299	7.2648	13.8402	-2.56558
-2.93295	0.160593	0.297663	1.29509	-3.8446	-2.81806	-3.97855	9.56795	1.06684	-0.0359102
-0.31994	18.9345	-2.15822	-1.08187	-0.597868	-8.39761	-1.96775	0.28931	-0.724444	-3.13933
-1.22485	1.07517	-7.15475	-3.00819	0.444524	2.09711	0.998698	0.633124	10.5986	-3.29413
0.193852	0.897429	-1.36141	-1.24762	-0.827968	-5.75007	0.0238416	13.2573	-3.87938	-1.38099
-0.00678062	-1.0866	-1.61283	-0.780596	-3.49339	2.31163	-2.78305	1.71607	9.56006	-2.58217
-6.4883	-3.9635	-2.66595	1.56105	16.6148	-0.765793	1.91396	0.960839	-2.2905	-1.75515
-6.60987	-3.49576	-1.18436	0.178387	13.238	0.895581	1.19991	0.797126	1.53931	-2.90875
1.02867	22.0616	-3.61287	6.39154	-8.05172	-11.5033	-0.944984	-1.4587	-1.32727	-0.846142
0.336078	-2.59251	-5.87034	-0.650882	1.17767	3.82428	-2.36528	8.94695	2.54177	-1.99256
5.63438	13.6498	-6.90784	-0.398938	1.40263	-9.21581	4.22706	-5.14345	0.645977	-1.63123
14.9657	-2.15463	2.65489	-3.3118	-0.613054	-3.56157	3.16481	2.93258	-7.09568	-3.28855
6.0066	14.4707	-6.23681	2.73464	-6.26757	-9.05057	6.18182	1.17268	-3.08273	-2.83372
-3.24589	0.495825	-6.62234	0.327023	0.13221	4.30474	-2.07192	-0.375766	10.9108	-3.61919
-0.125725	2.09456	-2.68013	-1.09342	-1.59072	-5.63742	0.0145705	13.4031	-4.26437	-1.26391
-0.925962	-3.63152	-2.28393	-1.06491	10.8225	-0.982592	-1.03642	0.534702	0.621701	-3.7644
-1.54788	-3.69998	-4.0429	-2.36542	11.9172	1.54834	-0.176968	-0.488412	5.99838	-4.44479
5.49639	-4.27572	-2.89079	-2.15043	19.7381	-4.77415	4.79123	-5.69404	-8.83425	0.291776
-0.176763	9.66861	-1.86668	-1.43576	-1.726	-6.45299	1.275	-1.06506	0.585911	-1.41721
-0.997826	-3.06307	-4.90447	-2.11079	1.47546	3.63853	1.02542	0.623882	8.71215	-4.79335
1.87008	-14.2093	-14.6274	-1.27549	47.7255	-11.3136	5.94852	8.06289	-12.7173	0.147164
5.37719	-2.81932	-2.3197	0.832898	0.455656	-5.59147	9.22136	0.193241	-2.34958	-2.32386
-0.773034	3.20698	-3.00586	9.26037	-3.91116	-0.574022	-1.87822	-0.775224	2.51281	-1.56474
-1.14459	-0.919709	-1.59269	5.94673	-1.35488	1.66314	1.10212	-1.92777	0.631582	-1.8519
7.32315	-1.08676	-0.0767789	-0.533045	6.06157	-15.0595	17.4425	-4.50569	-3.50349	0.567825
7.12192	-7.46299	-2.87552	-2.39925	20.0018	-5.70884	7.75011	-0.314825	-9.07815	-2.67002
1.29314	19.9412	-10.6682	0.401796	-4.676	-14.1434	9.97819	4.45268	-4.05163	-4.81303
-8.87523	-4.98495	4.73625	-4.65445	-0.0629118	6.8924	-1.6307	1.62058	12.9677	-4.27924
-0.898025	-3.34293	-2.65227	-1.05791	10.9366	-1.7053	-0.552284	0.809227	0.428269	-3.58856
1.96808	-14.1681	-14.624	-1.33421	47.6639	-11.331	5.92388	8.15125	-12.6836	0.0447705
1.05848	-2.10665	-0.532087	-0.33948	0.0413291	-6.94984	1.40769	11.3502	-1.24627	-1.75111
-0.215601	-4.94539	-1.20998	7.80227	-1.46519	1.25947	-0.765578	0.232813	0.461772	-1.57099
-1.69643	-4.43809	-5.45046	-4.34841	16.5132	-3.16816	0.274204	10.3869	-2.09095	-4.75416
4.97147	10.5191	-5.1238	-1.2949	-4.45717	-9.12532	5.93267	0.0303543	3.90568	-1.78761
-0.731517	-2.64242	-2.51261	-3.42346	1.84405	9.90304	-1.01592	-2.31853	2.77776	-2.11496
2.8571	-0.330246	-4.78127	3.28058	-2.98851	-5.40241	9.36905	0.721917	-0.380051	-0.945333
0.899349	-6.05409	-2.18391	-4.70817	2.77334	11.2855	-2.45195	0.843774	4.0094	-2.82789
1.53299	-3.22803	-0.877175	-3.99273	1.86826	8.13229	-1.43669	0.873854	-0.0500405	-2.22358
2.10893	0.215931	-1.20081	-0.558427	2.09459	-9.01745	-0.66029	11.536	-2.39926	-0.415389
9.69629	16.4091	-1.4995	-3.60982	-3.06577	-15.8925	0.297986	2.82561	-4.78347	1.44847
8.53664	5.69004	-4.4394	0.696136	-5.66058	-7.53034	4.20203	1.90689	-2.59507	0.00391081
-1.90092	-1.95361	8.31878	-2.73879	-3.30099	-13.7497	-2.93888	-0.807169	-4.35346	19.4809
-0.343437	18.8174	-2.40332	-1.25947	-0.359757	-8.15293	-1.85083	0.525735	-0.745408	-3.37147
0.269953	-3.01345	-0.0181528	-3.66328	-1.30703	4.18737	-2.78089	1.198	6.80229	-2.33034
-4.29389	-5.06105	-5.25607	1.02665	-4.55102	-2.94393	-0.610125	7.30519	17.3422	-3.62396
0.121638	-3.2156	0.0244401	-4.80247	1.43021	6.44454	0.374078	1.10841	4.515	-3.25107
-0.216746	11.6104	-1.29927	-2.11799	-1.18805	-7.62849	0.300459	-1.15056	0.896599	-1.3534
-2.13463	11.8396	-1.35237	2.36825	-0.636187	-5.47748	-3.30753	-0.178908	2.38039	-1.86031
-1.45116	-4.66886	3.22737	-4.51371	-8.57019	1.28091	-0.279675	10.8507	3.98364	-2.45647
-0.784652	-1.96254	2.33048	-1.93112	-3.55342	-10.2404	0.130159	-1.72968	-2.43242	15.8229
-1.5459	-2.88161	1.3287	-1.61339	-1.62224	-10.1527	0.554461	-2.25143	-1.80762	14.6703
1.13598	1.11011	10.7292	-5.03423	-3.18487	1.87011	-2.44953	-3.61898	2.25829	-2.8784
1.37647	-4.94596	4.32338	-2.83417	-6.32094	-3.91086	0.557732	0.83972	-3.1262	13.8188
-2.67319	-0.266796	0.00771576	-0.0841462	-4.46259	-0.323458	-4.99751	3.28578	9.40733	-0.540204
-7.44286	-3.57753	-1.26139	0.14908	14.117	1.13654	1.25382	-0.0519254	0.898329	-2.24198
-2.28638	-2.02265	-1.76543	-0.0690863	-0.66272	2.63879	-2.60684	0.554149	8.98926	-3.86731
-0.110907	-6.68723	-5.37722	-2.40785	26.7793	-10.0839	-1.54781	7.92072	-2.42716	-2.31619
1.98787	-5.4491	2.21468	-1.73175	0.391888	-8.70166	-0.904279	14.3432	-3.60621	0.66742
-1.12905	-8.8913	-2.74775	12.8379	2.6176	-3.53395	2.60918	1.97883	2.35068	-1.32016
3.87567	13.6104	-3.87149	2.26422	-7.50231	-7.83164	3.5882	-0.655058	-2.56959	-1.62453
-2.32042	0.310175	-2.5023	2.22056	3.38991	-3.82633	-0.0909741	-3.10388	13.6146	-5.74457
0.552481	2.28442	-5.01129	-1.05293	-1.54927	-3.32178	0.868076	10.2738	-2.32761	-1.19414
0.603604	-3.07407	2.42411	-3.58635	-7.82313	-0.705247	1.66453	10.3966	1.21341	-2.41713
-5.9874	-4.28893	-0.40929	-0.744672	13.2968	0.439753	0.595007	1.99763	1.9871	-2.82229
15.1275	-1.06395	3.60477	-5.27799	-0.923201	-5.05932	-0.634302	1.30466	-3.12101	-0.582022
-1.28356	-4.29433	0.0777649	-1.3986	1.7583	6.08314	-0.197751	1.34167	1.83017	-3.26756
-4.57943	-8.78196	-7.44482	-1.42965	25.2996	-4.09222	0.243459	8.79743	-3.13513	-2.25682
-2.87576	-5.70127	-3.13961	-1.61765	13.1601	2.92709	2.85615	-4.00966	-0.643647	-1.55647
-0.0658067	-1.79776	2.01286	-3.43699	-0.715986	1.15695	-0.259884	2.60956	0.988367	-0.880509
3.42673	9.71471	-3.24187	1.48105	-1.68551	-1.38782	3.13846	-3.66166	-4.86447	-0.676366
-0.239266	8.00233	-5.67156	9.81926	-7.48583	-6.81773	5.65581	1.58582	-3.08194	-0.261767
-1.98576	-2.95545	2.27288	-1.54022	-1.32816	8.36216	-2.96312	-3.0825	3.18178	-2.02518
-3.08897	0.365476	-5.06907	-3.41531	3.79948	8.55211	-1.82215	0.122717	5.05272	-3.577
-1.90101	-1.95368	8.31877	-2.73872	-3.30098	-13.7499	-2.93888	-0.807033	-4.35345	19.481
0.316349	-6.69543	8.99691	-0.762332	1.19089	-4.89134	2.3395	-2.32043	-0.624908	2.42106
-5.1287	-2.10416	-2.05069	-3.69779	2.24944	14.199	-2.2954	1.18105	5.21705	-3.8394
12.0998	-5.51197	2.29849	-2.97827	-0.067839	-3.52484	-0.564319	1.73779	-1.90161	3.42738
-7.20722	-4.36626	-4.14063	-3.05919	4.95479	12.3038	-1.82319	0.958985	7.85213	-3.53226
4.0919	-3.32466	-1.91547	-4.03573	0.246754	-0.563265	-1.49924	7.24381	3.14206	-1.6564
2.07771	16.0717	-1.14337	0.823365	-3.86512	-5.20569	-1.04281	-3.32534	-2.99374	0.660761
12.2655	-3.77324	3.37994	-5.37382	1.75508	-6.72372	-1.03531	6.19849	-4.66358	0.152194
1.16236	13.2238	-2.86701	4.20548	-3.25925	-2.82888	-0.695653	-3.68168	0.0860221	-0.366597
1.50587	-6.79622	-5.54647	-2.03315	24.5935	-6.08387	5.39431	-1.91526	-6.77896	-0.652218
-1.73518	-5.77163	1.31957	-2.53856	8.3359	2.34807	-2.82443	2.74932	-2.58084	-0.969532
13.9143	21.5132	-8.0871	1.47925	-10.7005	-15.4291	3.13503	-0.931498	-0.728111	-2.14031
11.7973	19.9999	-8.9347	2.93104	-6.7917	-9.93864	5.0785	-5.97413	-2.83383	-1.44202
0.656536	-1.58113	0.395033	-1.04074	0.157255	-4.75928	-0.0798494	12.0781	-4.33684	-0.568283
-1.30352	14.7937	1.75923	-5.38334	-1.56761	-3.83004	-4.68451	-1.01534	2.87712	-1.32544
9.51692	1.13278	-7.44436	-2.48529	1.88138	-5.00261	6.39132	2.71104	-2.44103	-2.14935
17.3287	5.19218	-3.65688	-2.31428	1.29573	-11.3967	3.47289	1.78451	-3.02033	-2.08929
-1.16088	-3.68179	-6.17296	-2.84262	15.7102	-2.7054	0.325112	-0.0659398	2.84113	-2.61264
-2.98097	-4.25709	-3.76734	0.710775	-3.2155	2.54577	-1.89515	3.60271	13.4659	-3.03255
7.21294	-6.5761	14.0863	-4.68145	-3.68463	-9.8995	1.9196	0.00324874	-1.34261	-1.04278
-1.72131	-0.404185	-2.14744	-1.02026	-0.856504	4.02746	-2.43695	-0.422293	6.13514	-2.78103
2.04247	21.3143	-10.2269	0.887209	-3.9402	-15.4846	9.90655	3.46267	-3.81985	-5.18127
10.7781	3.27388	-2.16682	-2.90216	-2.26804	-7.00214	4.48624	0.687841	-2.74807	-0.333255
-1.56636	-1.89509	-1.34917	-2.33942	7.08934	3.12145	1.58588	2.07964	-0.00879205	-3.47551
-3.05689	-4.80212	-1.77883	-1.09858	11.6496	1.24201	-0.527897	-1.40458	-0.146137	-1.77148
0.37046	0.433163	-1.12766	-0.104223	-1.41404	-3.97625	-2.014	13.0637	-3.30521	-1.48238
3.48973	-4.12943	3.94838	-4.09517	-6.61288	-2.87326	0.485312	1.07911	-5.36508	13.402
-2.78074	13.9579	-1.39172	0.843141	-2.03694	-6.04696	-3.13713	-0.660059	0.325328	-1.08287
-0.215316	-2.52841	8.65859	-3.25503	-5.83396	0.156225	-2.06831	1.91557	2.36458	0.275261
0.700647	-5.07234	15.6477	-3.38301	-2.68789	-3.67838	-1.95074	-1.83375	3.81758	-2.0146
3.85752	-3.42716	1.41314	-2.84858	3.80246	-7.25489	-1.18398	13.6961	-3.69389	-0.830381
-1.62567	1.14149	-2.4885	-1.25221	-1.50483	-2.17258	1.08296	0.0141653	7.81991	-3.25785
1.11072	15.6587	-4.16118	3.46404	-6.80172	-9.32579	1.183	0.226426	-1.1138	-1.17885
0.200476	-2.87722	-2.83552	0.68733	4.83848	1.80588	0.698869	3.50133	-0.529687	-1.96416
-4.05584	17.7481	0.428638	-2.56458	0.236225	-9.19029	0.184634	-1.99783	1.94389	-3.06262
-1.57629	4.70121	-3.71806	-1.52551	-3.1282	-14.1071	6.66598	13.0629	2.06024	-2.5166
-2.02909	-4.53263	2.79468	-1.81194	2.3827	-9.75556	-0.382951	-3.50365	-2.86535	14.1752
-1.4109	10.4385	-1.0856	-0.324385	-0.663017	-2.86015	-3.22911	-0.222679	-0.931988	-1.68759
-0.426027	-9.21538	-2.63981	0.849859	15.557	-3.95912	-2.11217	5.25107	-3.08165	-3.01844
-0.25284	11.3827	-1.42699	-1.92357	-1.20634	-7.53227	0.443173	-1.24834	0.788402	-1.36034
0.0690567	-2.60001	1.57833	-0.81682	0.296404	-5.83235	-0.884108	13.26	-3.78572	-0.465227
4.94983	-0.53151	-0.659762	-2.10825	-0.527014	-3.82638	-1.1318	10.451	-3.13458	-1.21622
-1.99181	-2.26067	1.56155	-1.72854	-0.696576	8.91558	-2.19157	-2.8088	2.74162	-2.5807
-2.84831	-7.51419	-5.54623	-1.01515	16.0356	-2.24756	1.54043	3.41946	-0.978487	-2.57999
-0.989767	-0.389853	-6.37014	0.392799	-5.3921	-2.6658	-2.71805	7.03988	15.0248	-1.80499
1.48531	-4.10991	-8.39371	-1.5445	22.5681	-5.05465	0.390865	6.6487	-6.27633	-3.06517
4.79746	13.5002	-6.90125	-0.231253	2.05936	-9.44763	4.93217	-5.59879	0.897257	-1.57378
-2.11448	0.491816	-2.57646	0.670599	-5.44927	-0.0395719	-2.52649	-0.901637	11.9966	-1.17993
-1.09623	-0.277644	-2.87432	-0.865427	-0.346244	-3.67725	-0.277227	12.6997	-0.236983	-1.58833
15.9128	-11.2742	5.8517	-9.17315	-3.63066	3.3855	-0.877773	10.1426	-5.6872	-1.77346
-0.289779	3.31466	-8.62712	-2.15124	-2.49604	-3.02626	8.3607	4.80219	2.28044	-3.88019
13.6703	3.73921	-0.345236	-6.44822	-2.06339	-9.8919	2.88274	6.40184	-3.41398	-3.17363
-1.28384	-0.711797	0.817092	1.56608	-3.51506	-6.13787	0.576002	12.6048	-2.48221	-1.82664
0.474952	-2.28567	-4.25883	1.39825	-0.5528	2.67483	3.13191	0.858332	4.03478	-4.48113
-3.72071	-5.02016	-5.0463	1.48968	0.36373	0.530186	0.60522	2.1031	13.0071	-4.02357
6.58578	-4.53669	-3.94862	-2.97008	22.8171	-6.84025	4.39711	-3.03991	-9.99172	0.194137
1.00591	-5.29818	6.40775	-3.13478	-8.97328	-4.45187	-0.371795	0.246899	-2.23798	15.069
6.0338	-3.94559	-3.92493	-3.66594	10.3926	1.03721	0.345979	3.79542	-3.76346	-1.04187
0.395223	14.0279	-2.3182	-5.95314	0.106749	-5.53264	-4.48592	1.78444	-0.0760796	-0.549336
1.6495	-3.13318	-1.49478	-3.74285	2.5865	7.3185	-2.26693	2.12115	0.38126	-2.44116
0.397971	0.98548	0.255948	-0.287133	-1.75186	9.095	-2.01282	-2.76146	3.88645	-4.54163
-3.99891	-3.87452	0.330755	-4.17655	13.1234	0.0524431	0.418155	1.04498	0.847335	-2.26113
3.37659	0.488066	-0.143318	-2.64478	-2.57112	-3.51837	-0.472777	11.0533	-2.86726	-1.09659
0.50729	0.357251	-3.04504	-2.63194	2.34549	5.03628	-1.61253	0.0567856	2.0064	-3.15143
2.54522	11.6495	-2.8542	4.11042	-2.69236	-3.8129	-1.19657	-2.87642	-1.32033	-0.913211
-2.99768	-0.947175	0.0720385	-2.32546	-0.458163	0.387873	-0.47312	6.2449	1.17209	0.126922
-0.399701	-1.63039	-2.93634	11.6035	-2.78446	-1.6405	-0.0149102	-2.27173	2.66911	0.610257
-1.23215	0.504504	3.93796	-2.47368	-2.69967	0.988331	-4.34368	-0.881987	8.5735	-2.63562
13.6563	21.5042	-7.9009	1.35739	-10.0133	-14.3532	3.25195	-1.67222	-1.10217	-1.87159
4.08194	19.4804	-4.85612	5.57037	-4.73718	-5.08736	2.64404	-3.69313	-5.88257	0.248836
-4.03795	17.7837	0.3944	-2.67113	0.272617	-9.15116	0.14918	-2.0142	1.99192	-3.12521
0.534085	17.216	-1.96521	1.36636	-3.36253	-6.09598	-1.39469	-2.75379	0.666814	0.204861
2.28747	-1.17696	-0.0415129	-3.06661	1.44733	10.1023	-1.20847	-2.95595	-2.80604	-2.35764
5.62533	15.5567	-5.22738	2.01558	-7.58486	-9.54492	4.94353	-0.39956	-2.70164	-2.19211
-1.88329	-3.11972	3.62885	-1.70094	1.16247	-10.0371	-0.982595	-3.21891	-3.40119	15.4124
10.161	-6.2274	11.3395	-5.23568	-2.49164	-7.02062	1.51058	2.05045	-4.2785	-1.28109
-2.09824	0.581599	-7.33535	-1.68403	3.39638	4.44543	-0.411311	0.443159	9.50602	-3.23948
18.7006	1.99787	1.38207	-5.71177	0.117662	-8.4712	2.90703	3.50719	-7.51689	-2.63044
3.0728	-0.222268	-5.34703	-2.64706	-3.32223	0.40956	1.31948	8.94034	0.0835992	-2.35944
1.45776	-1.50487	-0.579602	-2.37925	1.00362	-1.55784	0.116936	9.49879	0.185101	-2.8662
2.3887	-3.83421	-3.70884	0.785784	1.56724	-19.6564	29.8839	0.291346	-2.82683	3.22542
2.53864	5.36381	-9.75641	-0.952934	-6.15628	-6.35232	17.9045	4.29767	-5.48856	-2.24148
-1.53707	-4.31883	2.4761	-2.07978	1.00712	9.08622	-2.68933	-0.612777	-0.322007	-0.675904
2.12242	0.200227	-2.15268	-1.40113	0.440599	-5.41938	-1.06364	11.6538	-1.47161	-1.53007
0.865016	1.76107	-6.66615	-2.2491	-1.24307	5.56339	-2.27364	0.742742	9.80078	-3.01792
15.9577	1.15153	3.79926	-4.65871	-0.843729	-7.19509	1.32122	1.28761	-4.76291	-2.09474
-0.345118	-0.134874	-2.1967	-0.644201	1.11924	-2.34157	-0.970907	10.0192	-1.41473	-1.5968
-2.31355	-5.74503	-5.31606	2.33499	7.54192	-0.840321	0.783718	2.46524	3.84776	-1.76675
1.85144	-14.2296	-14.7466	-1.06947	47.9482	-11.6394	6.08773	8.01525	-12.8374	0.378335
0.449928	-0.995328	-3.38998	-3.38301	1.51906	7.59907	-3.11676	2.93032	3.05457	-2.43411
2.00801	5.71152	-3.81374	9.15667	-5.93324	-5.79697	2.94295	-1.56912	-2.09865	0.371712
-0.514244	-1.79791	0.418932	-1.61546	6.45431	-1.3523	-0.871478	-0.662544	-1.50426	0.852255
9.47607	-1.6652	5.04431	-4.89644	-0.0439032	-4.38103	0.408465	1.0146	-2.85142	-0.45332
3.83505	-8.19499	9.29289	-4.84773	0.216847	-1.36234	0.81543	0.306131	0.181182	-1.55856
0.279765	0.502875	-1.06707	-1.31708	-0.697295	-5.75293	-0.0858678	13.2667	-3.67836	-1.42882
-0.364851	0.0842138	-2.21999	-1.06278	1.71487	-0.750142	-0.732194	7.8671	-2.49507	-1.2578
-4.51823	-7.97564	-6.62179	-2.21205	24.1558	-2.6134	-0.18448	8.03837	-2.66617	-2.46537
-2.21872	-6.20379	1.37274	-1.39526	9.59637	1.8136	-2.5584	0.588056	-2.17276	-0.14513
-4.21807	-9.31733	-9.0665	0.415884	27.5242	-6.85844	1.88219	9.42932	-5.15554	-1.81669
-0.501182	3.53713	-2.63884	7.49943	-3.39588	0.089793	-2.38044	-1.036	2.42901	-1.52761
-2.35915	0.107232	0.39221	1.20252	-3.9879	-3.18425	-3.48643	10.3536	-0.096045	0.210426
5.93781	12.7831	-6.75164	-1.05997	3.34281	-9.15094	4.05611	-4.91982	0.0420174	-1.73871
0.839839	10.8596	-2.62759	6.73901	-4.86709	-5.25399	-1.58375	-0.943797	-0.504574	-1.14715
-2.11803	-2.57227	-2.14002	1.18609	0.664732	8.12289	-1.46467	-0.125476	2.73232	-2.93484
2.94113	2.82972	-5.45003	-2.87914	-0.522634	-2.09343	0.266924	7.30601	0.120725	-1.69535
12.8392	0.00061401	-0.630696	-6.1817	5.75463	-5.66229	-0.256247	2.7851	-3.39802	-1.50158
-2.83646	-2.20655	-1.24112	-1.15731	-3.27452	8.13624	-2.7601	5.09207	4.81967	-2.67984
0.627765	0.751953	10.1511	-4.56361	-2.22259	1.53698	-2.54848	-2.78027	2.13901	-2.96422
-2.04212	0.663227	-2.53783	0.484531	-4.98725	0.288112	-2.66097	-1.03931	11.4557	-1.05737
1.04764	-5.04276	-5.54055	11.0444	-1.26615	1.52489	1.4308	2.37682	1.52337	-1.41295
3.42121	-6.41691	-5.84335	-1.05519	-2.43879	-3.91412	5.16296	13.8863	-1.8586	-2.32921
1.94834	13.9359	-2.78137	5.22456	-3.74593	-4.9525	-1.11467	-2.7262	-1.6062	-0.904808
-5.41689	-2.48183	-2.05511	-4.5147	4.5097	7.23496	-0.486088	-0.162118	9.75124	-4.72312
12.3493	20.1866	-10.5702	3.61257	-7.2005	-10.0887	5.59392	-5.75654	-3.17927	-1.71943
-2.05392	-5.99864	1.25999	-1.64417	8.8913	1.65596	-2.2153	1.28862	-2.06568	-0.446952
0.688059	-2.55473	1.15845	-0.891521	0.168484	-9.94878	0.575579	-2.10887	-3.61335	14.8894
2.66083	0.85531	-1.17106	-5.36667	-3.40909	-5.4874	-5.00814	14.613	3.37124	-1.07898
-0.225631	5.03361	-4.463	11.5462	-5.67667	-1.47116	-0.831208	-2.74056	2.63704	-0.933904
-2.08319	-3.76567	-1.06344	-3.30031	8.76564	4.25542	-0.809096	-0.294943	3.27306	-3.98103
-0.183141	-5.3074	-5.97041	-4.28411	21.0021	-1.8476	-1.64142	7.3834	-2.9423	-3.2162
17.0294	0.253046	1.181	-3.91589	-0.797093	-7.15707	3.22511	3.98792	-7.91078	-2.48948
7.81611	-4.11146	-4.03351	-3.21073	22.0953	-7.32863	4.78035	-2.99685	-9.75878	-0.0424805
4.22932	-3.3558	-3.20022	0.494279	5.61485	-11.1564	20.7103	-1.75697	-5.41042	0.475283
7.28466	-4.13514	-4.27511	-2.76506	20.2348	-4.57598	4.21739	-3.32014	-9.65861	-0.117151
-3.03195	-4.65887	-1.41409	-1.10237	11.4866	1.16995	-0.597468	-1.67641	-0.1533	-1.78552
14.3074	-1.01874	4.82534	-4.64905	-1.13744	-6.12391	-0.202355	-0.175424	-1.55587	-1.96003
-4.20466	22.4036	-23.2756	9.97824	-6.54271	-26.6274	35.993	0.317645	-5.90301	-3.87956
-0.213884	-1.27085	-4.80465	9.38227	-1.54533	1.68867	0.62436	1.45265	2.01271	-1.58018
0.0980168	5.60441	-4.63225	11.9846	-6.231	-2.41712	-0.705885	-2.65664	2.41401	-0.638402
1.0056	0.814867	-4.77527	-1.66747	0.477427	5.25173	-1.85909	-0.801293	7.53597	-3.77869
-1.74865	-0.358316	-4.01453	0.089687	-5.84527	-1.81104	-3.3047	6.67764	12.4416	-3.01895
14.2672	-2.28169	1.40268	-5.92278	1.51363	-4.48004	0.783137	5.19445	-4.6025	-1.42415
-5.51509	26.5393	-12.2839	10.9429	-9.21175	-9.55003	-1.10789	2.67778	-4.01725	0.467241
18.1482	1.03935	-0.504017	-7.26315	0.992052	-5.85128	2.06313	6.18252	-6.43881	-3.38138
-0.0886901	2.37393	-3.18067	-1.12431	-1.97823	-5.55027	-0.0616362	13.6071	-4.20929	-1.35934
-4.16415	-2.60985	-4.23254	4.86488	0.783802	4.32379	-4.49845	-1.12592	8.79058	-2.30614
-0.327354	18.9437	-2.0885	-1.00843	-0.617623	-8.49853	-2.02168	0.218926	-0.709413	-3.07196
-1.58769	1.3032	-6.86309	-4.14737	3.44775	8.57311	-1.40033	1.178	4.43322	-3.48864
0.295348	-1.54423	-5.40856	14.3515	-4.70129	-5.6987	2.19017	3.61949	-1.27441	-0.88853
6.74766	-4.51122	-4.06949	-3.02445	22.8942	-6.92018	4.29644	-2.8192	-9.96139	0.157079
-1.01725	-5.72828	2.58744	0.0139174	14.9808	-1.81135	5.75905	-9.03082	-8.11332	0.0205164
-1.07702	-3.60164	-4.30094	-3.53781	0.294932	9.6059	-0.882644	1.66471	5.36885	-3.35294
1.50366	21.0987	-0.384106	-2.16622	-0.972354	-9.91322	-3.74444	-0.796587	0.546925	-1.15368
-1.92407	0.624595	-2.5225	0.292039	-4.76158	0.58836	-2.81655	-1.06348	11.2175	-1.04491
7.37242	-7.85575	-3.55252	-2.52362	22.3962	-8.48849	8.95774	0.669305	-9.94542	-2.90754
-3.23783	0.0424273	-3.5007	-2.25206	1.85633	5.53281	-1.42791	-2.32829	9.50398	-3.02608
-2.33881	1.07125	-2.25795	1.64529	3.35937	-4.11007	-0.0177828	-3.38455	14.0964	-6.116
-8.53677	-4.91646	4.04195	-3.93625	0.427966	6.92153	-1.04979	0.86036	12.179	-3.95216
7.79992	-4.07402	-3.98458	-3.24809	22.2111	-7.3893	4.76433	-2.99081	-9.76255	-0.0379922
-1.04364	-1.13421	-2.44347	1.78892	-1.24223	-3.62259	-2.06831	9.62734	0.659178	-1.70389
5.35525	13.9404	-5.99812	2.75694	-6.53217	-8.02744	5.12683	0.961589	-2.98332	-2.67662
-0.118554	-0.00936585	-2.15167	-4.30121	8.85804	-0.531655	-1.07294	-0.29621	5.20251	-4.40717
0.762185	-5.26415	-8.36677	-3.59152	28.9145	-10.3866	-1.24401	8.21286	-2.81991	-3.06927
4.26385	-1.74596	-0.120829	-2.60416	2.55549	-6.29548	-0.618833	12.1328	-3.76033	-1.06122
-0.366135	-4.39047	-1.08154	-0.152947	2.26395	7.39515	-3.13336	-0.761022	4.26486	-2.20122
7.3977	-1.93907	-0.789646	8.32197	-3.36699	-29.5153	24.3725	-0.00243227	-0.423834	3.00305
-5.05845	-1.51256	-3.78715	-0.175011	1.65942	1.7078	-3.64142	11.1491	-0.133012	-0.0189162
0.896244	-3.84723	-4.49436	-3.79666	16.4013	-1.91829	-0.974346	6.28571	-4.6486	-3.84484
-1.9885	-1.62999	-1.27731	0.0867245	0.315629	7.04503	-2.05957	-0.433515	2.83508	-2.35823
1.56327	-6.27869	1.24489	-0.648593	1.65316	-7.82581	-2.11614	13.0769	-1.09966	0.335268
-1.47592	2.02816	-5.23229	-2.33936	-2.75647	4.98218	-2.4951	0.91217	10.8522	-3.35718
6.04894	-3.50073	6.78495	-3.87268	2.12737	-0.444988	-0.62167	-1.97694	-2.59878	0.218822
3.12056	-4.82681	5.6575	-4.45718	-9.08283	-2.50135	-0.744543	1.56739	-4.64997	14.4059
12.8068	-3.66052	1.56231	-5.78742	3.21103	-3.30801	0.234479	4.48206	-7.67032	0.458135
1.96607	14.0437	-2.72248	5.14855	-3.71384	-5.01711	-1.20975	-2.76689	-1.57169	-0.923608
2.08224	15.8594	-1.44409	1.03185	-4.2472	-5.20895	-1.11271	-3.01304	-2.80392	1.1351
2.58826	-4.98921	8.04696	-3.83243	1.40628	-0.0313439	-0.434338	-2.15138	2.22473	-0.58273
-1.36673	1.01547	-2.32191	-1.40532	-1.48641	-1.97305	1.2698	-0.250929	7.53557	-3.26427
1.11376	-3.0398	-0.448479	-3.87395	1.65725	7.59973	-1.4546	0.737075	0.413303	-2.24116
1.66876	-2.12682	-0.846721	-3.8829	-0.951255	3.53835	-3.19022	1.61284	6.6976	-2.38212
-2.22432	-2.55767	-1.89244	1.22266	0.617039	8.18652	-1.53256	-0.275645	2.66655	-2.90445
-2.86473	1.3221	-3.67322	0.660842	-3.33412	0.728153	-2.97635	-1.28179	10.7586	-2.44614
2.02623	2.69775	9.18969	-5.27318	-3.02868	1.32631	-1.46353	-3.70758	0.892874	-2.19714
0.0649433	-2.26809	1.20504	-3.11634	1.0787	8.41245	-3.25392	-3.824	3.55799	-2.5264
4.3152	-7.18659	-7.80963	-1.72537	27.83	-9.34167	6.24104	-0.412912	-7.99532	-0.0747296
1.58524	-0.524715	-6.16268	2.39121	1.92393	-8.26101	11.039	0.984797	-3.8926	-0.98879
-0.0751794	-1.74747	1.08621	0.523788	-1.98127	-3.87852	-1.74658	10.875	-2.48559	-0.326661
6.8163	14.1639	-6.14286	2.99734	-6.48709	-10.4606	7.00271	1.7909	-3.84113	-2.86275
0.445338	-3.67299	1.31678	-1.16077	0.582582	-9.72361	1.30266	-2.58766	-3.21673	13.5387
4.04798	-2.20558	-4.62765	0.807915	1.3377	-18.4098	26.7129	0.755112	-3.58674	1.9497
-5.8152	-2.54461	-3.95172	0.190827	-2.70633	-0.0488794	-5.04095	7.45101	13.727	-2.583
20.6044	0.371076	1.60686	-5.18965	2.15202	-9.77667	1.12457	2.425	-4.09712	-0.834888
1.62803	8.61892	-5.74296	-0.632887	-5.77145	-0.0152949	-1.98785	3.71429	3.39232	-3.12418
12.0907	-3.40373	1.18892	-5.60407	3.37373	-3.11674	0.108705	4.54736	-7.34901	0.421833
2.14324	-14.1341	-14.6582	-1.46318	47.4682	-11.3439	5.87533	8.40628	-12.5679	-0.128942
-1.32183	-3.33321	-1.7709	-2.033	20.3963	-9.37603	-1.69628	6.92818	-2.62131	-2.16787
1.18899	13.0195	-2.7705	4.36992	-3.43646	-2.98154	-1.23553	-3.42712	0.0329668	-0.351096
-1.90027	3.38261	-4.50082	12.715	-6.0217	-0.538512	-1.13867	-2.79021	4.52277	-1.26907
-2.76039	-2.43926	-2.43093	0.374754	-0.167717	1.93903	-2.44183	0.971584	10.1026	-3.93049
4.03558	8.08109	-5.08054	-1.59179	-4.11647	-1.50331	-0.694754	2.15361	1.45133	-2.99089
3.50693	-4.60206	1.45838	-2.73462	2.3124	-2.20708	-2.04943	9.22102	-0.397763	-1.4767
12.9212	2.22015	-0.945476	-3.24196	1.63296	-8.11371	0.692714	2.03276	-1.62583	-2.59902
15.3295	0.326073	-1.30573	-6.76894	5.59254	-7.05555	-0.24089	3.99258	-3.20279	-1.83393
0.131442	-2.58166	-1.19159	-3.29302	0.547621	8.91631	-2.95671	-0.271853	3.54936	-3.61528
-4.27652	1.80758	-2.06184	3.6417	-0.911274	-11.733	16.5647	0.308259	0.423399	-3.69472
0.35379	19.3578	0.0155979	-2.32722	-0.209626	-7.39844	-4.45179	-1.06657	0.913084	-1.23241
18.9024	2.39158	1.1123	-6.01442	-0.0791971	-8.92854	2.94921	4.18099	-7.79961	-2.69179
-1.25635	1.52132	-9.07462	17.8222	-10.9552	-2.76531	3.25236	-0.186169	3.0904	-0.276524
-1.01256	-0.806546	0.65389	-2.20612	-0.0135049	2.3244	-4.68723	0.00407121	7.33494	-2.73364
-0.681432	-1.09233	-3.20628	0.643522	0.233535	-2.00784	-0.102103	9.10437	-1.90678	-0.817306
18.8445	-0.21934	2.28454	-4.95929	-0.532486	-8.22383	2.41629	3.9957	-6.92371	-2.06732
-1.25601	1.64265	-9.00502	17.8193	-10.9788	-2.76225	3.17373	-0.18703	3.15359	-0.399652
0.78245	19.8668	-0.216338	-2.35077	-0.283664	-7.66776	-4.27245	-1.06031	0.640762	-1.30179
-1.93582	3.31704	-4.46629	12.608	-5.9406	-0.499367	-1.1385	-2.76899	4.56644	-1.28668
-0.721983	-3.48263	-2.49554	-1.0851	10.8611	-1.50333	-0.855143	0.743165	0.627827	-3.74533
15.3021	24.3142	-8.0782	0.269263	-4.70215	-19.6351	7.38351	-2.0691	-2.85782	-1.14475
0.583347	1.42667	-6.17348	4.30793	1.86421	-12.594	14.68	1.56986	-2.87019	-2.20497
13.727	-5.06252	6.57903	-5.31689	-0.56811	-5.87742	0.452674	1.81461	-5.55171	0.893848
1.58511	-3.63128	-1.64594	-3.67446	3.07088	7.7701	-2.69219	2.65612	0.262471	-2.58744
11.7802	-4.61743	4.32134	-4.63221	1.78977	-6.83674	-0.64954	5.31062	-4.74203	0.334352
1.00578	-5.2982	6.40778	-3.13476	-8.97321	-4.45185	-0.371846	0.246932	-2.23793	15.0689
16.0453	3.39501	4.40056	-2.41666	-0.214158	-12.8157	3.68701	-1.26578	-0.832116	-3.22408
1.75645	-6.7436	-5.31034	-2.22335	25.4576	-6.4135	6.14643	-2.35911	-7.50593	-0.614883
-2.27482	-3.23009	0.241144	-3.13603	0.98278	9.84366	-4.93251	-2.07985	5.44059	-2.06744
9.73327	-3.96154	0.679114	-4.3085	4.08258	1.78722	-1.17606	1.56458	-1.87436	-0.17132
0.490492	17.1687	-2.12169	1.7733	-3.35614	-6.40999	-1.05875	-2.81554	0.648616	0.287938
11.9537	-6.34477	5.32655	-6.32763	1.24943	0.731421	-0.29766	0.985334	-4.23436	-1.04426
0.626131	17.5198	-3.75219	4.87098	-6.88099	-10.7878	3.39593	-0.154459	-0.859584	-1.21247
-2.4197	13.5729	1.16859	-1.98608	-0.192407	-7.04471	-1.04727	-2.2025	2.31609	-1.73853
-3.18088	-4.46715	-3.93125	0.91884	-3.24958	3.17729	-1.73539	3.43009	13.2622	-3.09094
-3.47778	-2.77737	-1.35892	3.03412	-0.431677	1.04759	-1.49451	-2.58718	13.9515	-3.90751
-0.445082	3.79246	-3.15898	7.84257	-3.81216	-0.296472	-2.15889	-0.992908	2.46452	-1.28729
0.646275	-0.804612	-2.6222	14.8571	-5.72338	-6.26112	2.86581	2.44697	-3.66778	-0.850643
-1.78407	-0.358885	-4.81003	-1.47142	-1.23546	2.53222	-4.96049	4.4269	11.8742	-2.06886
15.3034	-1.70971	-0.657244	-5.76037	-0.179556	-3.10729	0.836058	6.51572	-5.39953	-1.29176
-2.0049	-1.61052	-4.57234	0.302011	-5.79278	-1.08931	-4.46084	7.54548	14.503	-3.01126
-0.920854	14.3137	1.31163	-5.23397	-1.50013	-3.6159	-4.68593	-0.813405	2.66246	-1.03961
-5.79246	-3.71842	-8.19535	-1.14415	-3.7861	9.18696	-5.16915	6.25486	11.1943	-4.60707
-5.81815	-2.40458	-2.88985	-4.59726	5.15645	7.72945	-1.16876	0.522883	9.93367	-4.63501
-2.84544	15.3674	1.26913	-2.14246	0.0227094	-8.41758	-0.360448	-2.07188	2.00835	-2.07833
-0.243321	-1.43246	0.25273	-0.0125309	-1.19571	-2.76722	-0.62373	10.5794	-2.11639	-1.58585
3.12034	-4.82689	5.65735	-4.45704	-9.0829	-2.50148	-0.744587	1.56729	-4.64983	14.4061
0.513917	0.424566	1.2417	-1.13101	-3.68311	0.290303	-1.9781	-2.31658	6.08227	-1.1584
2.83657	-5.71657	-4.97827	-1.4437	1.00966	-3.93716	4.47743	11.7793	-2.44667	-1.91311
-1.83726	-1.49867	0.689153	-2.01443	-1.0042	8.52058	-1.36334	-1.94916	2.77982	-2.97649
-0.907262	-3.33182	-2.53555	-1.07615	10.7533	-1.60696	-0.71054	0.7566	0.648929	-3.72586
-4.61275	-8.49721	-7.32419	-1.47613	25.0291	-3.64522	0.252574	8.49019	-3.15702	-2.28103
0.415588	-1.26281	0.0767269	-0.908688	-0.283053	-4.81184	0.0791604	12.2422	-4.22777	-0.713495
16.1969	-4.26299	7.12126	-2.05698	0.445993	-3.45671	4.37141	-5.79256	-8.08705	-1.07694
0.0593283	-1.53162	-3.20094	-3.21964	1.47275	8.35513	-3.5076	3.13695	2.99024	-2.45415
-0.483338	-7.49733	-6.99487	-2.79341	28.8977	-9.55818	-1.62234	10.1711	-2.59598	-3.2214
4.07399	-5.46026	-3.32726	-0.645155	9.42091	-10.4367	20.6709	-3.41416	-7.30628	0.989697
2.01524	14.2019	-2.67584	5.05614	-3.70678	-5.07944	-1.3217	-2.80906	-1.54661	-0.919063
-0.32897	-2.96265	2.53284	-2.76045	5.26841	6.75138	0.133877	-3.63168	-1.56319	-2.8453
-3.86455	-3.74144	-5.6463	0.257987	2.47978	-2.1449	-0.164422	3.04616	13.7443	-4.37044
1.05867	-3.03781	0.757898	-3.14441	0.918358	0.257409	-0.515701	7.95471	0.86045	-1.8851
-0.957633	-3.83463	0.729942	-3.49359	7.84003	4.36682	-1.91996	-0.270509	2.76474	-3.38063
6.55443	-7.54362	-2.38168	-1.9945	19.1281	-5.77181	8.54874	-1.71035	-8.83204	-2.35173
-3.09107	0.160497	-6.13088	1.19395	0.413871	4.06918	-2.28335	-0.636706	10.1075	-3.34704
0.954018	-1.9636	0.390869	0.0677846	-2.37788	-0.841499	-1.37191	7.63196	-1.67687	-1.39561
-5.73543	26.508	-12.4375	11.1899	-9.24301	-9.58022	-1.27986	2.35406	-3.5248	0.927099
-4.39602	-2.96483	0.430104	-4.26853	12.1848	5.64044	2.7825	-3.82301	0.850254	-4.04996
7.3627	0.216833	-5.86076	-2.42791	2.89898	2.44245	1.68681	2.96824	-3.15538	-3.54957
14.7316	-2.14666	0.641204	-5.92229	1.12565	-4.082	0.846341	5.57602	-5.02022	-1.25388
-2.44035	14.022	1.34707	-2.06319	-0.216285	-7.46922	-0.951969	-2.25197	2.3622	-1.81707
-7.05046	-3.51953	-0.66332	-0.286573	13.5951	0.844637	0.911433	1.0845	1.21691	-2.6302
-2.84736	13.2888	-1.46255	0.818088	-2.08032	-6.05351	-3.00827	-0.549963	0.467109	-1.01298
4.30385	8.73404	-5.26307	-1.54178	-4.47284	-2.29659	-0.529348	2.36066	1.5427	-2.99902
2.51823	12.7599	-2.98443	4.62144	-2.96697	-4.43606	-0.975911	-3.34818	-1.24136	-0.710549
-1.6083	-6.12033	-3.6461	-0.64654	17.1737	-0.395561	1.40434	-0.633183	-4.36631	-2.36676
0.25465	-2.84306	1.11442	-2.68545	1.17918	7.51042	-1.02428	-3.72781	1.10725	-2.85828
-3.13098	15.7896	1.15035	-1.85077	0.143825	-8.94667	0.0817257	-1.90765	1.69676	-2.27142
0.729087	-2.11968	-2.03938	-2.0493	-1.04798	7.99443	-2.63795	0.560353	2.55962	-3.64913
4.6387	-4.52527	8.96424	-4.61331	0.929126	-0.0904192	-2.36822	-2.15456	2.16674	1.49014
-5.2594	-1.58943	-3.717	-3.85835	2.80902	13.9202	-0.907903	1.34578	5.6789	-4.19837
9.52778	1.22926	-7.32044	-2.41119	1.83671	-5.02201	6.87927	2.40777	-2.85546	-2.10284
2.72347	1.27894	-1.16488	-1.95628	-1.43344	-3.95903	-1.09521	10.5375	-1.87663	-1.22611
15.6167	0.322117	-1.46049	-6.89324	5.32212	-7.12477	-0.177955	4.41393	-3.2013	-1.5802
-2.4894	1.5634	-1.39309	-1.37963	0.0399394	-2.17126	1.53871	6.41669	-0.769849	-0.100651
3.48958	-4.12954	3.94839	-4.09528	-6.61276	-2.87324	0.485282	1.07933	-5.36485	13.4019
1.4944	-0.215062	-0.166296	-2.12944	-0.453928	2.75065	-2.26485	0.244221	4.20575	-2.75114
0.732355	-4.27065	-5.47707	10.8608	-1.48646	2.04663	1.49769	2.16004	1.69368	-1.60481
0.660379	-6.112	1.39655	-2.00913	2.02394	-1.97281	-1.75106	10.4646	0.44756	-1.59883
-3.09488	-4.93317	-2.49206	-0.928337	11.7957	1.13845	-0.273397	-0.929569	-0.491158	-1.55136
-4.77495	0.311444	-1.21743	16.0421	-10.7459	-7.43529	0.693688	-0.00503304	1.86863	0.374112
