# Supplementary material for: Secure human action recognition by encrypted neural network inference
Source: Nat Commun. 2022 Aug 15;13:4799. doi: 10.1038/s41467-022-32168-5 (PMC9378731; doi:10.1038/s41467-022-32168-5)
Supplement: Supplementary file 4 — Source data [file 41467_2022_32168_MOESM4_ESM.zip › SOURCE_DATA/Figure5_SOTA/5f_accuracy/test_prob_conv1d_64_ngraph.txt]

-3.53725	6.24866	-8.7099	9.17217	-3.80544	2.83793	0.181676	3.784	1.49212	-3.33864
0.330686	0.792362	0.445214	-4.73385	-4.57134	6.04452	-2.38811	-0.00311936	11.4603	-5.29003
-0.378759	3.66872	-6.96856	10.3288	-3.2105	0.982736	-1.98569	0.0313629	1.58254	-2.70625
-0.331323	10.6056	-8.31207	2.83241	-2.07532	-1.05618	4.13841	0.983882	-0.853495	-3.31675
1.41767	0.88451	-1.11108	-3.25038	1.16072	-1.40719	-3.01057	12.3914	-1.07629	-0.392493
2.1865	-6.90103	-5.89664	-1.13571	4.02434	0.58299	3.74624	12.9333	-1.09707	-7.01941
6.09614	-5.33002	-3.76653	-2.41766	19.2548	-3.82593	3.29341	1.74041	-8.69083	-9.3441
-1.67921	-3.95251	-3.50067	-0.33827	2.62014	1.67096	-1.26282	7.19103	-1.02275	0.595914
6.19321	1.54351	-1.09312	-3.01769	-1.64195	-0.436591	-1.10657	13.6739	-3.3726	-4.80543
9.45065	-6.33916	6.55976	-5.81903	0.332011	2.44943	-0.528405	1.5833	0.312509	-3.81863
-2.63022	2.30356	-10.0617	-2.17794	1.76503	-3.87858	2.63433	15.8928	0.747375	-2.97597
4.75741	0.8993	0.237788	-2.95589	-1.69586	-0.0481722	-0.580497	0.73639	3.40743	-4.84679
-0.693274	-2.86805	-0.607757	-2.63981	3.163	4.35349	-4.38655	0.597678	3.97926	0.972525
-0.695802	-4.54167	-2.0501	-2.80363	13.1627	-0.0956378	1.27475	5.07577	-3.56447	-4.7454
1.71773	8.90471	-2.28331	0.285834	-3.92803	1.27526	-2.39844	1.17181	2.6253	-3.02952
2.24077	0.373753	-3.64649	-0.392896	-0.349994	-0.461633	8.49661	3.41555	-2.05068	-4.63203
2.21637	0.983094	-8.83931	2.92689	2.6739	-3.645	12.4063	3.93605	1.31235	-6.6655
-13.4955	15.0666	-19.4348	-16.6953	-10.7423	-8.32774	3.39333	-2.31961	8.6828	75.9657
8.22413	12.5459	-0.352955	-3.57711	-6.8942	-1.39728	-3.1683	3.59974	-0.104244	-2.77992
2.54308	-3.79555	-3.64418	-3.56591	10.4582	-0.907318	2.18487	0.918966	-0.446206	-5.4695
1.2195	-0.215328	-2.06954	0.866889	-0.568149	-1.93941	0.445572	11.6907	-1.06237	-2.5976
3.37994	3.92032	-2.27843	-1.88648	-1.95804	2.41877	-0.710215	8.55301	0.0333622	-5.94322
3.75892	-1.54681	-5.13739	-5.03658	0.449934	4.33596	-1.85462	9.14823	3.65845	-3.91155
0.943764	-0.818485	-1.81852	1.00149	-2.11395	2.00482	-1.30801	2.1529	2.16061	-1.40177
16.8625	6.76066	0.486423	-3.99189	-5.02228	-5.17973	5.35536	2.66049	-0.301442	-8.10769
-0.287801	-2.70152	-7.2125	-2.00801	13.5553	-1.88813	0.291344	2.4687	2.11548	-1.50181
-2.37622	2.38064	-2.4782	-1.09603	-7.41249	5.63735	-2.68572	2.16467	13.6353	-6.61961
3.22017	15.3102	-6.53944	6.78647	-5.91835	-2.09521	0.874198	-0.312981	0.62405	-3.64632
7.94753	15.0025	-7.85876	-1.40608	-0.560737	-0.0180672	3.65844	-7.47344	1.4771	-5.86035
1.68356	5.17935	0.238244	4.93249	-1.4312	0.237821	1.23186	0.847114	-6.81674	-1.32176
2.05747	15.5395	-8.65077	8.07382	-5.21278	-0.686618	-0.308513	-1.49852	0.0143069	-4.00985
1.12749	16.2294	-7.28313	6.14627	-5.61958	-2.04636	-1.04714	-1.01921	1.89978	-2.25518
3.15181	-3.09253	2.04409	-3.31273	0.689224	2.03894	-1.86616	6.93579	-0.240914	-3.12503
2.67334	-15.9486	-15.992	-11.6427	57.6626	-5.51036	2.67551	3.14693	-1.33871	6.47013
2.47525	-3.21831	2.65445	-4.5888	-0.293769	4.03241	-0.997332	0.499992	1.63355	-3.09038
18.9655	-3.39206	-1.04297	-5.79332	1.93766	-2.41678	2.24965	8.38974	-3.11801	-6.22537
4.48458	-3.68464	7.50031	-4.36326	-0.989068	1.51642	-2.03372	1.56592	0.869236	-5.08548
13.0814	-5.43975	8.35251	-4.62952	-0.365464	1.87194	-1.90869	3.93048	-3.96877	-5.66653
0.354964	-2.78647	-1.14345	-1.38248	12.368	-0.741894	0.781301	-1.64014	-1.43794	-2.37482
10.979	1.27121	-7.15505	0.870197	6.0256	-8.02462	17.5747	-1.87755	-9.13136	-1.32622
12.4636	3.26478	3.55607	-6.12414	-1.86392	-1.38305	0.0780971	5.65972	-4.80985	-6.91559
-1.35773	-5.82449	0.597194	-3.98227	7.85156	1.50247	-2.29076	5.31611	0.528092	-1.06955
3.40962	-2.3563	0.609417	-2.52925	0.0824456	0.958852	-0.616526	7.83032	-0.883745	-3.64359
-1.22206	-4.4953	-3.0048	-1.39051	2.77016	1.32494	-2.11277	7.69957	-0.950966	2.09722
-0.949144	-2.17736	-1.08085	0.0133928	2.31994	1.37211	1.17182	1.48249	-1.13986	3.79875
2.70905	11.1797	-7.00968	5.39199	-2.97144	1.00902	1.15626	-1.40228	2.09606	-4.67661
-0.738519	-5.44626	-1.45186	-6.26951	1.52032	2.09588	-3.38257	4.25155	1.69186	9.35028
1.96287	-5.00688	-7.89732	-1.56112	1.78585	0.38915	3.20446	15.3031	0.47665	-6.71229
4.07226	-2.10101	-1.90054	-1.37654	17.2417	-3.91322	2.61796	-2.28351	-4.6266	-3.71933
2.04825	0.680176	-3.40579	-0.00360062	-1.94585	0.413693	8.25801	4.98902	-2.46143	-4.68063
3.07201	10.2796	-3.69148	-2.76232	-5.45161	2.94527	1.52342	0.190976	3.04672	-6.34779
-0.270498	3.99665	-5.88306	8.92575	-2.88076	1.54433	-2.22545	-0.250746	1.23629	-2.66211
5.28672	0.573267	0.0746345	-2.35917	0.310389	0.813053	-1.23263	15.6446	-7.02179	-4.30675
10.7059	2.99807	-6.49279	-3.78109	10.3594	-3.99996	13.1748	-3.72329	-8.87386	3.59044
3.8426	-6.26676	2.9151	-6.43102	3.76227	9.49638	-0.129313	-1.31815	-0.734158	-5.48239
1.17583	-1.434	-3.0461	-1.91885	2.98909	1.04043	-2.08973	8.52203	-1.24256	-2.01818
1.1389	-2.9088	3.07515	-4.35967	-1.90303	3.95565	-1.04817	-0.156574	6.11985	-4.25859
-1.62286	-5.06493	-0.239902	-1.0761	11.0112	-1.13064	1.9999	3.85052	-1.93012	-4.98471
4.6268	-5.92913	-9.41186	2.85055	3.44184	-4.73833	20.402	6.0783	-3.59539	-5.83697
15.5899	8.62036	-10.9803	-2.2225	-1.29119	-4.92781	15.9062	-0.433637	-5.1366	-3.04149
4.13651	-5.73358	3.17266	-5.75679	5.47631	3.02207	-0.221553	1.04233	-0.135466	-4.52001
-4.52139	-1.75345	-0.913011	1.7273	-0.553245	0.656475	1.76059	6.23471	-0.144862	-1.16166
1.3362	-1.4611	3.90076	-4.51629	-0.0255792	3.83046	-2.419	-0.109416	1.19511	-1.20261
-1.89556	12.6641	-9.36027	8.15437	-5.11146	-1.95903	3.86801	3.5901	-0.418336	-3.22609
-0.226199	4.52039	-16.5657	17.6773	-5.10862	-2.92509	2.07552	2.46878	2.41398	-2.06737
0.583741	12.9861	-7.3156	3.94733	-3.36542	-2.1912	-1.21164	-3.2489	4.04879	-2.0806
5.98505	-5.60294	0.105813	-5.27156	17.4825	-1.80216	2.14244	5.62241	-11.7627	-5.82551
3.31258	-2.15876	-0.944157	-5.00482	5.78987	1.03456	0.185613	3.41793	-2.09252	-3.01626
-0.200189	-0.940126	1.27683	-2.61062	-0.302717	1.51032	-1.43991	2.99924	0.188444	-0.219737
0.748641	-4.37924	-10.2163	-1.18349	0.462756	1.31455	4.51053	17.1258	1.34788	-6.65686
1.15685	2.19682	-0.266955	3.56673	1.07318	-5.74069	15.2469	-1.5138	-5.38899	0.989447
16.6178	3.03356	-11.8726	-2.87797	19.4124	-8.54825	18.8073	-4.49942	-13.8271	3.05466
-2.97404	-4.92909	-0.469454	-4.91119	-0.923461	2.7922	-3.56198	2.69976	2.65784	10.6952
8.39368	-3.88119	6.80207	-3.8029	2.61018	0.685952	-0.181074	-0.276101	-0.211399	-6.15317
0.592614	0.514642	-15.0253	6.27361	-2.9719	-4.54563	18.8872	7.70755	0.0299538	-7.4054
0.149675	-2.75222	-2.84292	-5.60765	0.631263	8.29029	-1.80116	2.24789	7.74417	-6.23944
2.30704	-1.91	-3.57685	-3.56766	9.98316	3.83578	1.24516	2.22406	-0.664543	-2.08221
-0.517533	9.10493	-6.99725	7.94727	-3.30964	0.342997	0.61085	-0.330672	2.55684	-2.22656
12.6769	-1.20567	5.26995	-5.21038	-2.83226	0.674936	0.155439	4.17962	-1.07262	-5.63063
3.51568	-3.95294	-0.371339	-3.49098	10.6116	2.55692	2.20356	0.39211	-1.91845	-3.40158
-2.67052	-0.38182	-0.988051	1.67621	-2.06827	-0.100934	2.59875	4.83469	0.426245	-1.60839
-1.00524	2.24268	-12.5408	15.0146	-3.20777	-1.37405	0.0350324	2.23241	5.61384	-3.39993
1.56557	-2.55226	-0.397976	-2.81045	10.6476	-1.68899	2.68889	5.2556	-3.17267	-2.51401
-0.185841	-4.49962	1.9168	-2.69429	5.04678	2.24924	0.976522	1.48333	-2.23673	-0.845512
5.23646	-1.65616	-1.78334	-4.33834	-1.43028	0.323807	1.3193	9.34606	1.89223	-5.91
0.0279569	14.3056	-10.4345	4.25824	-4.4391	3.51296	1.489	-1.57377	1.87015	-4.15135
-8.63302	1.59262	-0.369623	-5.37675	2.6526	0.0529006	1.40765	-2.16892	5.08963	29.2561
-4.3424	-4.24346	-2.33615	-4.8942	9.36028	5.35951	-3.985	-1.43008	5.56296	-0.498049
4.21721	11.272	-3.76686	-1.76879	-5.94928	-1.12068	-3.58925	4.04847	2.16396	-3.14616
2.71738	1.76367	-2.60148	-0.550966	-1.6679	-1.6001	0.832131	12.8748	-0.0282917	-0.937358
1.87152	0.56777	-1.11602	-4.66889	0.0436097	5.54856	-2.68213	2.35005	3.44243	-4.14759
0.498828	-3.36439	-2.74536	-2.61883	0.0398053	9.42421	-0.838766	1.82955	5.70703	-6.38319
1.74706	2.24905	-3.04103	-0.795402	-0.343531	0.567988	-0.660483	11.5163	-2.25158	-3.20007
3.28463	-3.58918	1.97723	-3.48868	0.847931	2.04548	-1.65806	7.10493	-0.435421	-3.11217
0.827369	2.71543	-1.37648	3.92633	0.910895	-5.35821	13.2551	-0.767001	-4.75738	-0.135319
1.25952	1.4057	0.921566	-3.78456	-4.14594	3.43162	-0.356298	-0.488489	5.77549	-3.40433
12.1281	0.426553	3.53995	-6.13281	0.884578	-0.425921	-1.15866	2.8151	-1.66027	-7.83599
17.3783	-2.54212	-0.489018	-5.28214	1.13607	-1.74377	1.24995	8.57273	-3.29981	-5.81332
-11.7141	-8.18745	-5.48241	4.73623	0.590842	17.5725	2.32215	6.89773	1.47384	-1.64964
1.16121	2.71101	-0.697574	3.36153	0.983157	-6.51999	16.9675	-1.07792	-5.60043	1.5023
1.83905	-0.715187	-0.105114	-1.90511	-1.9424	2.45593	-0.383917	6.94064	1.54445	-5.00306
1.2975	-1.65292	8.30644	-5.04223	-0.126778	3.86569	-3.57515	-0.929069	0.514162	-0.256278
-0.66668	18.1426	-12.8379	3.40521	-5.69417	0.0947026	3.24244	-0.466543	2.28756	-3.98403
-7.74667	-1.20103	-10.1713	-9.20222	-0.813933	1.32108	0.241049	2.8232	6.06823	35.6747
1.3717	0.55839	-1.51163	-2.86952	1.34716	-0.943669	-2.17655	12.3644	-1.33354	-0.785502
3.26616	15.5111	-6.74055	6.83473	-5.96273	-2.19248	0.980388	-0.291766	0.600776	-3.53197
-0.251708	11.6042	-8.26951	5.2012	-3.22152	-1.83439	-1.76766	-2.47468	4.58176	-2.31152
1.86944	1.92913	-2.13034	-0.469847	-0.232135	0.839021	-0.957911	10.8409	-2.31511	-3.61543
0.995517	-3.13232	-1.32537	-4.05537	6.7553	1.01796	1.30338	4.51497	-1.3734	-3.12887
9.41957	-3.10616	2.0145	-5.85856	3.80009	0.510537	-1.19214	2.21802	-1.70086	-5.35659
-0.713601	0.564861	-4.73189	-0.583634	-0.996819	1.36205	0.213875	4.11214	7.60297	-4.2968
0.829839	12.9734	-7.36536	3.49969	-3.24363	-2.2645	-0.994219	-3.44198	4.11325	-2.09009
-0.479149	1.80818	-9.42908	10.7539	-2.72682	0.45947	0.281956	2.93958	3.88717	-4.13929
2.01224	1.86405	-5.31805	-4.61307	-5.19022	4.14412	0.86056	3.1175	12.2012	-6.44545
2.88658	-4.22622	-3.93453	-3.57926	10.9437	-1.28086	1.62081	1.89514	-0.544742	-5.87157
4.99188	-6.13094	8.29923	-4.2602	1.5779	7.79086	-0.534039	-1.32928	-3.68593	-3.86229
-13.4953	15.0667	-19.4346	-16.6954	-10.7428	-8.32781	3.39293	-2.32007	8.68283	75.9655
3.08323	-1.63229	2.3587	-4.66175	4.61102	2.63852	-0.988648	0.893079	-0.607214	-5.22262
1.44178	9.32163	-2.00157	2.19199	-2.1963	-0.716922	-1.79528	-0.933158	0.91514	-1.66184
2.59575	0.287758	-1.14779	-1.37377	-0.152701	1.70884	-1.1853	11.0523	-3.61839	-4.29315
14.0226	2.16709	-14.2053	2.11091	-1.34934	-10.3413	24.6257	5.42365	-8.52525	-0.638738
11.4946	3.73159	-7.90136	-3.05187	0.424654	-0.927468	6.6506	3.11936	-2.5962	-5.67936
2.24251	13.3663	-6.68385	6.78822	-4.45853	0.331822	-1.10979	-1.55449	0.0770888	-4.43164
-1.14756	-5.95679	-1.03591	-2.606	11.243	3.42154	1.17701	-0.304844	-1.83862	-2.11185
3.68368	2.70981	-1.01582	-4.26591	-4.4075	4.41506	-2.98278	3.43053	8.30138	-6.45431
3.51064	-6.6323	-4.00693	-5.41599	3.18912	-3.64393	3.34133	11.7729	3.61987	-5.6255
-0.208526	-3.49631	0.732291	-3.44279	0.00714284	9.36142	-1.92791	-0.624202	5.93395	-5.6156
8.52168	11.614	-5.19771	-2.21166	-9.74949	-2.28253	5.13385	2.17109	5.80135	-6.95616
2.91739	-4.20249	-0.253991	-4.70136	6.50588	1.38497	0.436579	3.56555	-1.37322	-4.58759
0.769529	16.2663	-7.12426	6.16942	-5.16659	-1.91072	-1.19653	-1.10674	1.78291	-1.98927
2.1535	-5.4613	-6.54358	-2.45058	1.0245	0.186949	3.60635	15.1219	1.50771	-6.02686
-1.70533	4.34998	-9.13717	9.49408	-5.50801	-0.12529	4.41085	4.10893	1.80257	-1.4529
3.02372	-4.52138	0.611055	-6.61448	0.431775	5.88075	-1.71393	3.06434	5.06024	-4.58735
3.09716	10.3232	-3.67512	-2.77525	-5.40968	2.91078	1.53353	0.110352	3.01319	-6.36642
0.945287	12.9565	-7.6256	3.55238	-3.18955	-2.32674	-0.913064	-3.4505	4.20154	-2.1207
0.276308	3.53614	-16.3816	13.6857	-2.35161	-1.84739	6.35281	4.54202	1.35712	-7.78071
2.79505	-15.6986	-15.9532	-11.3621	57.517	-5.76091	2.76755	2.91025	-1.87459	6.33401
-7.74733	-1.20043	-10.1713	-9.20149	-0.815086	1.32095	0.241734	2.82373	6.06794	35.6743
4.37683	11.3537	-4.21041	-2.68107	-5.43424	2.10004	2.05477	0.323621	1.90141	-6.64274
2.58662	2.67767	-11.5789	2.38373	-0.515449	-10.6682	15.5791	5.17552	2.78422	-1.14053
1.05689	-1.44665	-1.31237	-2.38114	0.900734	1.09248	-2.45539	10.9276	-1.07035	-2.26327
2.67768	3.57604	0.0821236	-4.14766	-4.92471	3.27163	-1.42162	0.0838516	5.23889	-3.17323
2.80387	-3.21426	-0.890449	-4.35456	6.49297	1.34606	0.795422	3.35813	-1.57499	-4.89799
0.294082	-1.89792	1.31686	-3.06367	8.40782	5.87683	1.85435	-3.34594	-2.26039	-4.22795
-0.740436	-4.22584	-4.83082	-6.94768	19.0527	-2.76266	1.39683	0.58609	1.98532	-6.93244
2.1695	10.2646	-2.92774	0.413613	-5.00895	0.861991	-2.23111	1.40642	3.15371	-3.32706
5.97728	-5.73662	4.04141	-7.47519	3.59621	2.65797	-1.96913	1.85606	-0.637536	-2.34859
10.8411	-2.58878	5.02706	-5.41628	-1.96455	0.192879	-1.77977	6.75366	-3.93383	-4.14391
5.74935	11.0259	-3.653	1.09663	-4.96112	-3.36345	1.5511	1.95706	-0.82403	-4.43647
-2.53069	-8.00727	-2.34415	-3.87171	16.5398	3.28761	-0.410598	3.86234	0.767648	-3.1712
0.494571	-3.03424	2.74227	-6.34795	-1.06363	8.71976	-1.47567	-1.60739	6.41814	-4.48713
3.1292	15.5096	-6.6766	6.73654	-6.15819	-1.87198	0.816579	-0.386472	0.427241	-3.65113
-1.88228	-6.11469	-6.2836	-9.64912	28.6674	0.0393463	-2.17895	2.16633	-0.156653	-4.32739
2.56513	-3.50376	0.695915	-3.1587	1.41044	2.446	-1.87636	6.97541	-0.0624081	-3.05698
10.4783	25.4696	-4.68947	5.75473	-0.65035	5.38732	2.96795	-2.79751	-7.62256	-7.67878
-1.12008	-1.89693	-3.45169	0.309195	1.05176	-0.958668	0.451243	11.8284	0.172808	-2.0443
-0.774485	0.999668	-10.5649	12.1088	-2.94579	-0.011742	1.2764	3.67566	3.60359	-4.06289
7.77112	3.14202	-11.0448	-0.29983	1.50232	-6.06239	16.2135	0.431868	-1.89965	-9.67842
7.39556	-0.39257	3.54025	-4.30413	-2.93166	1.6791	-0.681706	6.37475	-5.27894	-3.29574
4.40847	-6.2128	3.37875	-4.60757	-0.917954	9.52213	-2.82362	2.73417	2.91637	-6.24077
14.595	-1.64576	2.81279	-4.78851	-1.66724	-0.626977	0.949815	6.29278	-1.79058	-5.95526
-1.68062	2.35158	-5.96552	10.8242	-2.23136	2.15787	-3.91343	-0.963031	4.64916	-1.32942
2.63248	-5.10993	0.29681	-4.03522	2.18444	5.47771	-0.172098	0.755543	1.62776	-3.53304
3.76403	2.92623	-0.993084	-3.97494	-4.55712	4.54475	-3.02711	3.42544	8.08918	-6.25863
-1.52716	-1.24331	-2.90579	-0.895563	2.17803	0.0785592	1.37545	-0.221461	-0.659531	4.90564
4.041	-6.55323	-3.81387	-4.57193	6.17257	-4.38035	3.86063	10.9995	0.94193	-6.19413
12.254	2.6749	4.06097	-4.812	-1.69155	-3.38454	0.322591	4.39804	-3.96652	-6.21477
9.22026	2.19338	0.0859188	-3.52951	-1.5098	-0.856748	1.04195	1.9672	0.883881	-6.32534
-0.266176	12.6734	-3.19977	1.97996	-7.2698	3.4292	-0.270704	0.61541	5.19074	-8.02514
8.1547	11.1516	-5.25836	-2.2345	-9.80974	-2.24346	5.09817	2.33676	6.53154	-7.11332
11.7349	-4.06484	5.24344	-5.45419	3.48706	-2.52401	0.508339	2.52313	-2.95866	-5.89074
1.83584	9.54438	-3.43454	0.959571	-5.50313	1.03211	-2.04974	2.26247	3.30093	-3.16214
1.84094	-1.8189	-1.38761	-1.90981	0.137491	-0.9246	-0.790896	14.6171	-3.07583	-1.24074
-0.228857	4.2347	-7.27243	10.5897	-3.47178	0.453813	-1.45793	0.213418	1.88155	-3.22826
0.897732	-0.136792	5.61447	-4.04282	-2.0475	1.47542	-2.08345	-0.254624	0.196875	-0.950652
3.10455	15.5983	-6.84487	6.86678	-6.30789	-1.83574	0.808205	-0.411188	0.42709	-3.6555
1.1499	0.293472	3.40884	-4.09383	-4.23391	4.00371	-2.01072	0.0896996	4.04085	-2.45395
0.970148	-5.35424	0.999428	-3.68935	3.21643	8.22804	-0.775768	1.23491	-0.457353	-3.80715
-0.772695	-4.28354	-1.54115	-3.06434	4.23767	6.54926	-5.46287	0.986175	6.16352	-1.83088
4.50203	11.2783	-4.2374	-2.71504	-5.44306	2.02931	2.0576	0.389714	1.92095	-6.69154
2.97247	1.59784	-2.06954	-1.2731	-0.479026	-0.269797	-1.16252	13.5826	-3.02377	-3.41378
-5.22839	4.59977	-10.2995	2.76599	2.24061	1.5875	8.39973	4.15487	1.09972	-2.73568
-0.427213	-0.244431	-1.50317	-0.43173	-0.92445	8.51511	-1.42985	2.59925	3.28326	-5.78146
0.424931	-1.42911	8.68138	-5.37342	-0.242747	1.16671	1.35393	-1.64762	1.69312	2.07589
12.8705	3.13028	3.69001	-6.22378	-2.02333	-1.28107	0.330024	5.6967	-5.18	-6.59269
-3.22028	-1.73883	-3.86227	-0.666801	2.15872	3.40651	1.63241	1.35783	-0.796964	4.7047
-1.31598	-4.27938	-1.62144	-2.49217	9.41134	4.87754	0.258376	-0.876175	-0.291926	-2.04999
1.20658	15.1786	-8.98713	8.46451	-4.23545	1.61333	2.73884	3.49494	-9.1697	-1.6494
-2.99483	0.418759	-0.727629	-1.96392	-3.17216	4.24405	0.617024	1.16498	6.67935	-3.68027
3.56441	0.831296	-1.23432	-2.601	-0.57983	-1.01524	0.934485	11.6564	-0.88536	-0.409615
2.85796	-0.302298	-7.2285	-2.85898	2.18868	-0.22598	3.91314	-0.758296	10.6895	-7.72918
0.409099	4.49689	-3.88439	3.05416	-1.35818	-2.89288	8.3026	1.77962	-0.544793	-5.05426
3.39248	-5.77595	2.36146	-4.17607	-1.08237	9.21249	-2.46392	2.95329	3.48407	-5.86997
1.95384	1.07736	-3.51237	0.522691	-2.32476	0.266589	8.23756	4.88094	-2.51412	-4.51854
8.80102	-2.87771	0.00462526	-3.36689	26.8455	-9.53482	8.64932	-6.07738	-11.3123	-0.871819
-3.05508	-0.0351791	-3.95339	-0.778719	0.804897	5.22077	-2.88231	1.411	7.20936	-3.15959
4.379	-5.70039	1.41304	-5.30083	6.54055	4.06984	0.3291	0.105212	-0.54101	-5.01216
-0.612816	2.50152	1.03922	-2.52223	-0.864538	1.02242	0.18638	1.05505	1.40238	1.59916
2.02995	-6.64395	-5.23597	-1.26978	4.66014	0.417011	3.64872	11.7715	-0.983572	-6.95114
6.99463	4.23276	2.45604	-1.81066	-1.64861	0.857206	-0.822453	0.896971	-0.788145	-6.24932
4.64429	-4.23247	6.68647	-4.56111	2.00139	2.05177	-1.29386	-0.448049	-0.276326	-4.75181
-1.57762	-3.68325	-3.51342	-0.358317	2.18769	1.27286	-1.06795	7.71175	-1.22148	0.893689
12.6125	2.46937	-13.5091	2.35445	-1.47181	-9.70469	21.7561	5.09111	-6.3048	-1.37667
-1.72522	12.9881	-10.2957	7.51325	-4.91254	-1.41854	5.07133	3.5172	-0.395654	-2.97847
-2.40468	1.65995	-0.383867	-2.46109	-3.2502	4.23172	-2.26059	-0.309788	7.83572	-1.96605
4.46657	11.3652	-4.23674	-2.70523	-5.45194	2.03776	2.11948	0.3183	1.90523	-6.67211
-7.39945	2.15794	-7.78694	-12.1301	-2.4489	-2.77984	-0.12755	-4.75074	7.45113	44.1103
9.14313	15.0436	-5.55241	4.83489	-4.95672	-2.74156	6.15274	-5.57724	-0.708795	-8.20565
-0.378622	-2.02972	-2.76768	-3.62412	8.94952	1.77732	1.76498	0.779332	1.42035	-4.9928
12.5977	-5.42168	8.35479	-4.38459	-0.058637	1.49622	-1.79665	4.05478	-4.56255	-5.8108
1.6592	2.66436	-14.4211	4.65936	-0.491393	-1.17746	21.2351	5.98397	-6.38639	-0.840863
2.3057	-7.28712	-6.42754	-1.33415	2.64012	1.1074	4.09207	14.6416	-0.764753	-6.28353
-10.0826	-7.51228	-5.58892	4.53155	0.21123	16.4592	2.42383	6.09432	1.16641	-1.86008
11.5562	5.23103	-3.55698	-3.40813	-2.68224	-3.76729	5.16329	-0.232499	2.61986	-6.64352
3.92248	4.34057	-5.31248	-0.694406	-5.59133	1.11019	7.24088	4.90946	-0.221314	-9.48164
5.21399	3.45262	1.91158	-1.71426	-5.45936	0.268227	0.973364	2.7796	0.270721	-4.77739
4.07875	16.4264	-10.0927	7.22971	-3.74111	0.384394	5.20807	-1.84109	2.09483	-5.44346
1.89264	-2.06856	-0.995977	-2.04929	1.28873	-0.291029	-1.77272	9.02622	-1.20262	-1.44134
-6.51601	-0.970496	-6.67803	-0.808869	0.555556	5.61427	-2.02567	2.86832	12.1395	-4.02143
2.95964	11.8938	-6.4397	5.60402	-4.90738	-0.153416	-0.210251	-0.855407	-0.0596572	-4.23911
3.98598	17.3062	-10.6214	7.62565	-3.98883	0.0420519	5.65934	-2.05457	2.19014	-5.38396
0.419788	-0.0440589	1.19092	-4.87314	-3.9455	6.30991	-2.15129	-0.322585	11.0219	-5.0844
-13.4955	15.0664	-19.4347	-16.6956	-10.7423	-8.32743	3.39329	-2.31919	8.68269	75.9649
4.83343	-5.74673	3.55421	-6.43233	9.33008	0.784464	0.137803	-0.743516	-2.08209	-4.74254
5.1752	2.60457	-4.43983	-3.43861	-0.416524	1.65039	-0.441181	11.6715	-0.898275	-5.53693
2.37099	-4.88154	2.06391	-5.09979	2.83028	6.88727	-0.78404	-0.371456	3.30507	-4.75762
-5.74609	0.120346	-18.2564	5.67511	-3.49244	4.24377	10.4082	14.805	5.93107	-4.70763
0.103182	-4.13671	-3.0403	-2.7286	14.77	0.413792	2.64596	1.74326	-5.10318	-1.3123
-1.82244	-2.00682	-4.7571	-4.94472	2.40821	4.37027	-2.4888	8.4212	5.65407	-4.19303
1.77629	1.70204	-5.37667	-4.57424	-5.01122	4.09556	0.852326	3.10242	12.2568	-6.50605
4.34927	18.7792	-11.4876	7.99877	-3.89835	0.152307	6.95737	-2.44233	2.11178	-5.4712
0.217906	-5.8506	1.75857	-5.71012	7.49438	5.5938	-4.20058	-1.3392	1.03152	0.77311
4.35695	-4.41647	0.67175	-3.3493	18.1768	-4.62192	3.88359	-1.93443	-4.93154	-3.34878
4.45044	12.0497	-4.04481	-1.29822	-5.94171	-1.81449	-2.80286	3.11212	1.64729	-3.03783
-0.0500664	-3.25681	-2.35209	-3.69933	1.21114	5.29458	-0.604611	3.71387	6.01652	-0.481291
7.28995	-5.44158	1.3967	-4.21503	1.39177	2.50437	-0.776756	2.55756	-0.491935	-4.57049
1.73982	3.55639	-2.45516	-2.68322	-5.18192	3.45637	-1.90635	2.85184	7.64172	-6.21694
1.12847	-0.343643	-2.83054	-1.32401	-0.15706	1.48993	-1.4887	11.4345	-0.707522	-2.8039
-2.9741	-4.929	-0.469619	-4.91107	-0.923405	2.7923	-3.5619	2.6996	2.65781	10.6953
-7.12343	3.20853	-2.47121	-7.0533	1.55246	-1.96615	2.91165	-7.05985	6.48521	32.0812
-7.12339	3.20846	-2.47122	-7.05331	1.55245	-1.96622	2.91177	-7.05979	6.4852	32.0812
5.58709	2.78779	-4.16709	-3.67636	-0.767827	2.09447	-0.414316	11.546	-1.05199	-5.73777
3.86567	0.51366	-0.192032	-2.66967	0.392786	-0.160711	-1.60847	9.35076	-1.84867	-2.66799
4.41673	-5.7813	3.11848	-6.07893	8.93943	1.40061	0.11235	-0.219909	-2.22395	-4.45745
2.30655	8.18069	-3.80878	-2.11954	-6.14603	4.02656	0.109427	2.18063	2.45846	-5.06024
2.53672	2.20426	-2.55161	-0.64354	-0.422545	0.378276	-0.947311	12.1353	-2.8664	-3.60777
2.14653	-5.29898	-6.66455	-2.38577	0.715926	0.258126	3.78119	15.2164	1.73989	-5.86207
2.03449	0.627194	-3.7457	-0.0224245	-1.27809	0.145567	8.68749	4.24497	-2.45	-4.54003
-0.242859	4.15912	-7.355	10.6699	-3.44997	0.469551	-1.51667	0.21415	1.86501	-3.1505
-0.395023	-0.792048	1.32997	-5.62819	0.633018	7.70964	-3.25311	-0.704368	6.21011	-3.67846
2.30505	1.03405	-1.23109	-4.9448	-0.260944	4.9906	-2.49745	2.27497	3.91724	-4.18357
3.52683	10.9476	-3.92122	-2.5345	-5.92363	2.58048	1.95336	0.266393	2.70862	-6.71716
11.529	-1.02816	-0.809197	-3.44644	4.51941	-2.00095	0.320577	0.12961	-1.78212	-7.81461
-0.123979	-3.32216	0.303612	-5.83013	2.26527	6.06425	-1.87348	0.530077	6.13596	-4.52495
-1.59891	-1.56397	-0.0181299	-4.17268	-1.21204	3.11149	-0.902091	3.32311	5.15869	-2.69364
12.2654	0.59188	-7.42129	0.700444	6.83267	-9.07154	18.8044	-1.93094	-9.53517	-0.884976
-4.13888	-8.06603	-4.32947	-5.32552	20.2697	3.83772	0.370739	3.69048	0.453969	-0.455898
1.21892	15.1105	-8.41161	2.68302	-5.75767	1.67901	1.36993	-1.68349	2.12339	-4.22695
18.4017	7.94244	-4.66098	-3.4205	-3.2711	-7.43343	10.1297	-1.34134	0.94641	-7.87549
5.42123	-10.7025	13.5757	-3.66114	5.91617	2.78354	-0.34028	4.4656	-5.30123	-1.6887
-5.10399	-0.678763	-5.85608	-2.45649	-7.03078	6.16256	-1.85756	6.47453	14.8675	-5.75651
-0.387384	1.41296	-8.03705	1.69479	-0.48505	2.36234	-1.26718	14.4161	2.82878	-3.16398
1.22758	22.7515	-9.58461	3.18267	-7.07407	-3.83306	1.85066	-5.63646	2.03048	-0.635238
1.04302	1.61323	-5.36717	-4.5336	-3.96478	4.16499	0.450392	2.44908	12.0443	-6.34759
0.0965805	0.616786	-3.16478	-0.969507	1.04878	-0.374814	-1.11133	13.0535	-1.10062	-2.46604
0.412581	0.570831	0.696034	-4.84809	-4.49881	6.39855	-2.47083	-0.0439483	11.4755	-5.33951
-1.7549	-7.91977	-4.00884	-0.495417	16.6676	-0.0852288	2.87575	1.39282	-2.96601	-1.5116
-0.779653	-5.43119	0.499519	-1.9261	9.08777	-0.319644	0.491049	3.64444	-2.98213	-1.94292
0.792439	16.2117	-7.13344	6.18206	-5.12933	-1.89246	-1.20139	-1.08989	1.79522	-2.00906
2.48093	-1.97029	-5.19784	-5.62005	2.31064	5.64693	-2.30775	9.40662	3.42412	-3.1862
5.88714	14.0887	-10.4369	0.903437	2.69702	-5.88765	6.55347	-9.57832	3.19816	-6.8204
12.0614	-2.09682	3.3849	-6.36456	0.110444	-1.25785	0.052637	4.12819	-1.56485	-5.58205
6.18122	9.42676	-10.2497	0.41443	-1.08753	-1.84404	5.12789	4.51465	-1.13413	-3.18614
-2.98923	-0.166509	-3.80187	-1.3417	0.990982	5.36294	-2.75608	1.03767	7.15521	-3.1034
0.00822214	0.83282	-3.32201	0.176656	0.645544	-0.453797	-0.551061	12.6312	-1.26762	-2.82656
2.48842	-1.26571	-1.73115	-2.09763	10.3828	-0.23701	-1.35046	-0.186857	0.0876491	-4.86808
-3.60019	-4.277	-1.72246	-4.58207	8.90441	5.3431	-4.47362	-0.886314	4.21823	-0.14237
5.60697	-4.46442	-4.87715	-3.75013	16.2695	-3.00219	2.3398	0.223679	-6.13911	-5.56809
-0.695676	13.5126	-7.75454	6.34409	-3.51216	1.46323	2.71286	3.3979	-7.11932	-1.97248
1.32445	-4.80681	-2.85222	-6.4329	1.68444	5.23304	-1.10727	3.02414	8.69534	-3.95964
2.82896	-15.827	-15.9637	-11.4825	57.9159	-5.77466	2.83079	2.9906	-1.95359	6.49392
8.12742	2.91386	-7.48073	0.552818	-1.3337	0.847648	11.5937	4.64877	-6.06832	-3.73417
-0.510228	4.28192	-8.05715	11.6478	-3.84064	0.307744	-1.1853	0.379047	1.95578	-3.26471
-1.50257	1.44286	-0.757705	4.35274	-1.48587	1.97376	-1.04427	1.59799	-0.394793	-2.08967
7.26138	4.37164	-10.5066	1.06186	4.29821	-0.931625	14.3818	2.3718	-7.39682	-2.52154
6.43524	-5.73629	0.0591139	-6.06494	15.8323	-1.45275	1.98902	4.09118	-10.3233	-4.42286
-1.05334	9.34589	-7.94063	2.36582	-1.73363	-0.299632	3.86637	2.47566	-1.2581	-3.33215
-1.094	-2.43892	-0.889826	-3.50787	2.77199	3.9806	-0.332575	1.90781	6.00302	-2.23844
2.74467	-1.25063	-0.927972	-2.33111	10.3738	-1.17776	-0.938426	-0.425194	-0.388251	-4.73437
2.51323	-15.7929	-15.8961	-11.5451	57.5323	-5.52938	2.88346	3.1932	-1.68718	6.42544
1.86422	-2.56164	-1.79272	1.20083	0.465054	-0.406809	0.648249	6.48655	-1.34977	-2.30937
-0.467899	-0.0119092	-5.42607	5.86691	-0.0599743	1.00074	-2.72213	1.59732	2.25838	-2.15479
4.1777	-3.32962	-5.73748	-2.97966	18.5864	-4.65638	1.95852	7.34189	-1.56441	-11.5058
9.12641	12.1459	-5.10064	-2.23057	-9.91211	-2.77471	5.6125	2.50508	4.86817	-6.66324
1.21045	-3.97338	-0.884265	-3.44412	2.0167	8.27559	-0.447678	0.0754295	3.95948	-5.53807
2.6121	-2.07838	-5.26682	2.87216	-3.50647	-3.26168	9.90587	3.77367	0.58385	-3.27836
3.35367	-5.26265	2.53651	-4.1754	-1.53566	8.00302	-2.21367	3.07274	3.63139	-5.42879
2.70632	-4.88503	1.22953	-4.76216	1.60593	5.947	-0.116587	0.807816	2.06287	-3.78652
2.97268	1.67744	-1.27822	-0.839456	-0.840294	0.0766815	-0.685379	13.828	-4.19202	-4.68258
6.16799	10.5528	-4.08604	0.908872	-5.3212	-3.94111	2.15872	2.89492	-1.1977	-4.69844
7.83476	4.32991	-3.45711	0.5321	-4.88773	-1.86521	4.09672	3.31165	-1.13512	-4.97631
-13.4957	15.0672	-19.4352	-16.6947	-10.7434	-8.32754	3.39315	-2.31989	8.68246	75.9662
1.35215	22.6492	-9.43205	3.07615	-7.02635	-3.86715	1.77198	-5.49396	1.99804	-0.722634
2.66161	-2.10525	3.93983	-4.68598	-3.46444	3.69323	-1.85309	2.1988	5.92217	-5.91673
-4.64608	0.997705	-4.42325	-4.06977	-6.96667	6.42032	-3.1084	3.3025	17.8242	-6.69814
3.41902	-1.01034	1.33128	-4.7811	-1.25775	3.09905	-1.33785	2.22616	1.98364	-3.3577
0.687888	15.1453	-8.79939	7.88182	-4.08014	1.67576	2.5124	3.7858	-8.87622	-1.80425
-0.171477	11.4743	-7.82417	4.86337	-3.14839	-1.73893	-1.79373	-2.51255	4.47303	-2.32916
3.98807	-0.610263	1.39918	-3.86401	-3.13161	2.9275	-1.2287	7.20092	-2.23856	-0.546241
-7.3992	2.15804	-7.78657	-12.13	-2.4491	-2.77974	-0.1276	-4.75063	7.45098	44.1095
-7.74721	-1.2004	-10.1713	-9.20141	-0.814605	1.32101	0.241264	2.8236	6.06826	35.674
0.4455	0.362361	6.57412	-3.84634	-3.35007	1.76188	-1.59279	-0.95196	0.236491	-0.33106
-3.35145	-4.96024	-0.186302	-3.89664	1.31169	1.55685	-3.57366	4.58481	1.00285	9.32202
-1.80109	2.08797	-0.765088	-1.52517	-3.39697	2.31	0.516042	2.49902	6.36685	-4.30377
-0.339917	-5.90787	-2.50124	-1.70138	15.7958	-0.136125	2.41069	0.221372	-2.9637	-1.95133
-2.96014	-1.41059	-2.08559	-3.63047	-0.103101	6.63102	-1.64224	-0.41918	9.01211	-3.27068
-1.69223	-5.97761	-5.95324	-8.6154	26.4709	-0.836676	-1.24877	1.73532	0.0321662	-4.4747
4.68742	-3.92039	0.348946	-1.46265	-1.82787	-3.3298	0.80558	12.5707	-1.94563	-1.09215
-1.74952	4.50495	-12.1722	10.7172	0.567652	-2.57423	0.928856	0.960777	5.79198	-3.84671
6.34609	15.5337	-9.43962	-1.31097	-4.48251	0.637958	-1.37472	7.02397	-0.873449	-0.258708
0.62755	1.7266	-7.99446	1.95373	-1.25792	1.91748	-4.3963	-3.67279	14.5068	-1.75252
1.44567	1.93823	-2.51199	-0.333377	-0.0539073	1.1319	-0.708963	10.4927	-2.11591	-3.48874
3.45943	-0.561769	0.722001	-3.33307	-2.43992	2.55665	-0.471447	8.02408	-2.63004	-0.406269
-0.725021	-5.39718	0.828103	-2.55384	9.56877	0.336968	-0.590303	3.81448	-2.24305	-2.44485
11.213	-2.59528	5.00251	-3.92475	-1.03565	-0.452456	-1.72424	3.07659	0.277402	-7.46571
1.123	-4.37402	0.49484	-4.78345	3.88224	4.60654	-1.97086	3.19223	3.10918	-3.43744
-3.45674	-9.21503	-8.39499	-4.19751	24.8043	3.00915	-1.28407	4.56422	0.331508	-2.32171
3.17457	-3.21369	-0.813554	-3.62438	10.6017	2.40516	1.78705	0.695605	-1.65206	-2.94282
0.0565591	1.50157	1.35195	-1.15073	-2.65115	1.4645	-1.42155	1.23489	0.819491	-0.0491014
3.37546	12.7058	-7.82712	2.74648	-5.19286	0.520742	4.54578	-0.904625	-0.549899	-5.41638
-1.07043	4.55316	-8.81128	9.25769	-5.04699	-0.0433208	3.51648	6.33761	0.471944	-1.93793
-0.0175752	-1.30716	1.41581	-4.14317	-1.14008	7.59737	-1.06679	-0.59438	5.52923	-4.86445
2.24622	0.0136616	-0.692985	-4.18185	-0.478204	4.94641	-2.58781	3.16262	3.20673	-4.09432
-13.4953	15.0668	-19.4343	-16.6952	-10.7424	-8.32807	3.39235	-2.32011	8.68261	75.9665
1.41827	-9.74235	14.2063	0.280695	4.92074	-3.09888	1.5965	-0.163991	-5.58486	0.351186
0.896827	-4.42047	0.717243	-2.90901	3.21771	7.73353	-0.292525	0.85025	-0.56091	-3.72893
6.26374	-3.72489	3.48086	-5.20726	1.50889	-0.462661	-2.2906	3.71372	-1.22359	-0.80749
-0.66784	-3.93526	-1.84577	-3.95861	4.29796	8.65854	-2.42131	5.10676	4.50042	-5.05754
4.42536	-2.69516	-2.27152	-5.08335	0.49349	-0.385471	1.1936	8.217	3.09486	-5.0682
1.05106	14.8345	-8.67834	2.34739	-5.45271	1.48778	1.03712	-1.43631	2.30311	-4.07913
10.2683	-2.61757	7.49908	-4.69976	-2.57571	-0.205412	-2.99078	5.50698	-2.9063	-4.04758
2.72434	11.4459	-7.07397	5.72576	-3.07677	0.892245	1.38033	-1.60618	2.16688	-4.91292
9.01911	-2.81904	0.259809	-3.34244	26.2135	-9.58708	8.48017	-5.54946	-11.3559	-1.21479
-1.51711	-5.74937	-0.456704	-4.0884	7.89643	2.13138	-2.30229	6.04858	0.790849	-1.53344
10.2227	25.7819	-4.92549	6.31332	-1.47499	4.56261	4.99128	-2.83619	-7.85394	-7.47517
9.7647	17.8213	-5.78429	2.03606	-1.7422	-0.3708	6.30549	-7.27337	-1.49669	-7.30005
1.09091	-1.42944	-1.17191	-1.36908	0.464246	-0.610722	-1.16717	13.6854	-2.97499	-1.21497
7.12592	14.1613	-4.28	1.99949	-5.39682	-3.77848	-1.5375	-0.164031	2.55681	-3.36538
11.8214	3.84703	-8.28692	-2.86813	0.382803	-1.03751	7.06864	3.25212	-2.99195	-5.60183
17.9397	8.08043	-4.10772	-3.32556	-3.37408	-7.22961	9.29787	-0.821531	0.721757	-7.66596
-1.95818	-4.70646	-5.70617	-6.5284	20.2588	-1.76864	0.796014	1.24171	1.99969	-7.3004
-2.76564	1.6054	-4.28141	-4.44071	-5.18988	6.61234	-4.96304	2.48469	16.296	-5.69143
3.61075	-8.40779	14.7647	-1.79585	2.47805	5.1691	-3.14878	-0.335278	-2.81181	-0.334488
-0.349144	0.287282	-0.302311	-4.5322	-0.298354	6.41672	-3.53169	-0.0822876	7.83355	-4.23182
-0.706908	9.68756	-7.23499	1.97427	-1.79624	-0.110357	3.2532	1.72991	-1.28991	-3.5417
11.8823	5.93669	-4.39611	-3.25158	-2.6024	-0.345935	2.91966	5.15244	-0.189698	-4.58789
2.58591	-0.892927	0.919316	-3.11045	4.53536	2.25392	-0.369979	0.794047	-1.01682	-5.22814
0.505425	-2.58833	-1.42987	-1.15926	12.6174	-1.2702	0.715876	-1.50984	-1.37624	-2.2973
2.3951	-0.497988	-2.05063	-2.21656	1.11357	-1.02598	-1.26675	14.7653	-2.71974	-1.8194
-2.70785	-5.07754	-0.38048	-4.41075	1.89259	1.45813	-2.47166	4.0228	0.975076	9.97927
1.07885	8.9585	-2.46335	2.55699	-2.28381	-0.500137	-2.10088	-0.571366	1.35094	-1.9166
1.76641	-0.680789	9.77149	-4.69267	0.323456	4.15954	-4.45308	-2.06211	-0.616137	0.846996
-0.561352	-1.7267	10.4016	-5.54552	-0.574787	0.625072	1.50559	-1.71211	1.56116	2.25511
6.08437	-1.16618	1.26151	-4.56788	1.20504	-2.92807	-1.17348	12.0597	-3.62328	-2.04778
-0.97268	0.488163	-5.38809	-0.41442	-0.79308	1.02059	0.742792	4.31643	7.74324	-4.49375
-2.51531	17.102	-11.7304	3.64613	-7.54126	0.894679	3.0081	0.126221	2.88127	-3.68438
1.91442	-0.519887	-1.55303	-1.50259	4.2563	1.18384	-0.454806	1.45292	-0.492424	-4.29845
3.96864	13.7106	-2.39023	-2.08316	-4.81985	-2.54085	-2.31099	0.827565	2.67653	0.906331
-3.95893	4.37765	-11.9781	-1.32881	0.536555	-4.08052	3.11078	16.2708	1.0338	-0.970307
-8.63309	1.59259	-0.369821	-5.37655	2.65254	0.0527101	1.40792	-2.16867	5.0893	29.2557
1.47049	13.0741	-5.96355	2.24263	-4.36475	-1.40104	0.358138	-0.419326	3.05283	-3.26559
-2.97508	-5.95348	-4.24688	1.22294	12.0131	1.13836	-0.926142	4.44654	-1.89113	-4.66689
0.368459	14.8694	-8.77891	7.78981	-3.92479	1.55887	2.5069	3.78818	-8.57562	-1.8355
1.92229	-0.49608	-1.1227	-2.176	1.69264	-1.64563	-2.24737	14.244	-3.24108	-0.193543
5.08887	0.327117	1.29991	-4.02601	0.251179	0.222782	-2.15508	8.00203	-0.556386	-3.43857
0.695742	-1.23142	0.495512	-4.46518	-0.553024	7.97888	-0.924333	-0.596644	5.27646	-4.92635
1.50581	-3.60769	-1.55391	-2.50358	16.2261	-2.49127	0.194296	-1.25416	-2.06126	-3.11643
0.406838	4.98769	-5.60948	-5.26629	-7.84763	6.62925	-3.28663	3.97428	13.9412	-6.46138
4.57985	-4.99893	-0.740174	-3.17171	21.6887	-6.07034	4.42801	-1.86146	-4.29476	-3.68588
6.04588	14.3378	-10.8852	0.87854	2.88793	-6.22225	6.9039	-9.89333	3.34164	-6.90908
-2.35387	2.50022	-2.2223	-1.11083	-7.25538	5.44352	-2.52843	1.92859	13.4096	-6.59813
3.8673	1.31469	-3.98511	-1.74564	-1.91237	0.294106	-0.188209	12.013	-1.32921	-2.78612
6.26603	-1.70985	3.70116	-5.08119	-1.21413	-0.457719	-2.04309	5.08228	-1.74588	2.74149
-0.339978	-0.351897	-3.42606	-1.41696	-0.728011	2.33159	3.49296	3.11357	3.65447	-5.70368
11.8294	2.89848	3.40113	-4.31704	-1.98652	-3.52453	0.595539	3.96881	-3.49107	-5.82422
-0.36885	-1.3912	-3.16167	0.75473	0.116048	-0.883453	0.210454	11.6625	-0.367214	-2.59032
0.828381	-1.749	-3.92622	-4.55862	2.33809	4.94181	-0.356392	2.41986	6.47056	-4.74128
-5.55565	-0.843982	-5.26973	-2.22466	1.86901	6.67013	-3.42614	-1.42396	13.6435	-3.9588
6.06889	-5.40942	-3.78898	-2.39246	19.3806	-3.91828	3.48845	1.80732	-8.80352	-9.39186
-2.97411	-4.92903	-0.469415	-4.91125	-0.923485	2.79226	-3.562	2.69968	2.65789	10.6953
3.10002	-4.28045	-0.182674	-4.58699	7.16819	0.948637	0.481859	3.20774	-1.42797	-4.95149
7.31148	14.2196	-2.37384	-2.83499	-6.92063	-2.07646	-2.07223	2.10069	0.749922	-3.10188
2.2892	-4.68558	0.00718194	-3.7956	2.05269	5.2496	-0.410562	1.09772	2.04371	-3.66444
-5.73276	-2.45519	1.05649	3.30809	-0.957013	7.53255	-1.64807	3.06561	0.29344	-0.525334
2.51702	-4.34381	-3.0083	-3.84135	10.4869	-0.0878591	1.39061	0.928048	-0.553581	-5.37951
3.21584	0.602841	-1.4954	-2.81684	0.161327	-0.654864	0.681488	11.8784	-0.831621	-0.754263
1.30349	-0.733123	-0.940697	-4.50354	2.37795	4.03745	-1.6465	0.738987	2.80706	-3.22855
2.85246	10.817	-5.89751	4.97562	-4.36058	0.239028	-0.472657	-0.841388	0.0115183	-4.05833
-4.83371	-1.20846	-1.71299	2.11313	-0.769185	1.26525	1.16329	6.32324	-0.375912	-1.15519
-0.71399	0.507785	-4.59611	6.69174	-1.36956	2.6533	-2.75766	0.498981	2.94496	-1.81716
0.502674	0.804385	1.88147	-3.58949	-4.01952	3.6402	-0.861801	-0.518073	5.06633	-2.90991
9.65014	23.8074	-5.19595	4.43807	-0.985133	4.20377	3.10505	-3.02075	-6.25402	-7.66454
3.9571	17.8552	-10.9135	7.67502	-3.59399	0.500507	6.18156	-2.21798	2.0815	-5.38724
4.00778	13.7383	-2.25228	-2.10768	-4.73247	-2.62692	-2.33719	0.899793	2.66206	0.652562
-0.21733	11.9741	-8.52067	4.05379	-3.47156	1.99709	-1.0141	-0.900115	4.71084	-4.06666
3.68058	-6.47382	3.44992	-6.42725	3.55984	9.9307	-0.556036	-1.129	-0.962035	-5.4637
7.8848	16.7473	-7.18609	-1.13913	-6.10862	0.447867	-1.03851	7.18407	-2.83017	-2.31046
-7.12359	3.20845	-2.47115	-7.05323	1.55249	-1.966	2.91144	-7.05973	6.48529	32.0811
3.23615	-4.89763	11.2902	-5.06595	4.02695	6.98368	-2.88407	-1.712	-3.11875	2.18071
-0.0896104	0.413402	-6.78594	-4.4426	0.0699325	4.15387	1.23822	1.12331	10.8679	-4.7838
13.5601	3.38593	3.87558	-6.07585	-2.87894	-0.147437	0.96018	6.04695	-6.2567	-7.06904
-0.085261	-0.396344	-2.01835	-1.90496	-3.88655	1.6661	1.8341	7.79861	1.08684	-4.07984
1.9	0.254449	-1.16788	-1.48535	-2.6493	2.44241	0.226135	8.41969	1.3062	-5.10601
0.878115	2.65613	-17.4391	4.82185	-0.258268	-2.20952	25.098	4.83003	-5.91028	1.99335
2.14517	0.676894	-3.88073	0.0879661	-1.69821	0.176898	8.61707	4.96256	-2.65512	-4.51567
-1.5117	-4.10869	1.06002	-2.41377	2.98925	5.03772	-0.844978	0.299124	1.20967	-1.74345
1.15418	0.640608	-2.38817	-2.06757	1.14039	-0.739812	-1.35023	12.5502	-1.64257	-0.747024
4.04582	1.19816	-0.377047	-4.29044	-3.41636	3.86234	-2.13618	2.09548	8.48204	-6.34266
11.428	2.0389	4.18109	-5.76083	-0.883278	-1.7003	-0.554613	4.56907	-3.57438	-6.36648
1.95886	-2.30352	-1.10822	-1.66953	0.796762	-0.71201	-1.37722	8.95569	-1.13332	-1.46571
-0.518276	-1.48704	-7.0052	-1.28863	7.63254	1.68078	-0.928502	1.88378	2.46866	-3.20316
2.59081	-15.8751	-16.1045	-11.419	57.9982	-5.77516	2.68037	2.83801	-1.33741	6.82406
0.965743	-0.404376	-2.96377	-2.86797	0.324424	4.38357	-0.0833077	2.05398	3.15238	-4.59388
1.58641	8.00823	-10.4695	9.34226	-6.00362	-1.82615	3.70876	2.09346	0.869601	-5.54348
-0.932583	-4.84381	2.38706	-2.40768	4.18747	2.09466	-0.514434	1.80047	-1.84591	0.125847
10.8769	-1.94053	3.55781	-4.3025	1.74321	-1.64601	-1.49722	4.10423	-4.87597	-3.19456
5.41884	-4.48736	10.7004	-4.30467	5.51748	3.38437	-6.24477	0.423543	-3.10939	-1.76452
0.440249	0.569117	-3.42091	-1.10029	0.978782	-0.424135	-1.08023	12.9744	-1.05848	-2.49486
1.57922	-0.505773	-4.15481	-2.1481	3.12766	0.55675	-1.88358	9.10232	-1.2128	-2.40454
-3.27117	-9.23348	-7.28396	-4.16827	21.6113	3.50368	-1.48048	4.88076	-0.0993528	-2.45507
1.9989	-6.94615	0.945616	-4.69009	9.50716	1.73505	-1.15453	2.6823	-0.906437	-0.00989655
-3.10119	-9.90933	-9.76744	-3.42389	28.798	0.65325	0.379477	3.84784	-0.34336	-1.47088
-0.200616	3.94595	-5.84462	8.88891	-2.89788	1.52757	-2.24778	-0.24043	1.22206	-2.62936
-0.632557	1.53661	-6.6945	1.22776	-1.01359	1.97106	-1.34849	14.865	1.9534	-2.92611
6.5091	14.1098	-10.8513	1.11267	3.10053	-6.9476	6.32087	-9.08585	3.47639	-7.48528
0.957367	11.4821	-9.92453	9.88126	-5.4905	-1.23019	0.229769	-0.679526	2.38299	-4.20819
-1.74157	-0.63749	-2.50901	0.48858	1.29991	5.70142	-3.49086	0.450818	2.97676	-1.17403
3.52465	4.70468	-2.60669	-1.72562	-2.50956	2.6845	-0.766483	8.59491	0.376112	-6.075
11.7682	-0.860991	-0.446126	-3.70572	4.79062	-2.38578	0.222864	-0.260477	-1.62021	-7.90883
0.410991	-0.38825	-5.71838	0.063914	-0.341514	3.30525	-1.32577	4.28877	4.38384	-3.1337
0.144089	0.272586	6.54624	-3.53814	-2.36734	2.19883	-1.61504	-1.27234	0.0624735	-0.478928
-2.50695	2.60642	-1.8738	-1.14201	-6.97828	5.23956	-2.43974	1.73511	13.0066	-6.53406
-0.485427	-0.111575	-11.15	12.8154	-2.77766	-0.457907	1.88033	4.17421	3.12413	-4.08425
1.67461	-6.12859	-8.98952	-2.01394	0.269223	0.534247	3.84693	17.6082	1.39461	-5.20493
2.07998	13.0689	-7.03851	7.12492	-4.4544	0.239826	-0.853605	-1.42763	0.0975273	-4.3486
-0.292518	-3.17916	0.476235	-5.77881	1.96964	6.28466	-2.11196	0.564204	6.0862	-4.52087
9.67804	17.437	-4.74707	3.87744	-1.98813	1.68012	5.28384	-7.26193	-2.05798	-5.96854
2.47243	-6.64577	2.05591	-3.66059	7.52773	1.51522	-1.49665	3.17755	-1.722	-0.679228
-1.52731	-1.24327	-2.90599	-0.89538	2.17808	0.0785403	1.37565	-0.221818	-0.659433	4.90583
6.96398	1.65222	1.8567	-3.59417	-6.41768	2.70567	-0.475952	12.9038	-3.30216	-6.46405
-0.633059	3.77618	-7.34985	11.0237	-3.03268	1.49074	-2.14144	-0.320386	1.71679	-2.40711
-0.419457	-5.92323	0.835468	-5.57167	8.27308	5.04604	-3.7996	-0.762322	1.38172	0.703376
4.7065	-4.73318	-4.16666	-5.70369	22.5455	-1.39818	-0.983768	1.23178	-2.64872	-6.30582
12.2579	0.48305	3.04552	-3.92758	-4.32973	-1.97416	-0.90355	5.171	1.3831	-6.29508
6.73362	-4.07897	-3.42929	-2.60589	16.4304	-2.90044	2.43933	1.7155	-7.82297	-8.76895
8.04776	1.50646	-7.13229	0.439041	2.30544	-3.65335	14.3044	1.59822	-6.49443	-2.9648
6.81138	-4.33226	-4.31323	-3.56627	16.7316	-3.66738	2.64763	0.145197	-6.80938	-6.84002
0.314178	-2.62853	-0.765319	-0.99841	12.148	-1.10966	0.325833	-1.55971	-1.28947	-2.57893
10.9326	-1.83788	4.93493	-4.23419	-1.16217	0.0955101	-2.09861	1.71001	0.215069	-6.96666
-1.34242	7.9878	-9.85288	6.04311	0.217382	-0.320617	7.65621	-0.701444	-0.955836	-3.02185
-0.420895	1.56878	-9.61121	11.392	-2.74301	0.641704	0.172295	2.82374	3.77069	-4.06091
-0.139909	3.81111	-7.54821	11.4418	-3.48	1.05294	-1.77799	-0.431198	1.38258	-2.40435
1.98936	-0.719481	-1.50211	-4.71898	0.963386	5.40182	-2.5111	0.337058	7.20832	-4.66904
-0.959788	1.33833	-3.82459	-3.71917	-7.26741	5.58069	-0.843799	5.00188	11.4879	-5.89158
10.8061	-2.64041	4.36463	-5.05064	-0.177749	-0.167951	-0.959729	5.48812	-5.04336	-4.10033
-1.64017	13.3479	-10.1519	7.60953	-5.46787	-1.74127	3.8825	3.74021	-0.280531	-2.96249
12.108	1.52887	4.78393	-6.17087	-0.975671	-1.99185	-0.509152	4.16156	-3.39782	-6.52493
0.070742	1.05451	-3.41767	0.624658	0.707861	-0.695767	-0.3095	12.3667	-1.42502	-2.86062
-3.26444	0.951066	-7.95281	5.98229	-0.0570946	5.48816	-2.54011	-0.236353	9.38545	-3.44875
1.1946	22.7468	-9.73826	3.32598	-7.08531	-3.80519	1.85038	-5.64417	2.13606	-0.74504
1.78809	0.678332	-1.06383	-4.8156	0.00946427	5.25098	-2.51217	2.1731	3.52858	-3.96474
-1.52951	1.79469	-13.4025	16.1294	-5.87988	-1.59288	2.97894	5.30848	2.6859	-3.55183
6.28644	-5.22227	-3.4648	-2.54475	18.7904	-3.93613	3.19089	1.77335	-8.61993	-9.15501
-1.91659	-5.58626	-0.858723	-2.32772	10.4241	5.26544	0.758783	-0.954465	-0.392789	-1.29621
-0.189837	-2.45207	-2.78533	-5.49292	0.403511	8.31225	-1.66351	1.75793	8.14039	-6.37765
5.37803	16.51	-8.42517	6.68133	-3.27446	-2.81834	1.25199	-2.33686	3.71977	-5.62452
-2.60922	2.55133	-1.88423	-1.16364	-6.80184	5.33699	-2.51449	1.76704	12.9935	-6.5471
6.032	-5.64826	0.0604237	-5.32383	17.61	-1.76592	2.25496	5.57866	-11.8175	-5.8722
-0.79125	-0.186094	-2.02228	-5.47483	-0.234135	5.39998	-3.75678	3.1336	7.94405	-2.97526
1.0674	2.26004	-8.28499	1.79689	-1.78602	1.72399	-4.11162	-3.7567	14.4974	-1.54343
-0.955973	-3.16313	-1.24077	-3.766	2.76594	3.4304	-0.285794	1.78113	7.25345	-1.24498
6.73604	-4.11862	-3.37834	-2.61536	16.4004	-2.84071	2.44941	1.6831	-7.82994	-8.82476
-0.301336	0.0698179	-6.18269	3.78338	-1.42315	-1.12075	0.714446	10.7347	2.04253	-3.01924
5.39892	8.54577	-10.7356	0.6693	-0.271651	-1.40056	4.8608	4.38882	-0.708826	-3.27569
-1.47913	-5.12843	-3.93492	-5.67557	9.53061	4.95992	-6.98433	0.795425	7.24771	-0.819283
3.03298	-6.16119	-8.89061	-3.60367	26.7876	-2.5467	-0.256323	-0.646733	-1.04268	-0.47695
5.30221	0.0500509	1.34159	-3.31553	0.260728	-0.934631	-1.27617	10.3461	-3.16573	-3.73934
-0.490269	-4.12631	0.223697	-1.593	2.26654	5.57526	-6.26269	-0.157664	3.90936	0.929404
4.35784	9.61293	-14.7009	2.19309	-5.49837	-9.18576	14.6469	1.43066	6.13201	-2.59933
-1.61695	-3.59798	-3.39885	-0.727349	2.84221	2.00182	-1.13149	6.37981	-0.69577	0.368656
3.18514	-4.31235	0.0832873	-3.17227	12.6331	-0.878628	1.9847	2.24283	-3.27922	-6.24497
-0.632268	-0.621241	-1.24615	-0.301054	0.372861	5.43512	-3.7772	0.694297	2.77893	-1.68865
3.54687	-3.70744	-1.47898	-0.658674	-1.18177	-3.01095	1.11646	12.0414	-0.686857	-1.28187
3.80736	4.23584	-1.36276	-4.50444	-5.64593	5.23148	-3.81556	4.47984	7.87406	-6.32073
7.98058	-3.03752	6.08285	-4.52584	0.663379	3.85544	-3.8749	1.64383	-2.73875	-1.28414
-0.738589	-5.4463	-1.45193	-6.26959	1.52034	2.0959	-3.38248	4.25162	1.69189	9.35034
9.19139	-2.24735	3.89049	-6.21467	2.94494	-1.42978	0.275972	3.94576	-1.3976	-5.22996
2.07643	13.2154	-7.01418	7.04327	-4.39049	0.229308	-0.910338	-1.47494	0.107824	-4.35132
1.1243	14.0315	-7.33237	1.79134	-5.87966	1.78864	0.83868	-1.47583	1.99842	-3.79392
4.95085	-1.75925	5.32578	-5.44078	0.767143	1.15909	-1.19236	1.12362	-0.347677	-3.17724
-0.918049	0.700552	-5.1533	-0.225068	-0.724242	1.2718	0.358116	4.3743	7.10375	-4.59779
2.6786	-4.61756	1.1066	-4.54362	1.51473	5.73074	-0.194545	1.33913	1.84843	-3.75704
1.77615	-2.19361	2.91103	-4.17368	-3.0535	4.26382	-1.7783	1.90983	6.4432	-5.73755
-1.28606	-0.608482	-2.4613	0.374109	1.41411	5.3225	-3.56893	0.60615	2.85555	-1.52986
-2.73655	3.16294	-1.01636	-2.88624	-2.40328	7.7474	-4.09559	-1.40755	10.9355	-6.66834
0.314836	0.604026	6.38205	-4.10893	-3.95989	2.18026	-2.3429	-0.886353	0.726363	0.0526472
0.745186	-3.38619	2.97772	-6.52111	-0.635142	8.85798	-1.30667	-1.79218	5.89222	-4.50787
12.1234	-1.92569	-1.71814	-3.38722	32.2671	-12.4519	7.66578	-6.16456	-14.331	1.49405
2.42374	0.77198	-8.88926	3.4297	2.40789	-3.75996	12.5121	4.17629	1.49967	-7.53472
-0.231804	0.491261	-3.38267	-0.33501	-0.124475	1.582	-2.22652	15.3371	-1.41257	-2.30539
6.73279	9.63286	-11.3149	0.715971	-1.21127	-2.95113	5.76694	5.30964	-0.0609796	-3.05374
-3.22017	-1.73878	-3.86206	-0.666686	2.15888	3.40626	1.63261	1.35761	-0.797122	4.70469
1.47621	3.04305	-14.6607	4.79322	-0.504721	-0.935057	21.6559	5.61612	-6.7714	-0.373761
-5.29319	-0.823834	-5.60949	-2.53874	-7.16159	6.24955	-1.85717	6.65926	14.914	-5.81164
19.4606	-3.20608	-1.19519	-5.93443	1.68333	-3.08225	2.67732	8.60163	-3.06863	-6.16487
2.09899	7.62524	-3.673	-2.21374	-5.7727	4.06285	0.13621	2.23381	2.32326	-4.77263
9.61867	-2.15035	4.17418	-6.3483	3.0746	-1.70547	0.284101	3.94053	-1.58881	-5.37327
2.71151	-15.7904	-15.842	-11.7626	57.5386	-5.16486	2.63975	3.04231	-1.60126	6.16617
-0.625442	-3.85057	-3.91112	-6.21909	18.9136	-0.082142	1.35431	2.35292	-1.17974	-6.3485
2.75867	10.6605	-6.49262	5.59716	-3.59822	0.545681	0.341095	-1.28298	2.12422	-4.66571
-1.61057	2.76357	-6.47829	11.6137	-2.00364	1.83013	-3.52725	-1.03082	3.57041	-1.413
-3.69807	-1.28612	-2.93891	-2.991	0.16324	6.27294	-1.57669	-0.328484	9.33944	-3.29743
3.09535	10.3318	-3.67084	-2.74166	-5.48289	2.91688	1.56445	0.142209	3.00556	-6.35045
3.18499	-4.64347	1.14731	-3.44212	0.859768	2.35273	-2.0296	7.35746	-0.486887	-2.91896
14.3637	4.91687	-2.68789	-1.3064	-0.623183	-5.1754	4.86314	0.50151	-1.46215	-7.31366
11.8437	-1.18064	-0.7471	-3.61336	3.84297	-1.7749	0.359242	0.629225	-1.8619	-7.7421
4.33764	-3.57576	3.58478	-5.36269	-1.05335	9.67486	-3.81927	2.98764	3.71926	-6.43295
0.761653	0.856904	-1.36024	4.28842	-4.02086	-3.25117	12.9006	1.47683	-2.62408	-4.07892
5.39229	14.5336	-6.71217	4.71157	-3.63801	-2.2886	0.254259	-1.91492	3.85327	-5.12915
14.0298	4.50252	3.362	-6.07317	-3.62765	0.64021	1.21573	6.6253	-6.90356	-7.28206
-0.219457	4.4799	-16.5631	17.5011	-5.00331	-2.93425	1.91912	2.59657	2.42082	-1.88572
-0.846123	0.61576	0.337657	-4.78551	-0.363964	6.91024	-5.46002	1.19268	10.4714	-7.20884
1.94944	-0.947225	-4.57558	-0.993914	1.27487	1.33392	-1.04546	10.242	-1.30043	-2.26497
12.6971	-0.980041	4.26016	-4.21866	-3.23971	-1.37422	-0.848971	4.85193	-0.651191	-6.08674
-0.171402	4.67172	-16.4493	17.3164	-5.06521	-3.04362	1.90806	2.62004	2.39318	-1.86943
5.23743	14.763	-7.09211	5.23557	-3.37291	-1.98869	0.226937	-1.83636	3.7581	-5.55598
-1.55755	2.67129	-6.15683	11.4479	-2.06988	1.88858	-3.62845	-0.948191	3.45248	-1.40061
2.59297	-1.08112	-1.80095	-2.09292	10.4011	-0.599421	-1.36306	-0.178342	0.0910298	-4.78805
10.4856	30.6705	-13.7665	6.5294	-7.72283	-6.49257	10.7314	-13.6629	1.36886	-6.05653
-6.24016	4.06152	-10.413	3.71789	4.37201	1.75363	7.95847	3.17269	1.15677	-2.08982
12.9905	-5.58247	8.54263	-4.87415	-0.544622	1.8366	-1.79085	4.32425	-4.26715	-5.7496
2.64201	-5.34049	0.270905	-3.79493	2.56641	5.50581	-0.170621	0.748153	1.2136	-3.26801
10.0192	-2.42522	6.78443	-4.5044	-2.5708	-0.239951	-3.15307	5.94648	-3.1455	-3.64009
-2.97404	-4.92903	-0.469479	-4.91119	-0.9235	2.79219	-3.56201	2.69976	2.65786	10.6952
16.8706	6.49638	0.456684	-3.7578	-5.18454	-5.08483	5.53168	2.22953	-0.326256	-7.90117
9.40599	-3.27687	-0.983642	-3.53666	29.1915	-9.25216	8.61476	-6.34495	-11.9336	-0.744033
-0.235901	-3.71753	1.05283	-3.67636	-0.226797	9.59243	-2.30828	-0.444561	6.02667	-5.76245
8.04273	-2.22712	3.40198	-4.63128	-0.985263	1.06176	-2.68359	2.63557	-0.048584	-2.36793
0.0934951	12.8599	-9.04341	4.38898	-3.81471	2.08475	-0.440065	-1.2808	4.909	-4.362
9.36945	-5.48677	5.96854	-6.5857	2.39023	2.64165	-5.13785	2.33904	-1.04585	-2.27826
0.0731908	14.6338	-10.5809	4.2168	-4.62573	3.46231	1.63238	-1.41598	1.65064	-4.18246
3.10005	9.87158	-0.578779	-0.418723	-4.42857	-1.77344	-3.66992	2.69519	2.3409	-1.30022
-2.81572	1.22474	-4.3933	-4.37383	-4.72083	6.84551	-4.89742	2.35449	16.4936	-5.84253
-1.32693	-1.8134	-5.15137	4.56129	-1.80068	3.80926	-5.19543	-0.719204	12.1694	-3.46474
-0.20588	3.76379	-5.89104	8.98831	-2.85213	1.48047	-2.33337	-0.120613	1.22493	-2.51069
-0.98846	6.18051	-12.532	16.8918	-6.42342	-2.92932	1.41726	4.09333	3.97994	-3.18088
0.313995	1.20102	-3.28712	-3.76112	-3.03222	4.16443	-1.96788	2.32892	9.06354	-4.77054
10.7961	-2.63716	5.0035	-5.43016	-1.79963	0.263741	-1.67865	6.69271	-4.23705	-4.10987
-2.2289	0.913596	-3.67654	-4.0344	-7.57616	6.60396	-2.44045	5.53823	13.3801	-6.29656
6.91858	13.5644	-4.32702	2.02633	-5.46531	-3.12736	-1.47751	-0.177903	2.58586	-3.45725
-7.32128	-4.6145	-8.34828	-2.05879	1.26964	8.15712	-3.215	4.95561	10.1266	1.19539
-0.140031	-3.29615	-0.198737	-5.67173	2.02316	6.25311	-1.90386	0.898333	6.35373	-4.8428
2.97647	10.514	-1.16125	-0.39138	-3.99126	-1.99179	-3.15603	2.1624	2.24005	-0.420678
1.68177	-3.10732	-2.37125	0.189872	1.44697	0.639457	-0.93741	8.51458	-1.38439	-1.53037
-0.738749	-5.44618	-1.45183	-6.26946	1.5203	2.09585	-3.38251	4.25159	1.69185	9.35038
2.34557	0.152012	3.3358	-3.77147	-4.51843	3.00384	-0.731805	-0.445955	6.98878	-5.62509
1.68873	-5.82238	-8.37115	-1.71457	1.07114	0.838274	3.43358	16.6503	0.606694	-6.12367
0.465086	-1.06924	0.0868248	-4.30049	-0.440607	7.4796	-0.59844	-0.177689	4.26766	-4.27243
2.64429	-1.17106	-1.17837	-2.00822	10.1769	-0.983938	-1.00882	-0.16917	-0.257629	-4.78462
-3.57925	-9.40345	-8.35494	-3.89604	24.2789	3.04243	-1.09802	4.54781	0.0803667	-2.11945
1.05385	-1.75048	-0.927897	-0.858169	-0.0808534	-1.00632	-1.18504	13.8409	-2.11244	-1.09147
11.9178	-6.31397	7.83232	-5.99083	-0.276081	1.41719	0.960197	1.36689	-1.70481	-4.63473
1.26972	-1.22826	-2.35101	-3.21405	0.602323	4.18223	-0.476312	2.25897	3.16535	-4.51959
-1.14222	-6.37924	-5.57679	-9.61284	28.321	0.0207937	-2.21485	1.58203	-0.536858	-4.47829
11.2094	0.893543	-7.07048	0.591447	6.3989	-8.06368	17.5207	-1.81525	-9.0326	-1.4206
2.17465	13.2524	-6.9442	6.98699	-4.4197	0.248371	-0.982112	-1.47911	0.0721449	-4.38548
1.53105	-2.40561	4.02021	-3.14946	3.29759	4.09982	1.40401	-3.72021	-1.7233	-2.71075
-6.15024	0.544612	-4.44989	-2.6302	2.43559	5.84923	-2.61819	-2.00397	12.6985	-4.47542
2.01597	-1.03774	0.130046	-2.01036	-1.34632	2.34372	-0.32729	6.03673	1.13728	-4.63982
0.507814	-5.55381	2.80562	-6.02752	6.93308	5.59332	-4.34485	-1.64386	0.650257	1.04004
5.97121	-6.11295	-0.280362	-5.68848	16.0879	-0.839107	2.13975	3.94466	-10.285	-4.10313
-2.98189	-0.380277	-3.29699	-0.69068	0.8651	5.30644	-2.73101	1.09446	6.41554	-2.94431
1.10059	-1.9163	-0.0432815	-1.12088	1.33232	2.86003	-2.52115	4.09774	-0.0836789	-2.05975
-1.7131	12.8461	-10.2366	7.43226	-4.68053	-1.59158	4.21609	4.212	-0.714904	-3.005
0.672391	-2.11746	1.94286	-2.97962	8.02521	5.82524	1.36819	-3.15228	-2.93221	-4.02435
5.99754	1.43847	-0.826703	-5.40998	2.32057	1.15929	0.513198	1.9308	-0.856708	-4.89847
10.9267	-2.53207	4.49616	-5.04301	-0.457307	-0.359966	-1.06222	5.85172	-4.94691	-3.99662
3.39573	10.0631	-0.921878	-0.3306	-4.31191	-1.75605	-3.55664	2.48977	2.24267	-1.26037
-1.12128	-5.99885	-2.41862	-2.04566	14.2157	-0.308911	2.1199	1.51613	-1.99699	-1.73836
1.4622	9.42188	-2.24966	2.07877	-2.30039	-0.948514	-1.9634	-0.883732	0.766558	-1.64353
3.49357	10.8197	-3.79314	-2.53042	-5.95332	2.60898	1.88836	0.3531	2.7194	-6.70708
2.82981	11.3338	-6.4023	5.6317	-4.70301	-0.0973264	-0.282366	-0.78931	0.241681	-4.23777
3.92973	-2.35643	-1.71742	-1.61211	17.2714	-3.50917	2.72155	-2.68216	-4.60399	-3.46272
3.59285	-5.27885	2.99902	-4.52827	3.0773	5.98939	0.201956	-1.63409	0.99839	-4.30724
2.62047	11.0993	-1.55205	-0.697982	-3.95991	-2.03882	-2.75494	1.80572	2.21982	0.221979
2.7319	-3.56019	0.6544	-4.38066	-1.51976	8.48715	-2.68802	4.57226	5.15711	-5.76362
6.97127	-3.08498	6.7925	-4.52293	-0.874725	1.45194	-4.50393	2.88513	-0.610251	-1.58103
1.338	-4.04913	0.571636	-3.27984	2.7697	7.51024	-0.815517	2.08253	-0.615834	-3.84733
11.5725	4.17486	-8.01403	-2.69724	0.0654766	-0.627565	6.93467	3.11268	-3.31095	-5.53037
3.12552	1.92252	-2.45047	-1.13884	-1.45052	-1.7973	1.21033	12.8631	-0.611239	-0.376773
11.9456	-1.40681	-0.540363	-3.53891	3.47318	-1.87049	0.331392	1.15189	-1.8664	-7.78818
-4.71977	-1.61445	-0.927312	2.04281	-1.02669	1.16006	1.52726	6.05352	-0.281888	-1.34782
-2.70784	-5.07728	-0.380385	-4.41082	1.89264	1.45802	-2.47167	4.02267	0.975046	9.97918
2.64486	-0.276724	-0.487935	-5.01417	1.24913	3.75414	-2.05802	1.52002	4.76874	-5.10699
-0.965799	0.428719	-11.1483	12.8675	-3.02138	-0.229882	1.76018	4.12108	3.62833	-4.28344
2.27565	-4.44003	0.0506944	-3.54366	2.17659	3.08932	-2.56825	7.36256	0.248046	-2.73113
-0.26696	-2.88851	-1.64446	-0.948867	12.3901	-0.184141	0.165639	-1.34211	-1.1923	-2.37087
-3.36843	0.0957257	-3.4868	13.6867	-3.66849	1.62822	3.32435	2.54431	0.10165	-1.53005
