# Supplementary material for: Secure human action recognition by encrypted neural network inference
Source: Nat Commun. 2022 Aug 15;13:4799. doi: 10.1038/s41467-022-32168-5 (PMC9378731; doi:10.1038/s41467-022-32168-5)
Supplement: Supplementary file 4 — Source data [file 41467_2022_32168_MOESM4_ESM.zip › SOURCE_DATA/Figure5_SOTA/5f_accuracy/test_prob_conv1d_128_ngraph.txt]

-5.28328	6.45912	-10.8274	9.66184	-5.11762	1.75795	-0.475126	2.12143	2.037	-0.40713
0.170558	0.346878	1.74827	-2.18116	-3.80517	4.73819	-4.502	0.131848	9.94736	-5.35756
-1.93546	4.63453	-6.53614	9.82709	-2.56508	1.78149	-2.85959	-0.777082	2.46904	-2.80787
-4.16844	11.3552	-12.8838	3.49012	-2.22232	-2.87588	4.90636	0.989029	0.920805	-2.20455
-0.626188	-3.24823	-4.77765	-0.167693	2.18519	-2.19755	-2.24672	12.5111	-3.25223	0.647252
2.68332	-9.63401	-4.77879	-1.78303	4.65637	1.84545	2.96059	8.781	-1.20008	-4.74244
3.42792	-7.39195	-6.41293	-0.769499	18.4452	-0.402327	-1.22771	1.05523	-5.1226	-2.26137
-2.84998	-3.37471	-6.7159	0.126273	4.21651	-0.113948	0.338164	9.17279	-1.92206	-0.0875061
5.01742	-1.73	-0.253744	-3.84509	-2.67303	-2.22044	-1.37925	12.13	-4.23309	-2.85981
10.5989	-8.50527	5.80246	-9.38597	3.30595	3.33726	-0.723323	0.667228	-5.33066	-1.10448
-5.37986	2.61534	-18.5637	2.72004	-1.04056	-2.23862	2.48213	14.2294	5.07342	-2.07655
6.84095	2.56663	2.06684	-5.30302	-4.37026	-0.521903	-1.54072	1.95294	2.65969	-3.88987
-2.65112	-0.724571	-3.21966	-1.18792	4.20019	4.92007	-2.67635	-1.41971	5.42984	-3.29573
-1.8044	-6.93519	-5.99205	-1.2707	12.3809	2.02418	-1.12485	3.58378	0.922466	-3.22625
0.352942	9.9952	-5.69904	-0.339392	-5.68795	-0.444516	-1.77126	0.579647	1.63957	0.0352272
2.80707	0.26112	-3.21047	-1.41988	-1.58009	-0.282537	7.94262	1.54224	-0.382905	-5.01108
1.78514	-0.247465	-8.6994	1.40412	-0.94708	-0.62735	8.7712	0.951954	0.270742	-2.84542
-8.26453	-5.29091	-26.2845	3.36739	-4.73552	-3.86819	-4.05356	1.1094	10.4966	27.7739
3.67025	11.5408	-6.33984	-4.2241	-9.40377	-0.9849	-0.896963	2.78782	2.47973	0.362035
-0.674778	-8.9619	-0.695027	-4.11315	12.3736	1.99388	-0.523344	2.33532	0.793269	-4.98141
-1.3923	0.450507	-7.24346	0.829488	0.138012	-1.98268	-0.378663	10.2825	-1.4529	-0.00335398
2.23986	2.23691	-1.67457	-1.66328	-2.41951	-0.0506944	-0.651842	6.45333	0.395233	-4.34379
1.48223	-1.55132	-2.7365	-3.35277	-2.98561	4.27186	-2.47137	7.06574	4.04217	-4.15002
2.11487	0.969864	-2.16763	-0.195145	-4.21018	2.27872	-1.42896	1.04275	1.98975	-0.945444
15.4454	0.284711	1.9016	-4.55245	-3.12362	-10.0615	4.25094	2.57885	-4.83819	-2.95018
0.508561	-1.88498	-11.4747	-2.56969	11.6366	0.31116	-2.43503	4.37884	1.20972	-2.80366
-1.97858	2.71472	-4.07743	2.18281	-7.87359	5.40464	-7.11274	-0.33796	14.0534	-2.09615
0.804432	13.0917	-9.41996	6.36272	-6.56175	-3.19649	-0.82722	0.37729	-0.108677	-0.539038
3.09751	14.7024	-11.8735	-0.141471	-1.27828	-5.18661	5.26666	-1.62439	-0.321852	-3.81396
-3.90489	5.32343	-8.63808	4.26095	-1.47089	0.694163	3.97967	1.72295	-2.67094	-3.31569
0.248767	12.4676	-8.86309	6.74093	-5.7817	-1.48013	-1.43526	-1.0771	-0.578305	-0.760424
-0.0697179	15.7315	-10.4616	6.37382	-7.43742	-4.94726	-2.15471	0.276794	1.25885	0.734939
2.95765	-7.3102	2.40433	-5.18445	3.12016	1.52998	-5.14959	8.23148	-1.93986	0.067887
-5.2872	-7.87457	-11.7721	-0.854238	27.4713	-3.64052	-0.886998	-5.44013	-1.36463	7.93036
2.05913	-2.21926	1.84322	-4.03937	-0.565706	4.65622	-2.55246	0.514507	3.08046	-3.11859
15.5546	-0.594941	3.65377	-6.95406	-3.78342	-6.58526	-2.25675	8.49565	-4.12262	-4.0877
5.30352	-8.45337	8.53983	-6.25091	-3.69371	4.071	-5.56631	4.67813	3.44415	-3.22939
12.9637	-7.92694	9.34019	-9.14312	-3.04312	0.957755	-2.41264	4.42727	-3.17318	-1.85817
-0.0240795	-8.04899	-2.29766	-2.16175	15.0954	3.31764	2.87985	-4.8882	-2.97655	-1.3318
9.65917	-3.81732	0.403367	-0.839074	7.76372	-9.79	17.4736	-1.14672	-18.219	-0.322348
11.8548	0.641572	1.71284	-6.70247	-1.5633	-2.86554	0.581176	5.54222	-4.9041	-2.94363
-2.0733	-5.6344	-0.773805	-4.05868	7.073	4.17418	-0.781609	3.62687	1.97145	-3.44836
4.00104	-5.03243	-0.871241	-3.83037	0.849244	0.201793	-1.08614	10.7712	-3.83888	-2.45905
-3.49987	-5.22344	-6.03346	-1.51703	5.62033	0.3799	-0.526003	10.1834	-2.7965	1.75988
0.517371	-5.52225	-2.82299	-0.896826	-1.5101	0.198849	1.30776	1.82015	-2.16785	8.46024
1.7331	11.6996	-9.10263	3.77146	-6.80251	-1.24956	-1.156	0.419528	1.39765	-0.786618
5.15257	-7.69479	4.67606	-9.26136	-1.64988	-0.0788571	-5.4737	0.423657	-4.60787	15.2794
2.83454	-9.28229	-4.47072	-2.2403	2.82783	1.57955	2.15536	10.1739	-0.332755	-5.09477
2.3541	-6.6753	-2.54234	-3.55121	19.9365	-1.541	3.15375	-4.91615	-7.26355	-0.362393
2.0557	0.215056	-2.92171	-1.57223	-2.24549	-0.00252009	7.48362	2.77641	-0.210883	-5.03102
2.54635	9.60664	-6.30586	-1.23511	-6.01396	2.35563	0.583396	0.0403226	4.27308	-5.79916
-1.45935	4.45925	-5.02001	8.15498	-2.16416	1.53271	-3.11126	-0.443246	1.81944	-2.98451
1.96745	-2.36994	0.407315	-2.69273	-1.41295	-1.82054	-3.37186	14.4456	-5.58549	-1.11175
9.06619	1.10378	-2.9709	-4.08267	5.87784	-9.61631	11.6023	-5.24788	-11.5392	2.41244
2.67534	-3.92646	2.11985	-4.60787	2.90716	7.85364	2.76294	-4.55589	-1.87439	-3.5015
-1.15035	-2.13339	-6.46758	1.08012	3.75291	-0.640795	-0.473134	9.60677	-2.28382	-2.19046
1.02997	-2.28404	4.0278	-3.24721	-2.07322	3.64673	-3.09089	-1.46525	6.63074	-3.44336
-5.21539	-4.50785	-7.0156	0.0343678	14.8721	3.54591	0.94904	3.23633	-1.54147	-4.99903
1.83948	-0.456849	-9.97025	1.6479	-1.90415	-3.40673	11.0228	2.78054	-3.20026	-0.682354
11.9044	4.16746	-0.944445	-2.03486	-1.38933	-10.7798	13.1833	-0.260328	-12.4808	0.172737
4.17292	-6.54133	0.449778	-5.39228	6.37721	3.6185	-0.652905	-1.82513	0.704202	-2.51307
-2.55441	-1.05447	-3.57815	0.762794	-2.13841	0.560224	2.84577	6.52495	-0.890913	-1.15952
1.30874	-1.75143	3.90255	-4.18698	-2.03347	5.04773	-2.25625	-0.828444	2.24075	-1.47365
-7.06711	14.2539	-15.0936	7.04892	-3.37092	-4.28023	-0.0739457	5.18533	1.57718	0.708066
-3.44118	5.82878	-15.3198	16.0041	-4.7262	-1.50526	1.50665	0.845709	3.14452	-1.14681
-0.2255	12.2896	-8.33316	4.57299	-6.3862	-4.44743	-3.19541	0.160375	3.00863	1.05989
2.52051	-7.35325	-9.66818	-2.44413	16.0845	0.14315	2.37658	4.28368	-6.83701	-3.04177
2.76986	-5.97851	-5.33402	-5.10605	9.78073	-0.864599	1.96748	6.63036	-0.704457	-5.04646
0.289491	-1.28566	0.910937	-3.17223	-2.46071	1.22423	-0.689332	3.76319	0.425475	-0.462633
0.884493	-7.79182	-8.36609	0.134314	2.96716	1.00789	3.8447	9.96913	-0.790033	-3.85577
4.27815	-2.80415	-0.131692	-2.69335	1.49976	-3.99468	13.3192	1.98254	-15.0052	2.44617
12.2188	0.997852	-7.27744	-3.44695	12.0789	-14.965	17.4726	-7.34014	-17.2672	3.91414
2.75385	-7.02378	5.0276	-10.2767	-0.211226	0.828546	-7.61181	0.99968	-4.92453	15.8694
11.4153	-10.2703	9.89773	-8.05111	4.29605	1.79011	2.48769	-1.72067	-8.85133	-1.05194
4.44618	1.54133	-15.8403	4.03972	-2.07457	-8.56717	14.4411	5.85956	-3.99625	-0.121563
0.404414	-2.69259	-4.40423	-6.75094	1.87502	7.78367	-0.54819	3.86251	8.05294	-7.89351
0.941756	-3.30934	-3.49092	-2.92547	9.33288	-0.302668	2.55476	0.54119	-2.75795	0.0831634
-2.9155	10.961	-10.4908	6.80297	-5.19439	-1.94796	-1.6382	1.44316	0.710153	0.577733
14.9976	-1.00555	4.88033	-8.45028	-2.43914	-5.57716	1.57315	7.09682	-7.31975	-4.05722
1.78732	-5.48986	-0.548181	-3.18724	12.4316	-0.552501	3.10365	-0.935128	-5.00313	-0.50912
-2.24866	-0.087344	-2.68055	0.184035	-2.38434	0.27295	2.95517	5.99452	-0.770557	-1.30575
-3.75556	1.62286	-9.41407	10.3872	-2.15633	-2.30454	-0.841283	1.168	3.36729	-0.668516
4.10261	-7.87923	-1.36447	-6.12954	10.5492	-1.56081	2.46169	2.16807	-2.55991	-0.238067
-1.06992	-4.87831	1.32806	-2.83597	5.95684	2.85183	-0.166215	-0.0873924	0.27626	-1.38473
6.19558	-4.89492	0.790406	-5.99561	-1.95288	-1.0448	-3.09894	8.58569	2.63358	-3.55565
-1.26291	11.8244	-10.6194	2.02348	-3.73145	0.151037	2.05349	-1.65526	0.00577464	-1.67051
-3.72712	-3.44053	-7.28405	-2.21714	-3.73611	-3.3919	0.968883	-1.19969	0.177996	14.6423
-5.87168	-2.81028	-3.59624	0.37819	9.63207	4.84595	-3.90059	-1.28933	6.95943	-4.27186
2.52235	9.96561	-8.61892	-2.02505	-9.55963	-0.860923	-1.10627	2.92621	2.81648	0.382609
1.08606	-0.492254	-4.49569	-2.10072	0.472086	-1.46968	-1.08447	8.79727	-1.63135	-1.14013
-0.540077	-0.0113945	-3.14543	-4.66092	1.23954	6.2409	-3.99903	3.19265	4.72124	-3.69606
0.696713	-3.65304	-1.45217	-3.81445	1.09542	7.31009	-1.02605	2.57271	5.16794	-5.31219
-0.248934	-0.407742	-3.29001	0.267527	-0.695742	-0.757853	-1.10803	9.08534	-1.42051	-1.99199
3.06053	-7.34766	2.3131	-4.97786	3.1897	1.23091	-5.10655	8.11397	-1.8548	-0.0821056
4.22121	-2.66252	-0.677468	-2.54335	0.569545	-3.52919	11.9716	2.30042	-12.8099	2.23101
1.18435	2.31406	2.13176	-2.98572	-5.689	4.45754	-2.86428	-1.12443	7.3829	-4.60476
12.0268	-0.667223	0.0443851	-6.02989	2.54672	-2.90717	1.67721	3.51194	-3.06751	-5.05085
14.7415	0.274299	3.26855	-7.35445	-3.86548	-5.82894	-2.30179	8.00738	-3.19281	-4.54938
-8.9022	-3.18323	-6.03992	2.83719	-3.94209	14.5129	1.83378	4.27946	0.519218	-3.82959
3.97493	-2.69797	-0.436112	-2.4566	2.155	-4.47947	13.4422	1.73874	-15.4016	2.73496
5.8435	-4.75531	2.17224	-6.02788	-1.81271	0.234468	-1.28446	10.4813	-1.59537	-5.69899
0.898541	-3.81474	7.30935	-4.47275	-1.90298	3.1252	-2.71753	0.232602	-0.982499	1.48874
-0.23477	11.5437	-11.6724	4.23551	-5.25321	-1.78538	0.566627	-0.889474	0.0942926	1.3416
-5.0516	-4.61016	-13.1474	-1.57082	-0.75949	-3.04085	0.581858	-0.341803	0.543019	16.2995
-1.05647	-2.96491	-5.12559	0.0753006	2.07957	-1.33077	-1.43551	11.3473	-2.81187	0.194624
0.717405	13.0644	-9.53161	6.42015	-6.52097	-3.26951	-0.806549	0.437354	-0.121369	-0.484094
-1.15409	12.6431	-9.68583	5.94794	-6.45463	-4.29834	-3.36046	0.429417	3.29337	1.03494
-0.353196	-0.884763	-2.88359	0.435313	-0.625952	-0.719862	-1.65239	9.64726	-1.92973	-1.79872
-1.00452	-9.52231	-2.88184	-4.95888	12.5407	0.450055	1.53976	5.70617	-0.529953	-5.13514
10.4411	-4.88124	1.89405	-11.1317	1.70528	0.907534	-0.68018	4.80254	-1.12658	-3.63527
-0.227931	0.583549	-7.05262	-0.619585	-0.0873797	2.22393	1.87073	1.12765	5.96924	-3.0646
-0.181467	11.8862	-7.91146	4.1219	-6.28463	-4.35131	-3.29579	0.360867	3.13359	1.03609
-1.52205	2.60074	-8.34848	8.40174	-1.41738	0.891032	-1.25177	1.05052	1.03351	-1.31324
2.98233	3.82233	-5.58444	-6.39531	-4.17588	4.3371	1.01863	0.564911	9.81734	-5.45208
-0.776629	-9.65532	-1.0907	-4.18158	12.5618	0.85944	-0.509128	4.09687	0.85015	-5.18422
4.58948	-7.83083	8.87205	-6.30751	3.0738	7.77082	3.53687	-7.54283	-8.50966	-0.142379
-8.26492	-5.29051	-26.2852	3.36734	-4.73563	-3.86864	-4.0538	1.10907	10.4968	27.7737
0.250588	-3.81596	0.205941	-1.90966	6.67727	3.20747	0.703681	1.80277	-2.20599	-6.402
0.947006	12.0352	-5.41475	2.81372	-6.2959	-2.18275	-2.90507	0.323744	0.986859	0.481445
0.674464	-1.482	-1.96186	-1.69792	-0.792185	-0.271973	-1.32352	10.7626	-1.91659	-3.89883
10.6096	2.68396	-12.4736	-2.71132	1.34981	-10.0615	20.1419	-2.5696	-10.8232	0.104982
9.62113	4.50334	-2.29854	-3.41201	-4.39741	-2.27016	6.13663	2.52308	-3.92059	-3.17949
0.766551	11.6051	-7.26352	5.64255	-5.39885	-0.357104	-1.62172	-1.46278	-0.342951	-1.48786
1.53816	-7.70745	1.7999	-1.5739	10.7519	4.6689	3.37056	-3.89575	-6.21701	-2.51282
2.63916	2.24092	0.883398	-3.88938	-5.19785	3.92357	-6.55534	3.67158	8.26219	-6.48115
3.96218	-9.0281	-4.03213	-4.06632	4.15506	-4.07098	3.26864	9.05241	3.27714	-5.26257
-1.86962	-2.63604	2.26537	-2.10022	-0.503797	10.4761	-4.43601	-2.24571	6.77615	-4.77898
6.95201	9.76754	-3.30188	-1.53223	-8.01945	-5.32372	4.34017	0.985643	1.78976	-3.33974
4.57636	-6.25239	-1.17579	-5.53066	8.23856	0.596749	-0.154121	5.337	-3.09758	-4.00586
-0.323783	15.7108	-10.7167	6.56267	-7.11004	-4.91552	-2.28661	0.269929	1.31413	0.926358
3.11415	-8.94861	-5.15118	-1.51699	2.71081	0.582095	3.40441	9.26139	0.0011876	-5.01683
-2.87034	1.25049	-9.42023	7.71496	-3.89406	0.663412	4.23834	2.04577	1.48916	-2.35951
4.26776	-5.57492	0.586397	-9.02645	1.91793	6.61304	-2.31666	4.05613	3.95624	-5.12655
2.49359	9.57	-6.33132	-1.23824	-6.0006	2.39456	0.565583	0.0653998	4.27085	-5.78721
-0.294359	11.7885	-8.03563	4.1678	-6.16769	-4.3249	-3.34894	0.409983	3.19019	1.05111
1.99104	2.2069	-13.1534	11.9396	0.63702	-5.29815	4.02213	4.85344	-2.4973	-3.45867
-5.37392	-7.78214	-11.9096	-0.669493	27.644	-4.27386	-0.667162	-5.63243	-1.41484	8.22413
-5.0516	-4.61064	-13.1481	-1.56964	-0.759072	-3.04169	0.583012	-0.341482	0.542588	16.2993
3.31753	10.3926	-6.56197	-0.834091	-6.58711	1.2254	1.13349	0.397291	3.17926	-5.6801
-0.277831	1.8077	-12.9363	2.92617	-4.53269	-6.43966	10.7981	4.39653	3.42632	-2.862
-1.63596	-4.64977	-4.05051	-0.865259	2.24171	-0.113549	-0.875135	11.9157	-1.17257	-3.01914
2.52325	3.36509	3.23406	-3.87745	-7.18112	2.29982	-3.05114	0.168081	5.24993	-2.45149
4.34393	-6.0916	-1.65327	-4.76925	9.05853	0.683036	0.591694	4.48003	-3.06518	-4.39827
-0.919296	-5.53497	0.697422	-3.87338	11.4432	8.78835	3.82058	-4.23484	-8.76391	-4.55496
-2.79343	-9.29388	-3.75353	-0.510156	16.1225	-0.455874	-2.51878	2.34739	2.95114	-5.72001
0.642926	10.751	-6.34394	-0.363121	-6.62007	-0.94688	-1.44531	0.689857	1.58635	0.518597
9.16947	-9.13703	6.79999	-12.7513	2.84701	3.85615	-2.34605	1.5341	-0.164288	-0.583385
14.9304	-5.63233	4.60508	-10.0112	-4.00794	-1.5481	-0.900195	7.66693	-6.18178	-1.75661
5.32763	12.0612	-3.31788	-0.208553	-7.77549	-4.78654	-0.0251957	2.1068	-3.20289	-0.10507
-3.443	-7.39234	-5.68809	-3.37181	16.9364	3.84175	-1.86709	5.15764	2.70459	-5.5547
0.518153	-2.50201	2.67529	-3.93522	-0.314859	9.48024	-1.27472	-4.03518	6.24063	-6.53045
0.252401	12.9945	-9.23621	6.25644	-6.37501	-2.7724	-1.28309	0.463211	-0.044205	-0.530162
-4.48672	-9.88863	-8.0628	-2.13634	29.7634	4.65936	-3.9952	-0.282226	4.19334	-6.57887
2.6461	-6.77198	1.26086	-4.9338	3.44955	1.87529	-4.94844	7.85247	-1.28699	-0.630185
4.36971	12.8217	-8.0164	2.91748	-4.17251	-2.44387	-0.812962	4.53324	-2.48618	-3.70272
-2.60215	-1.02804	-6.62936	1.10894	0.0296663	-2.42109	-0.499582	10.5884	-0.77593	0.268855
-1.37091	1.38066	-8.46745	9.07443	-0.950427	0.90128	-1.20579	1.37295	0.610694	-1.45025
6.09627	-0.233253	-4.78923	-2.68854	-1.4863	-4.09277	12.0663	1.85549	-1.93971	-6.57068
12.0151	-0.868393	4.17415	-5.71307	-2.44817	-2.69287	3.69248	4.84937	-10.7443	-0.435637
3.65555	-5.23994	2.41829	-4.46938	-0.220102	9.41498	-4.47389	-0.377044	3.22117	-3.64344
15.1274	-1.02445	4.8008	-7.56334	-3.37963	-6.24101	-0.164745	8.23811	-6.27636	-4.00859
-3.97331	4.58978	-8.60735	11.225	-2.71515	1.81263	-3.34505	-2.90544	5.20069	-1.28169
2.57781	-4.83071	0.179745	-3.79256	0.870286	6.09085	-2.57223	2.19893	2.87645	-3.86213
2.66341	2.41107	1.0307	-4.06483	-5.69378	3.83559	-6.66067	3.88892	8.4274	-6.26556
1.8506	-5.0208	-3.43873	-2.54295	0.0277005	-2.24911	0.255829	-4.11566	-4.11835	16.1857
4.05084	-10.3479	-3.74569	-4.93998	6.69082	-3.67467	2.78094	9.08748	1.32983	-4.04658
12.109	2.46648	0.88507	-6.29878	-3.10076	-4.20668	1.22668	5.25264	-5.51365	-2.80952
11.4608	0.687079	-0.921829	-5.67964	1.19583	-5.0391	4.56402	1.53286	-3.73311	-4.90476
-0.281912	11.0879	-5.5338	1.20833	-5.30458	-1.38645	0.344182	0.794816	3.40547	-3.72242
6.55858	9.29021	-3.42851	-1.31097	-7.89246	-5.15114	3.97907	1.40632	2.30286	-3.57919
13.8013	-8.78802	6.32149	-6.5226	4.74378	-5.37111	-0.394726	5.06967	-7.54767	-3.43389
0.0731541	10.8758	-7.52788	0.21769	-6.94598	-1.08031	-1.00081	1.58764	1.53768	0.839681
-0.931785	-3.12612	-3.05742	-0.906049	0.54741	-1.93809	-2.85444	12.3381	-2.95004	1.50744
-1.28559	5.17515	-6.58876	9.09567	-2.59247	0.727443	-2.79958	-0.507411	2.28021	-2.63722
1.77057	-0.819914	5.9708	-4.92404	-3.76724	2.26321	-2.81198	-0.29772	0.983498	0.105897
0.182669	13.09	-9.34205	6.31224	-6.4022	-2.74886	-1.33191	0.492973	-0.0120025	-0.527846
0.724705	-0.161816	3.6905	-3.1323	-5.32741	5.23013	-2.8009	-0.145719	5.37861	-3.79745
1.6991	-6.85093	1.00311	-3.72267	0.637188	7.45877	-0.570995	3.10085	-1.81655	-0.804246
1.19026	-3.65514	-0.978987	-6.1187	3.79795	6.83195	-4.48264	-0.0774819	4.63198	-2.56328
3.40128	10.3617	-6.53965	-0.866114	-6.59083	1.13157	1.16227	0.445643	3.16094	-5.70346
0.143757	-1.68875	-2.44613	-0.808551	-0.631087	-1.15227	-2.1848	11.3867	-2.52352	-1.00722
-5.21417	5.76718	-6.89166	1.35909	1.65974	-2.77048	11.1595	3.04105	-2.94799	-2.97169
-1.20214	-0.747538	0.978796	-1.80076	-3.06766	7.71488	-4.00257	3.25639	3.99	-5.74625
3.22037	-6.50722	8.18299	-5.36533	0.774557	0.464635	-2.01732	2.15804	-2.54815	0.158343
12.4232	1.17861	1.33566	-6.82014	-1.82077	-3.19194	0.742363	5.82865	-5.25802	-3.10434
-0.762078	-5.40528	-3.14835	-2.09277	-0.880759	0.238472	1.82088	-1.20676	-5.0299	11.8831
1.59475	-6.64207	2.38315	-2.09294	7.83471	5.73177	3.28203	-5.66035	-4.64167	-1.21071
-6.37148	15.46	-18.332	5.33095	-3.54928	1.01493	7.7475	4.38302	-4.04999	-4.28786
-1.76654	-0.750026	-0.970168	-0.362087	-5.50446	6.08168	-3.92625	2.48807	9.17191	-3.75988
2.15716	-2.62269	-3.11524	-4.27427	1.8506	-1.51812	-0.470556	8.8401	-2.6363	-0.60983
1.6023	0.677371	-4.70499	-1.29043	1.87221	-0.85324	0.382167	-0.168533	6.23294	-4.0757
-3.37933	4.23438	-8.73432	3.9454	1.04244	-2.09094	9.34913	3.72806	-5.42447	-3.83469
3.00747	-4.37035	2.04995	-4.31967	-0.728542	8.98475	-4.15058	-0.445605	3.68962	-3.16409
2.05426	-0.191246	-3.16608	-1.11774	-1.84603	-0.0681692	7.60906	3.05511	-0.443715	-5.26948
10.499	-9.76577	1.34644	-6.10581	25.1758	-8.66919	9.09967	-8.28983	-16.8546	3.29927
-4.51849	0.521996	-4.63403	1.65497	0.232471	6.11139	-5.72751	1.4069	8.92809	-3.4452
2.76515	-5.23934	-2.00425	-4.59567	7.03344	5.48573	-1.04876	-1.39025	1.41469	-3.08667
1.72572	-0.889903	0.964698	-2.67174	-3.25869	0.644111	-0.867678	1.13123	1.12014	1.07966
2.2838	-9.23005	-4.6132	-1.8861	5.05239	1.99838	2.77748	7.89348	-0.873452	-5.02436
6.70283	5.18248	-0.168228	-4.915	-4.92171	0.167048	-1.10084	1.21924	-1.03568	-2.44548
5.96164	-8.72313	8.64149	-7.20152	-0.750772	4.22397	-3.9886	0.380538	1.79881	-1.74917
-3.13764	-3.90771	-6.43513	-0.529468	4.74318	0.0886787	0.149905	9.55475	-2.20837	0.25545
9.07472	2.90243	-13.6425	-1.91157	1.7021	-9.03554	17.1928	-1.58083	-7.95232	-0.509011
-6.84115	15.8369	-16.0035	7.13093	-4.45048	-3.18198	0.748862	5.45747	0.72894	0.253015
-2.24217	2.21309	-1.9157	0.342009	-3.16414	3.24571	-4.04482	-0.247324	7.8215	-2.66072
3.37982	10.3449	-6.49192	-0.868686	-6.53922	1.14846	1.14145	0.397727	3.19019	-5.69917
-5.65833	-7.47497	-13.3463	1.44013	-0.716442	-4.8295	-1.30327	1.10687	1.89191	19.347
4.47716	11.6221	-9.90326	3.84118	-4.47817	-3.31756	-0.443757	0.0591269	0.710482	-2.94361
-1.61937	-3.06457	-3.52796	-3.24834	10.7224	4.31633	2.23668	-0.0179022	-0.238071	-6.29353
13.3957	-8.36119	9.4024	-9.64693	-3.59849	1.12396	-2.56057	4.77589	-3.38106	-1.60555
-1.86133	-1.18477	-14.6385	5.44325	2.41239	-2.19371	15.7363	6.66971	-10.456	-2.78657
2.3845	-10.2339	-5.34324	-1.63778	4.19188	1.84589	2.76629	10.1195	-1.22105	-4.49256
-8.2649	-3.81449	-4.77738	2.62364	-3.51038	14.2696	1.87451	3.44923	0.0650305	-4.06108
12.2909	2.54635	-1.37827	-2.19009	-2.54749	-8.2261	6.13013	-0.411547	-5.79222	-1.89225
5.76493	-0.452305	-4.92551	-0.764066	-1.32701	1.53335	5.19855	1.57948	-2.55023	-1.43403
6.22586	4.27299	1.57472	-4.04773	-6.80913	-0.108349	-1.065	3.2388	0.789863	-4.21728
1.62969	14.2982	-14.5505	4.81023	-8.41332	-3.2846	1.69027	0.998938	0.23996	0.835457
-0.876996	-2.04908	-5.70425	-0.528862	2.57665	-0.969818	-0.110988	9.8095	-1.1454	-2.02871
-6.20376	0.473145	-9.33274	1.9868	1.55502	4.33625	-5.5237	4.09685	13.2505	-4.03025
1.65908	10.3612	-6.45952	4.7088	-5.78367	0.0617944	-1.50228	-1.45152	-0.364305	-2.10414
1.35867	14.264	-14.9518	4.8279	-8.63841	-2.86224	1.76834	1.31396	0.392043	1.14551
0.604353	-0.298804	2.27271	-2.61634	-2.84953	4.78502	-3.99667	-0.526494	9.30632	-5.39327
-8.26505	-5.29031	-26.2855	3.36784	-4.73581	-3.86861	-4.05344	1.10929	10.4969	27.7734
4.92129	-12.5389	3.29457	-6.51213	12.2594	0.63909	-2.23244	2.50188	-4.18622	-1.36239
3.54669	0.279527	-4.59319	-2.44961	-0.919549	-1.78165	0.891226	9.65825	-1.09822	-4.5691
1.23951	-3.33596	2.29681	-7.03043	2.47633	7.37752	-0.191007	-3.4246	2.94252	-3.6503
-2.89399	0.782244	-10.4875	1.36533	-3.63886	-0.0205633	6.95144	8.40454	0.381024	-3.11456
-2.34689	-7.92865	-2.39451	-2.35454	13.8938	2.73507	-0.315729	-0.754112	-1.43534	0.659287
0.0195383	-1.7743	-5.19841	-3.50061	0.777602	4.60403	-1.58734	6.31854	5.11375	-5.3569
2.77363	3.88181	-5.67987	-6.40405	-3.88768	4.46416	1.01591	0.272836	9.95312	-5.38429
1.2369	15.241	-16.8901	4.91779	-9.28705	-3.05595	2.57731	1.67224	0.317245	1.67624
-3.32082	-3.78515	-0.238744	-2.65632	8.60932	4.39234	-0.591145	-1.43271	1.24529	-2.69102
0.215102	-7.59161	-3.56774	-2.83228	21.5351	-1.1542	2.83261	-1.41523	-7.60373	-3.1985
2.03947	10.4441	-9.13491	-1.0712	-9.27982	-1.92823	-0.801109	3.10409	2.65447	0.640626
-3.12612	-0.750667	-6.99457	-0.998893	-0.841387	3.01728	-1.09226	2.83652	5.59184	-0.0985137
9.01015	-4.01509	0.411477	-5.64018	1.94094	1.31554	-1.44038	4.27376	-3.68488	-2.5206
0.0468862	3.98109	-2.0205	-2.06658	-5.46666	4.77016	-4.18247	0.678845	9.24048	-5.87219
-2.27003	-3.34291	-5.48978	-0.584951	1.37887	1.57338	-0.351286	10.7802	-0.130938	-3.38549
2.75373	-7.02383	5.02746	-10.2767	-0.21134	0.828581	-7.61159	0.99979	-4.92429	15.8694
-4.59192	-6.02613	-7.64775	-1.14722	-4.18631	-2.58719	-1.72871	-1.93553	3.62102	19.6839
-4.59188	-6.02676	-7.6479	-1.14712	-4.1864	-2.58684	-1.72886	-1.93548	3.62188	19.6838
3.24926	0.518054	-4.86426	-2.12752	-0.878276	-1.19439	0.749594	9.48605	-1.02356	-4.4849
1.19	-2.54864	-2.2761	-1.04971	0.0711562	-0.723411	-1.09631	8.80613	-1.7873	-0.355072
4.6203	-11.7145	3.07317	-6.27881	11.4169	1.14294	-1.815	2.36011	-4.79748	-1.37688
1.99532	7.78931	-7.1608	-0.200876	-5.73962	3.49985	-0.184603	1.61283	4.57582	-5.2069
-0.365977	-0.968669	-2.91958	-0.187901	-0.699155	-0.525845	-1.56493	10.112	-1.76405	-1.77231
3.08682	-9.0201	-5.09762	-1.53037	2.52209	0.468672	3.21776	9.7989	0.177705	-5.01493
2.11181	0.200317	-3.15069	-1.04062	-1.8366	-0.399862	7.86361	2.10889	-0.456239	-4.94356
-1.38261	5.1883	-6.63979	9.23756	-2.64209	0.818725	-2.83207	-0.577878	2.29629	-2.59043
-1.10404	1.16409	1.225	-5.38147	-0.103166	8.47765	-3.08863	-2.78252	7.29554	-5.57586
-0.554472	1.08649	-3.83089	-5.22874	0.8723	6.34736	-4.06688	2.5897	6.11767	-4.07827
2.7517	10.1279	-6.69295	-1.11929	-6.35357	2.0263	0.82302	0.13969	4.09023	-5.80355
10.4769	-1.68647	0.521697	-6.17387	1.72624	-3.16083	-1.13401	5.87649	-2.27564	-4.11547
-1.06378	-1.00156	0.523132	-6.66809	1.34487	7.98702	-3.10951	-0.775618	8.7837	-5.68275
-0.950604	-1.02306	-1.66318	-4.47902	-2.83876	4.75938	-1.6893	4.4268	6.10542	-3.3127
8.7383	-3.87116	-0.670601	-0.341608	8.42265	-10.0541	16.7265	-1.02031	-17.0866	-0.40325
-5.45587	-6.61958	-9.67547	-2.32014	18.0425	2.08261	-2.23551	5.59754	3.95305	-2.82464
1.58544	13.3648	-8.55805	1.02042	-6.9053	-0.769108	-0.797578	-0.465236	0.157573	-0.142834
11.948	4.0124	-2.97741	-3.16319	-3.84194	-8.28872	5.26646	-0.101034	-3.05794	-1.08769
2.14281	-8.32438	13.3739	-7.66609	3.55064	3.10337	-0.656817	-0.871006	-7.11982	0.102508
-5.94839	-2.47828	-8.4773	1.46902	-3.66834	6.43197	-5.91555	8.5469	17.799	-6.65125
-2.55992	-1.59195	-6.69372	0.26556	-0.339875	1.1258	-1.56102	9.43643	1.0675	-1.29543
2.15914	15.289	-10.5059	4.54053	-9.03164	-7.88074	-1.0521	-0.283344	1.38679	3.47684
2.30567	4.25376	-5.81822	-6.12174	-3.37375	5.13808	0.622333	-0.907718	10.5097	-5.25652
-0.888751	-0.940525	-6.38901	-0.615679	1.44794	-2.79489	-0.50503	12.351	-3.33954	-0.514279
0.303286	0.187996	1.90863	-2.35652	-3.53919	4.80144	-4.38654	0.0451235	9.6691	-5.33541
-5.44336	-11.2319	-6.63162	0.345741	19.3322	4.52591	-1.12773	4.03089	-1.67838	-4.27299
-5.49574	-7.30613	-5.96979	1.67788	13.8414	2.95566	0.148683	4.95271	-1.90446	-5.52339
-0.295797	15.7148	-10.7223	6.51684	-7.12485	-4.92487	-2.3108	0.317381	1.3199	0.917748
0.133842	-1.84372	-4.00151	-2.3917	-0.852344	4.83425	-2.59861	6.89912	4.00075	-4.02521
5.06898	13.1246	-9.2864	3.20007	0.292134	-6.1258	4.9798	-3.04318	-0.183798	-4.89728
14.4567	-6.22512	5.10164	-10.0585	1.3114	-3.26943	0.0769389	6.04012	-7.65826	-2.87263
3.56294	8.63724	-9.84205	0.543806	-4.58074	-4.43013	4.33372	4.77333	-0.348854	-4.39159
-4.33028	0.151751	-4.51872	1.14765	0.471403	6.27492	-5.82224	1.73556	8.94342	-3.52179
-1.20509	0.117306	-6.83385	0.0335566	0.919216	-2.43079	-0.362372	11.514	-2.90475	-0.561075
1.43593	-4.83736	-2.37418	-2.14043	13.5356	1.78693	1.31573	-4.65677	-0.188363	-1.87543
-5.84772	-2.82544	-3.34468	1.16787	9.61236	4.98125	-3.07151	-1.907	5.26917	-4.41911
4.0762	-5.90768	-8.17561	0.487844	17.0528	-0.0703998	0.845799	-0.172991	-5.466	-2.04568
-6.99527	14.8045	-18.2018	5.99024	-2.741	1.1502	8.10138	4.38123	-4.39738	-4.79406
0.29831	-1.69708	-4.94109	-5.18351	2.43653	5.31566	-2.06429	1.26695	8.12405	-5.06741
-5.36786	-7.7624	-11.7863	-0.732325	27.4935	-4.03106	-0.755572	-5.68368	-1.4144	8.12038
4.02821	-1.88796	-5.5517	1.03744	1.01196	-0.38079	11.2143	4.99538	-8.9188	-4.20163
-1.70246	4.96132	-7.10632	9.57978	-2.55333	0.372769	-2.63174	-0.223816	2.22551	-2.48254
-7.77517	2.09119	-8.25644	11.9498	0.0526927	4.0873	0.910654	0.52562	1.69064	-5.27154
1.50329	-1.35777	-7.82223	2.4422	5.2746	-2.34324	11.796	1.88665	-11.2937	-2.50188
3.32701	-6.0451	-10.3866	-2.16734	15.0605	-0.477454	3.54966	3.10236	-6.52735	-2.89661
-3.22641	11.0263	-13.3463	2.87391	-2.3608	-3.21044	5.63727	1.99854	0.641456	-2.54976
-0.653375	-1.19296	-2.32547	-4.53264	0.818061	3.32668	-0.662414	0.921005	5.6143	-1.8903
1.98309	-5.11955	-2.18504	-1.75073	14.1661	0.522121	1.69503	-4.53438	-0.878439	-2.26755
-5.35104	-7.77978	-11.8453	-0.783982	27.512	-3.8611	-0.838994	-5.61677	-1.40254	8.10299
0.0919268	-2.66657	-2.85961	1.80139	0.574035	-2.82025	-0.576927	5.89618	-0.15455	-0.560149
-1.55897	1.39055	-3.27885	5.04111	-0.650893	1.18329	-2.80111	-0.366758	1.54101	-1.57717
0.0955128	-7.04584	-9.90819	-3.29825	19.1449	-1.10953	-0.00818126	7.09221	-1.19361	-5.92523
7.41849	10.0709	-3.32687	-1.68104	-8.10327	-5.99113	5.18955	0.793254	0.992621	-2.903
1.11125	-3.26094	-0.38994	-4.28041	2.71676	8.22324	0.632959	-1.28268	3.86663	-5.16197
1.92162	0.311144	-6.25428	1.41236	-4.84262	-0.68568	8.44373	2.63131	-0.839528	-3.87569
3.09312	-4.61598	2.92486	-4.50305	-1.1982	8.20983	-4.23401	-0.203964	3.39437	-2.56648
2.44354	-4.29808	0.727067	-4.13579	0.680195	6.78939	-2.00668	1.3215	3.30846	-4.60315
0.885271	0.526241	-2.4237	-0.323448	-2.08281	-1.85816	-1.42083	11.9873	-3.34641	-2.6273
6.07725	11.9572	-3.77172	-0.698475	-7.94584	-5.57718	1.62259	3.00808	-3.84166	-0.297218
6.80815	6.77358	-4.67652	-0.881711	-5.30131	-3.43416	2.32387	2.00882	-0.196482	-4.03977
-8.26525	-5.29044	-26.2856	3.3685	-4.73515	-3.8693	-4.05325	1.10843	10.4969	27.7732
2.28959	15.4162	-10.3562	4.286	-9.15096	-7.85704	-1.06516	-0.329369	1.35839	3.47265
1.71168	-4.03364	3.77528	-3.43496	-4.70959	5.09772	-4.9135	3.02426	7.7034	-4.20746
-4.18235	0.280343	-4.69698	0.131118	-4.46727	5.22996	-5.88744	3.81356	18.4217	-6.80052
3.17546	-1.45194	1.82518	-7.60003	-3.28672	4.53945	-3.44286	3.18536	3.46732	-2.41139
-6.40629	15.5004	-18.223	5.34366	-3.49661	1.12377	7.81524	4.21761	-3.99262	-4.42187
-1.0207	12.5904	-9.38328	5.73528	-6.38272	-4.17859	-3.37753	0.312853	3.19891	0.97797
1.93568	-0.36885	2.07528	-5.99724	-5.31294	2.39656	-2.60186	6.97793	-0.783024	0.783103
-5.65833	-7.47446	-13.3464	1.44014	-0.716646	-4.82951	-1.30294	1.10696	1.8917	19.347
-5.05171	-4.61007	-13.1478	-1.57042	-0.759439	-3.04157	0.582171	-0.341506	0.542947	16.2993
1.31897	-0.825464	7.9612	-4.3577	-5.49821	2.68206	-2.67244	-0.686644	0.570527	0.265005
-0.538165	-8.40743	3.16779	-8.92851	3.02848	1.9074	-6.4554	4.51142	-3.00381	12.3192
-0.93748	-0.574883	-1.33138	0.197368	-5.90954	4.01892	-4.45205	4.0995	8.78471	-3.09107
-5.25376	-10.9371	-4.80354	-0.191003	18.8264	5.73734	-1.3668	3.0041	-1.20513	-5.71934
-1.60401	-1.12711	-3.57042	-1.70633	0.796735	5.73352	-2.75542	-0.584637	10.0047	-4.99139
-4.22037	-10.1614	-8.32951	-2.19088	30.3112	3.84319	-3.45843	0.775644	3.70531	-7.71881
0.449684	-5.67338	-2.39752	0.051023	-0.24711	-3.79345	-1.0526	11.4904	-1.97347	1.34506
-4.97064	-0.0725286	-11.2145	9.86624	0.646721	-1.05433	-1.23086	0.921999	4.44562	-0.794365
2.06893	11.5005	-9.60377	2.18179	-7.36789	-6.12899	1.69205	4.76066	-1.98506	0.608889
-3.35463	4.05222	-12.0901	5.18792	-3.74145	-1.43076	-2.3836	-3.74889	13.3567	0.477333
-0.48915	-0.339793	-3.16334	0.485846	-0.754238	-0.676649	-1.11792	8.82768	-1.37152	-2.09361
1.49139	-0.911769	2.2264	-5.00084	-4.57216	2.21693	-2.10037	6.48742	-1.83601	0.920321
-4.36732	-8.22267	-5.28071	0.754673	14.1707	3.00304	-0.808582	5.93505	-1.51392	-5.90426
11.9524	-2.97089	4.48794	-7.37945	-1.7498	-2.01109	-1.53264	3.16346	-2.15166	-2.44293
0.76455	-3.42937	-1.47559	-3.45492	3.77254	3.80962	-1.40646	1.90872	3.40684	-4.40477
-7.01915	-10.7276	-9.79447	0.0455332	22.9248	6.29861	-5.28279	4.32805	4.07653	-3.92724
1.7882	-5.90098	-0.453598	-3.28278	12.6661	-0.61246	3.21845	-0.541579	-5.19503	-0.610536
0.0575191	-0.945713	0.829602	-1.18512	-3.23754	2.02337	-1.05768	1.23373	1.27887	-0.173015
0.572786	9.80008	-8.78337	2.09946	-3.84204	1.38006	5.22577	-0.139818	-1.57976	-3.77112
-3.60347	1.22662	-9.04044	7.70079	-3.32119	1.19037	4.17215	3.3602	-0.147568	-3.2765
-1.1042	-1.31819	1.80659	-2.07228	-1.14084	9.17417	-2.75851	-2.81276	5.79502	-4.59921
-0.171362	-0.549621	-2.58294	-4.96746	0.869905	6.00227	-4.33379	4.04473	4.44037	-3.46648
-8.26463	-5.29105	-26.2851	3.36735	-4.7358	-3.86825	-4.05391	1.10924	10.4965	27.7738
0.87977	-4.9145	8.94035	-2.76496	4.03679	-1.74567	3.60133	-1.16015	-10.5113	2.08132
1.07648	-6.25292	0.844524	-3.03954	0.545605	7.41106	-0.295311	2.84435	-1.79595	-0.937021
11.364	-6.866	6.84552	-11.2579	-0.138874	-2.17703	-2.63441	5.18953	-2.85564	-0.136925
-1.51645	-4.13407	-2.98836	-3.31704	3.52392	8.29044	-0.95798	3.45461	4.73332	-6.13281
4.71733	-4.71166	-0.772236	-6.12247	-0.447646	-0.204451	-3.24263	7.32146	4.91904	-3.94604
1.523	13.1117	-8.81312	1.23195	-6.64173	-0.770777	-0.78691	-0.447405	-0.201306	0.0136891
13.6484	-7.46617	8.75322	-7.84095	-0.420272	-2.56826	-3.92193	7.74382	-9.06726	-0.622337
1.68645	11.4757	-9.26992	3.81581	-6.82911	-0.946455	-1.11155	0.516737	1.49338	-0.642171
10.4548	-10.1452	1.6194	-5.8336	25.6934	-8.67476	9.01901	-7.97811	-17.1884	2.74842
-1.574	-5.13379	-0.747227	-3.83588	6.81544	3.49077	-0.664753	3.79481	1.40552	-3.5075
4.35996	13.0273	-8.27246	3.09772	-4.21311	-2.54211	-0.649584	4.16044	-2.58005	-3.92481
4.59654	12.156	-10.7275	3.42919	-3.50857	-3.02666	0.926864	-0.735465	1.22979	-2.93677
-0.981927	-3.26762	-3.23931	-0.82713	0.518392	-2.12356	-2.76184	13.1589	-3.50724	1.60959
3.85045	14.5312	-8.3563	-2.49004	-13.0236	-1.62302	-1.45166	2.66338	1.43274	3.5244
9.57694	4.35202	-2.2753	-3.36749	-4.3848	-2.21603	6.36165	2.71728	-4.29575	-3.10947
11.8655	3.86213	-2.52667	-2.94597	-3.6075	-8.11372	5.07469	-0.304711	-3.29044	-1.01444
-3.21456	-9.54083	-4.17098	-0.277587	16.4512	0.0107852	-1.9387	2.66028	2.74202	-6.46288
-2.99537	0.356399	-3.08185	0.227816	-4.0961	4.02982	-6.67812	3.43759	14.9836	-5.89778
4.14192	-13.0164	11.6276	-7.59785	4.65455	4.35519	-3.25832	-1.38766	-6.3732	3.79451
-2.16347	2.56748	-1.05035	-3.46489	-0.880585	6.22683	-2.99602	-1.55429	7.99059	-5.1745
-3.37044	12.1145	-13.9602	2.70597	-2.70103	-2.7781	5.86837	0.949044	1.20427	-2.67799
10.0773	4.41443	-0.531244	-3.06388	-3.99014	-6.61069	3.25194	1.37415	-2.62396	-2.56954
-0.983065	-3.15602	-0.757878	-0.627976	7.31159	3.1154	0.545435	1.37243	-2.52843	-5.98364
0.129708	-7.93923	-2.62376	-1.92391	15.2415	3.03966	2.84847	-4.62395	-3.04113	-1.38584
-0.658368	-3.10271	-4.60386	-0.715078	0.497546	0.494928	-1.19093	10.9272	-2.36901	-0.527378
0.948693	-8.76541	3.58295	-8.75326	2.05155	1.30965	-4.65684	2.9331	-4.15172	12.5185
0.846953	11.6697	-5.43358	2.87982	-6.1022	-1.83529	-2.9901	0.156918	0.965778	0.574185
0.0159728	-3.57931	8.00008	-4.30187	-2.16934	3.19973	-3.56944	-0.680019	-0.597937	2.0025
2.8548	-4.69859	8.1571	-5.56608	0.268943	-0.110751	-2.19513	1.57476	-1.67477	-0.0954384
3.35	-5.09407	-1.12994	-3.38072	1.24276	-3.41773	-1.11064	12.6861	-3.97768	0.314576
-0.490254	0.543534	-7.89312	-0.224342	-0.100815	1.80587	1.83565	1.76271	6.19357	-2.933
0.295094	12.2229	-10.7012	4.80619	-6.34842	-3.17773	0.556288	1.06608	0.907835	0.71984
-0.0728577	-1.37255	-3.92386	2.92969	6.0145	0.845767	1.78369	2.68974	-1.53631	-6.70527
1.57777	11.9917	-8.24255	0.293484	-9.21283	-5.16928	0.58923	0.599993	4.68943	2.09912
-4.62565	3.85182	-20.4698	2.72863	-2.94668	-1.97969	3.28051	13.7391	6.06857	-1.47737
-3.72707	-3.44042	-7.28405	-2.21737	-3.73615	-3.39175	0.968802	-1.19949	0.177778	14.6424
-1.43709	10.0562	-8.72791	3.70035	-4.69421	-3.06442	-0.916403	0.868777	0.599917	0.47507
-2.96588	-5.20353	-6.51403	3.89259	11.1679	1.78405	0.145857	4.17031	-4.6518	-3.86683
-6.53199	15.5416	-18.3873	5.43545	-3.37843	1.12004	7.91471	4.18396	-4.04602	-4.48384
-1.14626	-5.32251	-3.35288	-0.757289	2.17527	-1.45924	-2.88774	13.5245	-4.29558	0.721191
5.76436	-3.60397	-0.452713	-5.08415	-0.67875	-1.76496	0.185285	9.20425	-3.80515	0.0603774
-0.721771	-1.19186	1.44293	-2.6396	-0.34093	9.13685	-1.82241	-2.72709	4.95648	-4.73794
-1.97814	-8.45681	-4.81248	-2.11213	20.0108	1.70929	-0.00636209	-3.31162	-0.0640606	-1.39323
-1.16285	4.26551	-3.31474	-1.26161	-7.90426	5.11012	-4.89117	3.14602	13.0041	-5.42869
-0.459209	-7.85212	-6.09563	-2.60277	23.0403	-2.16994	2.17028	-0.36676	-5.95797	-3.07471
5.08163	13.1047	-9.49079	3.56272	0.380561	-6.51348	5.01795	-3.21698	0.0433652	-4.96095
-1.99308	2.77965	-3.89265	2.09866	-7.72149	5.39704	-7.13914	-0.493592	13.9833	-2.16622
0.493094	1.16233	-6.77777	-3.0656	-1.13414	-2.02913	-0.680815	10.9599	0.724903	-2.77917
7.27763	-4.42025	4.91012	-5.93242	3.44236	-2.59451	-2.28671	5.49237	-6.08704	-2.37114
0.0450487	-0.524748	-4.55136	-3.6916	1.05827	3.42327	4.28863	2.7563	4.05304	-5.61169
11.6396	2.64741	0.749317	-5.97047	-3.36887	-4.43171	1.11215	5.45123	-5.61531	-2.59602
-1.80622	-1.36676	-5.12358	0.894282	-0.280662	-2.70861	-1.31733	10.0061	-1.24246	0.511763
0.409037	-0.73111	-4.7605	-3.87037	-0.102509	4.96403	-1.20407	3.02187	8.10586	-5.904
-3.58345	-0.0600963	-6.29089	0.556161	2.16371	4.03947	-5.60609	0.23995	12.9371	-4.90798
3.29768	-7.50756	-6.2303	-0.626186	18.49	-0.225742	-1.1872	0.75751	-5.00867	-2.35292
2.75371	-7.0236	5.0274	-10.2767	-0.211366	0.828561	-7.61145	0.999668	-4.92425	15.8693
4.34408	-6.29224	-1.43113	-5.41136	9.06653	0.553227	-0.311753	4.92603	-2.8764	-4.0363
2.61867	10.5024	-7.45292	-1.84795	-8.30928	-2.51397	-0.667754	2.15256	2.79015	0.540813
2.28495	-4.47668	0.08392	-3.40835	1.14272	5.92032	-2.80144	2.04253	3.26915	-4.07439
-4.93535	-1.34576	-0.504509	2.48164	-1.067	6.24873	-0.720717	1.30544	-1.45131	-1.29264
-1.06992	-8.95798	-0.674219	-3.9003	12.257	2.03186	-0.36659	2.56046	0.425937	-4.82649
2.61117	-2.88288	-2.57348	-4.85474	1.80956	-1.53846	-0.558709	8.87886	-2.62163	-0.563387
-0.793947	-1.92474	-3.93097	-3.76961	3.40217	5.17168	-1.4386	2.2902	3.27372	-3.86854
1.66082	9.51637	-5.92496	4.24894	-5.24068	0.507606	-1.55361	-1.60539	-0.166707	-2.29446
-2.24621	0.259559	-2.48461	0.578612	-1.73251	1.02524	1.73991	4.75006	-1.04784	-1.2171
-2.48247	2.45886	-5.39802	9.45742	-2.84938	2.89541	-2.98742	-1.86764	3.67774	-1.97165
0.835668	1.79342	2.78854	-3.29769	-5.83041	4.97311	-3.10116	-1.04796	7.14148	-4.32347
4.77444	13.0899	-7.67901	2.56591	-4.70197	-2.83602	-0.758461	3.68675	-1.77778	-3.82363
1.12765	15.2728	-16.34	5.11464	-8.83482	-3.26346	2.26444	1.33692	0.22106	1.26698
1.59373	12.0174	-8.08382	0.219877	-9.27544	-5.11186	0.500008	0.565884	4.65064	2.08786
0.0748377	12.4828	-9.10074	0.586854	-6.4734	1.75395	-2.59944	0.864103	2.13469	-0.513115
2.68725	-4.15141	2.14155	-4.7449	2.61529	8.25298	2.39841	-4.09424	-1.90001	-3.23397
3.56516	12.2861	-9.13642	1.51712	-7.91486	-7.216	2.44688	5.08644	-2.93943	0.203591
-4.59171	-6.02642	-7.64748	-1.14707	-4.18633	-2.58714	-1.72854	-1.93615	3.62143	19.6838
5.13015	-12.8031	9.90442	-8.56581	6.645	2.97349	-3.23719	0.243769	-5.61088	3.18149
-0.862238	2.49729	-4.37008	-3.38885	-0.826026	4.14531	-2.00931	-0.475575	12.8352	-5.80707
12.5192	2.03516	0.819215	-6.46563	-2.04135	-3.44686	0.808918	6.42428	-5.93744	-3.4173
3.56561	-2.77794	-2.88155	-5.16848	-3.28026	3.55426	2.1255	10.3762	1.67513	-6.30622
5.03798	-3.10485	0.681077	-5.31437	-1.48599	-0.338513	-0.540704	11.1082	-2.59177	-5.88676
-2.36478	-1.74783	-15.0992	5.31978	2.66665	-3.07487	16.5685	5.36263	-10.5493	-0.960907
1.9861	0.188252	-3.16647	-1.11126	-1.94231	-0.329027	7.68654	2.97179	-0.353591	-5.10099
-0.955708	-3.56911	1.50586	-4.35791	3.40838	6.04255	0.564647	-1.06866	0.3505	-2.64735
-1.85758	-2.68578	-5.7207	0.752089	1.70708	-0.548492	-1.02617	10.7525	-2.14864	-0.062037
2.64978	1.69647	0.427227	-4.06665	-3.82313	4.40118	-6.46464	2.98154	8.98024	-6.66164
10.8424	-0.479159	3.23638	-6.65361	-1.54903	-1.95757	-0.999272	4.85987	-3.76519	-2.23976
-1.05475	-2.28145	-6.18624	-0.284881	2.85725	-0.812459	-0.408634	9.97079	-1.02397	-1.99312
1.82546	-1.75223	-10.4531	-0.109509	5.44557	0.0739633	0.325804	3.55052	2.34664	-2.05947
-5.47254	-7.74883	-12.237	-0.514294	27.5741	-4.43562	-0.631752	-5.70257	-1.3386	8.5312
0.975886	-0.704391	-2.47573	-2.93957	0.279091	5.15831	-2.43357	2.645	3.57091	-4.90442
0.505263	7.01876	-9.00718	7.02241	-4.64221	-0.817114	1.74922	1.05155	-0.0498539	-2.17475
-1.67508	-3.97644	2.76187	-1.60574	3.82583	2.33744	-1.03444	-0.31207	0.0798792	0.582061
9.33156	-3.33871	3.20615	-10.5536	-1.11333	-0.481022	-0.0208179	4.49162	-3.75266	-0.84058
8.39058	-12.9967	11.9343	-13.6819	7.17729	3.76179	-3.68641	-1.03382	-4.56093	2.92807
-0.873546	-1.11355	-6.52886	-0.761838	1.64452	-2.77413	-0.855691	12.6597	-3.29015	-0.340109
-0.793918	-1.87966	-7.10874	0.676087	4.12052	-1.1613	-0.0427498	10.1524	-2.52766	-2.45776
-6.43036	-10.4107	-9.23441	-0.220248	21.6023	6.30501	-4.25955	4.97094	3.4943	-5.12752
0.0988113	-6.14896	-1.01922	-3.41577	8.24964	2.25625	1.39969	1.91158	0.227257	-2.58187
-7.27654	-9.91365	-12.5805	0.655055	24.4983	3.53624	-4.47743	3.1009	4.83534	-2.53996
-1.45521	4.5697	-5.10827	8.28214	-2.28414	1.63198	-3.11879	-0.491044	1.81178	-2.95468
-2.50386	-1.67325	-6.57623	0.308679	0.173844	0.647118	-1.27225	10.0952	-0.124156	-1.45711
4.63203	12.4636	-9.79225	3.21796	1.45968	-6.30375	3.71157	-1.56807	0.693568	-5.64513
0.123714	9.97061	-8.39606	7.38902	-5.74408	-2.92255	-1.84464	0.0229376	0.756782	-0.969965
-3.53002	0.137452	-2.73176	2.11779	1.19502	6.70178	-4.6199	0.058527	3.60999	-2.59259
2.35711	3.45841	-1.89774	-2.03962	-2.71759	0.174594	-0.617489	5.61532	1.15872	-4.71402
10.397	-1.8689	0.798624	-6.2623	1.88014	-3.43252	-1.28808	5.50555	-1.72938	-4.11352
-0.515881	-0.448617	-5.26901	-1.7477	-0.323978	2.9904	-1.4799	3.55699	3.95337	-2.43469
1.69835	-1.51796	8.16515	-4.79865	-4.66502	2.28077	-2.19251	-0.285068	0.0468066	0.123515
-2.15889	2.81327	-3.63866	2.02271	-7.38469	5.45147	-7.18169	-0.736237	13.9275	-2.26366
-0.93716	-0.38659	-7.87715	9.53297	-0.220238	1.15145	-1.2181	1.36186	0.345976	-1.78482
2.03919	-9.53538	-6.85172	-0.946107	1.76679	0.785658	2.89021	11.7358	-0.499713	-3.5919
0.547578	11.1888	-7.4913	5.97072	-5.18811	-0.27136	-1.53141	-1.45201	-0.312519	-1.51196
-1.09761	-0.588388	0.605799	-6.57946	1.14946	7.80029	-2.87881	-1.09547	8.60571	-5.60731
4.24123	11.7528	-11.8254	4.09256	-3.07775	-2.77388	1.00191	-0.735362	0.737007	-2.37566
-0.423294	-6.78359	-1.41847	-3.31074	7.95476	2.94277	1.22579	2.40169	0.652961	-2.95906
1.8507	-5.0208	-3.4387	-2.54303	0.0276175	-2.24918	0.255952	-4.11568	-4.11848	16.1856
5.47596	0.00381616	1.93251	-3.80409	-8.94341	2.32179	-4.55889	12.551	-0.683742	-4.1831
-3.03751	5.27345	-7.60696	11.3241	-3.16178	2.82669	-2.58468	-1.8383	2.41951	-2.3527
-3.38821	-3.40115	-0.291613	-2.15421	8.34414	3.88415	-0.549853	-1.68849	1.41709	-2.87219
-1.14446	-9.44101	-5.42788	-3.42511	24.4541	2.6402	-4.00627	1.93045	0.336539	-5.74183
15.0627	-1.99204	5.22624	-6.72324	-3.65413	-6.28809	0.416634	8.07286	-9.24595	-1.63058
4.02814	-6.27281	-8.00838	-0.879248	17.4136	-0.105806	-0.968248	2.24776	-5.55849	-2.2683
7.07287	-3.61396	-4.00719	-2.1676	5.06871	-4.33457	14.1931	-1.10101	-10.8778	-2.87322
4.91988	-6.32639	-7.78223	-0.33958	17.3986	-0.681956	0.50139	0.530852	-5.72469	-2.17105
-0.03639	-7.90727	-2.12823	-1.91153	15.2589	3.0581	2.72405	-4.99862	-2.86368	-1.38692
12.0941	-1.80742	4.97827	-7.4203	-2.55119	-2.3304	-1.27748	2.36452	-1.31362	-2.76034
-6.42564	9.17305	-16.9821	9.3761	-1.3574	-7.0275	13.0089	4.62201	-4.39373	-1.16323
-1.51831	2.2841	-8.63571	8.59319	-1.24152	0.832569	-1.13204	1.17384	0.782347	-1.37453
-2.4578	5.01569	-7.31374	11.7251	-3.521	2.64244	-2.46153	-1.94562	2.21833	-2.44777
1.62033	0.457555	-1.16047	-4.16188	-0.0813188	6.07336	-5.09164	0.498908	8.4149	-6.21907
-1.52865	0.50716	-3.58227	-0.490392	-5.24225	4.86921	-2.59838	3.75409	11.4678	-5.56264
15.4385	-5.55404	4.60476	-9.7676	-3.13588	-2.16352	-0.267557	7.05847	-6.2526	-2.02193
-7.23899	15.088	-16.0378	7.27457	-3.34437	-3.89443	0.0909209	4.97542	1.26644	0.854001
12.2732	0.194949	1.34763	-7.46502	-0.787419	-2.82736	0.513512	4.79696	-4.57103	-2.90671
-1.36705	0.300099	-6.97803	0.152567	0.884363	-2.15324	-0.643717	11.1947	-2.80977	-0.381357
-3.24149	1.45889	-8.16189	5.36978	1.30004	4.17241	-3.44268	-2.71769	7.28845	-2.57013
2.15547	15.299	-10.512	4.51972	-9.02943	-7.89446	-1.03384	-0.252645	1.35058	3.46836
-0.713168	0.786458	-3.46474	-4.96388	1.11079	6.47025	-3.84756	2.60918	5.51976	-4.08159
-2.03544	-0.174872	-11.7672	10.634	-2.41792	-3.26464	2.07218	3.82994	2.83381	-0.989895
3.50077	-7.27416	-6.4898	-0.896939	18.3875	-0.474466	-1.4108	1.33356	-5.19333	-2.1579
1.2307	-6.79664	1.59628	-1.17464	8.69001	5.10476	3.99574	-5.50318	-5.93969	-1.3827
-0.245009	-2.07075	-4.85022	-6.72253	2.27877	8.34396	-0.387125	3.04764	8.51571	-8.03204
2.2168	16.3151	-12.9439	0.575198	-13.5712	-3.08656	0.310142	3.27138	-0.257811	5.8593
-2.31474	2.57009	-3.55598	2.04254	-7.16717	5.69392	-7.31334	-0.763909	14.0116	-2.31522
2.58305	-7.3063	-9.92779	-2.28471	16.1504	0.0635594	2.69947	4.17098	-6.94379	-3.23746
-2.49683	-0.856301	-3.30494	-3.20864	-0.103428	6.636	-4.07617	2.25276	8.96499	-4.5893
-3.2712	4.49262	-12.3825	5.15218	-4.34458	-1.69771	-2.28266	-3.70828	13.3977	0.780755
-0.79182	-1.19248	-2.1445	-4.03086	0.845073	2.97843	-0.604269	0.736706	5.51211	-2.0772
4.12476	-6.24186	-7.93098	-0.887035	17.3516	-0.106008	-0.909394	2.13399	-5.58484	-2.31812
-2.13016	0.120361	-8.15532	2.60995	-0.480365	-0.546514	-0.779489	8.37567	0.860862	-0.567378
3.12299	7.81681	-9.46698	0.681123	-4.27308	-3.80892	3.73537	4.86628	-0.408069	-4.16882
-2.80913	-3.15847	-3.76163	-4.12299	8.69597	4.09555	-4.72396	-1.90163	6.45244	-2.24055
-1.03955	-10.2615	-9.44375	-2.73253	30.2507	-1.58268	-6.71446	2.88549	1.48934	-2.23855
2.47228	-3.57712	-0.76066	-2.04592	0.372259	-2.04085	-0.925726	10.4443	-3.36813	-0.226228
-2.40312	-2.98586	-0.228732	0.468546	2.38509	6.78407	-4.6585	-2.14334	4.81961	-1.76229
0.876385	4.38757	-16.5048	0.898821	-2.17677	-6.26198	11.9214	0.0994037	0.310474	0.588068
-2.6826	-2.73791	-6.41321	0.0703795	3.80355	-0.147322	0.52243	8.52239	-1.41752	-0.812266
-0.245997	-6.54062	-4.01627	-4.12911	17.2788	1.6238	2.25856	2.30267	-6.66955	-4.7587
-1.86289	0.724997	-1.55326	0.665058	0.227933	6.17639	-4.63097	-0.302039	3.33768	-2.51482
0.0467628	-4.63155	-4.08435	-0.0645808	-0.299149	-3.71652	-0.249087	12.0031	-1.15796	0.364802
2.73966	3.81492	0.626049	-4.6116	-7.10172	3.84176	-6.32527	4.03671	8.18746	-6.1502
7.57073	-7.2964	6.84379	-13.4775	2.27566	3.05418	-0.832146	1.03439	-2.39867	0.295671
5.15255	-7.69511	4.67562	-9.26101	-1.64958	-0.0789061	-5.47338	0.423684	-4.60806	15.2795
12.0397	-6.56195	3.81814	-8.96097	4.1717	-3.48307	-1.48334	5.44533	-5.51916	-3.00077
0.574016	11.2564	-7.4608	5.87369	-5.23759	-0.279009	-1.50323	-1.4714	-0.281877	-1.52029
1.67356	13.3347	-7.76792	0.925605	-7.31484	-0.806576	-1.03455	-0.54738	0.471358	-0.242922
6.63085	-6.18002	7.59264	-10.3213	-0.440277	2.79879	-3.8195	2.25149	1.22692	-0.128266
-0.195192	0.708565	-7.36385	-0.388434	-0.204239	1.9316	1.9491	1.5065	5.82217	-3.15154
2.35314	-4.25318	0.72431	-4.03567	0.833256	6.6237	-2.05864	1.09375	3.57451	-4.74006
1.14671	-3.42712	2.77357	-2.96303	-4.63153	5.52502	-4.70126	1.81015	8.44732	-3.88765
-3.16383	0.481972	-2.56583	1.97076	1.02656	6.3271	-4.72499	0.0469152	3.5595	-2.4894
-3.44349	5.68321	-4.16091	-0.342196	-1.19943	6.44836	-6.09914	-2.35154	11.0717	-4.58653
1.61198	-0.39498	7.5738	-4.89562	-5.98379	2.85431	-3.13675	-0.632243	1.11725	0.38657
0.76483	-2.72498	2.92591	-4.1194	0.265758	9.71339	-0.92947	-4.65074	5.49732	-6.44551
10.6748	-8.65494	-1.29169	-3.78831	24.5758	-11.0389	6.92518	-6.59135	-15.7825	4.73687
2.06346	0.0655015	-8.66787	1.36648	-1.22294	-1.00657	8.72533	0.501211	0.289986	-2.4493
-2.38804	-3.04051	-4.56716	-0.0253534	0.251619	0.200061	-1.89995	12.2712	-1.58886	-2.07744
3.6637	8.79626	-10.281	1.02548	-4.84537	-5.14087	4.0893	5.16659	-0.168893	-4.22439
-0.76202	-5.40515	-3.14801	-2.09268	-0.881027	0.23859	1.82084	-1.20698	-5.03001	11.883
-1.9046	-1.36076	-14.4243	5.482	2.20622	-2.14366	16.1432	6.74193	-11.0526	-2.74587
-6.27486	-2.73335	-8.7407	1.43791	-3.86327	7.20003	-5.69335	8.90633	17.9849	-6.83676
15.5615	-0.882081	3.88547	-6.77006	-3.95225	-6.70371	-2.26856	8.47916	-4.13617	-3.88205
1.85003	7.3309	-7.31238	-0.183452	-5.38446	3.79267	-0.118991	1.59605	4.55405	-5.0024
12.3416	-6.32882	3.74788	-9.07264	4.11066	-3.75947	-1.40555	5.43899	-5.84104	-2.89601
-5.20942	-7.83115	-11.5778	-1.01037	27.39	-3.52714	-1.03683	-5.34171	-1.29357	7.72117
-2.49899	-7.829	-5.94371	-2.30672	22.7739	5.33421	0.498652	2.61568	-4.0598	-8.55525
1.94551	11.1256	-7.83692	3.87964	-6.41399	-1.04063	-1.78537	0.153034	1.41974	-0.982013
-4.0567	4.78873	-8.5972	12.2054	-2.43844	1.75738	-3.45647	-2.59777	4.33012	-1.50207
-2.2473	-0.955807	-4.66085	-1.14635	1.18401	5.67176	-3.06254	-0.396024	10.5403	-5.00055
2.50447	9.60846	-6.30108	-1.28153	-6.02018	2.38703	0.550105	0.0484334	4.33427	-5.77644
4.35861	-7.77078	1.99807	-5.77846	2.67744	1.2401	-3.49345	8.33393	-2.63686	-0.0902895
10.2986	3.46577	-2.68613	-3.93125	0.785287	-5.39308	3.80615	1.10778	-2.34362	-4.45199
10.9042	-1.43277	0.395571	-6.79321	1.4603	-2.95215	-1.05514	6.42743	-2.82798	-4.19181
1.87009	-4.25524	1.36321	-4.3126	0.409568	7.8254	-2.67738	1.37789	2.92444	-4.78829
-3.82643	2.95894	-6.16796	4.79717	0.985483	-3.10929	12.4529	1.35389	-7.2702	-2.17649
2.53007	15.4304	-11.3275	0.0914513	-12.4067	-3.19505	-0.194894	2.40511	0.523969	4.47807
12.8626	2.48665	0.513917	-6.88255	-2.57732	-3.38832	1.1387	6.9641	-6.3593	-3.5667
-3.51094	5.80721	-15.3036	15.8817	-4.67144	-1.53958	1.37567	0.94394	3.19385	-1.12741
-0.167476	0.877412	-1.01327	-3.69664	-0.403498	5.10448	-5.49214	0.56322	9.73335	-5.97377
-1.59993	-1.49938	-8.22672	1.77748	3.0673	-0.783496	-1.10621	10.4132	-1.98189	-1.37381
15.7605	-2.64049	5.27939	-8.11602	-3.58916	-5.73916	0.287204	8.8724	-9.57608	-1.54997
-3.56456	5.85326	-15.2151	15.7334	-4.67888	-1.54643	1.3109	0.964964	3.24794	-1.18833
2.52659	15.7799	-11.679	0.214397	-12.5998	-3.20807	-0.171206	2.62456	0.286089	4.72411
-4.04475	4.72134	-8.54587	12.0465	-2.4241	1.84665	-3.45368	-2.68402	4.37944	-1.49019
1.58385	-4.71622	-2.52356	-1.94684	13.5809	1.37871	1.19197	-4.51032	-0.197297	-1.95872
8.14031	15.5964	-8.17794	4.11123	-6.04388	-10.8209	5.42757	-0.223588	-3.83794	-0.86974
-5.80627	3.69378	-8.45438	2.46657	3.19141	-1.07634	9.27701	3.60224	-2.583	-2.88755
13.0987	-8.066	9.29339	-9.35551	-3.39073	1.12572	-2.5512	4.72499	-3.21786	-1.72775
2.59619	-5.15643	0.00453717	-3.6979	1.45957	5.63238	-2.69404	2.18897	2.63502	-3.53152
13.7823	-8.26981	8.7413	-7.68096	0.0491956	-2.24715	-3.49529	7.69488	-9.85036	-0.458477
2.75389	-7.02334	5.02746	-10.2767	-0.211341	0.828293	-7.6116	0.999643	-4.92472	15.8696
15.673	0.543407	1.73067	-4.62082	-3.20571	-10.0219	4.47752	2.19131	-4.98823	-2.72522
10.4949	-10.1324	1.17341	-6.74083	26.2836	-8.27897	9.47486	-8.80637	-17.2967	3.73015
-2.06809	-2.63609	2.34945	-2.06961	-0.571561	10.4157	-4.72857	-2.20325	6.96461	-4.69477
8.28486	-3.16529	4.92966	-9.67293	-1.62486	1.96788	-3.99235	1.28739	-1.54094	0.840867
-0.0787859	12.9445	-10.1379	0.746602	-6.50931	1.68712	-2.21392	0.990758	1.91534	-0.519421
8.48882	-7.58748	5.10885	-15.9249	3.0685	4.08782	-3.7037	3.40018	-1.04142	1.93668
-1.30097	11.7682	-10.8323	2.19492	-3.69026	0.150986	2.28522	-1.65603	-0.155107	-1.60947
1.88787	9.71199	-6.80538	0.129104	-8.24261	-2.99577	-0.681587	1.77157	3.72237	0.934687
-2.59458	0.585451	-3.57035	0.183971	-3.78662	3.62215	-6.32299	3.34185	14.6355	-5.95
-2.18414	2.07789	-8.89164	4.25706	-2.48905	1.90949	-2.26999	-4.26405	10.5194	-1.46925
-1.4816	4.61779	-5.43177	8.79186	-2.62067	1.89724	-3.04234	-0.457023	1.87569	-2.85529
-2.35137	4.42631	-9.74219	10.506	-5.35105	-3.65561	0.473433	3.19879	-0.0716189	-0.736812
-0.332372	2.10583	-1.32823	-2.30139	-4.29596	6.4729	-5.10607	0.703798	12.0443	-5.60139
15.1028	-5.48253	4.58137	-10.1308	-3.99499	-1.55853	-0.909432	7.64223	-6.15549	-1.75749
-2.82878	-0.424892	-3.77214	-0.545432	-5.1748	6.27773	-4.33903	4.2953	13.3638	-5.74042
4.13334	14.4754	-7.97404	-2.71828	-12.9919	-1.44094	-1.65056	2.70255	1.26441	3.29072
-3.74685	-1.66169	-9.55445	-1.39802	0.6363	5.9489	-3.17619	5.6699	10.5235	-4.54188
-0.890061	-1.048	0.172357	-6.70199	1.14298	7.81664	-2.9331	0.020625	8.7642	-6.255
1.5135	9.8158	-7.57721	0.68385	-8.11944	-3.4742	-0.0934326	1.41562	4.00013	1.39819
-0.374956	-2.85272	-4.05942	0.329603	0.776623	-0.731649	-0.00847254	6.83283	-1.37311	0.761335
5.15261	-7.69486	4.67567	-9.26117	-1.6498	-0.0786579	-5.47364	0.423507	-4.6074	15.279
2.36959	2.11957	3.94071	-2.13288	-6.42776	3.61755	-4.47634	-3.4303	8.32843	-3.73935
2.72498	-9.68735	-5.4825	-1.77083	2.43016	1.35583	2.56226	11.0398	-0.686075	-4.49533
-0.405594	-0.315242	0.835139	-3.06121	-0.86584	8.82913	-0.907718	-2.37111	4.57435	-4.96782
1.5724	-4.91734	-2.36533	-1.75264	13.7478	1.08588	1.46241	-4.47931	-0.381455	-2.11608
-6.9441	-10.6231	-9.83486	0.0881538	22.2319	6.32512	-4.75351	4.48298	4.14351	-3.88926
-0.957647	-3.04894	-2.96151	-0.432638	0.438947	-2.19252	-2.75288	12.1245	-3.09787	1.6817
14.0286	-8.0814	10.3583	-11.7369	0.557664	-0.270823	2.40729	-2.64351	-7.87409	0.0246665
1.2696	-1.20782	-2.22007	-3.35268	0.615169	4.76171	-2.46593	2.82434	3.10852	-4.56656
-4.03049	-10.1952	-7.81925	-2.2349	30.4532	4.64409	-3.7486	-0.282437	3.57413	-6.92826
9.1926	-4.02146	0.296318	-0.647983	8.19928	-9.49606	16.8127	-1.02736	-17.6954	-0.70104
0.646915	11.3577	-7.44304	5.79905	-5.31326	-0.31274	-1.53124	-1.42617	-0.331149	-1.5014
0.425247	-5.95897	7.15779	-4.61262	6.27449	7.70104	2.19999	-5.64196	-7.46256	-2.74625
-4.10036	1.21035	-5.80643	-0.635476	2.04224	5.16302	-5.51948	-0.192903	13.9332	-5.0848
6.12357	-5.39228	3.18656	-6.29204	-1.75945	0.201029	-1.85148	9.62093	-1.28769	-5.31476
-3.11332	-4.01832	0.302119	-3.23767	8.76627	5.10726	-1.0145	-1.88388	1.01169	-2.30269
3.42051	-5.82973	-10.8492	-1.69058	14.6804	-0.396927	4.55186	2.41198	-6.62647	-2.98549
-4.54064	0.143355	-3.85872	1.61059	0.590939	6.10507	-5.76107	1.24722	8.3768	-3.36796
1.75043	-2.15425	-1.06665	-1.45376	0.169694	0.55287	-1.1729	5.41113	-0.0707965	-2.84495
-7.06162	14.9957	-15.8561	7.18798	-3.95683	-3.24166	0.329053	5.03577	0.854629	0.839392
-0.871699	-5.76521	1.08576	-3.71491	11.8517	9.02801	3.72103	-4.71093	-8.59125	-4.73625
6.15132	-1.05875	-1.59657	-5.12041	1.00127	1.53692	2.45109	3.07806	-0.0832688	-5.89702
15.4702	-5.62304	4.69114	-9.73292	-3.27609	-2.47499	-0.296151	7.15822	-6.41366	-1.97675
2.02832	10.0086	-6.91405	0.0626515	-8.52978	-2.80444	-0.675915	1.47122	3.69767	1.00016
-4.65449	-10.9597	-4.43331	-0.902416	18.5928	5.01784	-1.84098	4.77935	-1.2517	-6.31034
1.14819	11.7688	-5.19084	2.55803	-6.33428	-2.04569	-2.94454	0.298629	1.22392	0.511698
2.79152	10.0653	-6.53672	-1.1486	-6.33739	1.99322	0.725577	0.180271	4.08812	-5.7946
1.71462	10.0914	-6.57989	4.6263	-5.73323	0.216297	-1.39655	-1.63554	-0.0471505	-2.15217
2.68982	-6.84584	-1.97592	-3.90579	19.9091	-1.65573	3.60123	-5.04724	-7.86816	-0.055162
1.98157	-4.96732	5.06133	-7.2542	2.99752	7.57904	0.683309	-6.45016	0.926484	-3.53514
1.20385	10.2653	-8.17885	0.945961	-7.88728	-4.20965	0.2273	1.27191	4.29584	1.65667
0.834935	-3.95712	-0.684532	-2.88126	-0.233467	6.11507	-1.87171	2.67943	3.36177	-3.71323
6.8787	-3.67855	7.89767	-10.8585	-2.22081	2.40552	-4.29996	2.17766	-1.30383	1.27926
1.71779	-6.74256	0.687314	-2.86436	0.562643	7.2083	-0.86375	2.97183	-2.12699	-0.434899
9.81394	4.28966	-2.03128	-3.60045	-4.40642	-2.07643	6.87352	2.73403	-5.03165	-3.05579
1.37448	-0.93831	-4.23843	-2.58342	0.47369	-1.59431	-0.955181	8.97103	-2.02597	-0.928525
11.2981	-1.22948	0.427264	-7.32862	1.15575	-2.96276	-1.30303	6.7529	-2.99339	-4.05253
-2.12004	-0.584832	-2.84702	0.551264	-1.99303	0.843373	2.68582	5.84412	-1.32163	-1.11867
0.948855	-8.76558	3.58279	-8.75332	2.05185	1.30962	-4.65678	2.93298	-4.15165	12.5185
3.39376	-2.16836	-0.361493	-3.91014	0.314321	3.90487	-3.57894	2.33401	5.21019	-5.54064
-1.06378	0.668649	-8.21804	9.21609	-0.747609	0.640241	-0.745758	1.18028	0.167444	-1.57959
3.24824	-7.08184	0.687525	-5.15495	3.36124	1.74408	-4.16597	7.97414	-1.87067	-0.354064
-0.673056	-7.93902	-3.16811	-1.76088	15.1612	3.67205	2.23385	-4.66095	-2.13324	-1.21975
-6.91308	3.0386	-7.06635	11.873	-2.68163	-2.68514	0.338864	2.0083	0.479358	2.42542
