# Supplementary material for: Secure human action recognition by encrypted neural network inference
Source: Nat Commun. 2022 Aug 15;13:4799. doi: 10.1038/s41467-022-32168-5 (PMC9378731; doi:10.1038/s41467-022-32168-5)
Supplement: Supplementary file 4 — Source data [file 41467_2022_32168_MOESM4_ESM.zip › SOURCE_DATA/Figure5_SOTA/5f_accuracy/test_prob_conv2d_128_lola.txt]

-0.0449977	-0.695294	-3.35108	11.7434	-5.94258	0.598639	1.04453	-1.70175	-4.10195	0.381794
-3.47272	-1.29278	0.546949	-0.0129764	-2.98212	2.23558	-6.93804	1.87388	12.2306	-4.00208
-1.86187	2.36637	-2.0435	11.1195	-5.86754	0.663679	-3.67824	-1.94985	1.98847	-1.18198
0.0742288	13.0834	-6.9335	5.60724	-6.56851	-9.91836	6.79244	1.76606	-3.67149	-0.559321
1.48349	-2.022	-0.941767	-0.0930739	1.28119	-12.1774	-0.951175	15.2759	0.307988	-1.13
0.382015	-3.34554	-3.0239	-2.19856	4.46748	-4.51141	2.72732	10.1693	-1.00515	-1.51386
3.20924	-4.91055	-3.55149	-5.57824	21.4586	-6.07569	3.83291	-5.8463	-6.55148	0.91171
-1.59317	-3.88286	-2.84403	-0.368764	2.10298	-1.14482	-0.406117	10.0648	-0.879838	-1.36267
6.53387	0.546369	-2.61542	-1.21831	-1.02206	-13.4318	0.998528	16.7524	-2.29738	-2.06987
12.8812	-5.83068	3.49059	-5.16001	0.920996	0.74411	1.61957	0.506649	-9.4273	1.8938
-4.5633	-3.03155	-6.31688	-2.99256	4.869	-8.9804	2.46734	18.2264	2.1528	0.849458
8.80992	1.63639	0.547492	-3.42556	-4.8549	-5.1649	-1.95721	4.4895	3.12749	-3.04195
-1.78302	-3.04612	-3.17793	-1.40235	4.6111	4.94409	-2.03901	-0.167281	5.35781	-1.37057
-5.60365	-3.49237	-2.02305	-0.543705	19.5984	-8.60777	1.5808	6.56682	-0.256447	-2.17319
2.15993	13.6732	-3.17969	-1.24574	-2.94319	-6.15796	-1.00952	-1.8747	4.44033	-0.591752
4.83421	4.26599	-7.35331	0.761415	-4.67388	-10.7863	15.6039	4.72106	-5.39015	-0.134339
0.975752	0.608948	-6.13121	0.99048	-0.734769	-5.23216	13.2618	-0.464302	-0.708655	-1.68449
-4.96125	-3.90864	10.9397	1.18384	-15.2691	-9.54551	-0.307023	1.06693	1.99165	17.8622
3.33988	16.5553	-2.95468	-3.75034	-3.2501	-8.04183	-1.30731	-1.75343	6.24253	-0.772902
-2.6648	-5.42075	-0.720687	-2.51819	11.2525	0.31911	-1.92789	1.05646	1.01371	-2.26161
-1.28756	-1.47247	-3.59407	-0.573116	1.71651	-8.01466	1.0812	15.2006	-0.513791	-1.32855
3.3551	3.55761	-5.77638	-1.0516	-0.613283	-4.07335	-0.76809	9.20156	-0.803274	-1.37346
0.202588	-2.81499	-4.94173	-1.65106	-1.27215	2.5544	-2.58259	10.328	3.35575	-3.32513
2.76118	-3.20941	-1.55624	2.11689	-2.89281	2.96224	-0.636869	0.0742902	0.0170171	1.02347
20.9205	2.83106	0.0128724	-4.61486	0.81402	-20.0388	4.27306	0.755242	-7.10728	0.102137
2.049	-4.20781	-0.490088	-6.84514	19.8164	-7.24646	-1.80886	7.56676	-3.23874	-0.0699492
-1.57592	1.31783	-0.977212	0.908106	-5.26907	-1.1536	-3.81422	0.253443	15.3295	-3.07744
4.2465	24.2996	-9.05644	5.8584	-8.09826	-13.5192	0.544332	-2.46311	-1.66111	0.132764
6.40339	16.0757	-8.48298	-0.513898	-2.67543	-6.72075	1.416	-2.53331	-1.95029	-1.48819
-3.8137	12.359	-1.88512	12.855	-4.31373	-14.3352	4.32011	-7.97409	3.24229	1.9365
2.68095	16.868	-4.61704	8.22014	-7.79329	-7.40401	-1.25859	-4.10251	-2.41848	0.0361674
3.9002	28.8153	-9.20656	6.07573	-10.0537	-15.3045	-0.14671	-4.54314	-0.566147	0.903971
0.428891	-4.08156	4.10727	-3.07427	1.76896	-2.88655	-4.223	11.87	5.86171	-5.01621
-5.62363	-9.4616	-9.54337	6.34626	52.191	-17.393	4.32757	0.294675	-11.6383	-1.45016
-0.108635	-1.20776	-1.29677	-3.01971	-1.34705	8.72237	-1.01118	0.062268	1.03386	-2.18288
20.4024	0.983178	3.84498	-3.00652	-2.15076	-18.1627	-0.610917	4.47253	-2.85683	-2.16222
2.23063	-4.70178	8.18742	-2.80833	-0.642654	3.21813	-5.47135	0.743468	1.39261	-2.62132
16.4347	-5.50717	5.76212	-5.19153	-2.01077	-7.09613	2.54302	2.61081	-4.79369	0.511204
-2.09582	-4.58614	0.720505	-0.372999	16.949	0.379543	0.315736	-5.86001	-2.61389	0.246914
2.92457	-5.8155	-4.36615	3.4006	7.8336	-14.4926	22.9573	-3.62175	-15.917	0.389514
18.4932	2.14522	2.08328	-6.46137	2.75557	-12.704	-1.14002	0.614644	-5.55472	-1.05004
-1.80203	-2.8562	-0.385073	-1.7288	8.48022	1.3642	-1.94602	3.28977	0.00036802	-1.91661
4.17629	-2.87894	-2.98076	-2.09198	3.19728	-4.89994	-1.70981	13.6989	-2.99283	-2.04466
-1.21117	-4.94987	-1.411	-0.562237	2.69552	-2.44598	-1.06495	10.5901	-1.17494	-1.35853
-2.91625	0.194286	-1.16326	1.76466	-2.95737	-8.66096	3.39218	0.0853839	-0.0518221	10.8618
4.27598	14.0401	-3.97038	3.57937	-5.94031	-5.17462	-2.06348	-2.32572	-0.965645	-1.5552
0.87344	-3.02503	3.37547	-2.57397	-5.29313	-1.62389	0.986195	-0.679795	-4.11216	12.3475
0.287585	-3.24622	-3.67663	-2.46886	2.60676	-3.64215	1.75247	11.7182	1.22138	-1.89359
-0.277257	-4.00489	-3.364	0.695142	21.0779	-1.22358	2.73084	-3.78022	-7.5418	0.120035
3.34178	4.16831	-7.86078	1.20954	-5.04835	-10.8606	17.6868	5.71256	-5.52489	-0.603632
3.19691	10.0904	-6.2642	-0.133996	-6.87266	-0.0601917	-2.2799	1.64337	1.94216	-2.49495
-1.71823	2.77728	-1.65811	9.31249	-5.23046	1.41367	-4.10575	-1.55555	1.58394	-1.64895
5.36112	-1.69051	0.748341	-1.50148	1.66744	-15.8347	-0.318446	17.5623	-2.70327	-1.67302
8.10439	-1.74845	-1.07599	-0.870332	4.04383	-12.1006	14.2334	-5.63637	-4.96968	-2.27655
-0.44415	-1.45059	-0.909276	-2.88093	0.972728	11.3697	-0.654275	-2.58928	0.336185	-3.3036
-0.837638	-2.15848	-2.94877	0.4321	2.18044	-3.34413	-0.949028	9.58523	0.300259	-2.04851
-4.66453	-4.84254	7.86921	-2.39469	-2.23639	3.26677	-5.82058	-0.248951	11.698	-4.31928
-0.608722	-2.34284	-3.78508	-0.0333041	23.8118	-6.8546	-1.57292	0.113854	-2.48323	0.724725
7.88564	1.0845	-2.59006	2.4556	-4.01911	-16.7638	17.3308	1.71114	-6.42622	-0.206927
9.20332	5.27382	-4.76262	3.41053	-2.08184	-13.5767	18.4164	-8.25298	-8.62153	-3.04367
2.03604	-3.71843	-1.05963	-3.68133	7.30116	1.1565	-1.66178	0.440356	1.2153	-2.29966
-3.01931	0.915802	-0.184702	-0.423945	-5.74161	0.963444	1.60011	6.56918	-2.10478	0.00694003
0.497904	-0.88317	-0.416737	-3.38217	-3.51082	4.26971	0.0448735	2.26766	2.37091	-0.81959
-3.00074	19.5657	-11.0413	9.41241	-12.691	-17.4935	8.12505	4.86172	-2.06027	2.15404
-4.12437	2.37405	-5.97304	20.0453	-7.51245	-4.57355	-0.171611	-3.07727	0.175968	0.710202
1.28646	14.8991	-3.18693	2.58457	-5.01376	-7.56719	-1.99067	-2.53988	5.16823	-0.348373
0.404627	-7.87703	-0.577312	-8.18599	20.3625	-7.30997	6.5045	-0.812122	-5.1827	-0.0817793
2.98659	-3.49242	-3.71231	-2.78945	10.3474	-1.25732	-1.55893	1.10402	-0.386731	-0.547826
1.44845	0.43361	2.78683	-3.9236	-4.61494	-0.743807	-1.69711	7.60645	1.69491	-1.31056
0.538368	-1.42667	-5.09304	-0.971376	0.821743	-5.71808	3.75361	12.9669	0.847246	-2.12758
-13.5984	14.9709	-11.7771	8.36499	-33.9776	-15.9352	50.037	4.78202	-11.6806	-2.452
9.0097	-2.58755	-3.76695	3.21593	8.33143	-15.6252	20.29	-11.3463	-10.381	-2.53222
-1.02051	-0.500949	2.51862	-1.79649	-3.86709	-4.58264	0.971842	-1.35056	-1.45151	11.734
8.706	-5.01424	3.94225	-2.58685	0.868443	1.06899	3.82709	-2.93565	-6.40983	-0.000793513
13.3144	7.78228	-12.3398	7.37374	-0.539113	-26.4396	26.3096	-0.68017	-12.7623	0.288867
-1.61674	-2.77568	-3.95276	-3.82271	0.374159	9.38929	-1.95785	1.60972	5.77007	-3.19111
-2.95017	-1.79015	-6.41017	2.79463	14.1287	1.22864	4.21141	-2.4039	-2.76593	-3.34221
4.92548	2.93506	-4.48332	11.7763	-7.90054	-1.87173	3.54603	-1.38987	-6.89883	-0.437509
21.9942	1.69519	4.08819	-3.65021	-1.18199	-16.3446	0.446556	1.61737	-5.73428	-1.10955
-3.55127	-2.17154	-5.91195	3.30939	16.3232	2.27546	5.64971	-5.381	-4.78272	-2.78761
-3.69433	0.578456	-0.306669	-0.676577	-5.13398	1.42036	1.51626	6.44681	-1.95464	0.117695
2.44448	-4.75721	-0.953147	17.1546	-8.8144	-3.44223	1.4017	-1.80081	2.69021	-0.715559
-1.83326	-7.90059	1.82764	-8.1192	17.4096	-4.05408	3.28224	2.61168	-2.63779	-1.70933
0.747297	-3.97794	-0.778858	-3.39442	9.86475	-2.83763	1.42047	-1.80834	-2.07945	-0.0438271
3.30597	-2.18964	-0.952028	-2.40008	-3.17073	-2.44307	-2.83035	10.8209	2.97558	-3.15742
1.43359	21.5492	-9.07508	5.71868	-5.79154	-9.06026	2.10515	-3.15451	-0.725868	-1.22289
-4.46097	-2.14336	2.60024	1.70311	-7.0599	-5.31709	0.759236	1.39105	-1.61126	14.8067
-6.37376	-3.96098	-4.98156	-0.520934	14.2058	-3.09734	-0.261727	-2.13188	8.05423	-1.38067
3.73251	16.6966	-3.68396	-2.39009	-3.96175	-6.62525	-0.831229	-2.70413	4.37023	-1.08035
2.87347	0.153523	-3.48847	-2.94082	1.9999	-7.53177	0.10151	14.0951	-1.80098	-1.28965
-2.56573	-0.472912	-5.86141	-2.34304	1.93451	9.26961	-4.62509	0.697681	5.22316	-2.73545
-0.203454	-2.50341	-3.77734	-2.56899	0.160209	10.6456	-2.83762	0.417267	5.16134	-3.63141
1.37748	-0.0805538	-4.07044	-0.049941	0.789135	-5.95944	-0.147408	13.093	-2.35548	-1.03982
0.238298	-4.86298	4.89936	-2.80183	1.64984	-2.07948	-4.18337	11.0325	5.13913	-5.07805
-12.2983	13.5094	-10.7316	6.99987	-30.0479	-13.2675	44.9381	3.83476	-10.1118	-2.31728
-0.685235	1.60904	3.00916	-2.91222	-4.74844	0.781029	-5.29404	-0.4184	10.1223	-3.044
18.6967	3.73284	-1.88156	-5.51433	2.67387	-11.1204	0.27246	-0.203504	-5.6755	-0.508156
18.5648	1.31771	4.20471	-2.98317	-2.6709	-18.1878	-0.74796	5.24888	-1.43642	-2.37556
-4.82442	1.18896	-4.67021	1.55543	-5.8745	10.6198	1.38383	2.58973	-2.63362	-1.42719
-14.3495	16.3959	-13.74	9.11217	-36.2616	-18.8563	53.8399	5.97992	-12.7377	-2.09703
3.64953	-1.55534	0.986754	-2.00699	-1.90748	-2.47363	-1.57933	9.30102	-1.50617	-2.84008
3.17496	-1.30839	7.54777	-3.76517	-5.36897	0.696247	-1.90021	0.704315	1.17314	1.42321
7.32334	23.6335	-8.55669	3.68238	-7.84437	-13.1971	3.47859	-3.65039	-4.12656	-0.441109
-3.91647	-1.43326	1.90402	2.75364	-7.29356	-6.88171	-0.217128	1.12866	-0.675424	15.5218
1.23103	-1.23216	-2.62246	-0.584118	1.72078	-10.4941	-1.30972	15.3428	-0.187646	-1.00367
4.19093	24.33	-9.07495	5.93423	-8.12168	-13.5871	0.612783	-2.43745	-1.68362	0.0838805
0.540968	13.4048	-2.50181	4.41905	-6.01616	-6.316	-2.71826	-2.82	4.69412	-0.462367
1.53662	-0.143243	-3.64151	-0.0448042	0.659093	-6.82018	-0.055186	13.526	-2.17812	-1.07454
5.12054	-5.42414	-2.06124	-1.93456	11.9459	-5.4443	-0.528771	0.72411	-1.24068	-0.935691
12.3684	-3.25901	3.83083	-6.44857	3.02882	-4.57165	-2.38078	0.84675	-2.75234	-1.53314
-3.02699	-0.265241	-4.07781	-1.35591	-1.52596	1.14875	1.55639	0.499581	11.3977	-2.74353
1.43111	14.233	-2.90309	1.92092	-4.44775	-7.41988	-1.87591	-2.41968	5.75657	-0.506486
-2.72627	-0.352613	-2.89409	9.90345	-4.7011	1.1222	-2.40928	1.88268	1.8274	-2.46195
-2.33003	4.63734	-9.95981	-1.90866	-1.75563	1.6476	0.739706	-0.389044	16.8863	-4.77735
-2.4535	-5.6755	-0.773189	-2.27728	11.0453	-0.807575	-1.71196	2.72296	0.628465	-2.11985
0.787742	-2.96145	9.59649	-2.68852	0.718654	1.87871	-0.615955	-5.31827	1.62482	-1.61397
-4.96214	-3.90916	10.9453	1.18451	-15.2726	-9.5501	-0.307302	1.06401	1.99068	17.8704
-0.0305079	-3.85595	-1.39664	-3.43494	9.55093	-2.37797	3.7944	2.71563	-2.71953	-1.30362
0.989367	18.1328	-5.4864	2.83763	-3.71115	-12.0578	-0.367	-2.15803	5.00778	-0.109879
2.52542	0.659953	-2.7232	-0.38914	-0.171691	-7.05824	-0.611393	12.4764	-2.81911	-1.55681
4.94928	6.09751	-12.3978	3.3319	-3.84407	-26.0798	35.683	-1.71057	-10.6258	-1.11504
10.2903	4.22723	-10.2483	-0.190909	-0.433044	-5.67155	6.56892	1.38583	-4.837	-2.20153
3.75427	15.9828	-4.43222	6.64386	-7.15919	-6.7531	-1.52993	-4.0745	-2.02587	-0.0157629
-1.73688	-6.39414	-0.967615	-5.53513	18.9921	-3.39439	7.77354	-7.98329	-7.9056	-0.682029
-1.25441	1.37152	-6.0813	-0.627292	-2.20851	3.60448	-4.74848	2.65493	11.4364	-3.90722
1.7147	-2.00061	-3.41938	-0.0698952	-0.564029	-3.42665	3.71851	10.0153	0.82507	-2.59138
-2.82422	-3.69299	0.314015	-1.87169	1.29549	10.9204	-3.81267	-3.27977	6.21398	-3.17392
6.61045	11.2461	-8.25636	-0.411485	-5.15036	-11.494	3.13331	0.879612	4.41571	-2.71423
4.27007	-2.7162	-4.47615	-3.08916	9.72555	0.167795	-1.93604	1.14663	-2.6557	-1.19595
3.41514	28.6069	-9.24483	6.22104	-10.1516	-15.1157	-0.0727819	-4.39392	-0.348687	0.890062
0.199666	-2.90556	-4.05561	-0.686759	0.782152	-4.31587	3.21194	11.8137	1.08656	-2.3109
-2.59076	1.91898	-5.86317	12.342	-4.79523	-6.68776	1.81369	5.07675	-2.54084	0.448281
-1.29833	-6.78818	-2.58519	-4.98485	1.54555	9.76372	-0.690666	0.795077	4.59906	-2.58333
3.13218	10.0868	-6.26134	-0.137551	-6.86171	-0.0401994	-2.30049	1.65074	1.95817	-2.49119
1.47552	13.9914	-2.86787	1.92452	-4.34863	-7.40642	-1.81617	-2.39727	5.94581	-0.579506
2.77331	2.62202	-7.36712	13.6378	-2.66276	-9.62774	2.73404	1.2614	-4.33926	-2.56631
-5.93146	-9.40901	-9.64089	6.56823	52.2641	-17.4974	4.38223	-0.0606886	-11.5253	-1.40146
-3.91606	-1.43323	1.90383	2.75348	-7.29365	-6.88139	-0.217264	1.12858	-0.675552	15.5215
3.88616	11.4284	-8.1466	0.0209813	-6.76219	-1.48926	-0.946374	2.36487	1.0535	-2.33858
-0.865191	0.873627	-4.28249	1.03375	-0.916377	-14.8659	16.6583	5.82457	0.0148816	-1.03151
-0.0481815	-2.24836	-1.41019	-0.692068	0.457798	-6.19051	0.410485	12.4227	0.00110813	-1.7745
2.91279	-0.696472	1.37646	-2.5721	-3.50868	2.94773	-3.02582	1.52969	3.91953	-2.81727
4.34919	-2.78277	-5.08525	-2.98012	11.3043	0.219366	-1.33728	-0.141489	-2.93353	-1.07261
-1.93023	-1.91274	-5.24709	-0.325064	13.8448	0.436545	5.5861	-1.92842	-2.92633	-2.069
-3.02072	-2.80956	-6.53033	-2.6669	14.9259	-4.77215	-1.67692	1.56636	7.88855	-3.19699
2.63462	15.3184	-3.40651	-1.01067	-3.32274	-7.73382	-0.594832	-2.14632	4.30071	-0.667203
11.7993	-6.28179	7.99596	-6.60679	1.47006	-0.229513	-2.43706	-2.32807	-4.55606	0.527277
17.7122	-2.14315	1.34982	-5.56631	-1.38628	-7.39529	-0.481537	5.72513	-7.3351	-0.188484
8.1319	16.5693	-2.7218	-1.14821	-1.42656	-14.1757	0.315435	-1.11216	-2.07893	-0.352385
-3.78004	-4.75063	0.941307	0.838605	24.616	-9.50817	-0.950399	2.29894	-4.03749	0.0148261
-1.68199	-3.69953	2.2451	-2.33768	0.347767	9.24117	-3.63184	-3.25119	5.00488	-2.90205
3.52951	22.8608	-8.247	6.27454	-8.04594	-12.069	0.229082	-2.52754	-2.10466	0.0989792
-2.5088	-3.71679	-5.33523	0.78352	41.0345	-22.9146	2.73857	5.39718	-4.79386	0.971522
0.03764	-4.55794	3.05045	-3.12588	1.9926	-2.13656	-4.07579	11.8027	5.68205	-4.63139
7.43984	19.2887	-12.2475	4.22634	-10.7421	-9.59244	-0.859041	2.74995	1.77931	-3.74202
0.298373	-1.56974	-1.50761	-1.23784	-0.466403	-6.72513	1.50002	13.1904	-3.93342	-0.424226
-2.92178	-2.23666	-2.40118	10.95	-4.89466	1.02579	-2.38216	2.6894	1.69592	-2.78073
7.44612	6.42676	-9.08155	-0.567229	-6.16082	-21.3075	20.8492	8.18206	-4.75208	-2.21909
13.2421	-3.35573	-0.879625	-5.35114	5.5304	-5.35248	3.48388	0.517978	-7.96022	1.14189
-0.583756	-5.89947	-1.96797	-4.12313	1.69534	12.4046	-2.54647	-0.251901	3.82827	-2.72908
22.2745	1.4737	3.9054	-3.4311	-1.77713	-16.9602	-0.000746188	2.74966	-5.02324	-1.40934
-3.04585	2.7453	-3.56169	13.8999	-5.72891	-1.58304	-1.98095	-3.06644	5.68913	-0.104489
0.330529	-2.24286	-2.63915	-2.57652	1.8152	7.92958	-1.60776	1.29796	1.09946	-1.91819
-1.13605	1.61294	-6.09319	-0.717692	-2.34317	3.27845	-4.54707	2.69034	11.4223	-3.91367
-0.593403	-1.76797	0.0290861	0.892638	-3.51871	-7.68524	0.9077	1.71905	-1.15357	12.6153
2.1006	-2.88335	-1.72279	-1.47614	1.85062	-4.09445	2.97773	8.37405	-0.171706	-2.75704
15.9224	5.43034	-2.78424	-6.56125	0.0678433	-11.1226	-0.387367	6.09463	-2.76423	-2.30489
13.3492	2.24033	-2.85937	-3.77145	1.85378	-7.58331	2.04554	2.19765	-7.00499	-0.060269
4.59939	14.3087	-7.18923	2.49462	-9.036	-5.14249	-1.93521	1.99622	0.772336	-2.18659
6.62914	10.9306	-7.82286	-0.361132	-5.41567	-11.0659	2.47416	1.01215	4.58303	-2.80697
12.1775	-5.06853	0.892769	-2.65229	5.78705	-5.91421	2.97364	2.63798	-8.03398	-0.216505
2.62588	14.9697	-2.54757	-0.266089	-3.97759	-7.83844	-0.7459	-2.8848	3.74423	-0.344779
0.229719	-2.9324	-0.522786	-0.339822	2.83809	-10.5123	-0.154722	14.8167	-1.20971	-1.03844
-1.89246	2.66212	-2.33315	11.7516	-6.16076	0.396984	-3.63406	-1.89377	2.1447	-1.37374
1.88788	0.444846	10.8133	-4.90637	-2.92907	0.647745	-0.843174	-2.80217	0.0401724	-1.31418
3.74555	23.2828	-8.36393	6.2746	-8.20248	-12.3144	0.157451	-2.77103	-1.98656	0.0866006
1.97808	-1.92726	2.99163	-2.52517	-2.79034	5.63718	-2.91467	0.197867	1.11805	-1.62817
-2.88736	-3.14336	-3.16771	-1.25224	-0.800102	11.1357	-2.23795	3.19233	2.28994	-3.0307
1.49573	-2.18963	-4.10249	-5.801	3.24438	6.95624	-2.05117	1.21514	6.32877	-2.95549
3.61649	11.2265	-8.02619	0.0711206	-6.78753	-1.27806	-1.07265	2.42341	1.16334	-2.3358
1.79363	-1.19974	-1.543	-0.237551	0.608936	-7.73046	-0.579108	13.8369	-2.08266	-1.34118
-3.20494	-0.377993	-1.25688	0.853357	-0.0269784	-20.7634	26.698	6.65008	-18.0541	-2.7141
-4.79155	-3.2304	-0.301518	-0.502699	0.0450753	9.93264	-4.77264	-0.520399	2.8447	-1.82783
-0.015825	-5.6393	16.2021	-3.95854	-1.06552	-2.70342	-6.01893	3.69238	4.87709	-2.74996
19.0762	2.44081	1.49427	-6.61973	3.1541	-13.1582	-1.04543	1.20301	-5.92025	-1.09528
-1.94199	-1.35864	0.260297	1.13329	-2.97836	-6.6685	0.832961	1.0275	-1.1869	11.8519
-3.20688	-6.05739	1.23313	-4.50986	16.5018	-1.2089	5.71039	-10.2611	-5.16031	-1.83928
-8.19927	24.4255	-9.00826	11.4651	0.661842	-19.6423	7.22903	-7.52066	3.03349	0.227275
-1.16592	-0.565289	1.96713	-1.03959	-5.28442	1.23971	-3.73906	2.14984	10.0074	-3.25673
2.44863	-1.42227	-0.896213	-2.85313	1.41569	-7.75867	-0.540671	14.7363	-2.34628	-1.57811
-1.59459	0.421015	-5.71174	0.0342108	1.62994	-2.34445	-1.97482	3.67698	10.3414	-4.30474
-1.88315	1.6821	-1.79807	0.0556801	-0.176717	-7.60881	10.3227	2.55319	-2.78377	-0.283742
-0.514617	-5.59975	-3.10854	-4.10047	1.55839	12.4812	-2.3808	0.12196	4.30202	-2.74705
3.77896	4.69928	-8.23638	1.43273	-5.5654	-11.8994	18.1784	5.8742	-5.84204	-0.433991
-1.27618	-7.38112	-1.71518	1.18831	23.9503	-6.0751	7.79678	-6.7557	-8.83988	0.903884
-6.57264	-1.3528	-4.80055	1.88841	0.255224	3.82461	-3.86317	1.37864	11.5861	-2.563
1.04181	-2.66286	-2.8779	-3.79492	8.86208	3.87754	-1.56383	-1.45254	0.794216	-1.99717
-0.0169218	-1.09892	5.63903	-3.16967	0.250457	0.593351	-0.252279	0.22159	0.759119	-1.89639
0.160709	-3.45405	-2.96026	-2.57317	5.62717	-4.48466	2.43503	9.13867	-0.732093	-1.45283
13.278	-0.667876	-0.651513	-0.217251	-7.50902	-2.73331	3.26868	2.46968	-7.50278	0.200619
1.63473	-4.33924	7.90348	-3.36806	1.99419	1.86933	-4.61137	-2.19511	1.29814	-2.05717
-1.277	-4.25981	-2.71147	-0.552493	2.14876	-1.8815	-0.397351	10.7568	-0.997508	-1.42223
5.25634	7.05226	-11.6031	3.93079	-4.69872	-23.4692	31.2278	-1.82146	-8.67498	-1.42848
-4.12288	20.315	-12.4106	8.62478	-10.4366	-13.4631	5.13652	3.15981	-2.58222	2.04936
-0.0794927	-1.25177	-3.25737	0.786115	-1.80108	1.42408	-1.56206	1.10886	5.748	-1.09987
3.41836	10.9864	-7.78785	0.132922	-6.82992	-1.11958	-1.21516	2.4743	1.21323	-2.35454
-2.56036	-1.72685	1.76311	2.47794	-8.91225	-7.34238	0.577676	0.444751	-0.996284	17.287
8.99598	18.2175	-10.9597	3.08882	-10.3273	-11.7487	1.94471	0.471532	0.216733	-1.27078
-3.61011	0.517048	-9.77052	-1.98967	11.7783	2.05627	2.56475	0.362947	3.20104	-2.08851
14.6709	-4.91936	4.56591	-4.9555	-0.840466	-7.07723	3.46613	2.62992	-4.11211	-0.520966
3.12002	1.83597	-4.45421	2.97923	-1.58603	-20.3915	22.2262	-2.42311	-9.07282	1.97458
0.589548	-3.0757	-2.63904	-1.56807	2.08902	-4.08865	2.91135	11.0452	-0.825026	-1.63861
-5.2537	1.49858	-4.40819	1.10546	-6.33544	11.2463	1.33057	2.81405	-3.1022	-1.49913
14.6754	4.2283	-4.98081	-2.7645	1.82582	-13.8843	5.0943	0.883597	-4.64225	-0.798684
5.79065	-2.6426	-6.30474	-1.47774	1.52673	-9.6972	13.6786	-2.74426	-4.8298	0.548672
10.0758	3.20572	1.0986	-2.00513	-6.59627	-5.27304	0.474814	1.6464	-1.85842	-0.633566
6.6863	20.4902	-7.05192	4.5493	-6.57848	-7.07918	2.02565	-3.01157	-5.99046	-3.61056
-0.755562	-1.5495	-2.76082	0.808549	0.938713	-5.60011	-1.1196	10.6756	0.923805	-1.63165
-8.08264	-0.597888	-6.11292	-0.818132	0.101411	2.00232	-3.04049	2.65887	14.0182	-2.28411
4.45507	14.1258	-3.71125	5.0426	-5.43354	-7.04455	-1.22822	-3.48469	-1.71204	-0.5197
6.1447	20.2889	-6.84426	4.3798	-7.24134	-6.31178	2.01205	-2.78282	-6.2976	-3.76719
-3.2615	-1.22892	0.520155	-0.273458	-2.07941	2.88935	-6.18844	0.770278	11.047	-3.84512
-4.96247	-3.9036	10.9417	1.1839	-15.2747	-9.54529	-0.309968	1.06598	1.99067	17.8722
4.16863	-4.60923	-2.19235	-4.32864	14.4586	-4.23373	0.615147	1.85273	-3.85261	-2.38053
3.84293	1.26561	-5.25038	-0.42565	-1.20721	-6.87865	0.843443	11.3072	-0.826709	-1.66689
-1.5494	-1.15789	-0.95187	-2.41422	-0.551472	7.58378	-2.07968	0.013998	5.26146	-3.53512
-3.69809	-1.92925	-2.76017	-0.770091	-2.19916	-1.7572	9.71679	4.8112	-1.23152	-2.71738
-7.79734	-3.81261	-1.24186	1.7061	19.6702	-6.30893	4.80028	1.56718	-2.08876	-2.21701
-1.96548	-3.40524	-6.68882	-2.67313	-0.795868	5.77067	-1.78564	9.36065	4.27139	-3.01024
-2.25962	4.65519	-10.1504	-1.92533	-1.62439	1.68375	0.747758	-0.384687	16.96	-4.85405
6.33337	21.5498	-7.02207	4.41985	-7.86247	-7.14671	2.65062	-2.73083	-6.46821	-4.51409
-4.24723	-6.67542	-0.797958	-2.54488	9.4582	5.80452	-2.0725	-1.58699	4.53641	-2.56865
2.47074	-3.54884	-4.72391	-0.450966	22.5788	-7.95111	3.60178	2.93034	-10.1108	0.902537
2.8498	16.6944	-3.17333	-2.22021	-4.32489	-6.90326	-1.00262	-2.62648	4.20159	-0.414294
-3.05209	-5.61018	-4.78721	0.323848	-5.55724	3.1688	-1.22227	6.21627	13.684	-3.81709
10.9714	-0.439599	-2.38953	-4.03697	2.91253	-2.00462	-0.643998	4.25814	-4.19625	-2.20025
-2.70532	1.12414	-3.85376	-1.31274	-2.66285	1.58387	-2.9461	2.19844	12.658	-3.38612
0.3216	-1.17792	-3.51314	0.108711	0.24757	-5.21232	0.777416	11.9067	-0.199098	-1.87927
-1.02113	-0.498365	2.51905	-1.79243	-3.86883	-4.59051	0.977534	-1.36263	-1.45341	11.7389
-3.36934	-2.38521	2.20953	1.69333	-8.57593	-5.59202	1.17572	1.125	-2.20052	16.7455
-3.3695	-2.38544	2.20941	1.69352	-8.57588	-5.59205	1.17585	1.12519	-2.20032	16.7453
3.62345	1.27104	-5.46523	-0.41632	-1.1598	-6.33903	0.900914	10.9051	-0.516921	-1.62279
2.03602	-0.740223	-2.54849	0.0918576	0.311705	-8.31125	-0.385854	13.5978	-2.59666	-0.838386
3.62084	-3.9645	-3.01799	-4.21003	14.5108	-4.19495	0.573062	1.72473	-2.88967	-2.56761
3.62949	10.4789	-8.05639	0.0579759	-7.60879	-0.00552156	-2.82581	2.81734	3.45588	-2.79186
1.81799	-0.31129	-3.44719	-0.185737	0.631467	-7.00465	-0.100811	13.7213	-2.3273	-1.0382
0.340216	-2.63888	-4.05285	-0.578337	0.261336	-4.52863	3.31007	12.1243	1.3566	-2.35838
4.48792	4.36265	-7.69604	0.98966	-5.39151	-11.7013	17.238	5.40834	-5.94698	-0.143258
-1.8614	2.68709	-2.3044	11.7527	-6.14784	0.321282	-3.62415	-1.92889	2.13616	-1.34285
-3.16161	-2.92783	-0.744304	-3.83372	-0.713447	10.4517	-2.82482	-0.286512	5.17295	-3.04237
-2.49785	-0.087969	-7.40862	-2.42612	2.03201	9.97191	-4.51112	0.92633	5.20694	-2.85803
3.8109	10.816	-6.85584	0.0581494	-7.21337	-1.07026	-1.93691	1.83863	1.9638	-2.52311
14.5935	1.08074	0.0225218	-4.06998	1.64552	-9.71285	-1.68278	3.20375	-3.44413	-1.21907
-5.4307	-0.916678	-3.44701	-2.93233	1.95285	7.13402	-1.88229	-1.29961	10.7761	-3.04521
-5.39151	-1.33134	1.42817	-3.36309	-2.5258	4.78017	-2.83915	2.95468	10.4599	-3.67019
1.57195	-5.78745	-3.76399	3.66182	6.71878	-15.0819	23.8564	-3.59397	-15.2464	0.452919
-4.69759	-3.53753	-1.51061	2.43375	30.1122	-14.5885	0.180885	2.42674	-3.28625	-0.193651
7.27108	20.9385	-6.06794	0.774707	-6.51371	-9.8908	1.38894	-3.30804	-3.41365	-0.77711
19.8057	6.4577	-8.34872	-3.51969	0.441729	-21.116	6.4992	2.78169	-3.89303	0.0220747
-0.495124	-6.94573	12.6252	1.12908	0.692349	-3.97509	-0.0594283	-0.675567	-1.55708	-0.534241
-7.61756	-3.08951	-1.60087	-0.216078	-4.24911	2.24961	-6.74834	6.8906	16.0641	-4.17608
-1.14644	0.168771	-2.75729	1.58796	-1.90818	-5.69524	-1.04509	11.4192	0.570808	-1.52635
3.0154	24.077	-6.23875	3.46139	-8.01289	-14.7626	0.320816	-4.17533	5.37297	0.7648
-2.55502	4.72208	-10.7038	-1.94972	-1.08341	2.2102	0.841696	-0.798162	17.0652	-4.96506
-0.0932711	-1.54993	-1.91282	-0.388137	1.29888	-10.0682	0.339186	15.7716	-0.385887	-1.6497
-3.32873	-1.28902	0.461758	-0.113956	-2.7036	2.55959	-6.75817	1.65595	11.8266	-4.00361
-5.78926	-1.60777	-4.14392	1.21248	14.9084	-4.34708	3.78551	3.86406	-0.821593	-2.50397
-4.80527	0.474292	-4.83867	-1.5261	12.2995	-5.59052	4.23667	6.1305	1.33107	-2.08594
3.44163	28.6899	-9.31919	6.21871	-10.1999	-15.1294	-0.0692885	-4.40098	-0.389816	0.935661
-0.00313162	-3.08438	-7.30394	-1.5409	-0.571231	4.87505	-2.25052	9.90269	3.25176	-3.89465
8.85883	18.1795	-11.837	-1.58444	-1.33671	-13.5774	4.91374	-4.67248	0.640163	-1.05425
20.6874	-3.46791	4.51373	-6.60626	1.25043	-9.30768	2.16349	3.16383	-10.5484	0.406005
8.65744	15.7809	-11.1751	4.16612	-1.9364	-13.2192	5.93087	3.08499	-6.39351	-3.25631
-6.60086	-1.50508	-4.72948	1.65369	0.196575	4.06721	-3.86954	1.47746	11.833	-2.65539
-0.603675	-1.61692	-2.31475	-0.667683	1.68928	-8.56348	0.739266	15.23	-1.05274	-1.30003
0.757498	-3.34534	0.294783	-1.11696	15.0131	-1.20684	-0.472392	-3.96291	-1.8599	-0.234308
-6.16122	-4.97017	-4.70566	-0.406736	13.4964	-0.709663	-0.764896	-1.27056	7.04161	-1.6873
3.33792	-5.1054	-3.53512	-5.40059	21.3253	-5.80002	5.23649	-8.20902	-6.64104	1.0377
-7.46168	22.2523	-8.63142	10.1223	0.896827	-18.2113	8.2937	-7.3813	1.70365	0.424529
-3.83924	-2.7629	-4.08765	-1.93643	2.06968	3.09345	-2.88302	3.45699	10.0265	-3.25942
-5.83877	-9.41458	-9.62323	6.51586	52.256	-17.4633	4.39267	0.0129888	-11.586	-1.41623
1.95797	-6.11584	0.124713	1.41276	0.0934941	-8.36247	11.4473	0.785401	-1.04005	-0.694478
-2.22842	2.63371	-2.33787	12.6162	-6.49413	0.150003	-3.49583	-1.77405	2.00139	-1.43153
-1.7474	-0.922671	-3.45484	10.4479	0.939167	0.075739	1.21493	-2.05244	-0.938493	-1.29156
6.53269	1.79704	-4.61541	1.4201	4.90481	-12.9999	16.0319	-6.93463	-8.45605	0.300741
0.304141	-8.6073	0.386821	-7.23405	18.7115	-3.75455	3.6177	-2.2216	-4.36585	-0.282979
-0.807391	13.7954	-6.28408	2.62394	-5.18496	-10.2847	5.64753	3.61954	-0.662195	-1.7302
-7.06622	-3.26894	0.90709	-1.16425	0.0164306	4.09708	-3.01284	2.92509	11.7165	-4.56188
0.555754	-3.36287	0.427952	-1.17154	15.6237	-1.92495	-0.477663	-3.61365	-2.06692	-0.143373
-5.72418	-9.41975	-9.59583	6.43717	52.2464	-17.444	4.37537	0.138226	-11.6353	-1.42399
1.67175	-2.94709	-2.3884	-1.87739	2.31148	-7.62516	1.34121	13.0082	-4.00758	-0.374763
1.53447	-6.33271	0.2993	9.45455	-3.693	2.71918	0.401726	-0.735213	-1.47305	-0.382774
0.651237	-3.57804	-5.89681	-5.05138	23.0254	-9.47343	3.01415	11.1572	-6.50507	-1.11505
6.05286	11.3274	-8.82828	-0.169012	-4.9359	-11.7152	4.50185	0.607038	3.68491	-2.38724
-1.3032	-2.13096	-3.34742	-2.64266	1.95263	12.6174	-1.08372	-3.28593	3.88126	-3.63961
4.69402	0.65304	-4.63636	1.56656	-3.8019	-8.90275	11.4215	0.950831	-0.2872	-1.7066
-0.542767	-6.00203	-2.57999	-3.93662	1.00389	11.655	-2.66397	0.686419	4.76598	-2.61866
-0.27663	-2.85115	-1.69084	-2.54171	1.88184	8.74671	-1.73833	-0.534323	2.02104	-1.94442
5.00939	0.0889243	-1.40545	0.0877016	1.49292	-16.8414	-0.154827	15.8857	-1.70998	-0.810155
9.40525	16.6852	-4.27837	-1.46395	-0.458662	-15.4875	2.23995	-0.685403	-2.84878	-0.142206
12.3171	7.6505	-4.8522	-0.108137	-5.81387	-10.7678	5.72834	0.778081	-3.67561	-0.422956
-4.96171	-3.90646	10.9411	1.18311	-15.2703	-9.54324	-0.307628	1.06696	1.99142	17.8659
3.062	24.023	-6.30688	3.42157	-8.23046	-14.7433	0.492633	-4.20599	5.44844	0.870007
-0.401553	-2.21304	-0.108854	-2.29976	-0.77932	2.71669	-2.4829	0.883925	8.32115	-3.06923
-7.92811	0.0522106	-4.20334	1.96362	-3.27197	-8.60895	-5.45494	5.62904	21.7971	-3.09085
0.721288	-4.63666	-0.361998	-3.39658	-1.81933	7.72411	-1.24507	2.68516	1.80604	-2.9721
-8.01095	24.0124	-8.87594	10.7184	0.905737	-19.2158	7.48592	-7.32834	2.91676	0.286681
0.618665	13.4262	-2.44205	4.18098	-5.85331	-6.16745	-2.70708	-2.90727	4.47536	-0.383552
-0.134629	-0.400724	1.52333	-4.44537	-5.75763	1.31745	-2.68007	11.0618	5.17047	-4.39035
-2.55961	-1.72815	1.76123	2.4776	-8.90746	-7.34063	0.579917	0.445922	-0.996052	17.28
-3.916	-1.43001	1.90021	2.75238	-7.29267	-6.87617	-0.218262	1.13155	-0.674118	15.5174
-0.786483	2.21859	12.8003	-5.36599	-4.42119	2.13504	-3.37029	-2.93128	3.41438	-2.6021
-1.27301	-0.240357	1.45566	-1.44438	-3.04976	-4.64186	1.31183	-1.0195	-1.24748	10.7845
0.281531	0.160189	0.760229	-0.185552	-5.79479	-2.34784	-3.81051	4.43262	10.2999	-2.45209
-6.24026	-1.17258	-3.64188	0.298247	13.3485	-3.2106	4.41231	3.36667	0.22277	-2.43408
-4.08378	-0.140448	-3.24133	-0.181055	-1.10462	4.04926	-4.48636	0.704346	9.65987	-1.918
-1.68956	-2.90656	-4.71999	0.113879	36.8592	-21.6859	2.67836	4.61949	-4.61281	2.06382
2.85275	-3.4135	0.264957	-2.7023	2.28347	-14.042	1.61512	17.2611	-3.35461	0.409022
2.69091	-2.89623	1.01622	15.9399	-6.93199	-10.9628	3.03698	-1.26842	7.24233	-0.782804
6.68368	15.7284	-9.36449	4.94096	-5.39777	-12.0591	4.42346	3.80234	-3.12183	-5.05557
2.62636	7.21169	-2.75027	3.0859	-3.16998	-16.5237	2.91397	-2.44864	21.0065	-1.48587
1.1692	0.181274	-4.35962	-0.0198996	0.758141	-5.77247	-0.18278	13.0693	-2.19749	-0.909643
0.667893	-0.613588	1.45825	-4.0683	-7.2958	0.209448	-2.03339	12.2684	4.34558	-3.48404
-4.62381	-0.651818	-3.62721	-2.22683	12.9247	-5.80031	4.13434	6.29811	0.937628	-1.48458
17.5818	-0.983151	6.02042	-4.58398	-2.52938	-8.90085	-1.66537	1.27987	-3.79517	-1.22324
-2.66032	-3.30011	0.499848	-0.601243	-0.379918	5.83679	-0.860243	2.03167	4.11654	-3.23451
-4.64026	-3.53248	-7.0101	1.17738	25.6328	-10.1089	4.11983	6.3421	-2.63427	-2.1716
-2.99721	-2.01545	-6.3863	3.14716	16.6197	1.97798	6.07549	-5.50345	-5.32971	-2.54418
0.0119755	-0.918636	-0.146112	-1.59361	-3.34136	1.01426	-0.38447	4.13867	0.379213	1.12814
4.39783	12.1351	-6.23365	1.42472	-6.94429	-2.73313	1.24123	-0.173898	-2.10849	-1.68654
-4.47723	0.290397	-3.62221	12.2109	-5.41927	-5.47114	1.3446	6.31628	-2.67036	-0.406731
-1.27783	-3.55254	2.33069	-2.18733	-0.517257	9.68928	-2.88126	-2.97024	4.55238	-3.44328
-2.68085	-1.27502	-4.89087	-1.85191	1.32599	8.83579	-4.45743	1.14699	5.56222	-2.52459
-4.961	-3.9063	10.9408	1.18298	-15.2704	-9.54443	-0.307259	1.06732	1.99148	17.8659
1.568	-4.10061	10.0767	-1.35254	1.67615	-5.58248	2.42544	-1.32767	-4.06243	0.959695
-2.76217	-3.12694	-3.44259	-1.05191	-0.763441	11.3497	-2.11835	2.82675	2.08018	-2.83083
12.1977	-5.2356	1.15998	-8.52588	6.37923	-8.72284	1.798	5.06612	-1.32346	-0.87529
-6.33096	-2.7503	-6.57819	0.192883	4.40247	11.14	-0.745979	2.13306	6.54062	-5.32278
2.93764	-2.60165	-1.61822	-2.30186	-2.13098	-2.20425	-2.4158	9.06406	3.92295	-3.2432
7.04269	20.7141	-5.29808	0.718193	-6.42107	-10.1204	1.08467	-3.44145	-3.35303	-0.904092
14.9135	-4.27835	3.48739	-4.72565	4.06687	-8.77407	-2.34028	6.58195	-7.4496	-1.03129
4.24824	13.9707	-3.68359	3.57368	-6.09832	-5.17531	-2.08899	-2.24265	-0.940469	-1.55621
-1.2241	-7.33496	-1.6791	1.2113	23.7288	-6.28601	7.6489	-6.6529	-8.61406	0.839339
-1.65194	-2.92899	-0.196127	-1.88371	8.11309	2.08586	-1.94947	2.84943	-0.0153859	-1.80702
7.59578	19.5216	-12.4482	4.28382	-10.6585	-9.88752	-0.495511	2.57316	1.57413	-3.83647
8.65001	17.9825	-10.6702	3.61822	-8.60564	-10.1293	2.44297	-1.73186	-1.64427	-2.54373
0.372957	-2.85033	0.0125792	-0.366491	2.72576	-11.1472	-0.201623	15.0223	-1.15452	-1.24921
4.8717	16.2823	-2.23206	-3.2104	-4.5208	-7.17755	-1.63673	-1.19025	6.00729	-2.34437
10.2915	3.95173	-10.1334	-0.0546277	-0.479393	-5.96776	7.18426	1.60133	-5.40411	-2.17262
19.1543	6.06545	-7.64984	-3.5917	0.768991	-20.2497	6.29978	2.07926	-3.95865	0.0669305
-3.45408	-2.11804	-7.2145	-2.50841	15.5065	-4.81451	-1.3401	1.04201	6.7178	-3.05602
-8.03417	-2.31419	-1.23332	2.08123	-2.58701	0.0731453	-6.85307	4.25711	17.0713	-3.71712
10.5357	-5.09869	17.8089	-5.35311	-0.597509	-9.18298	-4.01944	1.26294	-1.81381	-2.65257
-3.28183	-1.31212	-2.44859	-2.44529	0.776122	5.04353	-1.68312	-0.905241	8.93086	-2.90847
-0.501825	14.3506	-6.43113	3.15865	-5.1426	-10.4926	4.28391	3.25842	-0.073069	-1.54019
15.5212	4.40407	-7.61421	-3.24	-1.42756	-10.0544	6.42003	4.63021	-6.45699	0.729433
0.0600942	-2.82221	-2.71568	-2.77344	9.25814	-2.32333	4.01299	2.49206	-2.53508	-1.74508
-1.84453	-4.47126	0.62343	-0.446339	16.8056	0.149655	0.228081	-5.49444	-2.56905	0.217476
1.58698	-1.07995	-1.80003	0.675074	0.387004	-8.94631	-0.0730366	14.2712	-3.76958	-1.09791
0.0409194	-2.29691	2.3342	-2.21144	-4.46932	-2.30246	1.23086	-0.481324	-3.24436	11.229
2.10945	18.5021	-5.45966	3.76084	-4.48051	-12.659	-0.276825	-2.63282	4.42691	-0.290158
1.9446	-2.59757	11.6797	-3.5401	-6.15955	-0.798811	-2.60561	-0.860863	2.68969	2.93883
-1.42915	-4.51936	16.8171	-3.43656	-1.43972	-1.91808	-5.59434	1.86253	4.51524	-3.18449
4.59602	-2.55078	0.30256	-0.631847	1.88365	-14.6734	-1.28255	17.1356	-2.13068	-1.78794
-2.58404	0.352769	-3.49795	-1.17251	-2.51325	-0.073339	1.90138	1.00107	11.5389	-2.64643
4.08408	19.9921	-7.03983	4.95006	-9.24441	-11.6491	2.38799	-2.57633	-1.62042	-0.151433
0.746465	-3.98353	-1.40207	-1.07848	6.22612	-2.32727	2.72165	2.82033	-2.21782	-1.32604
0.991537	24.6208	-5.67136	-1.56138	-6.90451	-16.9995	1.661	-0.480061	10.5603	-1.18299
-5.4805	-1.9681	-7.61562	-0.864082	1.814	-11.0574	4.81726	18.2817	3.31054	0.661558
-4.46112	-2.14607	2.59604	1.70309	-7.05205	-5.31594	0.762161	1.39325	-1.61144	14.7939
1.87582	18.0587	-3.99194	2.70129	-5.51404	-9.89199	-0.319644	-2.75253	2.99022	-0.72961
-1.64739	-5.48036	0.681281	-0.979486	11.2438	1.03454	-3.37366	1.67176	-0.364111	-0.775509
-7.96506	23.7512	-8.95014	10.6346	0.943605	-19.1479	7.66308	-7.27901	2.787	0.388429
0.720955	-2.90132	-0.095071	-0.0430678	1.57096	-10.6225	-0.718475	16.9117	-0.821085	-1.93115
5.01561	-1.01557	-1.62868	-1.29269	-0.44752	-8.88207	-0.0887573	13.6865	-3.23532	-1.49736
-1.01712	-3.5362	1.03856	-2.69104	-0.0476477	11.0566	-2.35944	-2.38646	3.13582	-3.61273
-1.92458	-3.96693	-1.96291	0.532445	24.4003	-5.4294	-0.877085	-3.6065	-2.61361	0.528632
-5.56044	0.688596	-3.88026	1.80628	-7.09824	-3.73923	-7.61237	8.24861	20.1513	-4.6419
1.926	-3.51427	-6.09006	-0.104259	24.4399	-9.62991	3.36086	5.62115	-9.6839	0.45306
8.25471	18.2609	-11.9698	-1.62753	-0.799013	-13.5209	5.2611	-5.12746	1.01843	-1.11808
-1.74654	1.32064	-0.794178	0.828166	-5.15336	-0.824667	-3.78766	-0.0177806	14.9874	-3.07756
0.0705803	1.09834	-3.36519	0.0640283	-1.57543	-6.02634	-0.589533	11.5507	1.0012	-2.41495
10.3353	-8.3676	5.72999	-6.37478	-7.45987	-1.74264	0.878341	12.0276	-4.56611	3.84699
2.66459	4.16114	-10.8367	-1.25219	-2.77093	-7.7452	11.8988	7.4117	2.90262	-1.23044
14.3004	5.89054	-2.65113	-6.30232	-0.425589	-11.2058	-0.229478	6.38979	-1.39524	-2.52246
0.546221	-1.3457	-1.95913	-1.21767	-0.665578	-6.90099	1.51419	13.2842	-3.75619	-0.653652
2.2456	-1.86394	-6.9349	-0.00504717	-3.93872	1.50382	4.90057	3.19976	3.94787	-2.41883
-8.05604	-0.81443	-4.76419	2.46849	3.143	-2.62445	-2.96236	0.801221	14.5123	-1.71131
3.11341	-5.01395	-3.50771	-5.50328	21.5281	-6.03007	3.82576	-5.97721	-6.5155	0.907764
-1.02238	-0.498781	2.50755	-1.79374	-3.86076	-4.58245	0.97602	-1.35211	-1.45174	11.7271
3.82565	-2.79349	-4.54514	-3.00772	10.0185	0.391032	-2.00991	0.903001	-2.30506	-1.19166
3.36459	18.1168	-3.20128	-2.33451	-4.3853	-9.2441	-0.784386	-2.68952	6.63472	-0.916133
-0.103904	-2.09095	-2.40379	-2.45836	1.99295	7.3136	-1.81632	1.1106	2.05641	-1.87129
-5.41451	1.71041	2.64808	0.391637	-3.85521	8.30501	-4.35186	0.267006	0.55477	-2.09451
-2.68523	-5.38124	-0.61835	-2.5896	11.4326	0.345712	-1.85643	0.68976	1.05311	-2.31281
2.42208	-1.52031	-0.381563	-2.79068	1.13824	-7.84126	-0.624514	14.6304	-2.66968	-1.45521
-1.29343	-0.414091	-4.4196	-2.78328	2.08085	6.32524	-3.28063	0.347728	2.59237	-1.6619
4.65384	13.6175	-3.37096	4.27477	-4.94984	-6.8562	-1.38191	-3.48299	-1.13366	-0.662386
-2.98484	0.436334	0.220509	-1.18693	-4.9108	1.64284	-0.999794	7.15386	0.00912552	-0.033645
1.251	-3.94857	-2.7746	13.0878	-4.67695	-0.0894585	0.251553	-3.40942	1.08009	0.107689
-1.8676	1.03412	5.28802	-3.03334	-5.15796	1.08629	-6.09354	-0.498103	10.7584	-3.15991
8.07766	19.3836	-11.9574	3.87999	-10.4323	-10.4885	-0.313902	2.04598	1.63316	-3.45921
6.30446	21.0505	-7.13231	4.33071	-7.59298	-6.6393	2.38423	-2.84746	-6.55041	-4.12697
0.979888	24.6482	-5.60987	-1.72009	-6.89908	-17.0668	1.65126	-0.388523	10.707	-1.24531
8.80784	20.8305	-6.41906	0.54113	-7.8123	-11.063	1.18895	-3.20268	-1.97125	-1.33913
-0.435855	-1.39643	-0.966004	-2.95495	0.983635	11.3167	-0.528945	-2.22345	0.0891766	-3.26257
8.5408	18.3716	-11.5072	4.89802	-4.70104	-14.6912	5.58842	4.09861	-4.11133	-5.23231
-3.36912	-2.38732	2.20779	1.69381	-8.57149	-5.59152	1.17807	1.12606	-2.20026	16.7398
12.9726	-5.26513	16.5504	-7.70231	-1.79298	-9.85871	-2.21323	2.83014	-0.993796	-3.07003
-4.19907	-0.250146	-7.59116	-1.44807	1.30189	3.54153	-1.83733	1.1977	13.8263	-4.48036
19.0567	2.49579	0.609308	-6.67417	3.44398	-12.9096	-1.03095	2.25962	-5.83891	-1.38136
1.31406	1.07008	-5.35783	-1.38446	-6.15067	-1.90396	2.46319	11.5602	1.76845	-2.6606
3.8658	-0.596902	-0.217722	-2.10773	-1.48307	-3.85378	-1.4105	11.3218	-2.13524	-2.88438
-2.69794	0.206827	-1.99858	3.93978	-4.34224	-23.2918	26.1986	-4.75764	-6.73852	2.24705
4.15431	4.62553	-8.10577	1.3354	-5.50243	-11.8665	17.9252	5.54968	-5.77454	-0.399058
-2.11264	-3.77216	-0.979292	-2.28433	0.72574	7.35901	-2.43379	0.837785	1.38047	-1.02752
0.76637	-0.969281	-2.86857	-0.287959	1.59653	-10.4835	-1.0451	15.407	-0.253395	-0.87871
-0.561512	1.21271	-7.36374	-0.407599	-1.40957	4.94537	-4.22235	1.78719	10.4173	-3.70455
16.153	1.86703	3.31596	-6.14791	1.7719	-11.1089	-1.84416	-0.11359	-3.90734	-1.19905
-1.12408	-1.88047	-2.97517	0.780004	1.20843	-5.1021	-1.05176	10.9235	0.900577	-1.75103
0.969926	-0.287896	-5.73122	2.72613	8.03527	-3.55541	1.54035	0.363746	-1.39579	0.546078
-5.8931	-9.35797	-9.71388	6.55799	52.2447	-17.7583	4.22222	0.182635	-11.2781	-1.48368
1.72253	-1.65486	-6.21829	-2.73129	0.897827	7.71154	-2.06479	1.93306	2.30906	-2.71887
4.24999	6.04959	-6.37116	13.0159	-6.19776	-5.40244	3.19551	-3.82184	-6.31622	-1.05366
0.321293	-2.50627	-0.321847	-1.91176	6.32951	-0.672457	0.229719	-1.60043	-1.09875	-0.0308282
9.02615	-0.99717	5.75596	-5.91926	-0.240298	-4.67052	-1.78337	0.371429	-2.37482	0.214104
5.81341	-3.04195	11.3152	-6.15987	-0.151114	-5.94984	-0.449799	1.01674	0.647258	-0.643743
0.159049	-1.46085	-2.07012	-0.198913	1.15229	-10.351	0.289234	15.6984	-0.266982	-1.68827
-0.352504	-1.29764	-2.55647	0.59085	1.02692	-4.51354	-0.917068	9.84495	0.044864	-1.94797
-4.05904	-3.94551	-6.31846	0.146728	24.3114	-8.17839	3.49755	6.1045	-2.15081	-2.00676
-1.42496	-4.12362	-0.915722	-1.06503	10.0042	1.57285	-0.586321	1.45073	-1.33845	-1.72583
-4.55761	-2.50658	-8.91457	2.15291	27.4107	-12.847	5.15502	7.0328	-3.96132	-2.0874
-1.59688	2.88237	-1.6587	9.30346	-5.3331	1.22298	-4.07969	-1.5756	1.6194	-1.60739
-1.24244	0.170794	-2.97227	1.70717	-1.35294	-6.74255	-0.63153	12.2255	0.0462284	-1.51403
9.98763	17.5755	-11.2967	-2.15144	0.675286	-14.6783	4.54645	-4.64675	0.111398	-1.08218
2.16665	12.9787	-4.24839	8.94675	-6.71124	-6.27771	-2.11612	-2.70275	-0.773224	-1.01029
-3.36715	-3.70254	-1.42104	1.45541	-0.414865	9.30334	-4.06585	-0.0147578	3.51589	-1.70585
2.78826	4.78262	-6.45727	-1.06715	-1.00508	-2.7994	-0.862247	7.59505	0.0988308	-1.52049
12.9954	0.995068	0.501875	-3.92108	1.31733	-8.17088	-1.90166	2.68186	-3.26748	-0.983941
0.397052	-3.26795	-5.36086	-1.50065	-0.419134	8.10341	-2.79155	4.11112	3.75383	-2.15614
-0.433222	1.51674	12.7064	-4.97489	-3.65695	1.48703	-3.56696	-2.40768	3.2676	-2.5614
-1.56409	1.39783	-0.856338	0.618391	-4.89607	-0.338247	-3.56428	-0.454108	14.283	-2.93533
-2.73404	-3.64226	-2.14184	11.0888	-4.51395	0.631567	-2.32239	3.32985	2.22045	-3.16841
1.39551	-1.91586	-3.57202	-1.08623	-1.9659	-4.49363	3.26283	13.7238	1.33	-2.50787
3.38409	15.3502	-4.45585	6.97614	-7.07144	-6.2573	-1.40799	-3.9358	-1.98698	-0.0832048
-5.5439	-0.646539	-3.03863	-2.83752	1.61711	6.18377	-1.63634	-0.929196	11.0486	-3.39868
9.53575	19.0228	-13.1667	4.36114	-9.12577	-10.3869	3.44665	-1.35831	-2.04626	-2.66231
-0.677212	-4.02895	-0.978299	-1.54927	9.41374	1.48942	-0.582235	1.94057	-1.69135	-1.33264
-0.592166	-1.77055	0.0280687	0.895071	-3.5192	-7.68796	0.912049	1.71653	-1.1552	12.6171
1.99461	1.89453	-1.84073	-1.51128	-3.9671	-6.74719	-4.03667	14.4229	2.20406	-1.89204
-1.90208	4.03042	-2.9039	13.6234	-6.7559	-0.250674	-3.222	-4.61145	2.06012	0.0576129
-4.57627	-6.34097	-1.69206	-2.39549	9.54554	5.41995	-1.9433	-1.47429	5.34043	-2.58626
0.468463	-5.13311	-5.92411	-2.96329	26.6969	-7.0699	1.88428	6.23858	-7.16261	-0.581596
20.4532	-0.895508	1.80404	-4.51245	-0.110741	-12.0137	2.67397	4.21017	-10.1884	0.517688
4.07146	-4.47734	-3.37764	-5.82842	20.9772	-7.19776	4.30664	-5.67047	-6.47864	1.07567
4.14077	-2.47042	-5.66999	2.66128	3.6315	-14.6268	22.6254	-3.4665	-12.4042	1.08802
4.15599	-4.40053	-3.45036	-5.11834	19.6996	-4.53781	3.52405	-6.22843	-6.88402	0.740711
-1.94306	-4.47269	0.768745	-0.387251	16.63	0.0816751	0.330205	-5.56958	-2.56673	0.194586
17.3628	-2.00053	6.05602	-4.53409	-0.859296	-11.3587	-2.14677	0.565578	-1.74215	-1.47152
0.957599	8.54451	-5.29673	12.3817	-16.6329	-22.8918	26.3066	-2.3446	-13.5737	-1.08513
-2.77963	-0.811568	-2.74478	10.12	-4.69314	1.2225	-2.41939	1.99709	1.74974	-2.54372
-1.36919	4.61617	-3.22471	14.0717	-7.1231	-1.22144	-2.92401	-4.83699	1.67774	0.266263
-0.66453	0.51481	-6.46585	-2.44668	0.427853	5.46008	-2.49149	0.385986	8.8279	-2.96904
-3.09028	2.07635	-4.10795	1.77823	-7.25023	-1.66249	-6.28444	6.31395	13.8717	-3.01293
16.4541	-3.02749	3.4209	-5.37943	0.529395	-9.58181	-1.51902	4.69837	-5.83952	-0.898526
-4.20273	20.2471	-12.7391	9.10169	-11.3559	-14.7768	6.7649	4.27394	-2.94086	2.15151
19.7442	3.09085	-2.01112	-7.03091	1.39515	-10.6871	-1.1123	4.72522	-5.87545	-1.45224
-0.785842	-1.53541	-2.64564	-0.627143	1.82806	-7.98239	0.719201	14.9659	-1.04119	-1.21686
-3.12836	0.107433	-4.86277	5.07962	0.570761	2.24549	-3.853	-1.866	8.21828	-1.33048
2.98467	24.1136	-6.21705	3.48473	-7.96658	-14.7428	0.244921	-4.1856	5.367	0.748816
-2.28723	-0.307331	-6.9776	-2.52563	2.47483	9.64795	-4.5052	0.85618	4.99159	-2.95606
-0.532859	-0.740306	-5.11224	18.8613	-8.84941	-4.04628	1.65485	-0.206667	-0.663597	-0.224213
3.3027	-4.89576	-3.54109	-5.65694	21.5094	-6.1471	3.85684	-5.73521	-6.64106	0.908896
-2.45285	-6.53471	-0.253296	-4.30768	18.2098	-3.25287	8.41311	-10.1836	-6.8718	-1.40056
-2.09859	-2.28195	-4.60299	-3.82579	-0.150575	10.7846	-1.67967	0.356392	6.41891	-2.69195
5.5622	22.6802	-3.53406	-1.77466	-7.85623	-9.69567	0.935814	-2.80663	3.45534	-4.31716
-1.28672	1.33244	-0.829199	0.504993	-4.67626	-0.208565	-3.43118	-0.573379	13.8779	-2.90475
0.190404	-8.29743	-0.237798	-8.30633	20.9759	-7.97486	6.85552	-0.937985	-5.24753	-0.0592477
-5.51284	-2.87527	-3.90632	-1.75312	0.487328	5.87244	-3.40767	1.50545	11.5012	-2.95225
3.24448	9.04169	-2.99086	2.43995	-3.45536	-18.49	3.83654	-2.60716	21.9569	-1.62776
-6.44836	-3.5625	0.363452	-0.792958	0.94181	5.05869	-2.20002	1.84707	9.24826	-4.34505
4.092	-4.45274	-3.31036	-5.83633	20.9957	-7.2581	4.23642	-5.58078	-6.46236	1.05593
-0.194851	-1.56458	-3.56199	1.34806	-0.831882	-3.70419	-0.344762	10.256	-1.453	-0.714328
7.69583	14.0387	-9.77932	4.14125	-2.52061	-11.1917	4.84588	3.17556	-5.56822	-3.15538
-1.2206	-1.99487	-3.04064	-3.83921	11.1551	-1.28292	-1.27822	-1.68625	7.69354	-1.88816
0.375903	0.0565399	-7.00206	-3.45723	26.7748	-13.4448	-0.404348	8.04284	-2.02563	-2.21624
4.40786	-1.6169	-1.01238	-0.845277	1.89926	-12.265	-0.9572	15.7326	-3.03835	-1.2125
-2.57313	-5.89751	-0.837154	0.476457	2.05411	8.32584	-3.35268	-1.16414	5.86929	-1.67767
7.69883	10.7626	-10.2438	8.92629	-9.20104	-23.7932	24.1307	-0.883014	-4.59704	-1.48173
-1.59381	-3.71966	-2.87263	-0.407034	1.69328	-0.710013	-0.579573	9.87275	-0.828158	-1.34416
2.07314	-4.0711	-2.97128	-2.36831	18.4133	-5.27529	2.88614	4.6735	-7.69903	0.33488
-2.23943	-2.23516	-1.19219	0.142823	-0.400243	7.54051	-3.69126	0.440719	4.05789	-2.06082
2.92456	-2.40768	-1.77019	-2.00427	3.03473	-12.1363	1.4835	14.3574	-1.61551	-0.212118
-1.25166	1.50088	-5.57776	-1.63548	-2.56931	2.70471	-4.1387	2.86924	11.6334	-3.85525
7.00628	-3.81244	6.79406	-5.39293	1.26378	0.438686	-2.21393	-1.60897	-1.22661	0.21003
0.873586	-3.02911	3.38448	-2.57843	-5.29537	-1.62114	0.98009	-0.67429	-4.11032	12.3504
16.1774	-3.97519	1.71249	-6.37179	3.71051	-7.11487	2.33676	3.86291	-7.34442	0.129997
3.44443	15.4675	-4.46382	6.89994	-7.09755	-6.35171	-1.44383	-3.92288	-1.96124	-0.0810856
7.54217	20.898	-6.62639	0.838456	-6.89337	-9.30403	1.45192	-3.32622	-3.33148	-0.699897
3.31241	-3.3453	8.45652	-5.16956	-0.14189	-0.160756	-3.50957	-0.933357	2.21962	-2.33617
-2.59375	0.244665	-3.64701	-1.24103	-2.19904	0.401961	1.725	0.87879	11.1805	-2.71803
-0.506748	-2.7351	-1.31244	-2.49977	1.64593	8.26158	-1.89943	-0.533961	2.64984	-2.01679
0.11998	-1.75472	-0.470908	-2.49587	-1.55683	2.53922	-2.5586	1.10106	8.46431	-3.13793
-3.15194	-3.59275	-1.43757	1.37187	-0.492689	9.43313	-4.00659	-0.235345	3.36348	-1.63192
-4.09672	3.20149	-3.65713	0.970685	-2.34295	0.215154	-2.624	-1.81202	13.274	-2.77344
0.586537	2.19106	12.9405	-5.04861	-4.75791	1.94864	-1.90023	-3.84345	1.8163	-2.4983
-1.72273	-3.78327	2.32627	-2.36485	0.672285	9.65299	-3.4562	-3.69645	4.55713	-2.87854
1.06282	-6.7363	-3.91339	0.310503	23.6491	-9.624	6.77838	-3.76037	-7.20318	1.00667
1.18721	0.154619	-5.91398	0.755138	-0.515237	-5.30377	13.7347	-0.687232	-0.946674	-1.47242
0.205385	-1.52992	-0.966099	1.16833	-0.484888	-9.25167	-0.430154	14.0821	-1.43054	-1.55727
8.80521	16.0226	-11.4785	5.3391	-2.27738	-14.6579	6.92154	3.72702	-6.68565	-3.7815
-1.9412	-1.36419	0.258776	1.13664	-2.97665	-6.67413	0.838122	1.02307	-1.18899	11.8548
2.62011	1.65171	-4.1685	2.96095	-1.39124	-20.7067	22.4855	-2.82144	-8.86615	2.03906
-7.45771	-3.13003	-1.46182	-0.212508	-4.10394	2.0183	-6.66193	6.68893	15.9768	-4.00151
21.0071	0.960071	3.6272	-3.02348	-2.20221	-17.93	-0.564129	4.17677	-3.31378	-2.00006
3.06729	9.5449	-7.70231	-0.301672	-6.98674	0.850531	-3.01858	2.80804	3.23729	-2.984
15.2465	-3.59654	1.24273	-6.32024	3.92841	-7.15289	2.40454	4.14348	-6.90358	0.0232451
-5.52952	-9.52118	-9.48956	6.24123	52.0879	-17.3173	4.25212	0.522738	-11.617	-1.48242
-2.44371	-1.92417	-3.13306	0.626261	28.0491	-17.3419	3.59494	4.60771	-4.68965	2.16737
4.35839	13.9601	-4.01904	4.06125	-6.00652	-4.93642	-2.23608	-2.92039	-0.958618	-1.46864
-3.40697	2.47008	-3.50609	15.2318	-6.24719	-1.02149	-2.24533	-3.563	4.56865	0.0583154
-4.81138	0.13828	-3.84577	0.392252	-0.693069	3.06607	-4.23759	0.483628	10.7449	-2.00732
3.27718	10.0818	-6.28592	-0.127514	-6.8758	-0.0971502	-2.25301	1.64339	1.94	-2.50026
2.75279	-4.15218	2.15173	-3.71047	2.70023	-2.60797	-2.49312	11.8759	1.64634	-4.33541
17.307	4.66524	-2.78728	-4.07687	1.53575	-12.9527	2.88807	2.68046	-6.70551	0.284571
16.4225	1.15713	0.207311	-4.21134	1.34292	-11.2515	-1.43477	3.85835	-4.16199	-1.52819
-1.20984	-2.29672	-3.36796	-1.70476	0.412383	10.9329	-3.21096	1.33037	2.75344	-3.29103
-8.13641	2.84637	-5.00277	8.71435	-2.06094	-15.8197	21.6834	-0.361738	-4.64496	0.400873
5.40891	20.5359	-3.326	-1.53549	-6.39387	-8.72813	0.17984	-2.29544	3.66614	-4.1321
19.0345	2.70413	0.0843111	-6.63156	3.42659	-12.9241	-1.06465	3.0099	-5.72886	-1.55982
-4.1695	2.31997	-5.89217	19.7521	-7.36577	-4.40013	-0.276872	-2.96369	0.297897	0.696424
-2.22116	-0.914074	-0.043729	-1.17988	-0.68058	2.66252	-3.04881	-1.13757	8.03367	-1.99717
-1.39616	-2.65463	-3.36099	0.977013	2.32278	-3.93495	-0.863595	10.2338	0.730019	-2.12176
23.5524	-0.935054	4.62944	-5.06147	-1.2983	-14.0449	2.1337	3.81157	-10.836	0.109215
-4.14367	2.46623	-5.89462	19.6179	-7.47729	-4.25579	-0.362468	-2.93509	0.409867	0.617947
5.32882	20.7244	-3.3938	-1.64526	-6.51083	-8.90657	0.186159	-2.29252	3.86315	-3.99699
-3.33182	2.48181	-3.54954	15.0279	-6.15544	-1.05867	-2.21761	-3.46698	4.6742	0.0506699
0.738108	-3.22389	0.318547	-1.1776	15.0783	-1.6064	-0.542037	-3.68389	-1.79938	-0.208675
16.4639	28.2972	-17.1291	2.63581	-7.02314	-24.1399	8.89863	-2.72603	-2.4049	-3.26628
-0.764079	-2.78342	0.913023	1.21431	0.394132	-20.316	25.8924	5.26992	-17.399	-2.97964
15.6253	-5.28026	5.17958	-5.09093	-1.3596	-7.09237	3.07281	2.50219	-4.57626	-0.00219924
0.379682	-2.1299	-2.70505	-2.50751	2.11085	7.52424	-1.38267	1.84533	0.720276	-2.15833
14.6276	-5.26566	4.23602	-4.88575	4.4259	-8.71213	-2.5032	6.48087	-7.27768	-0.906896
-1.02277	-0.496465	2.51298	-1.78846	-3.86367	-4.59596	0.982593	-1.36899	-1.45512	11.7345
19.5841	2.7932	0.416957	-4.51207	0.626542	-19.8024	3.94868	0.567586	-5.70638	-0.0512182
-1.88465	-7.79102	-1.46627	1.3721	25.1893	-5.46905	8.3469	-7.47054	-9.20255	0.981718
-2.91866	-3.75994	0.516663	-1.82142	1.27537	11.0246	-3.79128	-3.36534	6.07818	-3.13538
9.92133	-2.3023	1.0287	-8.11779	3.46952	-1.62578	-0.493056	3.36307	0.321869	-2.41472
8.53815	21.3746	-6.23343	0.742802	-7.99706	-11.5389	1.11822	-3.0538	-2.1134	-1.37283
11.8357	-4.73604	7.32221	-7.43243	1.45563	-1.95756	-1.78263	0.822841	-2.25047	-0.986198
1.4408	21.4339	-8.96724	5.83151	-5.84494	-9.02921	2.20637	-3.16524	-0.95215	-1.19917
1.51519	17.2266	-4.34957	-0.810877	-4.22088	-11.9109	-0.448295	-0.0580791	8.12504	-0.807481
-8.27392	-2.26997	-1.39394	2.21646	-2.15302	0.187069	-6.58294	3.98555	16.5192	-3.59456
-1.04688	-0.504275	-2.88141	6.15938	-1.93861	-6.56003	-1.01949	-1.62688	16.8733	-1.59303
-1.32478	3.11841	-1.68426	9.58605	-5.71059	0.454574	-3.85431	-1.55718	1.60321	-1.44922
2.91933	0.309106	-1.84939	19.2731	-10.8373	-7.60657	2.87695	-0.161794	-2.6924	-2.00406
-4.72408	-0.0496812	-5.40221	0.358633	-3.49725	3.93806	-6.64546	4.27779	15.2697	-3.5982
17.8596	-2.18933	1.67754	-5.55644	-1.33404	-7.78746	-0.534119	5.57769	-7.31305	-0.369783
-4.72731	0.898614	-3.95927	2.07449	-7.21524	-1.5506	-7.70034	7.2349	17.2608	-3.72572
5.16194	16.163	-2.71366	-2.95456	-4.38936	-6.67075	-1.26721	-1.61261	5.95702	-2.58615
-3.34848	-2.04703	-9.53954	-0.47379	0.0487347	6.95671	-4.81458	4.48339	13.1834	-2.83063
-4.59488	-1.3915	-3.44306	-3.22238	2.08501	7.60446	-1.96502	-1.32487	9.84766	-2.81236
1.43214	19.9466	-4.90096	-0.850985	-4.95529	-13.8529	0.44805	-0.477871	8.53609	-0.848592
0.965776	-3.14525	-1.15688	-0.885785	0.829293	-3.71281	-0.266764	11.1019	-3.46782	-0.406843
0.874649	-3.02711	3.38785	-2.5729	-5.29712	-1.63426	0.989529	-0.689349	-4.1169	12.3584
1.34913	1.34757	3.06136	-1.07526	-4.80308	-1.39204	-1.37962	-1.32056	8.1573	-3.39541
0.795208	-2.87141	-3.51339	-1.88881	0.928113	-3.79517	2.19815	12.5917	1.12366	-2.18287
-1.31519	-3.15082	0.251425	-2.69348	-0.449119	10.5907	-2.26303	-1.26817	3.26309	-3.44753
0.623208	-3.26182	0.381775	-1.1617	15.2437	-1.77075	-0.496374	-3.68649	-1.85342	-0.145404
-4.62528	-3.48521	-6.83264	1.09397	25.2349	-9.53214	4.04234	6.03223	-2.45203	-2.1811
0.0544321	-3.08396	-0.362454	-0.519848	2.8972	-10.2379	0.0141957	14.5855	-1.33302	-1.00716
21.9245	-5.55102	11.5736	-4.60499	-2.83235	-6.95234	3.13428	-6.38099	-9.44064	1.54402
1.21453	-1.84985	-5.81701	-2.54564	0.839175	8.15912	-1.97708	2.14081	2.01135	-2.85993
-2.63972	-4.08909	-5.19178	0.879048	41.4822	-22.2567	2.65865	5.0803	-5.30414	1.03367
2.36584	-5.85796	-4.13613	3.50838	7.58474	-14.2146	22.9535	-3.64669	-15.6348	0.468541
3.53993	15.6287	-4.46039	6.81613	-7.12355	-6.47975	-1.47694	-3.95333	-1.96936	-0.0654218
-1.95538	-1.27389	0.247256	0.513275	7.17036	3.5157	3.46204	-2.4196	-3.66156	-3.30178
-7.60149	0.695095	-6.31771	1.12612	4.16146	-6.06685	-2.20323	-0.360864	16.1213	-1.34488
3.06597	-2.20362	2.25615	-1.90175	-2.14533	-1.82152	-1.97432	8.29304	-0.659476	-3.01643
-3.81175	-7.01813	0.403852	-2.81093	8.80194	5.81673	-2.13602	-1.50119	3.99957	-2.6208
-0.0358447	-9.08472	0.487015	-7.33412	18.9301	-4.31278	5.06772	-3.32302	-4.43697	-0.0360725
-6.21699	-1.5806	-4.06377	1.596	0.360805	4.19689	-4.02448	0.934991	10.8331	-2.44332
1.01709	-3.54809	-0.54087	-1.14096	0.466394	-2.10417	-0.794786	8.87402	-2.36979	-0.954462
-3.57961	18.5796	-11.5307	8.7304	-10.1663	-13.4868	6.16586	3.19599	-3.54283	2.11874
-2.21972	-1.84939	-5.51406	-0.337916	14.0136	0.532571	5.6156	-1.80656	-2.76931	-2.12047
8.57567	2.46668	-7.40545	-3.42872	3.34269	-1.72244	1.22087	3.81414	-3.22068	-1.78489
16.8243	-2.71273	2.97871	-5.48534	0.0526738	-9.28738	-1.27631	5.08616	-6.24789	-0.687732
1.57166	17.9575	-4.5319	-0.858976	-4.2536	-12.4521	-0.250484	-0.206757	8.19363	-0.852545
-5.68483	-1.35651	-3.21722	-0.518366	12.9368	-3.42385	3.72076	4.23186	0.335751	-2.14392
1.19322	18.2941	-5.52256	3.21828	-3.94301	-12.2333	-0.285693	-2.43683	4.82404	-0.0662442
3.8716	10.6513	-6.72445	-0.0114865	-7.12845	-1.13353	-1.93393	1.87398	1.96404	-2.48637
5.04377	14.898	-3.95632	5.00677	-5.56163	-7.91914	-1.11656	-3.78185	-1.19402	-0.638127
0.275071	-4.06164	-3.54369	0.73619	20.7961	-1.11534	3.1292	-3.67501	-8.75193	0.657135
-1.49345	-1.69381	0.288194	-2.11434	0.662001	8.13966	-1.18846	-2.07062	4.17554	-3.74335
1.07692	20.947	-5.30987	-0.689455	-5.39896	-14.4652	0.965669	-0.576509	8.81261	-0.865909
-0.863722	-2.53677	-4.41038	-0.803222	0.0796928	9.39294	-2.68567	2.12177	2.73465	-3.36284
4.19983	-1.65468	8.07027	-7.13886	0.0267968	-1.27902	-2.34037	0.251604	4.49561	-2.26494
-3.06767	-3.60252	-3.13684	-0.983151	-0.977081	11.339	-2.35563	3.50764	2.93039	-2.89438
10.5388	3.70519	-10.2571	-0.104395	-0.181104	-5.82841	7.74873	1.58094	-6.20292	-2.14586
2.82906	-0.0103071	-3.21373	-2.85379	1.95974	-7.75901	0.0399099	14.3259	-1.84959	-1.49997
16.6317	1.41772	0.535414	-4.24856	0.470278	-11.3152	-1.40908	4.13203	-4.26636	-1.52746
-3.65084	0.666614	-1.56238	-1.10764	-5.44525	1.76609	1.28293	7.5967	-1.65852	0.554348
0.044872	-2.29693	2.34782	-2.20829	-4.4763	-2.31996	1.23928	-0.499209	-3.25278	11.2482
0.244864	0.00920327	-0.0331162	-2.11122	-1.61743	2.60949	-4.4829	1.51284	6.88696	-2.43751
-2.85162	-3.02871	-2.38894	11.1259	-4.72158	1.02396	-2.34341	2.92912	1.84524	-2.92286
1.0692	-4.0055	2.15645	-2.9683	2.30447	-2.863	-3.2152	11.8683	4.20338	-4.38176
-1.85139	-4.34341	0.0284388	-0.396345	17.1368	0.0526751	0.22965	-5.3241	-2.57971	0.317528
-5.15665	3.25952	-4.13835	14.0804	-3.36276	-5.84173	2.14101	-2.43637	-0.21206	-0.34566
