# Supplementary material for: Secure human action recognition by encrypted neural network inference
Source: Nat Commun. 2022 Aug 15;13:4799. doi: 10.1038/s41467-022-32168-5 (PMC9378731; doi:10.1038/s41467-022-32168-5)
Supplement: Supplementary file 4 — Source data [file 41467_2022_32168_MOESM4_ESM.zip › SOURCE_DATA/Figure5_SOTA/5f_accuracy/test_prob_conv2d_64_lola.txt]

0.0316897	-0.959581	-2.85703	8.74395	-4.23896	-2.52739	0.703127	2.54055	-0.538028	-1.0705
-0.179408	-1.064	-1.71757	-0.67326	-3.77859	2.00271	-2.93199	1.90852	10.2819	-2.62884
-0.883668	3.42031	-3.60854	9.11094	-4.33882	0.0406685	-2.11679	-1.2606	3.10052	-1.53704
1.63148	22.4594	-10.9449	2.77846	-3.00051	-16.8256	10.9337	2.41214	-6.10957	-5.25602
1.50721	-1.71421	-0.244445	-0.9387	0.9052	-5.42003	-0.74325	12.4714	-2.81163	-1.3903
2.48461	-5.50809	-3.77057	-1.95879	4.5899	-5.6968	5.08907	10.5447	-4.11286	-1.83812
6.9371	-4.66743	-4.1674	-3.1066	23.5839	-7.10062	4.52284	-3.01681	-10.3487	0.186947
-4.67157	-1.71322	-3.99128	-0.0725664	2.10141	1.49145	-3.45043	11.4549	-0.208482	-0.212857
3.67269	-0.593517	-0.0237371	-1.6209	-0.806986	-7.97993	-0.954326	12.6307	-1.3939	-1.02246
10.7377	-5.02083	3.1931	-3.60338	3.50969	3.04593	3.20323	0.00824356	-7.50592	-3.40258
-2.31929	4.70318	-4.0513	-1.72856	-2.10134	-14.1815	5.34635	14.5254	1.40496	-3.09562
9.11372	0.573692	0.247477	-5.02579	-0.862203	-1.67593	-1.69848	2.68756	3.10841	-3.17068
-1.99992	-1.235	-2.58047	-2.32123	4.40149	4.71417	-2.77578	0.370693	4.33676	-3.58466
-1.23297	-7.05476	-0.335237	-1.63672	16.9055	-1.89792	-0.810502	4.23969	-1.53161	-1.70982
-2.05068	10.0071	-1.72314	-2.9157	-1.15268	0.122647	-3.73052	-1.04176	1.41042	-0.172827
2.39231	4.79919	-8.76925	-1.58864	-5.52964	-6.73308	17.3095	2.75211	-4.28356	-1.80759
1.381	-0.0754336	-6.2116	2.1591	1.72152	-8.06319	10.9265	1.07133	-3.63675	-1.15601
-1.95743	-2.01412	8.59611	-2.83334	-3.40496	-14.2157	-3.03063	-0.837437	-4.49064	20.1219
-0.820864	14.8207	-1.48758	-7.00024	-1.14493	-5.09659	-4.69048	2.0061	1.39247	-0.635039
-4.2095	-4.48495	0.172662	-4.21694	13.8799	-0.340487	0.491161	1.3937	0.835191	-2.12313
0.566414	3.22376	-3.67077	-1.06668	-2.39257	-8.36928	-0.527028	15.1259	-1.73883	-1.5426
3.23446	2.22319	-4.68728	-2.69084	-0.244296	-3.10033	-0.0930356	8.74657	-0.847883	-1.37098
1.20496	-2.14434	-4.58723	-1.40563	0.144003	2.37965	-2.93389	9.18025	3.37342	-2.36747
1.81898	-2.40698	-1.08285	-0.404731	-4.15172	3.21966	-0.820721	0.64998	0.235361	1.7808
17.3518	3.75062	4.04279	-2.60528	0.101414	-13.4013	3.76958	-1.25211	-1.56321	-3.28369
0.317219	-7.8775	-3.96015	-5.89696	25.3786	-8.96635	-1.94086	9.2945	-2.71972	-3.51422
-2.13155	0.449569	-2.83655	0.773278	-5.82079	-0.217068	-2.64531	-0.734352	12.6964	-1.29611
3.32751	20.1725	-3.97185	5.97287	-7.06911	-11.9379	0.521053	-0.689004	-3.16669	-0.491505
5.30741	13.3799	-6.38353	0.363939	-0.768622	-7.22402	4.91413	-3.94799	-0.056253	-1.61489
2.82649	1.56749	-0.423687	4.13802	-2.44886	-6.88099	0.596279	0.0154943	-4.05846	2.47064
2.0859	15.777	-2.93602	5.88101	-4.99847	-6.47743	-1.08068	-2.25802	-2.47839	-0.873024
1.13016	22.9658	-3.53455	6.45769	-8.37525	-12.0944	-0.996465	-1.68102	-1.27116	-0.639233
1.59518	-6.81538	4.10379	-3.78674	0.983643	-1.42414	-2.8866	9.57301	1.21198	-1.35461
2.13898	-14.6245	-15.1387	-1.44829	49.1797	-11.7408	6.11099	8.54776	-13.0555	-0.0453018
2.0076	-1.60244	-0.0452223	-4.3229	0.882729	7.77623	-0.907306	-1.88856	0.34212	-1.61767
20.585	0.941053	1.87233	-5.22735	2.00287	-10.4938	0.962084	2.52813	-3.5515	-0.859339
0.842464	-5.64024	8.33995	-4.94597	0.534923	2.06223	-1.42292	0.0118465	1.84511	-1.61353
14.5487	-5.20268	7.23919	-5.58412	-0.640502	-6.1624	0.39312	1.75862	-6.2014	0.750507
-3.40247	-5.01699	-1.86499	-1.0651	11.9385	1.62166	-0.512934	-1.67568	-0.245218	-1.63611
4.49055	-5.22962	-3.37366	-0.462019	9.7378	-11.276	21.6178	-3.98003	-7.56599	1.0079
18.3955	1.43673	2.74719	-5.20638	0.0488259	-8.05998	2.34514	2.02972	-6.40039	-2.48849
-2.06777	-5.94575	1.47645	-2.80809	8.8589	1.83313	-2.75592	2.85326	-2.34606	-1.06464
4.61617	-3.82037	-2.83935	-4.84295	2.34063	-3.09057	-1.92559	12.0875	0.365136	-2.34768
-3.98734	-3.8713	-2.36442	0.754957	4.0412	2.37943	-2.06876	9.36256	-0.475339	-0.372156
0.24389	-3.22794	-0.389015	-0.590334	2.46675	-11.2372	3.44951	-3.73947	-2.78315	13.9931
1.05036	13.3402	-2.92752	4.36829	-3.20409	-2.97984	-0.706859	-3.8341	0.0809263	-0.277471
3.23074	-4.98802	5.8435	-4.60035	-9.38208	-2.59759	-0.759175	1.61715	-4.80374	14.8809
2.27437	-5.43839	-4.35741	-1.79504	3.3702	-4.13129	3.93426	10.7602	-2.41364	-1.97273
-1.85109	-6.13677	-3.79097	-0.586483	17.6286	-0.230703	1.46065	-0.867868	-3.89281	-2.41938
2.24462	5.44472	-10.0495	-1.20537	-6.05947	-5.8576	17.8958	5.09315	-5.56736	-2.61713
4.12712	8.36768	-5.27786	-1.64705	-4.28448	-1.50262	-0.735518	2.24179	1.51723	-3.08328
-0.548988	3.48125	-2.61085	7.73389	-3.4291	0.138127	-2.45884	-0.991764	2.46246	-1.64025
2.81139	-2.04347	2.64611	-2.96065	4.0765	-9.70449	-1.31116	13.7094	-5.17814	0.213824
10.4166	-3.23395	1.85999	0.100189	6.79529	-14.0001	13.2538	-6.98725	-3.10147	1.91446
2.05849	-1.30936	0.212022	-3.03628	1.1585	10.4596	-1.14386	-3.62821	-2.45718	-2.42248
-0.34104	-0.685115	-2.58455	-0.898143	1.68594	-0.776523	-0.750717	8.1168	-2.33216	-1.11697
-4.44994	-4.66691	7.32182	-2.83684	0.0361985	3.31264	-4.84132	-2.67241	9.11186	-1.93926
-3.63371	-4.49555	-6.02494	-1.69736	17.3756	-4.54569	-0.122429	7.5044	-1.34036	-3.78533
4.25374	-0.554234	-8.22017	0.0293256	-7.34751	-12.7754	21.5346	4.13217	-5.3902	2.77989
10.6687	-0.475542	-0.0967933	0.26792	1.35687	-7.42567	12.2655	-7.09721	-4.86955	-0.373429
4.34824	-3.97524	-1.29137	-4.26292	7.76673	1.54042	-0.0912924	0.396833	-0.458934	-1.51085
-1.99268	1.39989	-1.6444	-0.479377	0.699898	-4.25331	2.34407	6.29191	-1.4539	-0.195831
0.889159	-2.66765	2.67748	-5.16423	-1.36467	5.76706	-1.37365	0.904483	2.33509	-2.78022
-6.29794	23.8853	-9.84152	11.8756	-10.9073	-10.6988	-3.33947	4.61907	-3.65662	1.14623
-1.26835	1.66788	-9.33483	18.5344	-11.3215	-2.97015	3.37912	-0.313898	3.13461	-0.102886
-1.8949	12.3851	-1.31885	1.08672	-0.319331	-5.51618	-3.07895	-0.598232	2.27015	-2.20044
8.04284	-8.03892	-4.09899	-2.75214	22.6302	-8.49012	8.93735	1.50343	-10.2256	-3.2732
5.24958	-5.25485	-2.64055	-2.88352	12.5805	1.40435	2.67235	2.36852	-3.89656	-3.04538
-0.794728	-0.919747	3.54274	-2.7994	-5.49999	-3.55617	0.917245	6.018	1.56665	-0.988207
2.45219	-5.68827	-6.85982	-1.64622	-0.338434	-3.52973	5.38616	12.4678	-1.15327	-2.08422
-1.67327	0.0185898	-0.921193	-4.09652	-0.269962	-6.84482	11.8874	-2.98343	-0.266096	0.180747
10.8709	-2.94024	0.268765	3.45708	15.3071	-21.7645	21.434	-10.2831	-4.93217	1.05801
1.04581	-5.47881	6.6266	-3.24093	-9.27924	-4.60844	-0.378342	0.252644	-2.31213	15.5791
10.9275	-3.35348	3.89407	-3.44966	0.0390669	0.201757	-0.0380475	-0.495039	-7.27616	-1.23105
7.97157	4.01018	-9.24545	1.69324	-6.64123	-19.6455	23.2028	6.35707	-8.58103	1.54585
-0.635592	-3.67137	-4.54724	-3.49464	0.355948	9.17608	-0.89165	2.70016	5.18674	-4.20892
-3.18755	-4.87777	-4.2804	-0.905816	11.2228	1.00903	3.18782	-1.85885	1.08672	-1.68515
0.0108829	4.35529	-3.48277	9.3327	-2.30078	1.09381	2.50115	-2.31672	-5.14724	-0.888037
20.1649	2.57367	2.09696	-4.30181	0.141677	-12.0019	2.546	1.11713	-3.8109	-2.88357
-3.54852	-6.05385	-2.9526	-1.64509	13.4378	3.24185	2.7821	-4.13262	-0.238241	-1.59516
-3.04958	0.949837	-1.27137	-0.200181	-0.384929	-4.10501	2.1564	6.15446	-0.474637	0.576927
-0.562686	-8.51036	-2.72929	15.0275	-1.39375	-2.37382	1.55761	1.60592	0.781241	-1.41512
7.38807	-12.0811	0.771501	-2.71774	19.6712	-6.47889	6.64689	-0.236708	-7.05326	-0.945483
-0.730611	-2.66876	-0.122239	-1.1343	8.41116	-0.858404	-0.724123	-1.73015	-2.27614	1.16833
4.0718	-3.27842	-1.45911	-4.95905	-0.917638	-0.896563	-2.14724	9.75626	2.19603	-1.29734
0.70528	18.2168	-3.93357	5.13228	-7.32452	-11.273	3.42254	-0.210542	-0.484124	-1.30334
-2.08984	-4.68354	2.88984	-1.87403	2.46033	-10.0908	-0.392097	-3.62171	-2.96231	14.6531
-1.94105	-3.05834	-4.92438	-2.4081	13.3375	0.235983	0.061211	-0.499065	7.43468	-4.88281
-0.212013	9.83641	-2.58815	-4.78062	-2.81489	-0.088196	-5.26444	1.64526	-0.453106	0.823409
2.6668	1.29858	-1.4346	-1.80959	-1.3462	-4.09537	-1.18496	10.8084	-1.78969	-1.22247
-2.77147	1.14281	-6.04981	-3.88159	3.87272	9.09092	-1.88782	0.206488	4.86155	-3.63662
0.559418	-2.92304	-4.00149	-3.85138	0.513546	8.40017	-2.12285	1.39212	4.46314	-2.76601
0.786587	2.16171	-4.48756	-1.03982	-1.60694	-3.55447	0.980573	10.2648	-2.979	-1.11923
1.77884	-5.84415	3.49451	-2.50047	1.8843	-1.87241	-2.50777	8.57311	0.459579	-1.68395
-1.1527	-0.0341027	-0.323487	-2.92065	0.373286	-7.01829	11.063	-3.90248	-0.262203	-0.405713
-0.940543	1.18495	2.17459	-1.87958	-2.29615	1.2717	-4.26349	-1.0738	8.82034	-2.59961
17.0511	1.54985	-0.118211	-5.52397	4.71088	-6.21147	1.75703	2.19261	-5.48763	-3.19798
18.7282	2.00367	2.1103	-5.38945	0.917191	-10.3587	0.223785	2.71239	-1.88638	-0.714629
-0.508547	1.22624	-4.82331	-1.76917	-1.65224	13.7311	-0.394948	-2.31674	-0.315882	-1.85296
-1.59898	0.484071	-2.20272	-5.00606	-0.558077	-7.3239	13.0073	-1.48409	-0.252779	0.505377
1.20194	-2.63668	0.256924	-3.08481	0.791799	-0.271821	-0.302708	9.05097	0.697104	-2.35178
1.63828	-2.00881	9.87898	-4.34829	-5.67041	-0.192171	-2.51015	0.348085	1.63172	-0.250241
2.96809	17.7773	-1.85608	2.64092	-6.55981	-7.86606	-0.355295	-2.97717	-4.10436	-0.0649886
-1.59086	-2.97739	1.37392	-1.66888	-1.67932	-10.4996	0.577587	-2.32719	-1.86747	15.163
2.2337	-0.528575	-1.64208	-1.59937	0.810401	-5.31494	-1.11182	12.0684	-2.04711	-1.46469
3.31399	20.2236	-3.97715	6.05292	-7.17036	-12.0991	0.634549	-0.624801	-3.20502	-0.504314
-2.15284	12.1602	-1.41676	2.66662	-0.517109	-5.92453	-3.3789	0.0239495	2.48423	-1.93003
1.06356	2.11455	-4.21631	-1.16943	-1.64772	-3.95045	1.00097	10.5214	-3.36949	-1.10335
4.68686	-4.86437	-0.494747	-2.11396	11.4631	-1.7489	2.63348	3.19532	-4.6014	-3.28327
13.8917	-4.07991	2.35149	-5.04347	3.55696	-3.11582	0.600279	2.29703	-3.68147	-3.22817
-1.1835	0.689506	-2.31955	-1.39247	-1.58117	-1.56194	1.54587	-0.942338	7.69488	-3.33043
-1.93094	11.6979	-1.27324	0.495955	0.440126	-5.51944	-3.02759	-0.289378	2.54409	-2.35997
-0.379041	-0.70271	-4.81122	9.612	-1.56885	1.34222	0.58677	1.36133	2.03088	-1.62468
-0.6591	0.660418	-6.97999	-3.18435	-0.12031	1.45849	0.934793	1.69243	10.4847	-3.1739
-3.49413	-5.17823	-0.0559208	-4.53057	14.112	-0.756393	0.563857	2.90016	0.727691	-1.84526
1.30021	-3.06418	11.1626	-2.86657	0.131968	2.79621	-0.64212	-4.56658	1.56484	-4.0777
-1.95739	-2.01837	8.60049	-2.83165	-3.41334	-14.2188	-3.03318	-0.834905	-4.49924	20.1355
-1.62796	-2.95551	0.432548	-3.51355	7.34132	3.07799	0.973039	2.74867	0.385255	-3.54876
-3.45287	13.3201	-1.41968	0.652639	-1.93273	-5.80773	-3.25731	-0.45782	0.566678	-1.09334
1.0643	-0.179023	-2.53724	-2.843	0.318733	-3.72603	-0.881438	12.4972	-1.5323	-1.58761
7.91251	4.34034	-7.46513	2.08881	-3.15465	-15.9039	28.2798	-1.29745	-5.88188	1.43343
9.84667	1.43148	-7.88136	-2.56529	2.06747	-4.92337	6.18127	2.65157	-2.21031	-2.36508
2.24342	15.0382	-2.70188	5.05448	-3.84755	-5.3895	-1.55477	-2.9897	-1.58831	-0.864512
0.559656	-6.1843	2.55819	-0.135295	16.0805	-2.36031	4.83241	-6.88608	-9.59227	-0.451353
-0.552531	1.76423	-5.7956	-2.07885	-2.46925	5.11552	-2.65323	0.852442	11.1237	-3.31854
5.96092	-5.89966	-6.68185	-1.61793	-1.34	-3.95777	5.67404	12.7957	0.535103	-3.99093
-2.38642	-3.43114	0.15586	-3.26877	0.986786	10.0952	-4.96782	-2.12597	5.79466	-2.12188
5.43021	10.6657	-4.99576	-1.16943	-4.65327	-9.03618	4.91304	0.198812	4.26843	-2.05234
6.39672	-4.0183	-4.00598	-3.85284	10.505	1.12377	0.323622	4.1915	-3.91363	-1.13104
1.00987	22.7202	-3.73374	6.59193	-8.22203	-11.8592	-0.981335	-1.49701	-1.35861	-0.923818
3.6701	-6.75806	-5.40445	-2.29637	1.71153	-4.50255	4.5684	11.783	-0.743395	-2.13306
-1.07295	6.12618	-4.1389	12.6477	-6.06731	-9.25368	3.90472	2.25526	-2.28589	-0.0709519
0.0975556	-6.30932	-2.34098	-4.17129	3.54285	10.6355	-0.439924	1.28624	3.82239	-3.32925
4.07717	8.38682	-5.27753	-1.62878	-4.32803	-1.46843	-0.758752	2.24367	1.54881	-3.06713
-1.95471	11.4118	-1.31676	0.477769	0.827961	-5.66321	-2.95201	-0.0692523	2.60618	-2.41621
2.87511	2.62706	-7.81195	11.9316	-4.86528	-5.61385	4.61183	3.33488	-1.66983	-0.580602
1.83709	-14.7166	-15.1139	-1.26352	49.375	-11.6856	6.16272	8.28206	-13.1921	0.263306
-1.59076	-2.97717	1.37364	-1.66892	-1.67935	-10.4999	0.577488	-2.32712	-1.86736	15.1632
4.08045	9.44308	-5.8721	-0.977158	-5.16482	-2.40322	-0.079098	2.7641	1.18749	-2.96337
0.329404	-4.97363	-4.07578	4.25417	-1.49346	-19.1563	15.9894	4.25008	5.06057	-0.100109
-0.668255	-2.47395	0.057013	-0.56442	0.585496	-2.84688	-1.21565	10.6373	-0.652318	-1.31476
2.83447	-0.527073	0.406202	-3.13786	-2.75139	2.62009	-2.15924	1.12138	4.15436	-1.7807
6.04265	-4.00769	-4.24424	-3.56185	11.9711	0.332656	1.28816	3.41549	-4.33695	-1.29907
-4.08674	-3.01712	0.400904	-4.21251	12.3718	5.63175	2.86944	-3.91435	0.483269	-4.02871
-0.842637	-4.24035	-6.09175	-3.28007	15.3743	-2.36503	-0.145148	0.550137	3.92376	-2.78864
-1.42923	11.2871	-1.7691	-3.45044	-1.56661	-0.865158	-3.6122	-1.05242	0.958458	0.0157101
11.9089	-6.14849	4.3049	-4.81422	1.19705	1.05277	1.3397	-0.581783	-6.05077	0.444762
15.9689	-1.68735	-0.896952	-5.83248	-0.421837	-3.0819	0.952505	6.6825	-5.8021	-1.28941
8.06541	17.2287	-0.357918	-2.28299	-3.67828	-13.9971	-1.03559	1.01714	-4.46425	1.18974
-5.35946	-12.8802	-2.29638	0.0438188	27.3856	-7.15052	-0.785757	7.79536	-4.91757	-0.89055
-0.00313731	-2.30862	0.948097	-3.09942	0.813992	8.30443	-3.44671	-3.50095	4.22925	-2.62434
2.71073	19.3803	-3.88368	6.00885	-7.44735	-11.2167	0.374277	-0.161184	-3.08146	-0.561698
-0.295448	-7.77724	-7.36042	-2.8941	30.3257	-10.5084	-1.56105	10.6603	-2.65517	-3.40276
0.38877	-6.48559	2.31634	-2.75418	1.85959	-0.832463	-2.6418	10.3978	0.897402	-1.95646
14.3868	22.2253	-8.55427	1.5371	-11.241	-16.3303	3.14334	-0.56675	-0.596058	-2.13093
-1.38338	-0.403814	0.299392	1.81556	-3.58273	-6.21471	0.266394	12.645	-2.10123	-2.04659
0.543067	-3.23684	-5.53263	10.8023	-1.61623	1.96667	1.38839	2.03692	1.92853	-1.78473
6.34654	1.60421	-7.62984	2.47412	-5.45115	-6.68938	13.0735	5.105	-1.97929	-3.07433
11.8005	-2.31483	1.8364	-3.69586	1.41719	-3.94057	3.26474	-0.568315	-5.99466	-0.970537
0.380346	-5.78478	-2.22946	-4.57266	3.23929	11.8475	-3.3619	0.985621	3.88182	-2.97479
21.2535	1.63814	1.91922	-4.74505	1.1808	-11.7067	2.00235	1.79027	-4.54569	-2.19612
-2.3448	3.36453	-4.35808	12.0447	-5.6564	-0.278025	-1.27884	-3.07213	5.32251	-1.51486
1.8468	-3.54848	-1.84109	-3.9959	2.73705	8.28375	-2.41179	2.52328	0.107972	-2.60472
-0.849534	1.87367	-5.69645	-2.04361	-2.76133	5.25804	-2.70001	0.895024	11.1453	-3.33609
0.717489	-2.63909	1.19848	-0.922237	0.171128	-10.2905	0.597941	-2.1792	-3.73558	15.3923
5.5163	-6.23121	-5.40366	-1.07855	1.72401	-4.51553	5.77015	11.3688	-2.34439	-3.57705
15.4324	3.41918	-0.318193	-6.91062	-1.42981	-9.4247	2.82789	6.52865	-4.40624	-3.38668
10.5692	1.81123	-0.935206	-2.22168	1.50746	-5.20891	1.83522	0.695719	-2.13853	-2.89024
6.30454	14.4337	-5.8825	0.885543	-6.5126	-7.90166	0.155107	-0.717222	-0.694503	-0.977365
5.34035	10.2054	-4.58296	-1.07261	-4.9763	-8.70813	4.24147	0.434458	4.45963	-2.13525
11.9338	-3.79504	-0.618633	-5.25571	6.56504	-3.29028	0.216126	5.20358	-7.80678	0.798209
-0.936964	12.1293	-0.865225	-3.37992	-0.908018	-1.65365	-3.91234	-1.31559	1.06769	-1.19279
0.693169	-1.52762	0.187496	-1.07868	-0.137253	-4.87388	0.0735946	12.6631	-4.46497	-0.735053
-0.658879	3.74633	-3.00682	8.90799	-3.75057	-0.202387	-2.23976	-1.29104	2.78921	-1.47148
2.28111	1.95888	7.93296	-4.87742	-2.32744	1.55947	-1.34483	-2.8315	-0.618622	-1.50939
2.84775	19.6379	-3.89548	6.07331	-7.61136	-11.6105	0.491977	-0.19125	-2.92368	-0.606769
2.32204	-1.32305	1.45104	-3.0065	-1.59437	4.51092	-2.81188	-0.741849	1.28407	-1.27186
-4.70666	-1.93262	-1.87693	-3.80434	2.20016	14.4928	-3.12806	1.47229	4.71489	-3.97452
3.48345	-4.22425	-2.25835	-4.29573	3.37057	5.55916	-4.2546	1.55439	6.11582	-3.73729
3.96538	9.20317	-5.83874	-1.04132	-5.17492	-2.31839	-0.169366	2.92534	1.27676	-2.92127
-0.308576	0.545708	-1.44928	-0.7932	-1.16465	-2.84873	0.224639	10.2196	-3.46647	-1.02692
-0.794918	4.07899	-7.44907	4.04663	2.41477	-15.1555	17.2408	3.30609	-3.33224	-2.42468
-5.16702	-2.77832	-1.27887	-3.36066	-0.0124822	15.24	-0.596115	-2.69761	4.2363	-3.50511
2.19762	-5.33453	15.2675	-3.63145	-2.04372	-4.23124	-1.80268	-0.186341	2.97937	-2.35594
18.9712	1.84424	2.29545	-5.70738	-0.229928	-8.19777	2.67493	2.42403	-7.03301	-2.37952
0.466508	-3.7953	1.3622	-1.20021	0.599016	-10.0577	1.34949	-2.67427	-3.32595	13.9961
-1.35345	-5.77102	3.20993	-0.0140679	14.9624	-0.994532	4.83848	-9.21709	-6.71428	-0.465115
0.048156	12.4627	-1.32797	-2.19861	-1.33107	-8.33687	0.181326	-1.19078	0.827915	-1.48426
-4.02715	-1.44431	1.29674	-0.02711	-4.3785	3.01229	-6.09721	1.23967	10.1289	-1.04612
3.53566	0.886174	-0.246501	-2.81864	-2.7376	-3.99958	-0.589945	11.5342	-2.87004	-1.02655
0.00701854	-1.88164	-5.82864	-2.42357	2.50687	-0.633231	0.649859	1.81636	10.4362	-3.76741
-1.12656	1.30441	-2.30881	2.86898	0.887286	-8.20251	9.39411	3.15676	-3.22379	-2.11297
0.644102	-5.65056	-3.37931	-4.60502	3.17059	11.9211	-2.87593	1.01538	4.20052	-3.12012
2.2672	5.65256	-10.1823	-0.951178	-6.42037	-6.45025	18.621	4.74277	-5.64668	-2.47459
1.69392	-6.90403	-5.98135	-2.17865	25.7648	-6.48848	5.90547	-1.98513	-7.34108	-0.64356
-3.53555	0.291655	-6.90499	0.966375	0.277652	4.37958	-1.92203	-0.584975	11.1415	-3.8883
4.19844	-2.3634	-3.36853	-3.93757	8.7883	4.85244	-1.03431	-1.52219	-0.81768	-1.84077
3.00788	-2.24081	3.32617	-1.4291	-0.00430294	-1.63559	-0.0110508	-2.25405	-1.1763	1.39268
2.10509	-5.24931	-3.53617	-2.11705	6.10353	-5.84798	4.77243	9.68548	-4.0455	-1.81744
9.97376	1.78159	-1.03397	-1.05636	-5.44906	-3.43688	1.60441	0.724326	-2.25637	-1.74088
0.563005	-4.65095	9.13573	-4.63346	2.9292	1.37125	-0.148065	-4.28891	1.89192	-2.07404
-4.09214	-2.34299	-3.04014	-0.0227509	2.69642	1.27345	-2.7643	10.547	-0.500248	-0.143193
7.28184	6.01747	-7.72503	3.26498	-5.13328	-14.464	24.9987	-1.49634	-5.73971	1.15215
-5.75181	29.8904	-13.8729	12.6874	-10.0564	-10.0698	-0.790291	0.498833	-3.54141	1.24916
1.05288	-2.11424	-3.18845	-0.512446	-2.8302	2.27708	-0.866952	0.549652	6.59833	-1.63297
3.91869	8.9758	-5.76269	-1.06198	-5.16933	-2.28639	-0.260148	3.05719	1.31231	-2.89062
-0.803523	-2.03009	2.41251	-1.99594	-3.67954	-10.5935	0.138523	-1.78694	-2.51682	16.3622
10.9919	18.4209	-8.15176	3.91548	-8.81859	-12.8282	3.6622	-2.5982	0.391961	-1.69491
-4.75846	-2.06076	-4.19702	-4.59834	12.4348	4.79019	3.06602	-0.068669	4.8523	-5.09715
14.0539	-5.07625	6.45552	-5.42044	-0.330954	-6.28171	0.579433	1.78531	-5.18165	0.671276
4.66206	-1.92588	-5.31372	0.944403	0.926195	-18.7622	27.6976	0.993724	-4.30748	1.92178
2.78576	-6.30712	-3.61494	-1.84891	1.23342	-4.8257	5.07773	11.4947	-3.27682	-1.89938
0.0946256	1.62929	-4.88764	-2.21483	-1.90558	13.3931	-0.276194	-2.17393	-0.893113	-1.95958
11.9389	4.72417	-3.27721	-0.634099	1.67066	-8.83395	3.22074	-0.223606	-2.5557	-2.06267
4.2811	-0.590766	-1.68677	0.133951	-0.447012	-7.0872	8.53621	-2.37791	-1.04913	0.230259
7.66259	1.6568	-1.02121	-1.82691	-5.02144	-3.44863	0.990249	2.52316	-1.60538	-1.06052
3.97822	19.2842	-5.00868	5.32048	-5.22348	-4.87247	2.39842	-3.98386	-5.31749	0.253871
-0.330822	0.062532	-1.92657	-0.954744	1.33095	-2.33459	-0.932858	10.1221	-1.43347	-1.5706
-6.0272	-0.749576	-6.46435	0.849965	0.655978	0.13201	-2.65337	3.80983	11.2854	-3.24121
2.68665	12.7374	-3.35327	4.59773	-3.40277	-4.1769	-1.19187	-2.51676	-1.77815	-0.889113
4.03706	19.5575	-4.84783	5.67689	-4.68779	-5.10132	2.6893	-4.02339	-5.85379	0.292874
-0.0695153	-1.49558	-1.20702	-0.913401	-3.34151	2.99761	-2.68921	1.01553	9.3653	-2.68927
-1.95838	-2.02131	8.60252	-2.82952	-3.41768	-14.2209	-3.0342	-0.83282	-4.50355	20.1433
5.37374	-6.31963	1.18308	-4.37055	13.2524	0.133797	-1.47462	-0.77792	-3.84813	-1.1648
2.24393	1.57093	-4.44269	-1.73443	-1.66503	-2.91414	0.201497	10.9761	-1.09643	-1.40026
0.222683	-2.52027	-0.00973954	-3.15092	1.04169	7.75306	-2.1346	-1.24111	2.70706	-3.34037
0.36438	1.55791	-6.83369	2.56015	-4.34186	0.845556	8.89793	5.67857	-5.54715	-1.19591
-1.27241	-7.05199	0.25091	-2.18763	15.4916	-1.2359	-0.136385	1.42064	-2.09931	-0.882185
-1.70223	-2.13446	-5.61679	-1.07646	1.87012	5.49994	-2.0312	8.19907	2.06312	-3.73902
-0.732616	0.713678	-7.14322	-3.2317	0.023833	1.64578	0.843325	1.60369	10.6439	-3.24342
4.67051	20.4606	-4.43993	5.58043	-5.40882	-6.18081	2.64202	-3.55089	-6.22165	0.292032
-2.13828	-4.11573	-0.362912	-3.38221	9.16214	4.76055	-1.39111	-0.128938	2.94749	-3.98767
0.784719	-4.3784	-6.77761	-1.91151	21.4645	-3.96516	-0.229806	5.65344	-6.02347	-3.13415
0.572311	10.4752	-3.58067	-4.47033	-2.2868	-0.153359	-4.66345	1.58945	-1.01421	-0.044211
-5.9762	-6.08206	-6.32902	1.29443	-1.77011	5.63683	-1.11972	3.50861	11.3579	-2.94696
10.3462	-2.69608	-1.71434	-4.8552	4.55046	0.40408	-0.998311	4.7021	-3.83104	-1.54927
-1.99432	1.49337	-5.20023	-0.233138	-2.69118	1.54789	-2.15409	2.09906	9.1561	-2.36693
-0.469756	-1.82551	-0.814107	-0.045795	-0.363431	-1.36713	-1.88652	9.7814	-0.333332	-1.35464
1.04694	-5.47834	6.62724	-3.24208	-9.28255	-4.60738	-0.379201	0.254732	-2.31255	15.583
-1.93929	-3.2255	3.75371	-1.75747	1.19595	-10.3824	-1.01203	-3.32615	-3.51898	15.9375
-1.93929	-3.22546	3.75381	-1.75751	1.19596	-10.3825	-1.01214	-3.32617	-3.51886	15.9373
2.28333	1.54751	-4.75067	-1.67855	-1.78061	-2.88532	0.411352	10.734	-1.24479	-1.35984
2.08294	0.930489	-2.15631	-1.36102	-1.28243	-4.39264	0.101361	11.6466	-3.16651	-1.71485
4.06024	-5.62734	0.228847	-4.18568	12.902	0.156948	-1.37465	-0.574356	-3.62414	-1.49527
1.56693	9.37237	-6.15489	-0.648976	-6.0746	-0.826547	-1.89308	4.13607	3.83585	-3.03844
0.790607	1.75224	-3.37579	-1.15843	-1.7741	-3.58325	0.633402	10.4756	-3.23063	-1.25888
3.81416	-6.68412	-5.59649	-2.40668	0.957343	-4.25418	4.48476	12.3237	-0.494266	-2.16784
2.50382	5.47308	-9.45958	-0.838162	-6.13408	-6.97448	18.4008	3.45	-5.2339	-2.07732
-0.665471	3.77294	-3.03268	8.96484	-3.84676	-0.204721	-2.24965	-1.35397	2.83844	-1.48695
-3.13676	-1.73532	-0.353609	-2.56813	-1.09221	9.93378	-1.99136	0.103961	4.51694	-3.67821
-1.24842	1.51522	-7.61874	-4.34836	3.5519	9.38814	-1.29395	1.02178	4.51726	-3.60753
4.42204	9.09257	-5.52692	-1.55834	-4.63256	-2.36407	-0.523428	2.39069	1.62747	-3.10682
14.386	0.135098	-1.06648	-6.59263	6.34318	-6.5909	-0.170291	3.25003	-3.38069	-1.83142
-5.92816	-2.54693	-2.56193	-4.79305	5.24612	8.004	-0.728428	-0.194585	10.2623	-4.91583
-8.38795	-4.51807	4.66727	-5.25566	-2.90497	8.68054	-2.03482	3.76155	14.1956	-5.24412
3.98145	-5.93109	-3.65748	-0.746204	9.47908	-11.4933	22.7372	-3.24369	-7.52015	1.34675
-5.11875	-13.8437	-5.52381	1.19325	32.0963	-9.46366	1.42657	10.1965	-7.11356	-0.954399
1.96063	16.6473	-1.40548	0.901093	-4.07609	-5.38073	-1.10855	-3.22367	-3.03378	0.938025
18.8008	5.56319	-4.10761	-2.6665	1.20376	-12.4562	3.59101	2.54739	-3.62908	-2.11193
0.806406	-7.63029	13.0466	-4.22996	2.48864	-0.352454	-0.846036	-2.87758	-0.565917	0.369803
-6.20779	-2.61539	-3.87384	0.46977	-2.48021	-0.0706881	-5.33413	7.50902	14.3078	-2.65127
-3.02899	0.166289	0.30785	1.33839	-3.97478	-2.91727	-4.10937	9.88793	1.10451	-0.0355917
-0.327631	19.5696	-2.22917	-1.1196	-0.618663	-8.6846	-2.03108	0.298992	-0.748684	-3.24184
-1.26238	1.11199	-7.3987	-3.10956	0.459802	2.16234	1.03606	0.654873	10.9565	-3.40466
0.202751	0.930464	-1.40876	-1.28994	-0.85624	-5.94886	0.0270742	13.7023	-4.00845	-1.4271
-0.00273641	-1.12215	-1.66831	-0.809064	-3.61237	2.38692	-2.87395	1.77357	9.88257	-2.66826
-6.70549	-4.09726	-2.75593	1.61126	17.1733	-0.795837	1.98133	0.994388	-2.36465	-1.81416
-6.83102	-3.6132	-1.22371	0.182059	13.6829	0.921146	1.24394	0.824413	1.59401	-3.00681
1.06625	22.8042	-3.73396	6.60426	-8.32287	-11.895	-0.975113	-1.50867	-1.37164	-0.871817
0.351812	-2.67862	-6.06948	-0.674842	1.21846	3.94943	-2.44133	9.24708	2.62773	-2.05968
5.82782	14.1115	-7.14478	-0.413197	1.45149	-9.53129	4.3733	-5.31822	0.667377	-1.68497
15.4777	-2.22873	2.7438	-3.42155	-0.634087	-3.68749	3.27706	3.02885	-7.33606	-3.39844
6.21226	14.9577	-6.44823	2.82528	-6.47748	-9.35919	6.39465	1.21021	-3.1852	-2.92842
-3.35252	0.512418	-6.84564	0.336808	0.136402	4.44623	-2.13858	-0.390061	11.2806	-3.73995
-0.127507	2.1678	-2.7722	-1.1308	-1.64488	-5.83203	0.0176235	13.8531	-4.40676	-1.30552
-0.954463	-3.75099	-2.36376	-1.10084	11.1844	-1.02098	-1.06914	0.553792	0.643819	-3.89085
-1.59653	-3.82279	-4.17971	-2.44589	12.3183	1.59534	-0.178641	-0.50589	6.20028	-4.59309
5.68734	-4.41893	-2.99184	-2.2217	20.406	-4.94139	4.95744	-5.88721	-9.13607	0.303628
-0.177731	9.99161	-1.93021	-1.48321	-1.78571	-6.67673	1.32319	-1.0999	0.605724	-1.46475
-1.0278	-3.16577	-5.07401	-2.18117	1.52508	3.75553	1.06541	0.644392	9.00695	-4.95422
1.93539	-14.6869	-15.1252	-1.31969	49.3342	-11.6983	6.15101	8.33655	-13.1451	0.152708
5.56244	-2.91228	-2.40138	0.860465	0.470136	-5.78497	9.53495	0.200973	-2.42942	-2.40152
-0.795719	3.31479	-3.10689	9.5703	-4.04231	-0.597392	-1.93923	-0.802293	2.5975	-1.61518
-1.1801	-0.950944	-1.6461	6.14455	-1.40121	1.71439	1.14252	-1.99164	0.653018	-1.91238
7.57338	-1.12208	-0.0818017	-0.551469	6.26473	-15.5719	18.0336	-4.65652	-3.6215	0.587735
7.3684	-7.7148	-2.97599	-2.47864	20.6795	-5.90785	8.01649	-0.326847	-9.38801	-2.7586
1.33954	20.6138	-11.0271	0.415788	-4.83456	-14.6278	10.3182	4.60313	-4.18759	-4.97291
-9.17141	-5.15219	4.89609	-4.8118	-0.0658114	7.11743	-1.68051	1.67466	13.4082	-4.424
-0.925643	-3.45253	-2.74451	-1.09377	11.3023	-1.76805	-0.568805	0.837645	0.443804	-3.70903
2.03644	-14.6447	-15.1218	-1.38064	49.2703	-11.7159	6.12564	8.42802	-13.1097	0.0468582
1.09865	-2.17753	-0.552352	-0.350494	0.0431303	-7.18819	1.45837	11.7319	-1.28794	-1.80923
-0.219259	-5.11197	-1.25009	8.06344	-1.51454	1.29776	-0.788136	0.239821	0.477078	-1.62202
-1.75247	-4.58817	-5.63521	-4.49528	17.0675	-3.28049	0.285893	10.7389	-2.15934	-4.91312
5.14408	10.8745	-5.2995	-1.3404	-4.6066	-9.43618	6.13643	0.0306939	4.03655	-1.84721
-0.752783	-2.7299	-2.59981	-3.53974	1.90597	10.2325	-1.04632	-2.3969	2.87191	-2.18574
2.95757	-0.340449	-4.94314	3.38887	-3.08748	-5.59017	9.68745	0.747265	-0.392692	-0.97639
0.932978	-6.25732	-2.25922	-4.8673	2.86678	11.661	-2.53017	0.870783	4.14537	-2.92169
1.58984	-3.33606	-0.90873	-4.12722	1.9292	8.40211	-1.48065	0.904082	-0.0517802	-2.29898
2.18481	0.225553	-1.2427	-0.577247	2.16387	-9.32571	-0.680329	11.9239	-2.47985	-0.429505
10.0286	16.9632	-1.55071	-3.73361	-3.17042	-16.4326	0.310421	2.91955	-4.94446	1.49927
8.82929	5.88315	-4.58987	0.717611	-5.85339	-7.78759	4.34573	1.97121	-2.68123	0.00549084
-1.95853	-2.02025	8.60226	-2.83045	-3.41593	-14.2201	-3.03446	-0.833543	-4.50189	20.1401
-0.351816	19.4498	-2.48408	-1.30234	-0.373576	-8.43243	-1.90995	0.542951	-0.769717	-3.48203
0.281735	-3.11565	-0.0189166	-3.78673	-1.3523	4.32422	-2.87046	1.2369	7.03327	-2.407
-4.43601	-5.23094	-5.43209	1.05864	-4.70587	-3.04639	-0.628315	7.54995	17.9288	-3.74452
0.130292	-3.32452	0.024332	-4.96483	1.47827	6.65649	0.391374	1.14593	4.66864	-3.36006
-0.2193	11.9994	-1.34491	-2.18846	-1.23045	-7.89097	0.316456	-1.18724	0.926855	-1.39875
-2.20388	12.2381	-1.39859	2.44786	-0.658442	-5.66633	-3.41615	-0.18603	2.46189	-1.9206
-1.49727	-4.82845	3.33795	-4.66407	-8.85997	1.31719	-0.284195	11.2153	4.1204	-2.53775
-0.804878	-2.02987	2.41171	-1.99639	-3.6776	-10.5927	0.137987	-1.78745	-2.51566	16.3596
-1.59146	-2.97936	1.37579	-1.6679	-1.68152	-10.5019	0.57664	-2.32648	-1.87018	15.168
1.17827	1.15059	11.0895	-5.20198	-3.29518	1.92401	-2.52914	-3.73978	2.33401	-2.97298
1.42931	-5.11418	4.47169	-2.93075	-6.53856	-4.04778	0.581448	0.867832	-3.23127	14.2882
-2.75966	-0.273913	0.00902447	-0.0876375	-4.61567	-0.339634	-5.16351	3.39556	9.72595	-0.55759
-7.69215	-3.69788	-1.30327	0.152247	14.5923	1.1697	1.30002	-0.0541078	0.931004	-2.31695
-2.36027	-2.09093	-1.82449	-0.0724066	-0.685783	2.72467	-2.69134	0.571102	9.29394	-3.99678
-0.111039	-6.91114	-5.55911	-2.48855	27.68	-10.4293	-1.59643	8.18695	-2.50917	-2.39268
2.06125	-5.63402	2.28921	-1.78945	0.404387	-8.99969	-0.930323	14.8249	-3.72739	0.691553
-1.16343	-9.19214	-2.83975	13.2699	2.70644	-3.65756	2.70067	2.04427	2.42933	-1.36238
4.00814	14.0683	-4.00309	2.33983	-7.75426	-8.09886	3.71288	-0.679172	-2.65371	-1.67854
-2.39409	0.320565	-2.58837	2.296	3.50426	-3.96066	-0.0905564	-3.208	14.0715	-5.93654
0.574073	2.3628	-5.18156	-1.08915	-1.60199	-3.43665	0.901033	10.6182	-2.40549	-1.23305
0.62737	-3.1793	2.50676	-3.70605	-8.08795	-0.736048	1.72537	10.7476	1.25544	-2.49722
-6.18772	-4.43347	-0.421399	-0.771548	13.7441	0.449096	0.619428	2.06442	2.05666	-2.9168
15.6445	-1.10118	3.72559	-5.45562	-0.954802	-5.23503	-0.65156	1.34724	-3.22726	-0.599342
-1.32188	-4.43771	0.0801575	-1.44627	1.81758	6.28213	-0.199615	1.38594	1.89333	-3.37819
-4.7327	-9.0772	-7.69639	-1.47894	26.1526	-4.23514	0.255503	9.09328	-3.23982	-2.33175
-2.96949	-5.89269	-3.24665	-1.67236	13.6037	3.02204	2.95663	-4.14542	-0.665207	-1.60911
-0.0642928	-1.85635	2.07894	-3.55223	-0.741225	1.18827	-0.264913	2.69909	1.02174	-0.908923
3.54454	10.0434	-3.351	1.52943	-1.74249	-1.4398	3.24677	-3.78608	-5.02807	-0.696575
-0.245543	8.27129	-5.86092	10.1484	-7.7377	-7.05317	5.8498	1.63679	-3.18304	-0.26877
-2.04816	-3.05333	2.34839	-1.59283	-1.3744	8.63954	-3.05916	-3.18761	3.28963	-2.09303
-3.18972	0.377817	-5.24118	-3.53109	3.92871	8.83545	-1.87879	0.125292	5.22464	-3.69708
-1.95857	-2.02014	8.60238	-2.83043	-3.41634	-14.2206	-3.03452	-0.833544	-4.50211	20.1403
0.332917	-6.92214	9.30318	-0.787807	1.22668	-5.06309	2.42291	-2.39835	-0.646041	2.50503
-5.30066	-2.17275	-2.12149	-3.82315	2.32337	14.6749	-2.36853	1.221	5.39524	-3.96926
12.515	-5.70203	2.37573	-3.07625	-0.0725657	-3.64881	-0.577964	1.79524	-1.96566	3.54584
-7.44803	-4.5118	-4.28077	-3.16383	5.12286	12.7153	-1.8792	0.988446	8.11933	-3.65189
4.23403	-3.43696	-1.98187	-4.16995	0.255425	-0.588532	-1.54493	7.48692	3.24812	-1.71085
2.14987	16.6132	-1.18253	0.851858	-3.99524	-5.38681	-1.07427	-3.43935	-3.09293	0.68567
12.685	-3.90324	3.49396	-5.55332	1.81426	-6.95586	-1.06518	6.40565	-4.82114	0.159361
1.20391	13.6696	-2.96533	4.3476	-3.36843	-2.92975	-0.715304	-3.80816	0.090571	-0.376334
1.56025	-7.02224	-5.73605	-2.10133	25.4203	-6.29399	5.57948	-1.97943	-7.00804	-0.67303
-1.79065	-5.96496	1.36543	-2.62443	8.616	2.42181	-2.91496	2.84057	-2.66745	-1.00204
14.3867	22.2381	-8.35962	1.52745	-11.061	-15.9543	3.24317	-0.965865	-0.750673	-2.20988
12.1989	20.6747	-9.23701	3.02928	-7.02109	-10.2801	5.25291	-6.17765	-2.92765	-1.48838
0.683129	-1.63325	0.408044	-1.07578	0.161975	-4.92461	-0.0788884	12.4837	-4.48276	-0.58618
-1.34377	15.2896	1.81696	-5.56357	-1.62165	-3.96445	-4.83693	-1.05063	2.97564	-1.36712
9.84275	1.17299	-7.69856	-2.56826	1.94575	-5.17613	6.61132	2.80115	-2.52514	-2.22052
17.917	5.36865	-3.78161	-2.39226	1.33834	-11.7872	3.59356	1.84349	-3.12152	-2.15775
-1.19725	-3.80533	-6.38324	-2.93776	16.2412	-2.80454	0.340633	-0.0685852	2.93684	-2.69849
-3.07791	-4.40085	-3.89333	0.732513	-3.32597	2.62809	-1.9563	3.72293	13.9209	-3.1328
7.46105	-6.79693	14.5606	-4.8369	-3.81076	-10.2404	1.99189	-0.000720145	-1.38725	-1.07624
-1.77613	-0.416624	-2.2208	-1.05541	-0.886743	4.15824	-2.51601	-0.43643	6.34184	-2.87363
2.11498	22.0307	-10.5692	0.916423	-4.07403	-16.0132	10.2431	3.57898	-3.94789	-5.35349
11.1445	3.38593	-2.24134	-3.00102	-2.34579	-7.24304	4.63983	0.711964	-2.84106	-0.343645
-1.61747	-1.95839	-1.39505	-2.41789	7.32705	3.21884	1.64353	2.14972	-0.00731894	-3.59233
-3.1567	-4.96297	-1.84052	-1.13627	12.0398	1.27945	-0.543638	-1.45022	-0.151185	-1.82966
0.38807	0.448254	-1.16667	-0.108727	-1.46178	-4.11396	-2.07879	13.5024	-3.41695	-1.5316
3.61329	-4.26848	4.08063	-4.23026	-6.83537	-2.9782	0.508916	1.11457	-5.54473	13.8515
-2.86966	14.4234	-1.43922	0.87334	-2.10368	-6.25549	-3.23865	-0.683226	0.336954	-1.11833
-0.21716	-2.61028	8.94902	-3.36425	-6.03065	0.153393	-2.13305	1.97997	2.44588	0.283744
0.728145	-5.24356	16.1742	-3.49524	-2.7805	-3.80842	-2.01244	-1.89529	3.94779	-2.08145
3.99276	-3.54248	1.45951	-2.9443	3.92992	-7.50319	-1.21994	14.1569	-3.81899	-0.858758
-1.67695	1.18164	-2.57312	-1.29639	-1.55598	-2.25094	1.12107	0.0145826	8.08275	-3.36625
1.15167	16.1838	-4.29927	3.57966	-7.03152	-9.64362	1.22423	0.233497	-1.15184	-1.21557
0.209231	-2.97513	-2.93173	0.711214	5.00084	1.86023	0.725432	3.61988	-0.546525	-2.02996
-4.18757	18.3397	0.442513	-2.64922	0.246931	-9.50328	0.194251	-2.06451	2.00806	-3.16444
-1.62363	4.86045	-3.84374	-1.58019	-3.23431	-14.5849	6.89192	13.5019	2.12865	-2.59791
-2.09081	-4.68173	2.88683	-1.87381	2.46281	-10.0887	-0.391898	-3.62098	-2.95946	14.6492
-1.45379	10.7857	-1.12071	-0.334999	-0.683404	-2.96136	-3.33293	-0.232247	-0.963477	-1.74303
-0.437807	-9.52687	-2.72971	0.878933	16.0793	-4.09795	-2.1811	5.4299	-3.18605	-3.11749
-0.256588	11.7618	-1.4756	-1.98741	-1.24666	-7.79195	0.46226	-1.28805	0.815658	-1.40677
0.0764034	-2.68839	1.631	-0.843962	0.306394	-6.03269	-0.909997	13.7054	-3.91356	-0.481154
5.12145	-0.548749	-0.683248	-2.17904	-0.546103	-3.9597	-1.16645	10.8033	-3.24147	-1.25686
-2.05488	-2.33488	1.61155	-1.78647	-0.721435	9.21123	-2.26074	-2.90381	2.83322	-2.66764
-2.94042	-7.76798	-5.73462	-1.05022	16.574	-2.32714	1.59447	3.53655	-1.01186	-2.66544
-1.01865	-0.402527	-6.58514	0.40434	-5.57545	-2.75894	-2.80725	7.27621	15.5312	-1.86395
1.53776	-4.24793	-8.68025	-1.59665	23.3264	-5.23044	0.40603	6.87554	-6.48785	-3.16665
4.96332	13.9582	-7.13749	-0.238256	2.12821	-9.77401	5.10261	-5.7881	0.926373	-1.62438
-2.18372	0.508873	-2.66309	0.690973	-5.6358	-0.0451372	-2.61019	-0.93094	12.4019	-1.2174
-1.12885	-0.289513	-2.97222	-0.894031	-0.355849	-3.80541	-0.282402	13.1258	-0.243371	-1.64196
16.4561	-11.6528	6.04656	-9.48019	-3.75442	3.49186	-0.899711	10.4835	-5.87737	-1.83523
-0.298122	3.4249	-8.91667	-2.22602	-2.5807	-3.13441	8.64479	4.96488	2.35785	-4.00811
14.1365	3.86615	-0.359601	-6.66307	-2.13384	-10.231	2.98599	6.61546	-3.52887	-3.28025
-1.32247	-0.737378	0.843007	1.61908	-3.63267	-6.34786	0.598702	13.0278	-2.56525	-1.88761
0.494331	-2.36201	-4.40521	1.44704	-0.570913	2.75854	3.24271	0.886017	4.1711	-4.63142
-3.84243	-5.18972	-5.2157	1.53799	0.373294	0.544857	0.628128	2.17289	13.4465	-4.15673
6.81271	-4.68788	-4.08537	-3.06886	23.5868	-7.0768	4.54935	-3.14326	-10.3312	0.20356
1.04493	-5.47815	6.62354	-3.23729	-9.27493	-4.60992	-0.376378	0.253062	-2.31202	15.5757
6.24134	-4.07817	-4.06006	-3.78718	10.7439	1.06511	0.362425	3.92287	-3.89114	-1.07587
0.414271	14.4945	-2.39486	-6.15155	0.112596	-5.72546	-4.63079	1.84276	-0.0785281	-0.566778
1.70974	-3.23799	-1.54755	-3.86721	2.67192	7.5592	-2.33885	2.19268	0.393479	-2.52352
0.415089	1.02012	0.264719	-0.299031	-1.81205	9.3957	-2.07775	-2.85372	4.019	-4.69262
-4.13201	-4.00504	0.341225	-4.31572	13.5658	0.0452997	0.43671	1.08047	0.877448	-2.33576
3.49439	0.504045	-0.149645	-2.73285	-2.65838	-3.64243	-0.484056	11.4246	-2.96366	-1.13273
0.527888	0.370703	-3.14973	-2.72058	2.42451	5.20031	-1.66247	0.0568866	2.0742	-3.25627
2.63493	12.0409	-2.95057	4.24897	-2.78249	-3.94635	-1.23373	-2.97483	-1.36535	-0.94246
-3.09347	-0.976902	0.0751602	-2.40607	-0.47392	0.394613	-0.484051	6.45434	1.21426	0.130837
-0.408278	-1.68433	-3.03696	11.9936	-2.8771	-1.70008	-0.0132596	-2.34874	2.75761	0.631348
-1.26962	0.52323	4.06932	-2.5583	-2.79194	1.01722	-4.48736	-0.911408	8.86224	-2.72336
14.1199	22.2286	-8.16671	1.40179	-10.3506	-14.8418	3.36386	-1.73121	-1.13779	-1.9324
4.22225	20.1337	-5.01921	5.7588	-4.89374	-5.26519	2.73662	-3.82068	-6.07968	0.259642
-4.16951	18.3769	0.407411	-2.76022	0.284642	-9.46294	0.157669	-2.08172	2.0574	-3.22909
0.555154	17.7943	-2.03242	1.41321	-3.47418	-6.30665	-1.43897	-2.84768	0.689584	0.213174
2.3687	-1.2139	-0.0464482	-3.16914	1.49405	10.4371	-1.24486	-3.05438	-2.9011	-2.43808
5.81918	16.0814	-5.40408	2.08242	-7.83901	-9.87252	5.11571	-0.417114	-2.79157	-2.26557
-1.93957	-3.22148	3.74987	-1.75947	1.20103	-10.3803	-1.01156	-3.32675	-3.51386	15.9282
10.5089	-6.43741	11.7207	-5.40892	-2.57667	-7.26449	1.56912	2.11609	-4.42177	-1.32312
-2.16564	0.603173	-7.58639	-1.74067	3.51132	4.58975	-0.421204	0.457396	9.82614	-3.34824
19.3374	2.06596	1.42571	-5.90213	0.121458	-8.76302	3.01095	3.62281	-7.77034	-2.71944
3.17989	-0.229305	-5.52884	-2.73587	-3.43513	0.41771	1.36724	9.24183	0.0861161	-2.43789
1.50984	-1.55559	-0.600438	-2.45754	1.03657	-1.61753	0.125272	9.81796	0.192815	-2.96232
2.4717	-3.9638	-3.83591	0.810724	1.61729	-20.3206	30.8913	0.304889	-2.92207	3.33516
2.62428	5.54445	-10.0845	-0.987314	-6.36532	-6.57227	18.5092	4.44473	-5.67211	-2.31475
-1.58314	-4.46231	2.55782	-2.1497	1.04042	9.38645	-2.77498	-0.63434	-0.333124	-0.698989
2.19823	0.208196	-2.22636	-1.4496	0.45523	-5.60556	-1.09723	12.0457	-1.52146	-1.58122
0.897923	1.81981	-6.89266	-2.32472	-1.28539	5.7453	-2.34581	0.766623	10.1328	-3.11896
16.5016	1.19052	3.9257	-4.8137	-0.873007	-7.44387	1.37148	1.32813	-4.92348	-2.16504
-0.352684	-0.137523	-2.27171	-0.667498	1.15708	-2.42462	-1.00114	10.3559	-1.4624	-1.64981
-2.3868	-5.94009	-5.4971	2.41337	7.79615	-0.873517	0.812841	2.54987	3.97651	-1.82594
1.91748	-14.7092	-15.2482	-1.10828	49.5648	-12.0346	6.29399	8.28758	-13.2704	0.392706
0.46903	-1.02761	-3.50683	-3.49673	1.56978	7.84991	-3.21793	3.02859	3.15778	-2.51632
2.07947	5.90594	-3.94296	9.46178	-6.13312	-5.99523	3.04292	-1.62271	-2.1693	0.385332
-0.525652	-1.85518	0.431756	-1.67152	6.67064	-1.40283	-0.898206	-0.684178	-1.55425	0.880431
9.80038	-1.72242	5.21358	-5.05797	-0.0461664	-4.5353	0.428523	1.04609	-2.94746	-0.467598
3.96951	-8.46994	9.60539	-5.0085	0.221788	-1.41565	0.849735	0.313541	0.188207	-1.61024
0.292824	0.520192	-1.1043	-1.3621	-0.720814	-5.94993	-0.0863156	13.7125	-3.80177	-1.4766
-0.373708	0.0885598	-2.29569	-1.09982	1.7727	-0.779973	-0.754173	8.13129	-2.57877	-1.29954
-4.66789	-8.2433	-6.84635	-2.28831	24.9692	-2.70745	-0.187533	8.30931	-2.75517	-2.54718
-2.2886	-6.41267	1.41854	-1.44364	9.91908	1.86963	-2.64078	0.607881	-2.24482	-0.150365
-4.35813	-9.63145	-9.37408	0.428039	28.4512	-7.09499	1.94796	9.74848	-5.32867	-1.87619
-0.514635	3.65568	-2.72723	7.7498	-3.50987	0.0892168	-2.45865	-1.0721	2.51058	-1.57774
-2.4349	0.109736	0.40582	1.24212	-4.12151	-3.29567	-3.60014	10.6996	-0.098163	0.218476
6.14167	13.2158	-6.98297	-1.09541	3.45597	-9.4663	4.19659	-5.08646	0.0431888	-1.79571
0.872207	11.2243	-2.71465	6.96452	-5.03057	-5.43508	-1.63484	-0.977551	-0.521896	-1.18389
-2.18679	-2.65964	-2.21059	1.22471	0.687382	8.39114	-1.51017	-0.131414	2.82534	-3.03242
3.04387	2.92606	-5.63469	-2.97638	-0.54045	-2.16954	0.279314	7.55127	0.124391	-1.75166
13.2771	0.00181643	-0.655197	-6.38846	5.94893	-5.86056	-0.259795	2.8773	-3.51312	-1.55078
-2.9282	-2.28186	-1.28368	-1.19704	-3.3821	8.40475	-2.8482	5.26134	4.98301	-2.76972
0.652377	0.779953	10.491	-4.71711	-2.29949	1.58281	-2.63251	-2.87135	2.21061	-3.06273
-2.10899	0.686618	-2.62352	0.498328	-5.15805	0.293768	-2.74955	-1.07307	11.8433	-1.0912
1.08733	-5.21297	-5.72613	11.4156	-1.30752	1.57091	1.48266	2.45476	1.57378	-1.45957
3.53959	-6.63371	-6.04297	-1.09141	-2.52127	-4.05146	5.34042	14.3563	-1.92077	-2.40572
2.01731	14.4043	-2.87494	5.39924	-3.87132	-5.1235	-1.15025	-2.81921	-1.66055	-0.933661
-5.59727	-2.56498	-2.12596	-4.66589	4.66075	7.4713	-0.497887	-0.167744	10.0809	-4.88135
12.7688	20.8667	-10.9272	3.7332	-7.44295	-10.4334	5.78444	-5.95222	-3.28506	-1.77544
-2.11856	-6.20061	1.30214	-1.70069	9.19039	1.70656	-2.28605	1.33198	-2.13415	-0.462417
0.717523	-2.63766	1.19685	-0.923035	0.172481	-10.2888	0.598794	-2.17901	-3.73355	15.3879
2.75482	0.884145	-1.21091	-5.54732	-3.52471	-5.67808	-5.17264	15.1042	3.48518	-1.11515
-0.22881	5.20283	-4.61281	11.9333	-5.86746	-1.52436	-0.85767	-2.83392	2.72494	-0.963799
-2.1501	-3.89052	-1.10002	-3.41123	9.05903	4.39148	-0.831839	-0.304903	3.38296	-4.11377
-0.187906	-5.48548	-6.17369	-4.42885	21.7076	-1.91575	-1.69406	7.63357	-3.03999	-3.32298
17.609	0.261981	1.21843	-4.04488	-0.824448	-7.40497	3.33978	4.11988	-8.17813	-2.57253
8.08478	-4.24794	-4.17337	-3.31717	22.8408	-7.58202	4.94615	-3.09942	-10.0909	-0.0411435
4.37557	-3.46824	-3.3109	0.51098	5.80145	-11.5359	21.4103	-1.8139	-5.59339	0.492551
7.53557	-4.27219	-4.42346	-2.85624	20.9174	-4.73646	4.36427	-3.43302	-9.9875	-0.118481
-3.13092	-4.81453	-1.46319	-1.13983	11.8713	1.20482	-0.615083	-1.73204	-0.15831	-1.8442
14.7953	-1.05224	4.98621	-4.80312	-1.1773	-6.33838	-0.202811	-0.183578	-1.60856	-2.02497
-4.34359	23.1576	-24.0575	10.3136	-6.76753	-27.5285	37.208	0.331027	-6.10174	-4.0081
-0.216794	-1.31526	-4.96613	9.69836	-1.59594	1.74048	0.64927	1.49914	2.07988	-1.63206
0.105731	5.79265	-4.78802	12.3866	-6.44039	-2.50208	-0.728218	-2.74694	2.49469	-0.658601
1.04382	0.841965	-4.93812	-1.72226	0.492637	5.42312	-1.91692	-0.829391	7.79088	-3.90534
-1.8025	-0.370147	-4.14968	0.0907421	-6.04329	-1.87633	-3.41225	6.90199	12.8616	-3.11974
14.7539	-2.35913	1.44737	-6.11915	1.56452	-4.63812	0.815957	5.36795	-4.75802	-1.47137
-5.69487	27.4311	-12.6941	11.3096	-9.52064	-9.87994	-1.14045	2.76632	-4.15153	0.482352
18.7662	1.07484	-0.52457	-7.50506	1.02512	-6.05454	2.13885	6.38928	-6.65628	-3.4952
-0.0878572	2.45472	-3.28903	-1.16312	-2.04567	-5.74039	-0.0611493	14.0645	-4.35105	-1.40337
-4.30053	-2.69994	-4.37481	5.0281	0.811768	4.46543	-4.64754	-1.16408	9.08556	-2.38161
-0.333638	19.5772	-2.15723	-1.04252	-0.637389	-8.78811	-2.08693	0.225822	-0.734229	-3.17341
-1.63799	1.34821	-7.09644	-4.28628	3.56426	8.85525	-1.44225	1.21575	4.58385	-3.60522
0.311561	-1.5971	-5.58881	14.8322	-4.8584	-5.89502	2.26745	3.73949	-1.31814	-0.918657
6.97993	-4.66163	-4.21022	-3.12478	23.6668	-7.15964	4.44566	-2.91562	-10.3002	0.165414
-1.04764	-5.91943	2.67159	0.0169007	15.4844	-1.87972	5.95738	-9.33431	-8.38845	0.0231982
-1.11079	-3.72314	-4.44773	-3.656	0.305932	9.9226	-0.907483	1.71993	5.55032	-3.46439
1.55844	21.803	-0.397717	-2.23523	-1.002	-10.2534	-3.86544	-0.824787	0.56631	-1.19054
-1.9865	0.646712	-2.60747	0.299773	-4.92497	0.603857	-2.90998	-1.0985	11.5965	-1.07771
7.62612	-8.11907	-3.67581	-2.60671	23.1518	-8.78094	9.26497	0.690387	-10.2838	-3.00301
-3.3433	0.0441421	-3.62045	-2.32719	1.91814	5.7139	-1.47144	-2.40831	9.82559	-3.12694
-2.41172	1.10543	-2.33311	1.69995	3.47337	-4.25203	-0.0153741	-3.49892	14.5681	-6.32071
-8.82086	-5.08075	4.1772	-4.06902	0.441474	7.1466	-1.07918	0.888735	12.5923	-4.0854
8.06801	-4.20937	-4.12272	-3.35572	22.9604	-7.64468	4.92958	-3.09319	-10.0948	-0.0364593
-1.07489	-1.17202	-2.52679	1.84786	-1.2848	-3.74745	-2.13604	9.95103	0.681473	-1.75977
5.54044	14.4104	-6.20132	2.84961	-6.7507	-8.30346	5.30535	0.990891	-3.0835	-2.76691
-0.117189	-0.00997007	-2.22401	-4.44474	9.15576	-0.556258	-1.104	-0.306828	5.37581	-4.55404
0.789187	-5.44199	-8.65035	-3.7126	29.8859	-10.7425	-1.28384	8.49079	-2.91357	-3.16981
4.41267	-1.804	-0.126254	-2.69147	2.64053	-6.51156	-0.636161	12.5411	-3.88793	-1.09698
-0.374088	-4.53855	-1.11891	-0.157404	2.33968	7.63857	-3.23504	-0.786845	4.40734	-2.27438
7.65266	-2.00236	-0.816778	8.59835	-3.47959	-30.5136	25.1958	-0.00448928	-0.438029	3.10536
-5.22405	-1.56322	-3.91437	-0.181496	1.71556	1.75906	-3.75858	11.5231	-0.135279	-0.0198464
0.928196	-3.97573	-4.64837	-3.92475	16.951	-1.98816	-1.00474	6.49925	-4.80461	-3.97261
-2.05247	-1.68651	-1.31945	0.0895212	0.326443	7.27644	-2.12435	-0.449723	2.9319	-2.43622
1.62072	-6.49151	1.28561	-0.669574	1.7087	-8.09303	-2.1833	13.5165	-1.13582	0.346463
-1.52183	2.09491	-5.40891	-2.41762	-2.84947	5.14406	-2.57401	0.940958	11.2199	-3.46959
6.25754	-3.61934	7.01262	-3.99946	2.19756	-0.466812	-0.6364	-2.04447	-2.68681	0.226541
3.23225	-4.99031	5.84781	-4.60511	-9.38931	-2.59305	-0.762472	1.61943	-4.80551	14.8895
13.2435	-3.78564	1.61288	-5.97883	3.31721	-3.42618	0.248332	4.63314	-7.9282	0.473787
2.03592	14.5155	-2.81437	5.32141	-3.83829	-5.19041	-1.24813	-2.86123	-1.62493	-0.953067
2.15569	16.3913	-1.49202	1.06698	-4.38938	-5.38967	-1.14712	-3.11618	-2.89826	1.17582
2.6778	-5.16009	8.31783	-3.95782	1.45243	-0.0401587	-0.442942	-2.22519	2.30194	-0.600565
-1.40905	1.0518	-2.40116	-1.45434	-1.53707	-2.04489	1.31493	-0.259929	7.789	-3.37266
1.15632	-3.14195	-0.465096	-4.00409	1.71143	7.8511	-1.49907	0.761802	0.4269	-2.31663
1.72854	-2.19814	-0.876472	-4.01333	-0.984537	3.65209	-3.29321	1.66586	6.92368	-2.46092
-2.29717	-2.6452	-1.95486	1.26281	0.637788	8.4579	-1.58073	-0.286636	2.75828	-3.00072
-2.95927	1.36727	-3.79639	0.681428	-3.44834	0.748071	-3.07464	-1.32546	11.1221	-2.52607
2.09821	2.79116	9.49701	-5.44986	-3.13314	1.36433	-1.5106	-3.82979	0.922187	-2.26924
0.0722342	-2.34255	1.24443	-3.22264	1.11222	8.69296	-3.36018	-3.9531	3.67741	-2.61081
4.46448	-7.42684	-8.07593	-1.7841	28.7662	-9.66032	6.45331	-0.425311	-8.26554	-0.0761511
1.64096	-0.54077	-6.37232	2.47059	1.98702	-8.54512	11.4126	1.01993	-4.02386	-1.01972
-0.073821	-1.80623	1.12264	0.541213	-2.04905	-4.01262	-1.80194	11.2392	-2.56869	-0.336525
7.04895	14.6411	-6.35119	3.09763	-6.70421	-10.8173	7.24303	1.84872	-3.96902	-2.95845
0.467409	-3.79506	1.36255	-1.20007	0.59871	-10.0574	1.35014	-2.67442	-3.32517	13.9951
4.18709	-2.27953	-4.78525	0.835345	1.38007	-19.0346	27.6149	0.782288	-3.70808	2.01775
-6.00751	-2.62978	-4.08461	0.195161	-2.79791	-0.0542904	-5.20771	7.70074	14.1903	-2.66933
21.3058	0.382599	1.65884	-5.36317	2.22435	-10.111	1.16725	2.50469	-4.23638	-0.860937
1.68701	8.91044	-5.93843	-0.654972	-5.96525	-0.0196422	-2.05076	3.83751	3.50732	-3.22903
12.504	-3.52091	1.22883	-5.79072	3.48481	-3.22735	0.117676	4.70007	-7.59649	0.436997
2.2189	-14.6094	-15.1557	-1.51471	49.0688	-11.7297	6.07531	8.69071	-12.992	-0.131692
-1.36311	-3.4441	-1.83179	-2.09963	21.0803	-9.69888	-1.7491	7.16141	-2.71057	-2.23826
1.23172	13.4572	-2.86481	4.51736	-3.55144	-3.08696	-1.27388	-3.54473	0.035281	-0.360528
-1.96098	3.49623	-4.65284	13.1417	-6.22442	-0.559959	-1.17526	-2.88458	4.67467	-1.30999
-2.85019	-2.52152	-2.51274	0.386045	-0.174216	2.00139	-2.52074	1.00279	10.4451	-4.06194
4.17541	8.35446	-5.25306	-1.64657	-4.25531	-1.55715	-0.715059	2.22428	1.50079	-3.09046
3.6305	-4.75913	1.50608	-2.82357	2.38979	-2.28754	-2.11347	9.53047	-0.410948	-1.52508
13.3608	2.29581	-0.978286	-3.35074	1.68723	-8.39276	0.719633	2.09993	-1.68057	-2.68449
15.8519	0.336878	-1.35234	-6.99556	5.78195	-7.29926	-0.24419	4.1251	-3.31152	-1.89389
0.139279	-2.66797	-1.23208	-3.40499	0.565867	9.21254	-3.05201	-0.28273	3.67082	-3.73666
-4.41787	1.86493	-2.12979	3.76312	-0.942663	-12.1347	17.1272	0.320649	0.439679	-3.81895
0.369294	20.0059	0.0154116	-2.40277	-0.215236	-7.65426	-4.59625	-1.10416	0.944743	-1.27124
19.5462	2.47136	1.14801	-6.21525	-0.0819545	-9.23497	3.05371	4.31963	-8.06233	-2.78174
-1.29555	1.57398	-9.38012	18.4192	-11.3245	-2.86064	3.36229	-0.192903	3.19372	-0.283454
-1.04431	-0.83266	0.675997	-2.28127	-0.014995	2.39676	-4.84166	0.00253001	7.5822	-2.82278
-0.699933	-1.12811	-3.3159	0.664021	0.241968	-2.07946	-0.101879	9.40968	-1.97194	-0.843441
19.4869	-0.228245	2.36033	-5.12482	-0.550469	-8.50662	2.5034	4.12801	-7.15869	-2.13578
-1.29497	1.69903	-9.30793	18.4162	-11.3489	-2.85738	3.28099	-0.194065	3.2592	-0.410884
0.811904	20.5316	-0.224156	-2.42718	-0.291859	-7.93238	-4.41106	-1.09751	0.663612	-1.34297
-1.9976	3.42848	-4.61721	13.0312	-6.14045	-0.519339	-1.1752	-2.86248	4.7195	-1.32809
-0.743296	-3.59844	-2.58119	-1.12211	11.2245	-1.55902	-0.881613	0.76861	0.648707	-3.8699
15.8215	25.1351	-8.35274	0.276941	-4.86044	-20.3018	7.63463	-2.13991	-2.95363	-1.18028
0.607868	1.47571	-6.38188	4.45476	1.927	-13.0266	15.1778	1.62387	-2.96861	-2.27696
14.1951	-5.23368	6.80122	-5.49463	-0.589578	-6.08201	0.473654	1.87365	-5.7382	0.925246
1.64345	-3.75334	-1.70332	-3.79739	3.17235	8.02761	-2.77899	2.74584	0.270869	-2.67434
12.1822	-4.77506	4.467	-4.78578	1.84966	-7.07336	-0.665535	5.48635	-4.90166	0.347303
1.04506	-5.47879	6.62653	-3.23982	-9.2785	-4.60862	-0.377773	0.252951	-2.31242	15.5791
16.5905	3.50887	4.54815	-2.49662	-0.223177	-13.2537	3.81511	-1.30994	-0.859582	-3.33069
1.81946	-6.96831	-5.49339	-2.29846	26.3131	-6.63385	6.35623	-2.43668	-7.75948	-0.634221
-2.34824	-3.33723	0.247927	-3.24247	1.0141	10.1706	-5.09482	-2.15028	5.62461	-2.13637
10.0664	-4.09822	0.700467	-4.45039	4.22117	1.84194	-1.21058	1.61616	-1.93814	-0.175055
0.509318	17.7463	-2.19471	1.83359	-3.46861	-6.63102	-1.09128	-2.91131	0.671588	0.299977
12.3621	-6.56048	5.50432	-6.53734	1.2916	0.749349	-0.301416	1.0177	-4.37803	-1.07796
0.652997	18.1103	-3.87833	5.03091	-7.11248	-11.1546	3.51276	-0.160502	-0.891626	-1.25242
-2.49475	14.0226	1.20957	-2.05257	-0.193346	-7.28613	-1.07973	-2.27772	2.39141	-1.79743
-3.28407	-4.61781	-4.06274	0.947463	-3.3625	3.28072	-1.79189	3.54485	13.7088	-3.19284
-3.58916	-2.87317	-1.40233	3.13464	-0.443894	1.08	-1.54354	-2.67604	14.4174	-4.03896
-0.45637	3.91846	-3.26363	8.10262	-3.93945	-0.307695	-2.23064	-1.02853	2.54646	-1.33083
0.675538	-0.833455	-2.7063	15.3538	-5.91444	-6.47591	2.96511	2.52633	-3.79454	-0.878323
-1.83829	-0.369367	-4.97552	-1.5213	-1.27828	2.61075	-5.12343	4.57609	12.2749	-2.13934
15.8218	-1.76529	-0.684436	-5.94772	-0.185941	-3.22222	0.871109	6.73298	-5.58129	-1.33734
-2.06612	-1.6643	-4.72641	0.309247	-5.98954	-1.13117	-4.60776	7.79958	14.992	-3.11264
-0.946706	14.7869	1.35655	-5.40549	-1.54332	-3.74445	-4.83936	-0.841786	2.75033	-1.07523
-5.97959	-3.84443	-8.4685	-1.18396	-3.91077	9.4847	-5.33786	6.46233	11.5707	-4.76397
-6.01368	-2.48412	-2.98908	-4.75008	5.32994	7.97941	-1.20375	0.540538	10.2685	-4.79042
-2.9355	15.8764	1.31359	-2.21406	0.0289286	-8.70387	-0.370416	-2.14245	2.07326	-2.1485
-0.246192	-1.48333	0.261864	-0.0142137	-1.23391	-2.86614	-0.642344	10.935	-2.18828	-1.63994
3.23181	-4.98788	5.84401	-4.60189	-9.38351	-2.59684	-0.760022	1.61777	-4.80439	14.8827
0.532654	0.440219	1.28131	-1.17031	-3.81004	0.295811	-2.04304	-2.39259	6.28843	-1.19746
2.93625	-5.91024	-5.14921	-1.49404	1.04284	-4.0726	4.63075	12.178	-2.52897	-1.97544
-1.89622	-1.54618	0.708264	-2.08094	-1.03925	8.80135	-1.4052	-2.01463	2.87281	-3.07781
-0.937624	-3.44304	-2.62593	-1.11155	11.1115	-1.66419	-0.733933	0.785752	0.672185	-3.85073
-4.76403	-8.78339	-7.57342	-1.52868	25.8707	-3.77529	0.262743	8.77832	-3.26341	-2.35622
0.433993	-1.30757	0.07741	-0.940492	-0.290615	-4.9774	0.0848499	12.6521	-4.36795	-0.739643
16.7434	-4.40688	7.35418	-2.11876	0.463088	-3.57954	4.52473	-5.98894	-8.3594	-1.11464
0.0643733	-1.58063	-3.31145	-3.32623	1.52046	8.62897	-3.6224	3.24285	3.09124	-2.53739
-0.497332	-7.74892	-7.23608	-2.88797	29.8671	-9.88536	-1.6739	10.5149	-2.68156	-3.32746
4.21641	-5.6448	-3.44658	-0.667754	9.73524	-10.789	21.3681	-3.52354	-7.55306	1.02252
2.08695	14.6768	-2.76479	5.22477	-3.82964	-5.2541	-1.36494	-2.90474	-1.60039	-0.949464
-0.33802	-3.0582	2.61347	-2.85248	5.44263	6.96995	0.141654	-3.75045	-1.61389	-2.94295
-3.99136	-3.86949	-5.83561	0.265381	2.5601	-2.2196	-0.167965	3.14748	14.2078	-4.51428
1.09561	-3.1381	0.780766	-3.24664	0.946825	0.2567	-0.52834	8.22146	0.891058	-1.9491
-0.988299	-3.96027	0.752908	-3.61004	8.10049	4.50426	-1.98065	-0.279235	2.85798	-3.4932
6.7787	-7.79405	-2.46643	-2.06007	19.7716	-5.97044	8.84003	-1.76918	-9.13121	-2.42947
-3.19277	0.165745	-6.33651	1.23474	0.425792	4.19882	-2.35721	-0.660319	10.4487	-3.45827
0.990444	-2.03225	0.403981	0.070864	-2.4573	-0.875767	-1.41598	7.88853	-1.73292	-1.44289
-5.91812	27.3997	-12.8498	11.5615	-9.55316	-9.91326	-1.31998	2.42942	-3.63945	0.957012
-4.54312	-3.06107	0.441477	-4.41174	12.5922	5.81909	2.88104	-3.95072	0.882538	-4.18727
7.61341	0.227859	-6.06056	-2.50758	2.99424	2.51514	1.74776	3.06744	-3.26233	-3.66925
15.2328	-2.21683	0.658853	-6.11642	1.16303	-4.23025	0.882064	5.76109	-5.18956	-1.29796
-2.51621	14.4863	1.39454	-2.13218	-0.218002	-7.72485	-0.981366	-2.32882	2.43921	-1.87855
-7.28544	-3.63786	-0.685825	-0.297621	14.0518	0.865155	0.943863	1.12178	1.26015	-2.71884
-2.93764	13.7289	-1.51173	0.847909	-2.14456	-6.26255	-3.10586	-0.571518	0.48326	-1.04807
4.45381	9.0288	-5.44077	-1.59459	-4.62516	-2.37871	-0.543775	2.43823	1.59337	-3.09932
2.60809	13.1864	-3.08388	4.77585	-3.06443	-4.58992	-1.00602	-3.46259	-1.28545	-0.734356
-1.6594	-6.32617	-3.77467	-0.668055	17.7506	-0.414687	1.45186	-0.649426	-4.51315	-2.44658
0.266313	-2.93546	1.14811	-2.77617	1.21748	7.75573	-1.05445	-3.85356	1.14522	-2.95436
-3.23111	16.3123	1.19039	-1.91248	0.154212	-9.24996	0.0863061	-1.97248	1.75112	-2.34767
0.758916	-2.18819	-2.11044	-2.11936	-1.08471	8.25463	-2.72063	0.57779	2.6465	-3.77239
4.79647	-4.68325	9.26169	-4.76075	0.963393	-0.100809	-2.44155	-2.22651	2.24027	1.53827
-5.42849	-1.64068	-3.84373	-3.99023	2.90415	14.3765	-0.932966	1.38994	5.87279	-4.34181
9.8546	1.27279	-7.57431	-2.49301	1.8973	-5.19649	7.11507	2.49086	-2.95289	-2.17406
2.81814	1.3212	-1.20625	-2.02258	-1.481	-4.09679	-1.12873	10.8913	-1.93894	-1.26791
16.1468	0.336859	-1.51394	-7.12139	5.49955	-7.37521	-0.178099	4.56048	-3.30875	-1.63391
-2.56751	1.61909	-1.44066	-1.4307	0.0410553	-2.24882	1.59338	6.63217	-0.790329	-0.105937
3.61338	-4.26649	4.07724	-4.22805	-6.83013	-2.98137	0.510812	1.11382	-5.54369	13.8449
1.54569	-0.221794	-0.174951	-2.19739	-0.470521	2.8363	-2.33703	0.250754	4.34857	-2.84459
0.763885	-4.41605	-5.65857	11.2256	-1.53445	2.10864	1.55194	2.23005	1.74721	-1.65869
0.684349	-6.31834	1.44049	-2.07286	2.09143	-2.04656	-1.80432	10.8135	0.464753	-1.65263
-3.19693	-5.09808	-2.58031	-0.959839	12.1897	1.17367	-0.282426	-0.957224	-0.506008	-1.60338
-4.92641	0.318217	-1.25428	16.5781	-11.1074	-7.69178	0.717307	-0.00618533	1.9329	0.387235
