# Supplementary material for: Secure human action recognition by encrypted neural network inference
Source: Nat Commun. 2022 Aug 15;13:4799. doi: 10.1038/s41467-022-32168-5 (PMC9378731; doi:10.1038/s41467-022-32168-5)
Supplement: Supplementary file 4 — Source data [file 41467_2022_32168_MOESM4_ESM.zip › SOURCE_DATA/Figure5_SOTA/5f_accuracy/test_prob_conv1d_128_lola.txt]

-5.45288	6.674	-11.1938	9.98182	-5.28976	1.8121	-0.490569	2.19318	2.1034	-0.41774
0.177117	0.359875	1.79818	-2.25279	-3.93488	4.89212	-4.65196	0.143028	10.2804	-5.53494
-1.99514	4.78768	-6.75798	10.1532	-2.65139	1.83884	-2.953	-0.80246	2.54845	-2.9002
-4.30296	11.7335	-13.3185	3.60455	-2.29947	-2.96905	5.06749	1.02276	0.951806	-2.27725
-0.645559	-3.35596	-4.94367	-0.171271	2.25908	-2.27335	-2.31935	12.9267	-3.36222	0.669846
2.77165	-9.95414	-4.94786	-1.83971	4.81104	1.9034	3.06023	9.07755	-1.24033	-4.89841
3.54341	-7.63884	-6.63136	-0.792959	19.0617	-0.416789	-1.26668	1.09105	-5.29521	-2.33851
-2.94243	-3.4863	-6.94562	0.132039	4.3561	-0.118173	0.350648	9.47761	-1.98663	-0.0911602
5.18706	-1.78624	-0.270113	-3.97246	-2.7612	-2.2963	-1.42387	12.5355	-4.37616	-2.95473
10.9518	-8.78403	5.99017	-9.69593	3.41357	3.44391	-0.744311	0.688594	-5.50906	-1.13996
-5.55565	2.69803	-19.1881	2.80772	-1.07637	-2.31128	2.56465	14.7061	5.24435	-2.14437
7.07129	2.65443	2.12974	-5.47857	-4.51771	-0.541581	-1.58945	2.01944	2.74745	-4.01957
-2.7366	-0.748033	-3.33109	-1.22741	4.33877	5.08291	-2.76505	-1.46824	5.61134	-3.40621
-1.86193	-7.16794	-6.1985	-1.31408	12.7945	2.09101	-1.16207	3.7048	0.952358	-3.33168
0.370305	10.3258	-5.89079	-0.353383	-5.87846	-0.459735	-1.82894	0.599447	1.69148	0.0368097
2.90453	0.271193	-3.32763	-1.46607	-1.63384	-0.293564	8.20568	1.59518	-0.394484	-5.17678
1.85094	-0.257716	-8.99443	1.44779	-0.981331	-0.650139	9.06387	0.985365	0.279477	-2.93759
-8.54412	-5.48243	-27.1832	3.47332	-4.89439	-3.99131	-4.19651	1.15677	10.8593	28.7106
3.7983	11.9236	-6.55459	-4.36856	-9.72026	-1.01761	-0.924179	2.88295	2.55991	0.374085
-0.69712	-9.25657	-0.726839	-4.24641	12.786	2.05797	-0.539347	2.41329	0.818592	-5.14765
-1.43471	0.462935	-7.49179	0.856737	0.142457	-2.05028	-0.390266	10.6273	-1.50217	-0.00141032
2.3176	2.31234	-1.73862	-1.71668	-2.49983	-0.0548143	-0.671959	6.66981	0.40558	-4.48714
1.53396	-1.60086	-2.83572	-3.46397	-3.08741	4.41055	-2.5517	7.30378	4.176	-4.28705
2.19016	0.999417	-2.24291	-0.203866	-4.3497	2.35556	-1.47507	1.07773	2.05344	-0.977891
15.9649	0.294275	1.95452	-4.70516	-3.22665	-10.3984	4.39598	2.66758	-5.00547	-3.0464
0.529327	-1.94932	-11.8653	-2.6577	12.024	0.321645	-2.51799	4.52626	1.25134	-2.89482
-2.04157	2.80549	-4.22563	2.25702	-8.13701	5.58228	-7.34993	-0.345348	14.5225	-2.16203
0.835686	13.5258	-9.73911	6.57257	-6.77966	-3.30506	-0.852808	0.390517	-0.115208	-0.55452
3.20493	15.1936	-12.2771	-0.143753	-1.32315	-5.36319	5.44467	-1.67441	-0.336297	-3.94007
-4.03119	5.49808	-8.92588	4.39619	-1.5225	0.720898	4.10999	1.77931	-2.75716	-3.42631
0.262612	12.8807	-9.16212	6.96284	-5.97519	-1.53105	-1.48215	-1.1117	-0.601098	-0.783245
-0.0670829	16.2528	-10.8153	6.58343	-7.6855	-5.11376	-2.22444	0.287659	1.29743	0.761946
3.05799	-7.5523	2.48167	-5.35639	3.22451	1.57923	-5.31801	8.5024	-2.00634	0.0695313
-5.46557	-8.13665	-12.1738	-0.88329	28.378	-3.76344	-0.919904	-5.61758	-1.40542	8.20372
2.12885	-2.29068	1.9003	-4.17504	-0.586564	4.80992	-2.63646	0.53252	3.18391	-3.22265
16.0749	-0.613502	3.7687	-7.18574	-3.91015	-6.80747	-2.32981	8.78251	-4.26101	-4.22383
5.47966	-8.7315	8.81686	-6.45573	-3.818	4.20358	-5.74882	4.83503	3.55751	-3.33618
13.3956	-8.18969	9.64315	-9.44614	-3.14248	0.987795	-2.4905	4.57697	-3.28098	-1.91961
-0.0217722	-8.31805	-2.38374	-2.23508	15.5992	3.42567	2.97386	-5.04575	-3.07555	-1.37226
9.98491	-3.94689	0.411134	-0.869462	8.02404	-10.1209	18.055	-1.18057	-18.8254	-0.330425
12.2523	0.664632	1.76461	-6.92386	-1.61566	-2.96343	0.605632	5.72592	-5.07211	-3.04087
-2.14161	-5.82174	-0.809501	-4.19109	7.30958	4.31071	-0.807394	3.75108	2.03706	-3.56087
4.1348	-5.19776	-0.906121	-3.95731	0.874773	0.20533	-1.12171	11.1344	-3.9664	-2.54091
-3.61353	-5.39766	-6.24009	-1.56561	5.80675	0.390918	-0.542979	10.5229	-2.89032	1.8183
0.537778	-5.70945	-2.92404	-0.927962	-1.55937	0.206154	1.34882	1.88338	-2.23953	8.74519
1.79546	12.0879	-9.41211	3.89668	-7.02988	-1.29226	-1.19176	0.435083	1.44094	-0.811393
5.32369	-7.95121	4.8276	-9.56967	-1.70272	-0.0794414	-5.65492	0.436126	-4.76288	15.7876
2.92824	-9.58987	-4.62955	-2.31211	2.92091	1.62811	2.22875	10.5162	-0.344155	-5.26274
2.43611	-6.8991	-2.63336	-3.67169	20.6004	-1.59376	3.25581	-5.07605	-7.50488	-0.370939
2.12837	0.223695	-3.02914	-1.62346	-2.32113	-0.00419543	7.73151	2.87044	-0.217443	-5.19781
2.63064	9.9312	-6.52855	-1.27132	-6.2167	2.43001	0.612008	0.0445182	4.41455	-5.99301
-1.50858	4.60944	-5.1975	8.43063	-2.23817	1.58157	-3.20849	-0.455946	1.8805	-3.08431
2.02929	-2.44515	0.409162	-2.77792	-1.45926	-1.88247	-3.47735	14.9271	-5.77023	-1.15067
9.36227	1.13836	-3.08048	-4.2173	6.07423	-9.93599	11.9934	-5.42166	-11.9195	2.49554
2.76158	-4.0529	2.18026	-4.75599	2.99781	8.11043	2.86115	-4.70343	-1.93312	-3.61698
-1.1909	-2.20159	-6.69552	1.12222	3.87682	-0.664014	-0.482131	9.92793	-2.35869	-2.26473
1.06049	-2.35684	4.14958	-3.35007	-2.1444	3.76642	-3.18888	-1.51147	6.85603	-3.55795
-5.39081	-4.65684	-7.26314	0.0394905	15.3673	3.66341	0.984653	3.34726	-1.58964	-5.1639
1.89942	-0.474708	-10.3124	1.70154	-1.96584	-3.5182	11.3905	2.87467	-3.30224	-0.703819
12.3013	4.30589	-0.986099	-2.10188	-1.43765	-11.1426	13.6284	-0.262688	-12.8949	0.17927
4.30709	-6.75426	0.455772	-5.56658	6.58595	3.73429	-0.667868	-1.88377	0.731267	-2.59695
-2.64071	-1.09056	-3.70714	0.789168	-2.21037	0.580458	2.94349	6.74605	-0.915899	-1.19979
1.35105	-1.80832	4.02399	-4.32458	-2.10257	5.21627	-2.32701	-0.853981	2.31846	-1.52477
-7.30548	14.7328	-15.6092	7.2865	-3.48614	-4.42273	-0.0737455	5.35904	1.63589	0.731053
-3.554	6.02504	-15.8435	16.5406	-4.88705	-1.56247	1.56566	0.877225	3.24901	-1.1821
-0.231612	12.7008	-8.62018	4.72636	-6.60331	-4.59906	-3.29452	0.168549	3.10899	1.09597
2.60052	-7.59719	-10.0003	-2.51813	16.6192	0.146917	2.46379	4.42689	-7.06522	-3.14599
2.85968	-6.17324	-5.52359	-5.26959	10.1052	-0.897339	2.04189	6.85263	-0.727831	-5.21698
0.298	-1.32781	0.932957	-3.27708	-2.54371	1.2662	-0.707274	3.89009	0.441803	-0.479887
0.910045	-8.04891	-8.66036	0.145526	3.06439	1.03683	3.97996	10.3045	-0.813618	-3.98293
4.42008	-2.89736	-0.148343	-2.7818	1.54909	-4.13177	13.7656	2.05563	-15.5005	2.53054
12.6194	1.02939	-7.53157	-3.56023	12.4818	-15.4655	18.0602	-7.58378	-17.8373	4.04983
2.83932	-7.25488	5.18711	-10.616	-0.216969	0.85825	-7.86039	1.03154	-5.0869	16.3967
11.7928	-10.6101	10.2176	-8.31524	4.43796	1.84492	2.57681	-1.77239	-9.14629	-1.08535
4.59441	1.58998	-16.38	4.17478	-2.14235	-8.85359	14.9275	6.05612	-4.12681	-0.121796
0.414295	-2.77901	-4.56475	-6.96945	1.9355	8.04001	-0.558777	3.99444	8.32239	-8.15624
0.970821	-3.41814	-3.61928	-3.02117	9.64394	-0.314788	2.64362	0.564338	-2.84774	0.0870478
-3.01258	11.3269	-10.8526	7.03306	-5.36915	-2.01553	-1.68496	1.49411	0.734291	0.597572
15.4954	-1.03649	5.03503	-8.72948	-2.52243	-5.76614	1.63322	7.33849	-7.56359	-4.19386
1.8437	-5.67129	-0.578521	-3.29056	12.8469	-0.574165	3.21075	-0.9601	-5.1673	-0.524826
-2.325	-0.0900061	-2.7807	0.191231	-2.46425	0.283389	3.05729	6.19816	-0.791554	-1.35112
-3.88164	1.67849	-9.73794	10.7356	-2.2327	-2.38369	-0.862535	1.20809	3.48136	-0.689806
4.23838	-8.13971	-1.417	-6.32786	10.8985	-1.61477	2.55042	2.23921	-2.64387	-0.247451
-1.10788	-5.03961	1.36117	-2.92739	6.15732	2.9457	-0.167923	-0.0877461	0.288209	-1.4322
6.39912	-5.05413	0.805587	-6.19102	-2.01893	-1.08236	-3.19483	8.87517	2.72147	-3.67539
-1.30547	12.2199	-10.9872	2.0957	-3.85674	0.152116	2.12942	-1.70497	0.00587073	-1.72499
-3.85589	-3.55778	-7.54432	-2.29148	-3.86295	-3.50532	1.00035	-1.23606	0.196243	15.1347
-6.06973	-2.90194	-3.72865	0.396543	9.95264	5.00464	-4.02402	-1.32961	7.19407	-4.41571
2.6082	10.2986	-8.91559	-2.09187	-9.88319	-0.891995	-1.13517	3.02698	2.91189	0.394103
1.12103	-0.507769	-4.65876	-2.16677	0.487259	-1.52205	-1.11319	9.09379	-1.68457	-1.1766
-0.560039	-0.00864357	-3.25975	-4.8114	1.27807	6.44693	-4.12545	3.3014	4.87969	-3.82093
0.716644	-3.77223	-1.51134	-3.93814	1.12835	7.55209	-1.05486	2.6634	5.34304	-5.48867
-0.258896	-0.418831	-3.41195	0.281279	-0.71969	-0.784873	-1.13804	9.38928	-1.46618	-2.05907
3.15898	-7.59066	2.38324	-5.1391	3.29531	1.27105	-5.27054	8.38296	-1.9151	-0.0865442
4.36163	-2.75122	-0.712238	-2.62679	0.588319	-3.65082	12.3738	2.38332	-13.2322	2.30771
1.22203	2.39335	2.19217	-3.08152	-5.88128	4.60385	-2.95422	-1.15754	7.63307	-4.75933
12.4251	-0.685627	0.0354337	-6.22491	2.63031	-3.00767	1.74162	3.62993	-3.16891	-5.21969
15.2307	0.285838	3.3666	-7.59615	-3.99512	-6.02498	-2.37165	8.27831	-3.29801	-4.70308
-9.19998	-3.28902	-6.25565	2.93423	-4.07436	14.9959	1.89904	4.42702	0.540369	-3.95593
4.10688	-2.78651	-0.463611	-2.53693	2.22577	-4.63345	13.8928	1.80324	-15.9095	2.82936
6.03663	-4.91144	2.23615	-6.22505	-1.87451	0.241156	-1.32297	10.8328	-1.64804	-5.88965
0.928567	-3.94197	7.5478	-4.62237	-1.96624	3.23176	-2.80644	0.239802	-1.01362	1.53736
-0.239282	11.9254	-12.0688	4.37803	-5.42923	-1.84657	0.590733	-0.917823	0.0946206	1.38839
-5.22217	-4.77063	-13.6054	-1.62558	-0.783702	-3.14267	0.600226	-0.347029	0.56926	16.848
-1.09182	-3.06166	-5.30614	0.0816736	2.14871	-1.37791	-1.47833	11.725	-2.90547	0.201543
0.743364	13.4996	-9.858	6.6344	-6.73788	-3.38143	-0.828847	0.453483	-0.126883	-0.498537
-1.18875	13.0633	-10.015	6.14519	-6.67334	-4.4443	-3.46781	0.446482	3.4017	1.07111
-0.364638	-0.913034	-2.98866	0.452621	-0.647359	-0.745126	-1.70355	9.9694	-1.9939	-1.85843
-1.03884	-9.83664	-2.98819	-5.11945	12.9584	0.461226	1.59742	5.89784	-0.548724	-5.30722
10.7889	-5.03973	1.94777	-11.4977	1.76093	0.933997	-0.695849	4.96247	-1.16656	-3.75711
-0.233925	0.602358	-7.2973	-0.638975	-0.0919188	2.29596	1.93453	1.16785	6.1708	-3.16382
-0.183622	12.2821	-8.18142	4.258	-6.49811	-4.49889	-3.40058	0.375084	3.23648	1.07228
-1.5714	2.68647	-8.63239	8.68374	-1.46652	0.91918	-1.28804	1.0854	1.06649	-1.35673
3.08348	3.95172	-5.78066	-6.60852	-4.31801	4.48184	1.05605	0.586967	10.1447	-5.63388
-0.805611	-9.97308	-1.13746	-4.31609	12.9811	0.886986	-0.522038	4.23329	0.8792	-5.3586
4.74264	-8.09134	9.1628	-6.51744	3.17379	8.02754	3.65699	-7.78983	-8.7926	-0.146372
-8.54859	-5.48025	-27.188	3.47859	-4.89396	-3.99403	-4.19564	1.15628	10.8625	28.71
0.258456	-3.94117	0.203787	-1.9698	6.89801	3.31144	0.73113	1.86597	-2.27901	-6.61533
0.982327	12.4368	-5.60018	2.90582	-6.50685	-2.25647	-2.99719	0.334441	1.01736	0.497852
0.697124	-1.52849	-2.03761	-1.75076	-0.81908	-0.282772	-1.36214	11.1216	-1.98145	-4.0296
10.964	2.77006	-12.8995	-2.80465	1.39574	-10.3999	20.8162	-2.65406	-11.1806	0.115079
9.94502	4.65406	-2.38213	-3.52526	-4.54673	-2.34985	6.3451	2.6132	-4.05223	-3.28532
0.795396	11.9922	-7.51227	5.83118	-5.5803	-0.371418	-1.67183	-1.51028	-0.356814	-1.53625
1.58907	-7.96361	1.85176	-1.62413	11.1085	4.82294	3.48495	-4.02219	-6.42309	-2.59628
2.72708	2.31757	0.905905	-4.01767	-5.37308	4.05304	-6.76959	3.79576	8.5379	-6.69779
4.09079	-9.32657	-4.17961	-4.19659	4.29247	-4.21105	3.38203	9.35829	3.38771	-5.43674
-1.93391	-2.72192	2.33194	-2.16597	-0.524249	10.8231	-4.58167	-2.31603	7.00471	-4.9367
7.18675	10.0941	-3.42136	-1.58249	-8.28988	-5.50419	4.4892	1.02455	1.8488	-3.45052
4.72864	-6.45907	-1.22143	-5.71172	8.51326	0.614021	-0.153752	5.51693	-3.20331	-4.14128
-0.331623	16.2335	-11.0819	6.78124	-7.34805	-5.08238	-2.35786	0.280931	1.35602	0.959199
3.21604	-9.24433	-5.33621	-1.5627	2.7993	0.595808	3.5217	9.57358	0.00365697	-5.18254
-2.96364	1.29069	-9.7415	7.97276	-4.02549	0.685033	4.38043	2.11493	1.54126	-2.43724
4.4086	-5.75588	0.597143	-9.32229	1.9807	6.83058	-2.38849	4.19041	4.08602	-5.29637
2.57819	9.8918	-6.55221	-1.27686	-6.20246	2.4706	0.590833	0.0702101	4.41089	-5.97984
-0.300444	12.1816	-8.31019	4.30551	-6.3774	-4.4715	-3.45587	0.425777	3.29505	1.0875
2.06069	2.27853	-13.5985	12.338	0.657702	-5.4759	4.15997	5.01594	-2.58173	-3.57203
-5.55804	-8.041	-12.3174	-0.690259	28.5578	-4.41857	-0.689864	-5.81712	-1.45711	8.50779
-5.22184	-4.77075	-13.6053	-1.62593	-0.783645	-3.14376	0.600532	-0.347211	0.569695	16.8481
3.43007	10.7418	-6.79081	-0.85894	-6.80874	1.26191	1.17804	0.41348	3.28256	-5.86914
-0.287965	1.86538	-13.3812	3.02233	-4.68513	-6.65367	11.1612	4.54496	3.54561	-2.95572
-1.69211	-4.80262	-4.19566	-0.890082	2.31734	-0.119307	-0.898657	12.3129	-1.21157	-3.12066
2.60914	3.47817	3.33536	-4.00801	-7.42156	2.37699	-3.15039	0.176373	5.42511	-2.53404
4.48837	-6.29304	-1.7154	-4.92518	9.36024	0.703649	0.616089	4.63142	-3.16847	-4.54638
-0.949826	-5.71851	0.710797	-3.99935	11.8218	9.07732	3.94979	-4.36896	-9.05516	-4.70488
-2.88771	-9.60176	-3.8866	-0.52343	16.6588	-0.474994	-2.59826	2.42826	3.04933	-5.91126
0.668114	11.1089	-6.56093	-0.375882	-6.84319	-0.980595	-1.48871	0.714313	1.638	0.536133
9.47447	-9.43733	7.01797	-13.1709	2.93961	3.98057	-2.41828	1.58578	-0.17146	-0.60338
15.4289	-5.81755	4.75333	-10.3441	-4.14324	-1.60152	-0.925203	7.92499	-6.3901	-1.81684
5.50707	12.4632	-3.43648	-0.214549	-8.03435	-4.9487	-0.0207145	2.17807	-3.31144	-0.107577
-3.55937	-7.63556	-5.88941	-3.48204	17.4994	3.96877	-1.92928	5.33222	2.79777	-5.7372
0.53141	-2.5816	2.7518	-4.05931	-0.331137	9.78996	-1.3116	-4.16231	6.4542	-6.74727
0.260552	13.4283	-9.55453	6.46682	-6.58795	-2.86744	-1.31986	0.480693	-0.0453628	-0.546245
-4.63971	-10.2148	-8.34202	-2.20421	30.7493	4.81308	-4.1253	-0.287886	4.33605	-6.7949
2.73163	-6.9939	1.29502	-5.09357	3.56315	1.9355	-5.10543	8.11166	-1.32865	-0.652356
4.51436	13.2495	-8.30053	3.01941	-4.31069	-2.52434	-0.829604	4.68819	-2.57272	-3.82428
-2.68924	-1.06033	-6.85756	1.14896	0.0290065	-2.50368	-0.509092	10.94	-0.80041	0.277807
-1.41758	1.42648	-8.75688	9.38101	-0.98475	0.93039	-1.23801	1.41834	0.631147	-1.49871
6.29923	-0.236807	-4.96429	-2.77446	-1.53894	-4.23023	12.4762	1.92042	-2.00375	-6.79087
12.4159	-0.895727	4.30484	-5.90211	-2.53057	-2.78344	3.82159	5.01475	-11.1035	-0.450513
3.77303	-5.40789	2.49018	-4.613	-0.233799	9.72304	-4.61631	-0.387698	3.33258	-3.76313
15.6288	-1.05505	4.95149	-7.81169	-3.49438	-6.45284	-0.163003	8.51624	-6.48428	-4.14241
-4.10481	4.74405	-8.90273	11.5995	-2.80952	1.86978	-3.45045	-3.00119	5.37529	-1.32286
2.65994	-4.98672	0.174874	-3.91285	0.896341	6.29006	-2.65206	2.27436	2.97568	-3.98982
2.74988	2.49548	1.05502	-4.19704	-5.88713	3.96168	-6.876	4.02117	8.70984	-6.47475
1.90993	-5.18994	-3.56617	-2.62557	0.0302764	-2.32211	0.268117	-4.24987	-4.25288	16.7276
4.18085	-10.6895	-3.88418	-5.09872	6.91301	-3.8005	2.88063	9.39339	1.37496	-4.17999
12.5097	2.55273	0.903971	-6.50317	-3.2056	-4.34972	1.27724	5.42727	-5.69727	-2.90398
11.8442	0.711486	-0.963921	-5.86407	1.23336	-5.2113	4.72308	1.58798	-3.85828	-5.06648
-0.291633	11.4597	-5.7332	1.25342	-5.48239	-1.43312	0.363132	0.824925	3.51884	-3.84605
6.77718	9.60207	-3.55529	-1.35134	-8.15902	-5.32625	4.11756	1.46043	2.38153	-3.69819
14.2573	-9.07634	6.51965	-6.73363	4.9006	-5.55562	-0.40067	5.24315	-7.7978	-3.54768
0.0773781	11.2373	-7.78461	0.226389	-7.18029	-1.1182	-1.02733	1.64222	1.58876	0.86787
-0.964421	-3.2289	-3.1688	-0.932452	0.566211	-2.00511	-2.94256	12.7484	-3.04745	1.55768
-1.3279	5.34718	-6.81568	9.40015	-2.6808	0.750079	-2.88642	-0.522721	2.35621	-2.72472
1.82887	-0.846993	6.16216	-5.08802	-3.89177	2.34114	-2.90201	-0.306191	1.01886	0.106557
0.18808	13.5271	-9.66455	6.52432	-6.61568	-2.84322	-1.37053	0.511684	-0.012158	-0.5435
0.747172	-0.165317	3.80396	-3.23467	-5.50698	5.40299	-2.88954	-0.146211	5.56098	-3.92473
1.75351	-7.07547	1.02506	-3.84136	0.655343	7.70242	-0.58425	3.2081	-1.87358	-0.830975
1.22924	-3.77349	-1.02375	-6.31859	3.92185	7.05929	-4.6254	-0.0799738	4.79011	-2.65103
3.51422	10.7105	-6.77016	-0.890012	-6.81323	1.16514	1.20995	0.464375	3.26531	-5.89354
0.146682	-1.74243	-2.53855	-0.830905	-0.652076	-1.19284	-2.25136	11.7663	-2.60631	-1.04088
-5.38728	5.96143	-7.13421	1.40853	1.71306	-2.86162	11.5359	3.14197	-3.042	-3.07054
-1.24516	-0.768777	0.996575	-1.85494	-3.17133	7.97079	-4.12828	3.36877	4.12395	-5.93751
3.32342	-6.72309	8.44542	-5.54176	0.801459	0.482512	-2.07987	2.23144	-2.63014	0.163333
12.8361	1.22193	1.37013	-7.04217	-1.88296	-3.30138	0.777681	6.02312	-5.43593	-3.20792
-0.789112	-5.58632	-3.26526	-2.15969	-0.910308	0.246654	1.88535	-1.24465	-5.19415	12.2811
1.64702	-6.86265	2.45406	-2.16011	8.09256	5.92253	3.39493	-5.84519	-4.79349	-1.25128
-6.58542	15.9762	-18.9491	5.50807	-3.67059	1.04943	8.01053	4.52713	-4.17983	-4.43173
-1.82785	-0.771643	-1.01741	-0.368261	-5.68942	6.28138	-4.05281	2.57502	9.48155	-3.88374
2.22887	-2.70982	-3.23045	-4.4128	1.91151	-1.57212	-0.479693	9.13676	-2.72276	-0.629164
1.65292	0.703981	-4.87088	-1.3298	1.92821	-0.886147	0.400165	-0.168985	6.4452	-4.21161
-3.49354	4.37845	-9.03785	4.08047	1.07487	-2.16148	9.66637	3.85522	-5.60183	-3.96244
3.1037	-4.50964	2.10981	-4.45886	-0.759359	9.27856	-4.28264	-0.458568	3.81706	-3.26757
2.12207	-0.193743	-3.28591	-1.14988	-1.90948	-0.072516	7.86557	3.15934	-0.454905	-5.44508
10.8492	-10.0908	1.37906	-6.30832	26.0126	-8.96321	9.40521	-8.55767	-17.412	3.41259
-4.67066	0.542249	-4.80104	1.71577	0.239081	6.3117	-5.90985	1.45451	9.22733	-3.56032
2.85214	-5.4087	-2.08065	-4.74248	7.26307	5.66287	-1.07779	-1.43285	1.46576	-3.18877
1.78273	-0.919107	0.987616	-2.76216	-3.36777	0.667463	-0.892755	1.17024	1.1615	1.11464
2.3549	-9.53334	-4.78165	-1.94207	5.21804	2.05983	2.87547	8.1618	-0.899237	-5.19109
6.92453	5.35831	-0.186058	-5.07344	-5.08621	0.171705	-1.1277	1.2597	-1.07175	-2.52859
6.16174	-9.01351	8.92654	-7.44091	-0.775978	4.36336	-4.12156	0.394849	1.85555	-1.80786
-3.2374	-4.03937	-6.65366	-0.548257	4.90119	0.0907303	0.152612	9.87391	-2.28323	0.264458
9.3817	2.99409	-14.1033	-1.98181	1.76078	-9.33795	17.7656	-1.63367	-8.21783	-0.52
-7.06497	16.3648	-16.5433	7.366	-4.59882	-3.28805	0.7704	5.63931	0.753548	0.262796
-2.31108	2.28469	-1.98433	0.35081	-3.26779	3.35232	-4.17919	-0.254571	8.07941	-2.74966
3.49793	10.6906	-6.71409	-0.898306	-6.75789	1.1841	1.18238	0.412522	3.29127	-5.88895
-5.84735	-7.73733	-13.8099	1.487	-0.738346	-4.99152	-1.35021	1.15321	1.96167	19.9971
4.62991	12.0073	-10.2419	3.97018	-4.62511	-3.4288	-0.456325	0.0616833	0.728527	-3.04089
-1.67011	-3.16777	-3.64924	-3.35826	11.0794	4.45926	2.30982	-0.0152516	-0.248282	-6.50189
13.8442	-8.64051	9.71151	-9.97091	-3.71751	1.16043	-2.64739	4.93907	-3.49634	-1.65856
-1.9173	-1.22855	-15.1341	5.61915	2.49575	-2.26739	16.257	6.89237	-10.8024	-2.87563
2.46601	-10.576	-5.52969	-1.69082	4.33121	1.90322	2.85922	10.459	-1.26289	-4.63995
-8.53477	-3.94477	-4.94327	2.70818	-3.6266	14.7447	1.93497	3.5672	0.0657418	-4.19373
12.7079	2.62883	-1.42806	-2.26728	-2.63253	-8.5006	6.33718	-0.425543	-5.9925	-1.95279
5.96474	-0.47135	-5.09267	-0.79285	-1.37255	1.58499	5.37236	1.63531	-2.63916	-1.48167
6.43849	4.41575	1.62239	-4.18525	-7.03563	-0.112815	-1.1005	3.3474	0.813253	-4.35853
1.69009	14.7729	-15.0462	4.9697	-8.69565	-3.39698	1.75016	1.03493	0.244595	0.865586
-0.902383	-2.11784	-5.9016	-0.545733	2.66225	-1.00448	-0.114565	10.1381	-1.18657	-2.0953
-6.40784	0.489738	-9.65255	2.05289	1.60912	4.47854	-5.70713	4.23326	13.6899	-4.16334
1.72125	10.7064	-6.6792	4.86405	-5.97776	0.060796	-1.55157	-1.49888	-0.381941	-2.17299
1.40972	14.7379	-15.4602	4.98801	-8.92793	-2.96066	1.83023	1.36053	0.402143	1.18576
0.629599	-0.309632	2.34492	-2.70441	-2.94423	4.94074	-4.12931	-0.541968	9.61395	-5.57173
-8.54558	-5.47947	-27.1866	3.48061	-4.89311	-3.99939	-4.19915	1.15241	10.8624	28.7128
5.08641	-12.9552	3.39865	-6.7273	12.6701	0.65711	-2.30651	2.58552	-4.32852	-1.40744
3.66959	0.288029	-4.75339	-2.53226	-0.948786	-1.8423	0.921881	9.9815	-1.13934	-4.7211
1.28313	-3.44643	2.36706	-7.26448	2.55584	7.61955	-0.198169	-3.53568	3.04067	-3.76909
-2.98495	0.805972	-10.8452	1.40854	-3.76285	-0.0247676	7.18452	8.68552	0.39393	-3.21558
-2.42013	-8.19552	-2.47865	-2.43676	14.3568	2.82545	-0.329006	-0.776682	-1.48575	0.685811
0.0230564	-1.83377	-5.37612	-3.61821	0.80384	4.75488	-1.64049	6.53083	5.28137	-5.53429
2.87176	4.01036	-5.8742	-6.62175	-4.01824	4.61483	1.04954	0.283352	10.282	-5.56332
1.28408	15.7478	-17.4657	5.08117	-9.59873	-3.16129	2.66662	1.73108	0.325508	1.73487
-3.4293	-3.91117	-0.252333	-2.74474	8.89606	4.53699	-0.612373	-1.47927	1.28711	-2.78122
0.226681	-7.84761	-3.69009	-2.92912	22.2555	-1.19365	2.92565	-1.46271	-7.86148	-3.30035
2.11574	10.7917	-9.44331	-1.11141	-9.59294	-1.99615	-0.826586	3.20881	2.73988	0.663124
-3.22605	-0.77883	-7.23149	-1.0327	-0.868669	3.1153	-1.12866	2.92983	5.77615	-0.0982512
9.31448	-4.14926	0.42502	-5.8293	2.00544	1.35732	-1.48864	4.4166	-3.81047	-2.60499
0.052699	4.1134	-2.09381	-2.13689	-5.64822	4.92915	-4.32071	0.700435	9.54607	-6.06763
-2.34243	-3.45455	-5.6796	-0.605141	1.42598	1.62522	-0.362353	11.1399	-0.137813	-3.49831
2.84621	-7.25851	5.19352	-10.6218	-0.21576	0.858542	-7.86761	1.03083	-5.09134	16.399
-4.74664	-6.23521	-7.91516	-1.1903	-4.32878	-2.67057	-1.79434	-1.99463	3.75298	20.3467
-4.74649	-6.23573	-7.91466	-1.1903	-4.32855	-2.67067	-1.7945	-1.99498	3.75272	20.3469
3.36234	0.535025	-5.03397	-2.1991	-0.906738	-1.23529	0.775466	9.80362	-1.06222	-4.63396
1.23348	-2.63449	-2.35603	-1.0848	0.0739023	-0.749894	-1.13207	9.09906	-1.85031	-0.365729
4.77646	-12.1039	3.17094	-6.48629	11.7986	1.17679	-1.87449	2.4389	-4.96034	-1.4219
2.06767	8.04939	-7.40432	-0.208247	-5.93237	3.61483	-0.188515	1.66765	4.72296	-5.38052
-0.374583	-1.00188	-3.02242	-0.195079	-0.721533	-0.544334	-1.61617	10.4496	-1.82573	-1.83103
3.1922	-9.32087	-5.27571	-1.57974	2.60521	0.479265	3.32493	10.1273	0.183752	-5.17963
2.18576	0.206408	-3.26384	-1.07535	-1.89668	-0.413445	8.12433	2.17893	-0.472764	-5.10727
-1.42284	5.35952	-6.86551	9.54454	-2.73039	0.843674	-2.92569	-0.596174	2.36858	-2.67582
-1.13827	1.20327	1.26056	-5.56032	-0.107539	8.75925	-3.19281	-2.87278	7.53795	-5.76207
-0.572179	1.12422	-3.96521	-5.4006	0.899891	6.55704	-4.19812	2.67788	6.32078	-4.21573
2.84536	10.4678	-6.926	-1.15428	-6.56703	2.09045	0.856906	0.147016	4.22421	-5.99711
10.8263	-1.73977	0.532109	-6.37654	1.78284	-3.26798	-1.16761	6.0749	-2.35298	-4.25419
-1.10096	-1.0315	0.531454	-6.88693	1.38724	8.2507	-3.21011	-0.798872	9.07916	-5.87205
-0.981064	-1.05764	-1.72497	-4.62919	-2.93335	4.91893	-1.74308	4.57672	6.30884	-3.42333
9.03113	-4.00215	-0.700533	-0.353621	8.70646	-10.3933	17.286	-1.05156	-17.6557	-0.414217
-5.63893	-6.83776	-10.009	-2.39728	18.642	2.15167	-2.31104	5.78602	4.08749	-2.91401
1.64205	13.8086	-8.85067	1.05478	-7.13622	-0.795554	-0.820272	-0.47873	0.159863	-0.146447
12.3484	4.14622	-3.0902	-3.26952	-3.97071	-8.56414	5.44685	-0.102601	-3.16183	-1.1213
2.21116	-8.60185	13.811	-7.92178	3.66925	3.2067	-0.678557	-0.891959	-7.35303	0.103638
-6.14841	-2.55888	-8.77334	1.52113	-3.79012	6.64483	-6.1092	8.83484	18.3943	-6.87218
-2.64344	-1.64506	-6.92668	0.276912	-0.352273	1.16112	-1.60807	9.7519	1.10348	-1.33744
2.23622	15.7993	-10.8634	4.68997	-9.33918	-8.14742	-1.08214	-0.29065	1.43139	3.596
2.38505	4.39712	-6.02078	-6.32631	-3.48915	5.30987	0.645852	-0.935426	10.8602	-5.4318
-0.918357	-0.971222	-6.61109	-0.63391	1.49678	-2.88954	-0.51725	12.7629	-3.45172	-0.531364
0.313438	0.195643	1.96329	-2.43279	-3.65944	4.95779	-4.52989	0.051624	9.99326	-5.51241
-5.62429	-11.6056	-6.8641	0.358992	19.9763	4.67458	-1.16525	4.16811	-1.73335	-4.41152
-5.6786	-7.54927	-6.17969	1.73666	14.3022	3.05261	0.155506	5.12089	-1.96745	-5.70526
-0.302409	16.2384	-11.0879	6.73377	-7.36335	-5.09224	-2.38331	0.330108	1.36144	0.950516
0.139176	-1.90414	-4.14354	-2.47095	-0.883066	4.99251	-2.68265	7.13369	4.13418	-4.15852
5.24041	13.5626	-9.60482	3.31049	0.29973	-6.33037	5.15039	-3.14173	-0.192502	-5.06078
14.9387	-6.43026	5.26567	-10.3911	1.35479	-3.38268	0.0847546	6.24196	-7.91568	-2.96852
3.68148	8.92561	-10.1796	0.564945	-4.735	-4.58169	4.48367	4.93662	-0.362586	-4.53625
-4.47386	0.157822	-4.67872	1.18862	0.486813	6.4819	-6.01179	1.79408	9.24184	-3.63946
-1.2443	0.121569	-7.07153	0.0362155	0.950017	-2.51336	-0.370199	11.8993	-3.0024	-0.579233
1.48618	-4.99913	-2.46183	-2.21232	13.9864	1.84491	1.36077	-4.80756	-0.195053	-1.93491
-6.0424	-2.91847	-3.46552	1.20994	9.93238	5.14543	-3.17106	-1.96871	5.44588	-4.56722
4.21236	-6.1049	-8.45433	0.506859	17.6216	-0.0729079	0.877334	-0.177052	-5.64876	-2.11654
-7.22745	15.2989	-18.8132	6.18808	-2.83425	1.18858	8.37409	4.5254	-4.54127	-4.95512
0.3079	-1.75151	-5.11416	-5.35241	2.5147	5.48732	-2.1293	1.31294	8.39611	-5.2357
-5.55162	-8.02042	-12.1902	-0.755649	28.4033	-4.16741	-0.780631	-5.87124	-1.45797	8.40074
4.16398	-1.95341	-5.74494	1.07076	1.04487	-0.391159	11.5916	5.16163	-9.21525	-4.33989
-1.75681	5.1262	-7.34995	9.89973	-2.63989	0.382945	-2.71529	-0.229801	2.29818	-2.56464
-8.033	2.16203	-8.53959	12.3499	0.0522848	4.22323	0.943333	0.544434	1.7485	-5.44841
1.55616	-1.40539	-8.09331	2.52212	5.45136	-2.42303	12.1899	1.95321	-11.6668	-2.58306
3.43713	-6.24606	-10.7402	-2.23434	15.5605	-0.495127	3.67339	3.20574	-6.74643	-2.99557
-3.33092	11.395	-13.7995	2.9688	-2.44292	-3.31643	5.82524	2.06616	0.664853	-2.63437
-0.674854	-1.23187	-2.41132	-4.68409	0.844259	3.43758	-0.683807	0.955368	5.8037	-1.95333
2.05186	-5.2905	-2.26636	-1.80957	14.6379	0.537235	1.75254	-4.68055	-0.908323	-2.34009
-5.53418	-8.03899	-12.2512	-0.808784	28.4225	-3.99206	-0.867327	-5.80167	-1.44529	8.38313
0.0965247	-2.75667	-2.96012	1.86231	0.592597	-2.9159	-0.593294	6.09364	-0.15991	-0.578226
-1.6092	1.43782	-3.39541	5.21112	-0.674731	1.22059	-2.89086	-0.378348	1.59159	-1.62991
0.0989609	-7.28031	-10.2485	-3.40575	19.7838	-1.14711	-0.00525817	7.32936	-1.23477	-6.12014
7.66922	10.4071	-3.44638	-1.73664	-8.37597	-6.19349	5.3667	0.825314	1.02451	-2.9992
1.14754	-3.36853	-0.410959	-4.42159	2.80418	8.49522	0.656384	-1.31964	3.99682	-5.33269
1.98764	0.320348	-6.47142	1.45897	-5.00553	-0.708617	8.72785	2.72126	-0.8658	-4.00419
3.19463	-4.76561	3.01714	-4.65133	-1.24332	8.47975	-4.37206	-0.209086	3.50983	-2.65078
2.52377	-4.43915	0.743115	-4.27064	0.701382	7.01375	-2.07086	1.36871	3.42021	-4.75638
0.915009	0.546156	-2.51477	-0.331884	-2.15181	-1.92154	-1.46439	12.3875	-3.45885	-2.71475
6.28173	12.3564	-3.90636	-0.72104	-8.2106	-5.76588	1.68167	3.10961	-3.97129	-0.305699
7.03601	7.00079	-4.84212	-0.910481	-5.47754	-3.55013	2.40676	2.07609	-0.202936	-4.17417
-8.55021	-5.47643	-27.1916	3.4831	-4.89426	-3.99832	-4.19485	1.15404	10.8649	28.7113
2.37019	15.9323	-10.7108	4.42853	-9.46277	-8.12409	-1.09382	-0.33792	1.40257	3.59117
1.76581	-4.16595	3.89107	-3.54562	-4.86788	5.2675	-5.0717	3.12725	7.9606	-4.34792
-4.32331	0.292457	-4.86733	0.139431	-4.61593	5.40172	-6.07839	3.94396	19.0378	-7.02782
3.28066	-1.49914	1.88074	-7.85295	-3.39705	4.69112	-3.55395	3.29321	3.58423	-2.49461
-6.61959	16.0181	-18.8364	5.52039	-3.61406	1.16042	8.07922	4.35671	-4.12266	-4.57029
-1.05192	13.0116	-9.70554	5.92759	-6.59947	-4.32297	-3.48422	0.326062	3.30447	1.0122
1.99979	-0.381383	2.13617	-6.19752	-5.48934	2.47857	-2.68471	7.21273	-0.808718	0.807968
-5.85198	-7.73501	-13.8154	1.49126	-0.740481	-4.99192	-1.34569	1.15389	1.96497	19.9973
-5.22337	-4.76925	-13.6092	-1.6228	-0.784202	-3.1457	0.601956	-0.347934	0.571466	16.8488
1.36429	-0.854299	8.22169	-4.50522	-5.68063	2.77469	-2.75969	-0.708519	0.591067	0.271266
-0.55876	-8.68562	3.26736	-9.22427	3.12971	1.97215	-6.66784	4.65948	-3.10375	12.7297
-0.969723	-0.591689	-1.38776	0.207778	-6.10648	4.15081	-4.59579	4.23756	9.07865	-3.19304
-5.42941	-11.3025	-4.97447	-0.194748	19.455	5.92704	-1.41023	3.10742	-1.24463	-5.90751
-1.65803	-1.16185	-3.70237	-1.75867	0.823158	5.92075	-2.84085	-0.601689	10.3387	-5.15818
-4.36366	-10.4991	-8.61603	-2.2622	31.3203	3.97131	-3.57093	0.803626	3.82921	-7.97436
0.461324	-5.86202	-2.48764	0.0569132	-0.25578	-3.92228	-1.08168	11.8746	-2.03823	1.39007
-5.13559	-0.0759853	-11.5981	10.1976	0.663889	-1.09082	-1.268	0.95357	4.59711	-0.820603
2.13943	11.8853	-9.93628	2.25559	-7.6165	-6.33743	1.75487	4.92256	-2.05111	0.63028
-3.46463	4.19187	-12.5058	5.36133	-3.87634	-1.48471	-2.45688	-3.87212	13.8063	0.496753
-0.505325	-0.349398	-3.27913	0.504583	-0.779936	-0.700822	-1.14955	9.12273	-1.41717	-2.16324
1.54056	-0.942707	2.29286	-5.16793	-4.72383	2.29321	-2.16619	6.70512	-1.89685	0.949316
-4.51481	-8.49575	-5.46932	0.783524	14.6431	3.10163	-0.831569	6.13578	-1.56293	-6.09995
12.3496	-3.06796	4.63096	-7.62298	-1.80873	-2.07908	-1.57819	3.27059	-2.22424	-2.52585
0.789248	-3.54284	-1.53271	-3.56713	3.89669	3.93286	-1.44987	1.97603	3.5226	-4.5513
-7.25229	-11.0847	-10.1296	0.0471436	23.6879	6.50701	-5.45625	4.47299	4.21189	-4.05353
1.84672	-6.09729	-0.478563	-3.39088	13.0902	-0.635296	3.32867	-0.554767	-5.36773	-0.629527
0.0612031	-0.977924	0.848564	-1.22504	-3.34538	2.09124	-1.08948	1.2766	1.323	-0.179698
0.593028	10.1293	-9.09051	2.17444	-3.97127	1.42352	5.40512	-0.14111	-1.63263	-3.89699
-3.72152	1.26872	-9.35135	7.95956	-3.4347	1.22768	4.31505	3.47312	-0.150126	-3.3861
-1.14276	-1.36125	1.85788	-2.13829	-1.18138	9.47795	-2.84706	-2.90154	5.99045	-4.75209
-0.177811	-0.566775	-2.6763	-5.13009	0.897637	6.20129	-4.47407	4.1823	4.58905	-3.58402
-8.5494	-5.47594	-27.1909	3.48263	-4.89486	-3.99798	-4.19549	1.1532	10.8655	28.7109
0.90675	-5.07569	9.22894	-2.8543	4.17104	-1.80674	3.72323	-1.19524	-10.8596	2.15277
1.10982	-6.45878	0.86379	-3.13557	0.560149	7.65585	-0.30044	2.93975	-1.8535	-0.966854
11.743	-7.09338	7.06922	-11.632	-0.144535	-2.25004	-2.71824	5.36224	-2.9515	-0.143257
-1.56847	-4.27089	-3.09729	-3.42544	3.63896	8.5637	-0.98585	3.57526	4.89259	-6.33694
4.87339	-4.86548	-0.807703	-6.32279	-0.462713	-0.214264	-3.34418	7.56713	5.08191	-4.07897
1.57642	13.549	-9.11612	1.27458	-6.86461	-0.798246	-0.807243	-0.45975	-0.210837	0.014222
14.101	-7.714	9.03975	-8.10005	-0.433691	-2.65473	-4.04812	8.00539	-9.37192	-0.644555
1.74488	11.858	-9.58896	3.94517	-7.05872	-0.980292	-1.14281	0.536953	1.54204	-0.662998
10.805	-10.4842	1.66565	-6.02879	26.5502	-8.96855	9.32345	-8.24037	-17.762	2.8447
-1.62828	-5.30362	-0.783805	-3.95998	7.0433	3.60527	-0.683997	3.92561	1.45355	-3.62338
4.50592	13.461	-8.56265	3.20365	-4.35183	-2.62433	-0.663458	4.30308	-2.67091	-4.05518
4.74896	12.5608	-11.0998	3.54836	-3.62514	-3.12852	0.965972	-0.757625	1.26808	-3.03295
-1.01689	-3.37577	-3.35562	-0.851304	0.535542	-2.19625	-2.84843	13.5981	-3.6232	1.66241
3.98136	15.0162	-8.64522	-2.57225	-13.4622	-1.68004	-1.49303	2.75533	1.4795	3.64311
9.90005	4.49734	-2.35873	-3.47937	-4.53246	-2.2941	6.5795	2.81339	-4.44072	-3.21312
12.2621	3.99163	-2.62403	-3.04447	-3.72836	-8.38312	5.25117	-0.313897	-3.40281	-1.04601
-3.32349	-9.85726	-4.31888	-0.282012	16.9981	0.006811	-1.9974	2.75242	2.83341	-6.6789
-3.09632	0.371915	-3.19856	0.238861	-4.23448	4.16071	-6.89502	3.55623	15.4853	-6.09393
4.2723	-13.4447	12.0075	-7.84767	4.80796	4.50111	-3.36328	-1.43518	-6.58256	3.92057
-2.23692	2.65577	-1.09712	-3.57545	-0.911978	6.43172	-3.09184	-1.60402	8.25966	-5.34573
-3.48098	12.5203	-14.4355	2.79668	-2.79464	-2.86987	6.06469	0.981809	1.24737	-2.76664
10.4164	4.562	-0.559114	-3.16541	-4.12327	-6.83221	3.36427	1.42049	-2.71182	-2.65423
-1.01763	-3.25864	-0.793176	-0.643752	7.55336	3.21603	0.568037	1.42139	-2.61172	-6.18254
0.134237	-8.20308	-2.72409	-1.9865	15.7487	3.13877	2.94498	-4.77242	-3.14036	-1.42875
-0.680098	-3.20487	-4.76665	-0.735386	0.512997	0.508551	-1.22599	11.2919	-2.44638	-0.544101
0.977639	-9.0568	3.69538	-9.04251	2.12187	1.35421	-4.8078	3.02924	-4.28954	12.9343
0.877705	12.0577	-5.62004	2.97532	-6.30527	-1.89666	-3.08435	0.161903	0.995933	0.593361
0.0151784	-3.69894	8.26149	-4.44441	-2.24086	3.30982	-3.68618	-0.703538	-0.615807	2.06738
2.94787	-4.85551	8.42044	-5.7512	0.279256	-0.112073	-2.26522	1.62881	-1.72837	-0.0989473
3.46034	-5.26103	-1.17758	-3.48842	1.28387	-3.53537	-1.14199	13.1078	-4.10958	0.325754
-0.505277	0.561976	-8.1669	-0.23038	-0.105627	1.86363	1.89873	1.8238	6.4029	-3.02764
0.309459	12.6274	-11.065	4.96657	-6.56111	-3.28503	0.578296	1.10326	0.93705	0.745765
-0.0754129	-1.4183	-4.06307	3.03057	6.21596	0.872147	1.84685	2.78138	-1.58696	-6.92858
1.6317	12.3915	-8.52643	0.301328	-9.52346	-5.34309	0.6159	0.620918	4.8466	2.17143
-4.77842	3.97555	-21.1615	2.81855	-3.04824	-2.04488	3.39288	14.2015	6.27525	-1.52405
-3.8527	-3.55901	-7.54064	-2.29379	-3.86297	-3.50486	0.999643	-1.23575	0.194957	15.1331
-1.48248	10.389	-9.02491	3.82392	-4.85296	-3.16906	-0.941884	0.899931	0.61901	0.491894
-3.06362	-5.37755	-6.74326	4.02572	11.5399	1.8423	0.153885	4.31194	-4.80526	-3.99486
-6.74952	16.0605	-19.0046	5.61498	-3.49383	1.15796	8.18217	4.32084	-4.17718	-4.63456
-1.18518	-5.49901	-3.47295	-0.779183	2.24854	-1.51032	-2.97831	13.9743	-4.43833	0.744427
5.95643	-3.72187	-0.478076	-5.24941	-0.703001	-1.82817	0.196691	9.51266	-3.93156	0.0642082
-0.746929	-1.22906	1.48146	-2.72366	-0.356574	9.43767	-1.87953	-2.81257	5.12362	-4.89368
-2.04432	-8.73758	-4.98475	-2.18255	20.6776	1.76596	-0.00726036	-3.41743	-0.0622645	-1.4375
-1.20095	4.41055	-3.43802	-1.30185	-8.16982	5.27756	-5.04897	3.25589	13.4388	-5.60896
-0.475188	-8.11311	-6.31043	-2.68782	23.8066	-2.24484	2.24368	-0.375002	-6.15365	-3.17238
5.25221	13.5426	-9.81758	3.68644	0.390031	-6.73222	5.19027	-3.31954	0.04391	-5.12592
-2.0596	2.87437	-4.03793	2.17286	-7.9809	5.57405	-7.37444	-0.505779	14.4524	-2.23489
0.510099	1.20123	-7.01167	-3.1648	-1.17231	-2.09824	-0.697261	11.326	0.748401	-2.8728
7.51783	-4.56623	5.06561	-6.1278	3.558	-2.68224	-2.35843	5.67765	-6.28894	-2.45107
0.0475691	-0.540621	-4.71631	-3.80961	1.09265	3.53615	4.4352	2.84933	4.1887	-5.79738
12.0266	2.73892	0.765153	-6.1664	-3.48129	-4.58183	1.1572	5.63147	-5.80407	-2.68249
-1.8673	-1.41163	-5.30092	0.926818	-0.290663	-2.8002	-1.35583	10.3386	-1.28345	0.529401
0.422033	-0.752536	-4.92644	-3.99576	-0.108477	5.1266	-1.23765	3.12307	8.37635	-6.10048
-3.70432	-0.0593536	-6.51473	0.579647	2.23483	4.16958	-5.78701	0.250176	13.3705	-5.07037
3.40583	-7.757	-6.4455	-0.642369	19.1068	-0.234262	-1.22222	0.784008	-5.175	-2.43394
2.84037	-7.25551	5.18835	-10.6164	-0.216109	0.85861	-7.86065	1.03115	-5.08802	16.3957
4.48756	-6.4991	-1.48653	-5.58688	9.36788	0.568802	-0.316108	5.0918	-2.97304	-4.17211
2.70892	10.8516	-7.70818	-1.91057	-8.59065	-2.59907	-0.684261	2.22684	2.88398	0.558668
2.35843	-4.62173	0.076661	-3.51671	1.17881	6.11394	-2.88994	2.11253	3.38031	-4.20953
-5.09953	-1.39082	-0.531151	2.56427	-1.10263	6.45938	-0.743258	1.35215	-1.49768	-1.33564
-1.10879	-9.25135	-0.70886	-4.02353	12.6648	2.0977	-0.374218	2.64649	0.44182	-4.9888
2.69935	-2.97855	-2.6681	-5.01417	1.86919	-1.59308	-0.572268	9.17609	-2.70884	-0.580431
-0.820649	-1.98517	-4.07278	-3.88897	3.51305	5.33902	-1.47849	2.3676	3.38127	-3.99766
1.71838	9.83244	-6.128	4.39122	-5.41675	0.523484	-1.60141	-1.65761	-0.173558	-2.37043
-2.32033	0.268209	-2.57676	0.597811	-1.79125	1.06125	1.79915	4.911	-1.07874	-1.25906
-2.56313	2.54022	-5.58366	9.77358	-2.94522	2.99023	-3.08303	-1.92995	3.79983	-2.03717
0.863366	1.85472	2.87268	-3.40565	-6.02682	5.13717	-3.2007	-1.07923	7.38203	-4.46863
4.93383	13.5274	-7.95089	2.65504	-4.85763	-2.92882	-0.775508	3.81412	-1.84116	-3.95039
1.16642	15.7819	-16.9005	5.28844	-9.1317	-3.3753	2.34843	1.3848	0.228621	1.31037
1.64877	12.4202	-8.36376	0.226062	-9.58951	-5.2856	0.524195	0.586491	4.80592	2.16044
0.0805629	12.898	-9.41058	0.607967	-6.69041	1.81213	-2.68081	0.894544	2.20278	-0.530071
2.77564	-4.28598	2.20439	-4.89912	2.69681	8.52362	2.48268	-4.22699	-1.96093	-3.34041
3.68634	12.698	-9.45321	1.56786	-8.18287	-7.46039	2.53508	5.25969	-3.03743	0.212089
-4.75054	-6.23297	-7.91905	-1.18638	-4.33044	-2.6705	-1.7901	-1.99304	3.7557	20.3459
5.29605	-13.228	10.2268	-8.84588	6.86682	3.07368	-3.34136	0.250065	-5.79864	3.28846
-0.891026	2.58233	-4.52406	-3.50061	-0.857038	4.28125	-2.07312	-0.488222	13.2668	-6.00062
12.937	2.10565	0.83866	-6.67765	-2.11016	-3.56417	0.842977	6.63922	-6.13844	-3.53189
3.68387	-2.86727	-2.98577	-5.33801	-3.39204	3.67272	2.20101	10.7245	1.73175	-6.5185
5.20408	-3.20704	0.695278	-5.48846	-1.53604	-0.350355	-0.554033	11.4811	-2.67817	-6.08411
-2.44206	-1.80853	-15.6146	5.49519	2.75703	-3.17918	17.1204	5.5428	-10.8937	-0.989162
2.05207	0.197388	-3.2851	-1.14484	-2.00763	-0.341209	7.9455	3.0717	-0.363246	-5.27081
-0.987844	-3.6867	1.54507	-4.49922	3.52026	6.24235	0.587471	-1.09995	0.363228	-2.73636
-1.92025	-2.77373	-5.92232	0.781015	1.7639	-0.569222	-1.05484	11.111	-2.21974	-0.0633264
2.73797	1.75501	0.434239	-4.19995	-3.95227	4.54702	-6.6754	3.08233	9.28069	-6.88455
11.2037	-0.492618	3.33669	-6.87188	-1.601	-2.02503	-1.02522	5.02197	-3.89352	-2.31493
-1.0905	-2.35522	-6.40372	-0.289473	2.951	-0.842301	-0.417053	10.3041	-1.05776	-2.05979
1.88956	-1.81288	-10.8091	-0.114381	5.62643	0.0758229	0.340103	3.67122	2.42427	-2.12551
-5.66034	-8.00687	-12.6557	-0.529961	28.4865	-4.58508	-0.65205	-5.89065	-1.37896	8.82513
1.00775	-0.72529	-2.56691	-3.03413	0.28698	5.32931	-2.51064	2.73497	3.69111	-5.06975
0.525445	7.25183	-9.31724	7.2581	-4.79794	-0.848019	1.8134	1.08989	-0.0528744	-2.2454
-1.73089	-4.10845	2.84607	-1.65841	3.95348	2.41571	-1.06698	-0.321041	0.0845512	0.600192
9.64129	-3.44586	3.30212	-10.9008	-1.15268	-0.499621	-0.0148	4.64224	-3.87958	-0.869623
8.66754	-13.4273	12.3267	-14.1328	7.41513	3.88713	-3.80686	-1.0716	-4.71344	3.02631
-0.903615	-1.14943	-6.75727	-0.783566	1.69986	-2.86837	-0.878412	13.0827	-3.40019	-0.352185
-0.82118	-1.94032	-7.35679	0.703686	4.25776	-1.2015	-0.0389755	10.4914	-2.61144	-2.54143
-6.6447	-10.7567	-9.55272	-0.226832	22.3217	6.51351	-4.39938	5.13887	3.61172	-5.2956
0.0998744	-6.35254	-1.06535	-3.52691	8.5263	2.32909	1.4495	1.97951	0.235688	-2.66589
-7.51827	-10.2433	-13.0098	0.676835	25.3136	3.65215	-4.62533	3.2042	4.99806	-2.61948
-1.50242	4.72295	-5.28751	8.56149	-2.36196	1.68426	-3.2177	-0.505925	1.87143	-3.05325
-2.58742	-1.72831	-6.80663	0.322457	0.178851	0.66584	-1.3089	10.4319	-0.12672	-1.50465
4.78711	12.8811	-10.1294	3.33053	1.50612	-6.51386	3.84124	-1.61777	0.714799	-5.83403
0.129733	10.3032	-8.685	7.63733	-5.93825	-3.02303	-1.90051	0.0260449	0.780727	-1.00121
-3.6474	0.143749	-2.83176	2.19127	1.23364	6.92384	-4.76876	0.0610582	3.73061	-2.67999
2.43657	3.57576	-1.97166	-2.10461	-2.80905	0.178863	-0.633124	5.80487	1.19673	-4.87128
10.7426	-1.92784	0.817414	-6.46784	1.94222	-3.54858	-1.32521	5.69155	-1.78763	-4.25342
-0.531249	-0.462748	-5.4531	-1.80253	-0.337001	3.08737	-1.52391	3.67728	4.08544	-2.51656
1.75595	-1.56949	8.43183	-4.96039	-4.81982	2.35936	-2.26332	-0.29345	0.0500531	0.12552
-2.23091	2.90883	-3.77342	2.09359	-7.63225	5.63191	-7.41769	-0.758085	14.3939	-2.33688
-0.968361	-0.398331	-8.14706	9.85411	-0.230988	1.1883	-1.2527	1.40704	0.35713	-1.84467
2.10462	-9.85155	-7.09325	-0.973105	1.82413	0.807394	2.99095	12.129	-0.514073	-3.7092
0.568706	11.5632	-7.74924	6.17099	-5.36306	-0.283501	-1.57773	-1.49869	-0.3248	-1.56133
-1.13638	-0.604507	0.616881	-6.79477	1.18513	8.05773	-2.97089	-1.12926	8.89546	-5.79474
4.38148	12.1445	-12.2341	4.23324	-3.17964	-2.86684	1.0425	-0.758066	0.75901	-2.45264
-0.439615	-7.00825	-1.47847	-3.41782	8.22154	3.0386	1.26933	2.48596	0.676029	-3.05584
1.9118	-5.19199	-3.56464	-2.62672	0.0301844	-2.32291	0.266325	-4.24973	-4.25453	16.7296
5.65827	0.00686302	1.98682	-3.92914	-9.24192	2.39899	-4.70575	12.9725	-0.708339	-4.32419
-3.13716	5.4512	-7.86978	11.7034	-3.2695	2.91729	-2.66527	-1.89786	2.49954	-2.4306
-3.50394	-3.51149	-0.311323	-2.22127	8.62054	4.0116	-0.56449	-1.74325	1.46774	-2.96901
-1.18393	-9.75418	-5.61884	-3.53719	25.27	2.72596	-4.1361	1.9969	0.348152	-5.93129
15.564	-2.05575	5.3944	-6.94611	-3.77868	-6.50052	0.435371	8.34697	-9.55483	-1.6855
4.1608	-6.48247	-8.28246	-0.905655	17.9945	-0.108113	-0.995765	2.32469	-5.74388	-2.34723
7.30872	-3.73523	-4.14991	-2.2399	5.23889	-4.48108	14.6686	-1.13641	-11.2371	-2.96636
5.0821	-6.53685	-8.04908	-0.346935	17.9788	-0.704361	0.523333	0.549751	-5.91535	-2.24652
-0.0374662	-8.17115	-2.20931	-1.97472	15.7684	3.15891	2.81786	-5.16227	-2.95832	-1.43
12.4956	-1.86437	5.13615	-7.66497	-2.63738	-2.40945	-1.31314	2.44576	-1.35803	-2.85447
-6.63874	9.47799	-17.5592	9.68858	-1.40415	-7.2582	13.4423	4.7763	-4.53691	-1.19923
-1.56818	2.3607	-8.93096	8.88258	-1.28582	0.857969	-1.16373	1.21362	0.807457	-1.4202
-2.53795	5.18442	-7.5675	12.1186	-3.64043	2.72644	-2.53745	-2.00857	2.29162	-2.52877
1.67318	0.475388	-1.20777	-4.29639	-0.0852413	6.27273	-5.25528	0.516572	8.69674	-6.42751
-1.57975	0.52621	-3.71372	-0.504054	-5.41749	5.02923	-2.67952	3.88301	11.8512	-5.74855
15.9532	-5.73652	4.75252	-10.0912	-3.24265	-2.23745	-0.269742	7.29607	-6.46285	-2.09159
-7.48152	15.5933	-16.5836	7.5186	-3.45767	-4.02462	0.0958633	5.14082	1.31377	0.883218
12.6821	0.204265	1.38554	-7.70989	-0.814413	-2.92476	0.538522	4.95695	-4.72565	-3.00517
-1.41354	0.311444	-7.22247	0.16041	0.913773	-2.22684	-0.659046	11.5694	-2.90315	-0.393068
-3.34838	1.50975	-8.44775	5.55062	1.3392	4.30875	-3.55187	-2.80633	7.53409	-2.6539
2.23147	15.8118	-10.8727	4.67082	-9.33758	-8.1631	-1.06091	-0.259011	1.39455	3.58734
-0.738069	0.81443	-3.5878	-5.12568	1.14587	6.68487	-3.97071	2.69841	5.70414	-4.21971
-2.10212	-0.179847	-12.1684	10.9895	-2.50229	-3.37523	2.14687	3.95787	2.92899	-1.02132
3.61512	-7.51725	-6.71368	-0.923437	19.0015	-0.489396	-1.45362	1.38018	-5.36614	-2.23272
1.27188	-7.02326	1.6412	-1.21174	8.97596	5.27361	4.13117	-5.68192	-6.13561	-1.42846
-0.255732	-2.13708	-5.02386	-6.94114	2.35303	8.61993	-0.394655	3.15274	8.79968	-8.29928
2.2907	16.8584	-13.3899	0.598026	-14.0269	-3.19254	0.32866	3.38486	-0.266444	6.05632
-2.39245	2.65697	-3.68815	2.11469	-7.40698	5.88236	-7.55301	-0.786538	14.4804	-2.39056
2.66636	-7.54968	-10.267	-2.35509	16.6867	0.0649536	2.79581	4.31074	-7.17559	-3.34815
-2.58148	-0.882244	-3.42387	-3.31162	-0.108343	6.85457	-4.20535	2.32933	9.26462	-4.74417
-3.37838	4.64701	-12.8082	5.32441	-4.49996	-1.76031	-2.35217	-3.83007	13.8486	0.810175
-0.818884	-1.23163	-2.22491	-4.16411	0.871713	3.07738	-0.622002	0.764952	5.69879	-2.14638
4.26084	-6.45076	-8.2019	-0.913821	17.9309	-0.108931	-0.934941	2.20726	-5.77107	-2.39833
-2.20138	0.123828	-8.43987	2.69877	-0.496831	-0.567199	-0.799874	8.65906	0.88995	-0.584096
3.22457	8.07868	-9.79407	0.708316	-4.41681	-3.93947	3.86655	5.03281	-0.422212	-4.30655
-2.90279	-3.26179	-3.89571	-4.2584	8.98395	4.2307	-4.87725	-1.96534	6.67048	-2.31806
-1.07376	-10.6034	-9.76854	-2.82297	31.2565	-1.63536	-6.93595	2.98373	1.53881	-2.30835
2.55357	-3.69389	-0.795107	-2.10961	0.384282	-2.11145	-0.950421	10.7919	-3.48036	-0.234025
-2.48302	-3.08409	-0.242775	0.486001	2.46238	7.00931	-4.80951	-2.21516	4.98196	-1.8231
0.901218	4.53264	-17.0702	0.929063	-2.25094	-6.47137	12.3242	0.105288	0.325441	0.612555
-2.77148	-2.82647	-6.63618	0.0754334	3.92789	-0.154044	0.543647	8.8067	-1.46255	-0.839534
-0.254907	-6.75861	-4.16007	-4.2642	17.8548	1.67692	2.33697	2.38223	-6.89126	-4.9153
-1.92499	0.75073	-1.61409	0.690741	0.234793	6.38127	-4.77991	-0.311514	3.44902	-2.60011
0.0456059	-4.78547	-4.23168	-0.0624876	-0.30934	-3.84273	-0.251347	12.405	-1.19554	0.377378
2.83105	3.94458	0.638815	-4.76297	-7.34043	3.96845	-6.53037	4.17261	8.46082	-6.35673
7.82235	-7.53382	7.06036	-13.9228	2.34739	3.1531	-0.854693	1.07021	-2.47779	0.305254
5.32134	-7.94947	4.82403	-9.56821	-1.70443	-0.0808875	-5.65264	0.437079	-4.76069	15.7894
12.4392	-6.77915	3.93653	-9.25597	4.31209	-3.60189	-1.52788	5.62855	-5.70314	-3.10098
0.59548	11.6334	-7.71797	6.07102	-5.41431	-0.291944	-1.54779	-1.51882	-0.292621	-1.57024
1.73247	13.7791	-8.03597	0.957881	-7.56003	-0.835116	-1.06338	-0.562344	0.484767	-0.251285
6.85035	-6.38248	7.83789	-10.6602	-0.45608	2.88908	-3.94021	2.32662	1.26677	-0.134367
-0.199809	0.731101	-7.61878	-0.401036	-0.212421	1.99472	2.01598	1.55944	6.01864	-3.25393
2.42966	-4.39235	0.740179	-4.16753	0.859565	6.84266	-2.12437	1.13303	3.69559	-4.89771
1.18301	-3.53936	2.85573	-3.05825	-4.78704	5.70864	-4.85327	1.87318	8.72877	-4.01686
-3.26801	0.499804	-2.65931	2.03859	1.05965	6.53672	-4.8778	0.0484522	3.67775	-2.57324
-3.55835	5.87518	-4.31433	-0.348894	-1.23895	6.662	-6.29786	-2.42871	11.4403	-4.73744
1.66769	-0.40967	7.82257	-5.06208	-6.18239	2.95335	-3.23986	-0.653162	1.15534	0.396881
0.788822	-2.81333	3.01483	-4.25264	0.270965	10.0323	-0.956306	-4.80125	5.68309	-6.65964
11.0325	-8.94419	-1.34402	-3.91586	25.3947	-11.411	7.15887	-6.80645	-16.3091	4.89955
2.1365	0.0669555	-8.96433	1.41015	-1.26693	-1.04153	9.01857	0.51955	0.301295	-2.52929
-2.46794	-3.13973	-4.73001	-0.0233181	0.26006	0.204506	-1.95816	12.6801	-1.64141	-2.1473
3.78411	9.09028	-10.634	1.06279	-5.00864	-5.31574	4.23125	5.34337	-0.174743	-4.36357
-0.786577	-5.58842	-3.26356	-2.16225	-0.910179	0.246989	1.88273	-1.2444	-5.19553	12.2825
-1.96608	-1.40829	-14.9175	5.66282	2.28154	-2.216	16.6811	6.96872	-11.4152	-2.83461
-6.48563	-2.82191	-9.04661	1.48911	-3.99117	7.43869	-5.8785	9.20564	18.5867	-7.0651
16.0802	-0.910652	4.00743	-6.99495	-4.08478	-6.92814	-2.34017	8.76524	-4.27369	-4.01282
1.91303	7.5775	-7.56436	-0.186179	-5.56598	3.9166	-0.116934	1.65074	4.70413	-5.17002
12.7511	-6.53822	3.86432	-9.37173	4.24865	-3.88762	-1.44847	5.62192	-6.0355	-2.99212
-5.38896	-8.09081	-11.9747	-1.04142	28.2959	-3.64755	-1.0694	-5.51756	-1.33431	7.98778
-2.58285	-8.0902	-6.15219	-2.38046	23.5335	5.5096	0.518446	2.70881	-4.1954	-8.83987
2.01319	11.4957	-8.10596	4.01072	-6.62891	-1.07686	-1.83984	0.160183	1.46497	-1.01463
-4.18893	4.94937	-8.89203	12.6129	-2.52246	1.81141	-3.56664	-2.68307	4.4738	-1.55057
-2.32243	-0.985553	-4.82862	-1.1808	1.22318	5.85768	-3.15958	-0.40649	10.8922	-5.16724
2.58961	9.93124	-6.52122	-1.32136	-6.22273	2.46292	0.575472	0.0529142	4.47682	-5.96957
4.50377	-8.02837	2.05944	-5.96824	2.76627	1.27993	-3.60448	8.61009	-2.7259	-0.0950257
10.6425	3.5833	-2.7892	-4.05841	0.812014	-5.57391	3.93813	1.14518	-2.42225	-4.59811
11.2674	-1.47818	0.401982	-7.01652	1.50864	-3.05189	-1.08524	6.64389	-2.92323	-4.33358
1.93118	-4.3943	1.40058	-4.45371	0.420421	8.08191	-2.76188	1.42828	3.02184	-4.9472
-3.95276	3.0596	-6.38567	4.95711	1.01734	-3.21445	12.8701	1.40331	-7.50935	-2.24829
2.61648	15.9436	-11.7163	0.0961289	-12.823	-3.30399	-0.194544	2.48884	0.540147	4.62836
13.2919	2.57147	0.523463	-7.10924	-2.6634	-3.50328	1.18358	7.19713	-6.57422	-3.68635
-3.62398	6.00147	-15.8249	16.4125	-4.82993	-1.59791	1.42798	0.978314	3.29883	-1.16147
-0.174253	0.911316	-1.06155	-3.81377	-0.417214	5.27169	-5.66998	0.582897	10.0579	-6.17232
-1.65274	-1.54797	-8.51066	1.83992	3.16846	-0.810769	-1.13817	10.76	-2.04811	-1.42075
16.2849	-2.72569	5.44891	-8.38469	-3.71064	-5.93294	0.30225	9.17129	-9.8962	-1.60246
-3.67951	6.04876	-15.7325	16.2591	-4.83729	-1.60448	1.36119	0.999828	3.35417	-1.22476
2.61231	16.3046	-12.0804	0.223561	-13.022	-3.31741	-0.170289	2.71557	0.294634	4.88287
-4.17695	4.87964	-8.83885	12.4488	-2.50771	1.904	-3.56394	-2.7722	4.52454	-1.53822
1.63846	-4.87348	-2.61613	-2.01228	14.0332	1.42271	1.23356	-4.65621	-0.204312	-2.02096
8.41328	16.1147	-8.46338	4.25212	-6.24777	-11.1805	5.6163	-0.225071	-3.97205	-0.895851
-5.99813	3.81687	-8.74668	2.55096	3.29623	-1.10943	9.58909	3.72217	-2.66635	-2.98434
13.533	-8.33262	9.59386	-9.66495	-3.50321	1.16087	-2.63291	4.88668	-3.32486	-1.7852
2.68051	-5.32563	-0.00278876	-3.81786	1.5066	5.81778	-2.7808	2.26386	2.72502	-3.64918
14.2391	-8.54311	9.0273	-7.93493	0.0507707	-2.32304	-3.60729	7.95454	-10.1813	-0.475326
2.84198	-7.25606	5.18936	-10.6179	-0.216857	0.858072	-7.8627	1.03097	-5.08843	16.3975
16.1977	0.562631	1.77655	-4.77499	-3.31212	-10.3565	4.63319	2.26613	-5.15857	-2.81536
10.8461	-10.4715	1.20402	-6.96609	27.1594	-8.55906	9.79315	-9.09471	-17.8722	3.85834
-2.13887	-2.72193	2.41855	-2.13504	-0.593608	10.7606	-4.88283	-2.27314	7.19906	-4.84983
8.56185	-3.2688	5.08891	-9.99267	-1.68074	2.03249	-4.1205	1.32964	-1.59381	0.8665
-0.0777466	13.3746	-10.4821	0.773015	-6.72718	1.74343	-2.28358	1.02517	1.97584	-0.535841
8.77293	-7.83716	5.27164	-16.4522	3.1679	4.22271	-3.82267	3.51344	-1.07655	1.9991
-1.34203	12.1596	-11.2038	2.27054	-3.81294	0.152825	2.36457	-1.70595	-0.162487	-1.66133
1.95562	10.0368	-7.03913	0.130358	-8.52065	-3.09825	-0.699457	1.83192	3.84498	0.967065
-2.68015	0.606516	-3.70045	0.19179	-3.91285	3.7404	-6.53044	3.4563	15.124	-6.14847
-2.25203	2.14797	-9.1947	4.39661	-2.57692	1.96889	-2.34251	-4.40533	10.8703	-1.51693
-1.5276	4.77132	-5.61948	9.08612	-2.70871	1.95784	-3.14077	-0.470807	1.93626	-2.94996
-2.42724	4.57264	-10.0748	10.8567	-5.53194	-3.77955	0.492218	3.30681	-0.0747923	-0.759942
-0.341641	2.1776	-1.37973	-2.37707	-4.44031	6.68753	-5.27443	0.729249	12.4465	-5.78856
15.6082	-5.66371	4.73112	-10.4695	-4.13015	-1.61157	-0.936175	7.89965	-6.36421	-1.81765
-2.9214	-0.437725	-3.90801	-0.562637	-5.34698	6.48492	-4.4802	4.44115	13.8087	-5.93143
4.27584	14.9575	-8.24758	-2.81029	-13.4283	-1.49047	-1.70089	2.79513	1.30364	3.40173
-3.86879	-1.71879	-9.87854	-1.44482	0.655038	6.1485	-3.28045	5.85944	10.8751	-4.694
-0.920133	-1.08074	0.170713	-6.92261	1.17936	8.0747	-3.02907	0.0240353	9.05738	-6.46318
1.56814	10.1428	-7.83683	0.70394	-8.39307	-3.59295	-0.0917235	1.46401	4.13263	1.44696
-0.385822	-2.94879	-4.20083	0.341369	0.801763	-0.758074	-0.00617495	7.06147	-1.4197	0.787891
5.32349	-7.95045	4.8265	-9.56992	-1.70386	-0.0803306	-5.65466	0.436402	-4.76228	15.7892
2.44983	2.1916	4.06379	-2.20208	-6.64419	3.73602	-4.6242	-3.54137	8.60727	-3.86244
2.81509	-10.0085	-5.67579	-1.82619	2.50979	1.39619	2.65129	11.4095	-0.70912	-4.64326
-0.418157	-0.324939	0.856956	-3.16244	-0.897411	9.12124	-0.93661	-2.44532	4.72717	-5.13243
1.62747	-5.08235	-2.45186	-1.81247	14.2059	1.12115	1.51195	-4.62439	-0.395506	-2.18359
-7.1734	-10.9763	-10.1705	0.0900419	22.9711	6.534	-4.91202	4.63401	4.28165	-4.01444
-0.988839	-3.15132	-3.06657	-0.445858	0.45453	-2.26725	-2.84093	12.528	-3.20203	1.73807
14.4973	-8.34997	10.6992	-12.1273	0.574392	-0.284724	2.48924	-2.72785	-8.13697	0.0258264
1.31262	-1.24553	-2.30092	-3.46257	0.634038	4.91955	-2.54578	2.91924	3.21255	-4.71987
-4.16519	-10.5345	-8.08666	-2.30944	31.4655	4.79907	-3.8732	-0.289766	3.69311	-7.15632
9.50178	-4.15736	0.299355	-0.671378	8.47594	-9.8166	17.3746	-1.05915	-18.2853	-0.72239
0.67298	11.7366	-7.69702	5.99204	-5.49208	-0.325824	-1.57987	-1.47235	-0.345224	-1.54975
0.441236	-6.15775	7.38978	-4.76606	6.48147	7.95567	2.27312	-5.82449	-7.71119	-2.83655
-4.23601	1.25231	-6.01118	-0.653795	2.11086	5.33196	-5.69955	-0.197763	14.3974	-5.25419
6.32688	-5.57082	3.28667	-6.49918	-1.81886	0.206362	-1.91063	9.94351	-1.33103	-5.49218
-3.21768	-4.14976	0.304174	-3.34237	9.05706	5.27555	-1.04651	-1.94586	1.04704	-2.38025
3.53562	-6.02534	-11.2168	-1.74332	15.1682	-0.411828	4.70796	2.49298	-6.84982	-3.08773
-4.69064	0.147873	-3.9953	1.66649	0.61082	6.30676	-5.94958	1.28988	8.65531	-3.48041
1.81104	-2.22676	-1.10889	-1.50111	0.174702	0.570047	-1.21057	5.59321	-0.0738991	-2.93953
-7.29567	15.4968	-16.3927	7.42714	-4.09056	-3.34974	0.339079	5.20308	0.886098	0.868884
-0.899103	-5.9582	1.11418	-3.83732	12.2448	9.32603	3.84659	-4.86136	-8.87891	-4.89233
6.35823	-1.09139	-1.65728	-5.28824	1.03194	1.58471	2.53636	3.18334	-0.0870067	-6.09419
15.9871	-5.80908	4.84389	-10.0571	-3.38639	-2.55916	-0.301617	7.39877	-6.63041	-2.04417
2.10091	10.3423	-7.15125	0.0620993	-8.81732	-2.90039	-0.693562	1.52121	3.8195	1.03488
-4.80892	-11.3252	-4.59165	-0.930444	19.2134	5.18316	-1.90176	4.94183	-1.29391	-6.51809
1.19073	12.1614	-5.36891	2.64128	-6.54582	-2.11528	-3.03978	0.309091	1.26141	0.529827
2.8874	10.4032	-6.76326	-1.18572	-6.55021	2.05672	0.755239	0.18856	4.22116	-5.98769
1.77632	10.4275	-6.80466	4.78029	-5.92626	0.221259	-1.44015	-1.68832	-0.0519078	-2.22306
2.7823	-7.07465	-2.04836	-4.03816	20.5714	-1.71085	3.72028	-5.21269	-8.1296	-0.0536565
2.04698	-5.1311	5.22164	-7.49254	3.09255	7.82764	0.706948	-6.65991	0.958989	-3.65065
1.24802	10.6073	-8.459	0.974766	-8.15341	-4.35308	0.239764	1.31561	4.43849	1.71463
0.862895	-4.08729	-0.714924	-2.97659	-0.243287	6.31557	-1.9315	2.77229	3.47268	-3.8353
7.10923	-3.79855	8.15728	-11.2193	-2.29622	2.48538	-4.44149	2.24913	-1.34831	1.32024
1.77519	-6.96592	0.703251	-2.95689	0.579184	7.44604	-0.890634	3.07204	-2.19686	-0.448327
10.1463	4.43269	-2.10456	-3.72187	-4.55543	-2.14907	7.10572	2.83087	-5.20185	-3.15741
1.42209	-0.971097	-4.3885	-2.66898	0.489938	-1.6498	-0.984027	9.27271	-2.09444	-0.957335
11.6754	-1.26796	0.435538	-7.57093	1.19406	-3.06236	-1.34277	6.98012	-3.09528	-4.18946
-2.18816	-0.606295	-2.94848	0.567806	-2.05931	0.873259	2.77521	6.04203	-1.36384	-1.1572
0.980796	-9.0574	3.69729	-9.04512	2.12115	1.35381	-4.81117	3.02929	-4.29113	12.9364
3.50843	-2.23955	-0.379654	-4.03818	0.323809	4.03156	-3.69397	2.41312	5.38227	-5.72536
-1.09731	0.690189	-8.49732	9.52513	-0.77525	0.659604	-0.766379	1.21941	0.171105	-1.63169
3.35775	-7.31746	0.706782	-5.32594	3.47268	1.80164	-4.30163	8.23759	-1.93389	-0.367133
-0.693514	-8.2053	-3.28246	-1.82049	15.668	3.7933	2.30889	-4.81301	-2.20493	-1.25707
-7.1406	3.13793	-7.31103	12.2683	-2.77081	-2.77834	0.34953	2.07716	0.499062	2.50943
