# Supplementary material for: Secure human action recognition by encrypted neural network inference
Source: Nat Commun. 2022 Aug 15;13:4799. doi: 10.1038/s41467-022-32168-5 (PMC9378731; doi:10.1038/s41467-022-32168-5)
Supplement: Supplementary file 4 — Source data [file 41467_2022_32168_MOESM4_ESM.zip › SOURCE_DATA/Figure4_HEAR/4c_evaluation/HEAR-evaluation.csv]

1D-CNN-64	1D-CNN-128	2D-CNN-64	2D-CNN-128
2.08147	5.61046	4.28679	11.8851
2.15825	5.13934	4.07045	8.45337
1.31975	4.3602	4.10237	9.12744
1.58671	3.93248	3.44514	9.21692
1.46888	4.76512	3.30921	9.64823
1.871	4.48721	4.12613	8.67987
1.89499	4.46007	4.56517	9.51444
1.65902	3.12117	3.69583	9.35698
1.69622	3.0153	2.73906	7.15434
1.53099	2.95646	2.67329	7.25988
1.44383	2.87899	2.5775	8.06172
1.4148	3.51906	2.79445	7.94856
1.36847	4.22624	2.82524	6.83823
1.33997	3.59457	2.65419	7.37101
1.33657	3.87516	2.65358	6.86676
1.3393	3.23749	2.89163	9.30666
1.38308	3.25059	3.59737	8.97011
1.4518	2.92417	2.6705	6.67388
1.37526	2.82897	2.66114	8.81747
1.46665	2.82984	2.62814	6.7589
1.49541	2.80975	2.68458	7.52744
1.28282	2.90542	2.75441	7.12491
1.30164	3.22929	2.79781	6.7409
1.30075	2.9602	3.28656	6.77464
1.33971	2.8293	2.99369	7.7914
1.255	2.88811	2.57979	7.49543
1.3336	2.72147	2.65052	7.16098
1.27828	3.23977	2.55139	6.72699
1.30134	2.86352	2.76593	6.8197
1.28993	2.91366	2.73782	6.82668
1.31531	3.06833	2.59974	6.48939
1.28753	3.16396	2.63867	7.45174
1.30119	2.81411	2.76444	6.75755
1.29181	2.85669	2.56832	6.96852
1.28147	2.79668	2.66011	6.71679
1.29315	2.74689	2.86732	7.06872
1.29434	2.7078	2.70144	7.5519
1.32123	2.7843	2.57487	6.9257
1.28258	2.75649	2.58444	9.31673
1.28187	2.7045	2.59139	6.66461
1.29874	2.75383	2.59466	6.68911
1.25864	2.72118	2.65019	6.69668
1.33149	2.69831	2.69595	6.43408
1.69043	2.80188	2.58084	6.95048
1.32873	2.7462	2.57619	6.5739
1.25808	2.76644	2.60042	6.56616
1.22415	2.76518	2.61673	6.56733
1.28899	2.78788	2.68834	6.68004
1.30416	2.79957	2.63551	6.85791
1.27632	2.75318	3.11933	6.80029
1.32356	2.72756	2.89725	6.87802
1.31275	2.7672	2.57022	6.65815
1.33856	3.00062	2.63158	6.71227
1.24142	2.83032	2.55589	6.61181
1.29113	2.85962	2.56343	6.7146
1.26931	2.82489	2.54962	6.71395
1.3476	2.80369	2.56306	6.64085
1.30057	2.83664	2.65869	9.74761
1.25268	2.861	2.54727	6.69987
1.28726	2.87299	2.59906	6.88663
1.30909	2.8102	2.58817	7.5645
1.30116	2.90416	2.57058	9.28661
1.28688	2.87623	2.52476	6.7693
1.28351	2.79676	2.56687	6.88435
1.29414	2.87144	2.57115	6.48088
1.27826	2.78025	2.62313	6.57298
1.28634	2.76653	2.55078	6.74893
1.2572	2.76809	2.56903	6.9509
1.26988	2.83377	2.58807	6.63663
1.2612	4.30709	2.57732	6.78528
1.26556	3.47513	2.57054	6.77737
1.24303	3.23769	2.58865	6.60918
1.2489	3.08259	2.59485	6.53754
1.24426	2.64917	2.52042	6.59894
1.25717	2.64625	2.59317	6.5306
1.27647	2.82504	2.56842	6.69525
1.24645	2.7202	2.56211	6.40553
1.28867	2.7554	2.55081	7.98988
1.24708	2.78384	2.53858	6.84093
1.34432	2.72355	2.50051	6.75353
1.32747	2.78195	2.60274	6.90477
1.27306	2.76342	2.55297	6.93102
1.228	2.78243	2.59097	7.60056
1.28502	2.69636	2.54521	6.79297
1.27219	2.65801	2.49057	6.71626
1.29097	2.72904	2.59168	6.55243
1.27639	2.75356	2.52943	6.63189
1.28142	2.79285	2.51866	6.36764
1.25305	2.94077	2.4693	7.64257
1.31114	2.72729	2.57408	6.70108
1.28602	2.8379	2.56854	6.53544
1.29874	2.82382	2.58061	6.59898
1.27521	2.85124	2.66685	6.65695
1.28588	2.76075	2.56508	9.1815
1.32315	2.81554	2.54102	6.44628
1.26448	2.69467	2.55677	7.35725
1.36045	2.76726	2.55662	6.69805
1.28298	2.78397	2.55344	6.51597
1.33094	2.78655	2.55261	6.69984
1.29141	2.73034	2.52494	6.69465
1.30326	2.71907	2.48548	6.55419
1.31884	2.84891	2.49554	6.38724
1.36755	2.70978	2.49256	6.40334
1.27409	2.77635	2.62492	6.46388
1.29381	2.76883	2.57594	6.67817
1.29914	3.79566	2.68688	6.49901
1.29218	3.62004	2.55827	6.5415
1.30703	2.9059	2.70609	6.62329
1.27276	2.82502	2.65576	6.59015
1.22719	2.99246	2.6751	6.47898
1.24694	3.22332	2.62143	6.24206
1.28373	2.77363	2.65291	6.37883
1.26865	2.63238	2.60426	6.47944
1.22802	2.64098	2.63942	6.58057
1.27053	2.69552	2.65501	6.50124
1.26076	2.71625	2.66872	6.57104
1.26828	2.77196	2.63936	6.48279
1.27381	2.70242	2.52403	6.58461
1.25438	2.79393	2.55742	6.58242
1.20898	2.71299	2.6765	6.51054
1.25351	2.73524	2.65062	6.22549
1.28047	2.74812	2.65344	6.69804
1.28571	2.739	2.55932	7.03885
1.26934	2.7795	2.62961	7.03841
1.26077	2.75585	2.61465	6.95767
1.31535	2.66212	2.63092	6.92208
1.27662	2.72071	2.64083	7.33414
1.32465	2.73739	2.61439	9.04916
1.24768	2.85356	2.63237	9.94665
1.27273	2.64139	2.65656	6.85628
1.27612	2.62559	2.74025	8.98119
1.26001	2.642	2.68813	7.0341
1.24452	2.87001	2.65688	6.72199
1.2335	2.71669	2.62978	6.82614
1.2355	2.73902	2.60395	6.5441
1.26855	2.69393	2.61119	6.58615
1.32341	2.75366	2.58856	6.78586
1.29583	2.76107	2.63519	7.04618
1.28664	2.67457	2.4868	8.80643
1.30819	2.77814	2.5916	8.56467
1.33007	2.74872	2.61352	8.27219
1.31685	2.69806	2.63409	6.60859
1.30796	2.72669	2.55518	8.96266
1.28409	2.72422	2.71506	6.86842
1.27808	2.66467	2.64181	6.62804
1.27025	2.6588	2.71987	6.78863
1.23354	2.68853	2.74269	6.99072
1.26703	2.67957	2.66121	6.54251
1.32514	2.70215	2.67388	6.74192
1.27348	2.64677	2.67221	6.66416
1.28645	2.60524	2.60424	6.69899
1.27121	2.626	2.63145	8.56204
1.28962	2.63517	2.57252	6.7876
1.25371	2.68858	2.6229	6.6511
1.24371	2.67982	2.63138	7.48179
1.28194	2.67555	2.5346	6.74864
1.22544	2.83232	2.57062	6.70259
1.25974	2.73303	2.55625	6.82036
1.29072	2.66897	2.62401	6.6287
1.36078	2.68414	2.55012	6.61743
1.2753	2.67875	2.64204	6.66844
1.23019	2.67527	2.6918	6.51945
1.20812	2.6731	2.58878	6.4069
1.25294	2.77363	2.56859	6.41074
1.26224	2.76233	2.55889	6.59731
1.28115	2.76517	2.55163	8.81046
1.29078	2.76042	2.57714	6.7601
1.26486	2.69155	2.58907	6.74039
1.29405	2.70916	2.51585	6.68086
1.27305	2.71501	2.64297	7.5298
1.30995	2.66507	2.60301	6.43941
1.31576	2.98608	2.54791	6.2163
1.3157	2.67995	2.62215	6.56239
1.28456	2.8964	2.57345	6.63357
1.27112	2.83221	2.55317	6.57997
1.28691	2.94603	2.68373	6.51804
1.25873	2.89935	2.53442	6.58721
1.26438	2.87005	2.6322	6.48825
1.23972	3.17333	2.59541	6.25301
1.25188	2.77688	2.57547	6.35253
1.28149	2.75682	2.56076	6.21371
1.27253	2.81955	2.56223	6.75886
1.26591	2.69697	2.60743	6.53993
1.31843	2.77365	2.51398	6.59546
1.28146	2.8028	2.60233	6.47945
1.26229	2.79791	2.61068	6.48759
1.27563	2.7704	2.61508	6.45984
1.23712	3.10014	2.61473	6.31669
1.2828	3.30124	2.59319	6.44128
1.24374	2.79048	2.61199	6.32235
1.21354	2.98318	2.6331	6.61292
1.29978	2.97257	2.58384	6.55365
1.27361	2.67218	2.54299	6.54146
1.25486	2.74506	2.62092	6.56092
1.30252	2.71978	2.58412	6.43635
1.30208	2.7152	2.64931	6.39289
1.28489	2.78827	2.66912	6.29524
1.23087	2.74356	2.61082	6.4521
1.25609	2.78236	2.49519	6.25686
1.25283	2.81848	2.55576	6.74475
1.27761	2.79185	3.32057	10.9204
1.27554	2.82215	3.00132	7.63853
1.24583	2.77792	3.6683	10.6557
1.244	2.76264	5.21298	9.71898
1.27142	2.85045	4.08147	7.62923
1.24178	2.67841	3.60616	8.82719
1.32213	2.58524	3.83057	8.61739
1.26723	2.75437	3.40514	8.90359
1.28294	2.76281	3.75119	9.14279
1.283	2.76178	3.032	7.20738
1.26995	2.75914	2.58078	7.42745
1.22013	2.7781	2.65194	7.08463
1.26237	2.80004	2.8596	7.04608
1.26948	3.7792	2.81662	6.88742
1.23991	2.78606	3.01128	7.44141
1.25313	2.73104	2.85453	6.64744
1.25783	2.73327	2.62615	7.26669
1.25914	3.12184	2.5954	7.75131
1.28285	2.80385	2.70557	7.07725
1.27333	2.63269	2.77284	6.87723
1.2449	2.59132	3.42664	6.77357
1.26055	2.63587	2.75984	7.11989
1.26294	2.69313	2.63497	6.89619
1.26681	2.69934	2.7366	6.87394
1.23461	2.73068	2.60777	8.04684
1.32821	2.72169	2.63569	8.96253
1.28814	2.73519	2.55676	8.92389
1.27975	2.77743	2.55393	7.46958
1.27459	2.78348	2.6025	7.2019
1.2809	2.78767	2.58782	8.38357
1.28082	2.76245	2.54508	9.78187
1.27609	2.7989	2.73983	7.52708
1.26055	2.73298	2.63096	7.48841
1.29381	2.68236	2.57909	6.70276
1.25921	2.69332	2.56463	9.14169
1.32745	2.6877	2.60412	8.9251
1.28102	2.86961	2.58379	7.29623
1.33147	2.72754	2.62305	6.94442
1.30957	2.79409	2.69767	9.26591
1.27688	2.72934	2.79299	7.5452
1.30502	2.8263	2.62812	7.40262
1.29242	2.89085	2.59629	7.24878
1.22948	2.82878	2.63382	6.85312
1.22194	2.87143	2.59239	8.36214
1.26365	2.80574	2.65188	7.037
1.25957	2.71387	2.57267	6.91738
1.2902	2.735	2.6501	7.02261
1.27354	2.67691	2.58646	6.60766
1.30538	2.63197	2.56756	7.1992
1.23622	2.70363	2.5626	6.94291
1.28248	2.74482	2.57496	6.92996
1.33826	2.70321	2.52186	7.50107
1.30288	2.79517	2.50418	9.28413
1.27008	2.67167	2.60474	8.48515
1.26927	2.82229	2.58162	6.96957
1.28252	2.70995	2.57166	6.84243
1.32257	2.84269	2.57863	6.8772
1.30217	3.21944	2.566	6.80991
1.25612	3.52471	2.56907	6.55211
1.29059	2.80334	2.54098	6.91008
1.2623	3.09737	2.56254	6.78953
1.26074	3.10773	2.57722	6.6874
1.24897	2.73437	2.57159	6.77208
1.24475	2.72122	2.52236	6.71556
1.24474	2.61955	2.59479	6.76976
1.25355	2.65526	2.58403	6.71056
1.26855	2.81541	2.57705	7.03327
1.3092	2.71678	2.5841	6.85877
1.24623	2.71424	2.56014	6.84869
1.28259	2.69428	2.61504	6.88176
1.26489	2.8221	2.57514	6.71764
1.28013	2.78031	2.54631	6.83434
1.27751	2.70026	2.48619	7.21529
1.26116	2.77839	2.51376	6.93543
1.29623	2.77431	2.5094	6.78622
1.25851	2.86718	2.62172	6.66057
1.29305	2.81233	2.57977	6.74987
1.29515	2.72909	2.55413	6.37161
1.28311	2.70066	2.49237	6.87068
1.28448	2.6786	2.56087	6.95073
1.21941	2.80073	2.54326	6.5698
1.2377	2.64868	2.62564	6.66906
1.2257	2.71008	2.59015	7.33317
1.21357	2.89288	2.5392	6.53207
1.22984	2.8073	2.52948	7.03801
1.25967	2.74262	2.64017	6.8929
1.25101	2.71974	2.54099	6.89351
1.24631	2.73205	2.4619	6.80674
1.28333	2.74419	2.59577	6.80274
1.26416	2.91039	2.60689	6.45132
1.249	3.57302	2.59618	6.9705
1.22371	2.74997	2.55504	6.90463
1.23045	2.71307	2.62311	7.11648
1.28897	3.11283	2.63198	6.88766
1.24124	3.14273	2.59646	6.89365
1.28781	2.73397	2.54608	6.70617
1.27776	2.67272	2.66628	7.09973
1.29096	2.62823	2.65121	7.20904
1.25091	2.67916	2.78883	6.67215
1.26587	2.78542	2.66083	6.85851
1.22309	2.70169	2.60845	6.83871
1.27718	2.77906	2.58391	6.64524
1.24778	2.70005	2.61451	9.97209
1.2671	2.73733	2.72645	7.59023
1.30357	2.74347	2.70941	6.98933
1.31755	2.76122	2.66761	6.99339
1.26876	2.77343	2.60653	7.85785
1.26367	2.76519	2.6139	7.62174
1.31072	2.7577	2.60611	6.89973
1.27052	2.71625	2.63289	9.32326
1.24223	2.69501	2.5854	8.83719
1.24154	2.70643	2.57865	7.84232
1.29097	2.75292	2.71134	8.7762
1.27394	2.66405	2.65131	6.87737
1.29465	2.63739	2.59996	7.13391
1.27219	2.67905	2.64545	6.85916
1.22231	2.78564	2.59062	6.87209
1.24863	2.70196	2.53594	7.23568
1.22515	2.6701	2.52639	6.74477
1.26414	2.85436	2.57104	6.75383
1.26057	2.738	2.61385	6.6732
1.25811	2.74621	2.61302	7.14374
1.23009	2.86082	2.56506	6.7485
1.2509	2.79009	2.60869	8.7612
1.2655	2.68829	2.63092	7.26094
1.23623	2.72543	2.56402	6.79603
1.2609	2.81581	2.55724	6.74626
1.24452	2.69617	2.43464	8.49821
1.23473	2.63795	2.50452	7.1574
1.23292	2.66499	2.64508	7.16316
1.2452	2.69039	2.59904	6.73775
1.24228	2.76606	2.61887	6.91162
1.23753	2.71749	2.58378	6.64023
1.21293	2.8467	2.54777	6.67016
1.28653	2.81713	2.54634	6.51455
1.25967	2.71611	2.59257	6.77197
1.28756	2.72706	2.5425	7.03301
1.27427	2.74143	2.58305	6.86095
1.24204	2.64408	2.67195	6.8169
1.25808	2.76009	2.68242	6.71348
1.2493	2.77394	2.70243	6.9325
1.24848	2.60656	2.6547	6.93027
1.23994	2.64407	2.69186	6.74117
1.27574	2.64534	2.56399	6.6533
1.27462	2.71975	2.54291	6.68499
1.2371	2.74683	2.60402	6.73333
1.24019	2.78334	2.59807	6.41415
1.28304	2.75566	2.5955	6.82157
1.27499	2.76183	2.66737	6.76921
1.30454	2.78468	2.65965	6.47189
1.27493	2.76244	2.56312	6.77014
1.30295	2.77706	2.54393	6.69528
1.2615	2.72159	2.56677	6.56367
1.28796	2.68148	2.66743	7.10252
1.25413	2.705	2.72799	6.84502
1.23135	2.73986	2.71986	6.68229
1.22494	2.67342	2.71192	6.80326
1.2765	2.7008	2.70282	6.68263
1.26497	2.66959	2.64396	6.67038
1.301	2.65056	2.63698	6.43492
1.23934	2.79753	2.62548	6.77222
1.29265	2.69549	2.67233	6.98974
1.28157	2.64286	2.61281	6.58955
1.27323	2.75529	2.63655	6.55517
1.2912	2.70541	2.61682	6.77843
1.32896	2.70609	2.59268	6.67635
1.26903	2.74149	2.62668	6.61063
1.31768	2.7323	2.55208	6.57519
1.29533	2.74008	2.55473	9.64534
1.30316	2.73617	2.5628	6.79289
1.27744	2.72969	2.60857	6.70245
1.24344	2.72627	2.62628	8.9199
1.25077	2.78141	2.55383	7.87902
1.22609	2.68983	2.51075	7.86717
1.24286	2.69478	2.56956	6.80272
1.27588	2.70198	2.57406	6.60291
1.22172	2.74624	2.56047	6.70658
1.24395	2.75619	2.65095	7.96134
1.21022	2.6589	2.59725	6.70924
1.26149	2.6603	2.69685	6.23134
1.31708	2.67021	2.71693	6.59931
1.24474	2.73341	2.62663	6.70847
1.25426	2.71984	2.66755	6.66755
1.26832	2.90232	2.6128	6.68223
1.28472	2.77706	2.6267	6.72172
1.29384	2.79877	2.66688	6.69055
1.26919	2.73418	2.59225	6.68498
1.26207	2.75246	2.576	6.43277
1.29949	2.7984	2.57879	6.66128
1.28234	2.79412	2.59669	6.9768
1.25749	2.70422	2.57204	6.81166
1.26446	2.67038	2.57798	6.72935
1.2871	2.71001	2.59258	6.70047
1.2838	2.78914	2.5887	6.64784
1.31473	2.68065	2.70003	7.01072
1.31475	2.65849	2.65061	6.88134
1.28264	2.58634	2.64375	6.89704
1.28167	2.70461	2.67021	6.8333
1.249	2.67179	2.56002	6.91839
1.26412	2.73722	2.61015	6.75205
1.24468	2.84103	4.21733	7.53071
1.26441	2.74415	4.1317	6.90979
1.22971	2.77478	3.83699	6.92241
1.27255	2.75953	4.18241	6.89768
1.27966	2.7688	3.19011	7.23027
1.23359	2.69385	2.70317	8.46722
1.27386	2.76642	3.3537	11.7061
1.27819	2.71006	3.22695	10.4027
1.26291	2.66005	2.68727	11.377
1.27275	2.68136	2.88227	8.45071
1.25204	2.70268	2.68605	7.12057
1.25936	2.7745	2.62105	6.64098
1.28516	2.74854	2.65304	6.73619
1.2724	2.61625	2.64965	6.7
1.22223	2.6793	2.63338	6.81934
1.30809	2.86688	2.80513	6.33428
1.25063	2.71063	2.78008	7.37328
1.25908	2.77583	3.01744	8.66455
1.25808	2.75416	2.69245	7.21947
1.30498	2.75678	2.84009	8.80769
1.29638	2.71938	2.73911	7.57677
1.24997	2.71829	3.2582	7.91823
1.24192	2.83272	3.54178	6.89663
1.26349	2.70513	3.53675	6.9389
1.29836	2.75744	3.70659	6.8061
1.25204	2.74503	2.68436	8.27386
1.26975	2.69715	2.57997	7.24448
1.28037	2.65326	2.53247	6.86352
1.26454	2.70291	2.56556	6.55563
1.22399	2.75052	2.61054	6.68494
1.25398	2.75803	2.64337	6.62858
1.24482	2.61578	2.57887	7.79805
1.23863	2.63023	2.59008	6.63633
1.2596	2.66073	2.63349	6.69574
1.26252	2.63184	2.57431	6.71953
1.24405	2.70098	2.58113	6.62669
1.24461	2.66551	2.61804	8.42586
1.207	2.79624	2.61808	7.01098
1.26292	2.78206	2.63892	6.83874
1.27249	2.70364	2.63049	6.93558
1.2445	2.67073	2.66068	6.7169
1.23382	2.76725	2.64917	6.78919
1.24907	2.70868	2.68753	7.37667
1.24468	2.73605	2.63562	9.19924
1.28221	2.73945	2.57538	12.1298
1.24938	2.69605	2.66223	7.9016
1.29046	2.7713	2.61208	6.97676
1.29798	2.7406	2.56088	6.9374
1.28855	2.67633	2.6144	6.81584
1.21266	2.69351	2.53824	6.67378
1.27447	2.69071	2.59501	6.63609
1.25948	2.69032	2.55173	7.10584
1.24091	2.71629	2.55077	7.90002
1.29409	2.72322	2.62062	9.58391
1.27337	2.66131	2.57816	9.09439
1.31917	2.69388	2.58312	7.19587
1.28787	2.67945	2.59993	6.93613
1.25757	2.7428	2.63023	6.6006
1.2695	2.76996	2.53208	6.77088
1.25013	2.79596	2.5088	6.78078
1.27614	2.79408	2.50081	6.59896
1.29005	2.77906	2.57848	6.22994
1.27511	2.7833	2.56346	6.519
1.31304	2.72413	2.61607	6.8296
1.23612	2.83511	2.62955	6.62373
1.22282	2.78655	2.59451	6.79114
1.24225	2.74193	2.5294	7.89138
1.24239	2.72436	2.52595	6.70704
1.22752	2.70152	2.56955	6.50499
1.25981	2.62088	2.59226	6.94079
1.24593	2.65558	2.58109	6.52834
1.26416	2.67058	2.7678	6.68583
1.23444	2.6799	2.66065	6.70101
1.25518	2.80634	2.67666	6.65301
1.26888	2.71244	2.68369	6.61568
1.22793	2.72993	2.51357	6.4737
1.24854	2.8047	2.56625	6.63523
1.22697	2.74344	2.5142	6.40869
1.25856	2.74159	2.60788	6.61524
1.2847	2.75411	2.46205	6.62152
1.2661	2.69482	2.51569	6.67991
1.29794	2.65988	2.59492	6.64334
1.20204	2.70352	2.55403	6.50012
1.24722	2.68688	2.57126	6.62142
1.25167	2.62906	2.55156	6.61458
1.24488	2.62332	2.56503	6.38129
1.27746	2.64135	2.54961	6.42711
1.26966	2.58211	2.66376	6.46496
1.26567	2.66264	2.58203	6.58737
1.29361	2.70283	2.659	6.58007
1.24534	2.80937	2.58187	6.56558
1.26119	2.72487	2.57197	6.63322
1.28679	2.73806	2.50563	6.53291
1.2837	2.68463	2.6118	6.52837
1.30457	2.68632	2.60736	6.30564
1.28638	2.75253	2.52583	6.33918
1.27402	2.78586	2.5518	6.48272
1.25525	2.73039	2.43901	6.71733
1.27397	2.73527	2.53227	6.57725
1.24317	2.75146	2.51731	6.6472
1.23513	2.79918	2.62004	6.59769
1.2087	2.70092	2.60302	6.52836
1.24358	2.68497	2.61531	6.67465
1.30696	2.68089	2.60951	6.3581
1.22354	2.70754	2.60358	6.33995
1.30109	2.66181	2.58751	6.50133
1.21109	2.74092	2.55731	6.58841
1.22367	2.58406	2.61232	6.50237
1.27675	2.58688	2.62323	6.58861
1.29184	2.72029	2.60103	6.73608
1.25652	2.84148	2.58751	6.61144
1.27569	2.76424	2.57349	6.55255
1.27362	2.69641	2.55542	6.40667
1.23473	2.6769	2.60219	6.30941
1.25539	2.78866	2.59564	6.39895
1.27341	2.69632	2.62084	6.51683
1.2744	2.72513	2.53596	6.64943
1.24297	2.74426	2.5455	6.53671
1.28202	2.70926	2.56453	6.6964
1.23845	2.66378	2.54124	6.56732
1.27126	2.73517	2.62916	6.57583
1.18215	2.6803	2.58085	6.55588
1.28963	2.69475	2.53751	6.27495
1.25124	2.65035	2.5964	6.35827
1.30569	2.63405	2.53541	6.75838
1.254	2.85549	2.63163	6.97012
1.26478	2.79753	2.58628	6.86248
1.21314	2.71773	2.54123	6.87288
1.27962	2.73218	2.58007	6.92348
1.22237	2.7855	2.70452	8.81533
1.19588	2.77911	2.64677	7.75164
1.23834	2.68682	2.58093	6.77502
1.27337	2.71254	2.59203	11.3317
1.26848	2.79509	2.60664	6.90516
1.26187	2.75924	2.63069	7.0254
1.25742	2.77695	2.58465	6.76004
1.30399	2.6765	2.56064	6.80718
1.28596	2.69552	2.54929	6.94956
1.2769	2.69371	2.51108	6.65867
1.24669	2.81908	2.569	7.17468
1.26522	2.67112	2.55108	6.94062
1.25873	2.64056	2.50417	6.6486
1.27764	2.63759	2.55219	6.63669
1.2729	2.60488	2.52155	6.75725
1.28531	2.82124	2.54592	6.71342
1.24943	2.61417	2.59517	6.41204
1.275	2.71075	2.60718	6.78078
1.30233	2.7314	2.66891	6.78387
1.27297	2.77831	2.57116	6.62822
1.28392	2.7909	2.56887	6.5488
1.25008	2.7402	2.52347	6.54515
1.26263	2.71418	2.50926	6.52811
1.22039	2.72229	2.48235	8.30316
1.30777	2.71322	2.54005	6.58259
1.26549	2.74948	2.62913	6.85889
1.30472	2.72614	2.61155	6.79133
1.28566	2.74775	2.63486	6.67894
1.29815	2.71044	2.6256	6.54231
1.28073	2.70642	2.5803	6.5678
1.30393	2.70111	2.59349	6.67444
1.31973	2.71942	2.60493	6.97094
1.28828	2.79079	2.57128	6.29739
1.27732	2.67418	2.57521	6.52517
1.30615	2.62264	2.5423	6.5475
1.30245	2.63164	2.49564	6.55288
1.32308	2.66242	2.58257	6.58065
1.30693	2.64439	2.53694	6.58536
1.28713	2.73037	2.60303	6.58772
1.36198	2.70136	2.61394	6.52521
1.31912	2.71017	2.6326	6.40575
1.31481	2.82446	2.55158	6.59503
1.31938	2.75762	2.55215	6.63413
1.28777	2.78502	2.60499	6.60317
1.30256	2.74536	2.53536	6.6036
1.30339	2.71823	2.58211	6.62403
1.27568	2.7797	2.52853	6.57837
1.27928	2.6521	2.51719	6.61152
1.31148	2.71228	2.60939	6.41124
1.3149	2.70021	2.52826	6.49229
1.25634	2.83426	2.53928	6.6768
1.24564	2.64241	2.60391	6.6015
1.27603	2.69836	2.62333	6.60897
1.27859	2.78342	2.60413	6.69698
1.32278	2.67957	2.67948	6.60863
1.30125	2.67446	2.53704	6.65657
1.32254	2.80646	2.50957	6.44146
1.30166	2.79294	2.58607	6.79432
1.307	2.77541	2.46123	6.96719
1.3581	3.28815	2.57723	6.95585
1.31939	3.37735	2.55575	6.88701
1.29514	2.79908	2.66186	6.69521
1.33169	2.77955	2.6938	6.47776
1.29748	2.70689	2.62231	6.79965
1.25762	2.8989	2.6052	6.81958
1.29672	2.92469	2.65831	6.87241
1.28576	2.85792	2.59702	9.48144
1.29057	2.64308	2.67895	7.03807
1.27588	2.61429	2.54951	7.28699
1.28564	2.62077	2.64945	7.46661
1.27218	2.67607	2.46991	6.95001
1.26445	2.68423	2.5209	6.82766
1.3588	2.65188	2.62154	9.70185
1.33942	2.81393	2.59416	7.06159
1.31407	2.78272	2.61587	8.01948
1.31561	2.76438	2.58228	6.91942
1.3037	2.73086	2.58911	6.57899
1.284	2.73181	2.59581	6.76016
1.30609	2.87349	2.59382	6.69452
