# Supplementary material for: Secure human action recognition by encrypted neural network inference
Source: Nat Commun. 2022 Aug 15;13:4799. doi: 10.1038/s41467-022-32168-5 (PMC9378731; doi:10.1038/s41467-022-32168-5)
Supplement: Supplementary file 4 — Source data [file 41467_2022_32168_MOESM4_ESM.zip › SOURCE_DATA/Figure4_HEAR/4ab_keygen_encode/plot_fig4ab.py]

'''
 * @file       main.py
 * @brief      File for figures
 * @date       Mar. 11, 2022
'''

import matplotlib.pyplot as plt
import seaborn as sns
import numpy as np
import pandas as pd
import argparse

# python3 plot_fig4ab.py --step keygen
# python3 plot_fig4ab.py --step encoding

if __name__ == "__main__":
    parser = argparse.ArgumentParser(description='This code is written for runtime of keygen or encoding')
    parser.add_argument('--step','--d', type=str, metavar='step')
    args = parser.parse_args()
    step = args.step

    colors=['darkgray']
     
    if(step == 'keygen'):
        df0 = pd.read_csv('HEAR-keygen.csv')
        df1 = pd.read_csv('FastHEAR-keygen.csv')

    else:
        df0 = pd.read_csv('HEAR-encoding.csv')
        df1 = pd.read_csv('FastHEAR-encoding.csv')
     
    df0_melt = pd.melt(df0)
    df0_melt['method'] = 'HEAR'
    df1_melt = pd.melt(df1)
    df1_melt['method'] = 'Fast-HEAR'

    df = pd.concat([df0_melt, df1_melt], axis=0)
    #print(df.head())

    # create plot
    fig = plt.figure()
    ax = fig.add_subplot(1, 1, 1)

    sns.barplot(x = 'variable', y = 'value', hue = 'method', data = df,
                order = ['1D-CNN-64', '1D-CNN-128', '2D-CNN-64', '2D-CNN-128'],
                ci = 'sd',
                palette = 'Set2',
                saturation = 8, #Proportion of the original saturation to draw colors at. Large patches often look better with slightly desaturated colors
                errcolor = 'black',
                errwidth = 1, # Thickness of error bar lines
                capsize = 0.2, # Width of the “caps” on error bars.
                ax=ax
                )
                
    sns.stripplot(x='variable', y='value', data=df, hue='method', dodge=True, jitter=True, color='black', ax=ax, size=1.5)

    handles, labels = ax.get_legend_handles_labels()
    ax.legend(handles[2:4], labels[2:4], loc='upper left', fontsize='x-large')
    ax.set_xlabel('Networks', fontweight='bold', fontsize='large')
    ax.set_ylabel('Runtime (sec)', fontweight='bold', fontsize='large')
    plt.show()
    #ax.get_figure().savefig('barplot.png')
