# Supplementary material for: Secure human action recognition by encrypted neural network inference
Source: Nat Commun. 2022 Aug 15;13:4799. doi: 10.1038/s41467-022-32168-5 (PMC9378731; doi:10.1038/s41467-022-32168-5)
Supplement: Supplementary file 4 — Source data [file 41467_2022_32168_MOESM4_ESM.zip › SOURCE_DATA/Figure4_HEAR/4ab_keygen_encode/HEAR-encoding.csv]

1D-CNN-64	1D-CNN-128	2D-CNN-64	2D-CNN-128
1.45175	5.54342	3.96281	14.8224
1.54478	5.34567	3.96025	14.7037
1.60339	5.56229	3.99644	14.6308
1.56936	5.35178	3.9682	14.9396
1.57892	5.53632	3.97204	15.0977
1.58396	5.44803	3.90227	14.9091
1.54962	5.53273	3.93329	14.8665
1.57472	5.40168	3.9126	15.0244
1.55236	5.33847	3.84599	14.7856
1.61145	5.42083	4.0652	14.8822
1.58429	5.58185	3.90623	14.9728
1.56892	5.46967	3.97162	14.8451
1.53329	5.52431	3.9233	14.8769
1.458	5.57864	3.91343	14.905
1.55624	5.27892	3.98418	14.8402
1.40056	5.29673	3.99654	14.8647
1.58218	5.522	3.95122	14.8178
1.46474	5.5094	3.9251	14.8247
1.40654	5.5401	3.94972	14.881
1.44425	5.45093	3.88604	14.7842
