# Supplementary material for: Secure human action recognition by encrypted neural network inference
Source: Nat Commun. 2022 Aug 15;13:4799. doi: 10.1038/s41467-022-32168-5 (PMC9378731; doi:10.1038/s41467-022-32168-5)
Supplement: Supplementary file 4 — Source data [file 41467_2022_32168_MOESM4_ESM.zip › SOURCE_DATA/Figure4_HEAR/4ab_keygen_encode/FastHEAR-keygen.csv]

1D-CNN-64	1D-CNN-128	2D-CNN-64	2D-CNN-128
9.15307	9.17577	16.0214	16.0097
9.16084	9.20914	16.0131	16.0465
9.14966	9.1807	16.0212	16.0394
9.15708	9.16816	16.0241	16.0239
9.15605	9.15621	16.0154	16.0297
9.15259	9.18487	16.0234	16.0229
9.14714	9.1728	16.1146	16.0194
9.15953	9.21195	16.0189	16.0907
9.14689	9.23881	16.0226	16.1334
9.153	9.1559	16.0784	16.0452
9.16561	9.15525	16.0161	16.0227
9.15978	9.29029	16.4641	16.025
9.15486	9.15318	16.0156	16.0235
9.16861	9.15473	16.0093	16.0179
9.15169	9.14991	16.0206	16.0457
9.14879	9.15768	16.0167	16.1771
9.15657	9.20758	16.0176	16.0244
9.15534	9.17347	16.0617	16.0415
9.15014	9.1602	16.0121	16.021
9.1534	9.16736	16.0125	16.0285
