# Supplementary material for: Secure human action recognition by encrypted neural network inference
Source: Nat Commun. 2022 Aug 15;13:4799. doi: 10.1038/s41467-022-32168-5 (PMC9378731; doi:10.1038/s41467-022-32168-5)
Supplement: Supplementary file 4 — Source data [file 41467_2022_32168_MOESM4_ESM.zip › SOURCE_DATA/Figure4_HEAR/4gh_confusion_matrix/test_label.csv]

9
9
3
1
7
7
4
7
7
0
7
0
8
4
1
6
6
8
1
4
7
7
7
7
0
4
8
1
1
1
1
1
7
4
5
0
2
0
4
6
0
4
7
7
6
1
3
7
4
6
1
3
7
6
5
7
2
4
6
6
4
7
2
1
6
1
1
4
7
7
6
1
1
0
2
5
4
3
1
4
7
3
4
4
7
1
9
4
1
7
5
5
7
7
6
8
2
3
5
3
7
2
4
9
7
6
1
7
4
0
8
3
3
8
1
2
9
4
8
7
6
0
1
5
8
7
6
1
1
1
7
3
5
1
1
3
4
9
1
6
7
0
4
4
4
1
0
0
1
4
0
1
4
7
1
7
3
6
0
5
0
3
5
8
9
1
0
0
1
1
0
2
7
3
2
1
0
5
8
1
7
6
5
2
4
9
4
1
8
7
8
6
5
6
4
8
4
4
7
0
2
7
6
1
8
1
9
1
4
0
6
7
5
0
6
0
1
7
8
1
1
8
9
4
7
5
6
4
7
8
1
1
4
1
8
0
1
7
9
9
9
1
7
4
1
1
7
6
3
5
5
1
0
8
6
6
4
1
0
2
8
7
1
5
7
8
4
4
1
7
1
1
1
9
7
4
4
4
3
6
4
6
3
3
6
4
1
8
4
4
7
3
4
1
5
6
5
5
7
1
1
9
1
8
8
5
1
1
7
9
9
2
9
8
4
8
4
7
3
1
8
7
1
4
1
5
4
5
7
1
3
5
5
9
2
5
0
5
7
1
0
1
4
4
1
1
7
1
0
0
4
8
2
8
1
0
4
4
7
9
1
2
2
7
8
1
4
1
7
9
1
4
1
7
7
5
4
8
4
7
8
7
2
6
0
7
0
8
4
9
4
1
5
5
4
7
5
1
1
0
2
1
1
1
1
5
1
8
2
8
0
7
7
6
0
5
7
4
0
7
4
4
5
3
4
0
2
7
7
4
4
4
3
7
1
1
5
7
0
5
2
8
3
7
1
8
1
4
9
7
5
4
1
0
4
6
4
4
0
6
3
3
8
9
2
5
0
7
8
1
5
3
4
4
5
7
8
4
8
8
8
4
7
1
4
4
7
5
6
7
4
5
7
8
2
9
0
1
1
2
8
5
8
5
8
2
5
4
6
7
1
9
6
8
0
1
0
4
4
1
3
8
1
7
0
0
5
6
1
0
3
8
7
0
3
1
3
4
1
6
0
5
3
9
3
4
5
0
1
0
1
1
8
8
3
3
8
0
1
1
1
1
1
7
9
6
7
5
4
4
7
0
5
4
6
1
4
6
7
4
4
7
7
1
4
0
0
1
4
1
1
1
4
5
1
5
2
5
0
7
0
7
9
7
3
7
4
3
