# Supplementary material for: Secure human action recognition by encrypted neural network inference
Source: Nat Commun. 2022 Aug 15;13:4799. doi: 10.1038/s41467-022-32168-5 (PMC9378731; doi:10.1038/s41467-022-32168-5)
Supplement: Supplementary file 4 — Source data [file 41467_2022_32168_MOESM4_ESM.zip › SOURCE_DATA/Figure4_HEAR/4gh_confusion_matrix/plot_4gh.py]

import pandas as pd
import numpy as np
import matplotlib.pyplot as plt
from sklearn.metrics import confusion_matrix
import seaborn as sns
sns.set(font_scale=2.7)

def plot_conf_mat(picture_name,y_true, y_pred):
    classnames = []
    fig, ax = plt.subplots(figsize=(30, 30))
    classlabels = ["WALK", "WAVE", "CLAP", "JUMP", "PICK", "POUR", "RUN", "SIT", "STAND", "FALL"]
    cf_matrix = confusion_matrix(y_true, y_pred, normalize="true")
    ax = sns.heatmap(cf_matrix,
                     annot=True,
                     cbar=True,
                     fmt='.2%',
                     cmap='Blues'
                     )

    # ax.tick_params(axis='both', which='major', pad=50)
    ax.set_xticklabels(classlabels,fontsize=35)
    ax.set_yticklabels(classlabels, fontsize=35)
    # title_name = picture_name.split("_")
    # ax.set_title(f"{title_name[0]} {title_name[1]}",fontsize=40)
    plt.ylabel("True label", fontsize=45, weight='bold',labelpad=25)
    plt.xlabel("Predicted label",fontsize=45, weight='bold', labelpad=25)
    plt.savefig(f"{picture_name}.png")
    # bottom, top = ax.get_ylim()
    # ax.set_ylim(bottom + 0.5, top - 0.5)


if __name__ == '__main__':
    with open("test_label.csv") as file_name:
        y_true = np.loadtxt(file_name)

    # conf.matrix of HEAR
    with open("test_prob_conv2d_128.csv") as file_name:
        y_all_pred = np.loadtxt(file_name, delimiter=",")

    y_pred = [np.argmax(y_all_pred[i]) for i in range(len(y_true))]
    plot_conf_mat("confusion_matrix_plain", y_true, y_pred)
    
    # conf.matrix of Fast-HEAR
    with open("test_prob_conv2d_128_fhear_giant.txt") as file_name:
        y_all_pred = np.loadtxt(file_name, delimiter=",")

    y_pred = [np.argmax(y_all_pred[i]) for i in range(len(y_true))]
    plot_conf_mat("confusion_matrix_fasthear", y_true, y_pred)
    
    print()
