# Supplementary material for: Secure human action recognition by encrypted neural network inference
Source: Nat Commun. 2022 Aug 15;13:4799. doi: 10.1038/s41467-022-32168-5 (PMC9378731; doi:10.1038/s41467-022-32168-5)
Supplement: Supplementary file 4 — Source data [file 41467_2022_32168_MOESM4_ESM.zip › SOURCE_DATA/Figure4_HEAR/4gh_confusion_matrix/test_prob_conv2d_128_fhear_giant.txt]

-0.0459498	-0.694072	-3.35113	11.7441	-5.94305	0.599028	1.04433	-1.70181	-4.10122	0.382085
-3.47292	-1.2928	0.54706	-0.0126824	-2.98238	2.23631	-6.93829	1.87321	12.2315	-4.00186
-1.86215	2.36794	-2.04441	11.1207	-5.86892	0.663772	-3.67792	-1.94989	1.98898	-1.18151
0.0738855	13.0846	-6.93434	5.60792	-6.57044	-9.91867	6.79408	1.76726	-3.67112	-0.558982
1.48363	-2.0209	-0.94193	-0.0926748	1.28026	-12.1758	-0.951202	15.2757	0.308444	-1.13012
0.382543	-3.34506	-3.02466	-2.19838	4.46734	-4.51117	2.7278	10.1696	-1.00513	-1.51364
3.21015	-4.91034	-3.55127	-5.57833	21.4589	-6.07614	3.83298	-5.84597	-6.55267	0.912699
-1.59371	-3.883	-2.84477	-0.368266	2.10275	-1.14357	-0.405744	10.065	-0.879532	-1.36241
6.53436	0.547228	-2.61565	-1.21789	-1.02261	-13.4309	0.998733	16.7525	-2.29721	-2.0703
12.8812	-5.83081	3.49239	-5.16019	0.919755	0.743729	1.62002	0.506673	-9.42738	1.89528
-4.564	-3.03001	-6.31754	-2.99157	4.8679	-8.97946	2.46715	18.2274	2.15293	0.849275
8.80975	1.63606	0.548149	-3.42539	-4.85506	-5.16518	-1.95677	4.49027	3.12763	-3.04131
-1.78347	-3.04591	-3.17875	-1.40193	4.61139	4.9452	-2.03922	-0.167516	5.35818	-1.37025
-5.60438	-3.49216	-2.0219	-0.543958	19.5977	-8.60729	1.58088	6.56654	-0.256318	-2.17284
2.15962	13.6742	-3.1801	-1.24533	-2.94363	-6.15758	-1.00949	-1.87498	4.4404	-0.590933
4.83409	4.26707	-7.35435	0.761726	-4.67482	-10.7856	15.6048	4.72109	-5.38874	-0.134646
0.975594	0.610607	-6.13317	0.991708	-0.736055	-5.23157	13.2633	-0.463938	-0.70792	-1.68424
-4.96177	-3.90776	10.9432	1.18371	-15.2712	-9.54793	-0.307867	1.06579	1.99116	17.8685
3.33907	16.557	-2.95468	-3.7494	-3.25111	-8.04135	-1.30733	-1.75393	6.24251	-0.772206
-2.66442	-5.42115	-0.720633	-2.51914	11.2534	0.318916	-1.92797	1.05759	1.01359	-2.26141
-1.28773	-1.4714	-3.59466	-0.572522	1.71621	-8.01306	1.08081	15.2002	-0.513595	-1.32882
3.35452	3.55857	-5.77784	-1.05097	-0.613623	-4.07148	-0.768278	9.20079	-0.801486	-1.37347
0.202463	-2.8153	-4.94189	-1.65116	-1.27187	2.55494	-2.58238	10.3287	3.35605	-3.32472
2.76117	-3.20932	-1.55635	2.11729	-2.8937	2.96356	-0.637052	0.0742101	0.016706	1.02402
20.9213	2.83104	0.0127203	-4.61515	0.813818	-20.039	4.27342	0.755998	-7.1066	0.102036
2.04946	-4.2073	-0.489704	-6.84489	19.8149	-7.24609	-1.80858	7.56709	-3.23857	-0.0693771
-1.57595	1.31818	-0.978169	0.908049	-5.26884	-1.15233	-3.81393	0.253042	15.3308	-3.07732
4.24593	24.3015	-9.0576	5.85984	-8.09961	-13.5193	0.544161	-2.46341	-1.6606	0.133579
6.40291	16.0768	-8.48442	-0.513476	-2.67559	-6.72043	1.4164	-2.53354	-1.94909	-1.48793
-3.81592	12.3602	-1.88528	12.8562	-4.31365	-14.3347	4.31966	-7.97479	3.24344	1.93746
2.6806	16.8692	-4.61764	8.22128	-7.79442	-7.40333	-1.25873	-4.10273	-2.41843	0.0367526
3.89984	28.817	-9.20714	6.07673	-10.0552	-15.3043	-0.146793	-4.54348	-0.565738	0.904535
0.428954	-4.08174	4.10825	-3.07398	1.76876	-2.88743	-4.2222	11.8718	5.86154	-5.01559
-5.62392	-9.4614	-9.54449	6.3474	52.1903	-17.3918	4.32864	0.294848	-11.6381	-1.4501
-0.109084	-1.20842	-1.29701	-3.02006	-1.34656	8.72378	-1.01095	0.0620056	1.03419	-2.18284
20.4028	0.98294	3.84523	-3.00705	-2.15052	-18.1628	-0.610465	4.47317	-2.8562	-2.16244
2.23081	-4.70245	8.18875	-2.8089	-0.642714	3.21864	-5.47164	0.743791	1.39261	-2.62095
16.4348	-5.50741	5.76328	-5.19219	-2.0115	-7.09535	2.54266	2.61132	-4.79392	0.512061
-2.0959	-4.58651	0.720724	-0.3728	16.9495	0.380733	0.315705	-5.86013	-2.61431	0.247084
2.92485	-5.81471	-4.3657	3.40101	7.83334	-14.4917	22.9574	-3.62214	-15.9172	0.389101
18.4944	2.14531	2.08386	-6.46185	2.75513	-12.7045	-1.14017	0.614484	-5.55437	-1.04953
-1.80282	-2.85642	-0.385468	-1.72825	8.47967	1.36628	-1.94568	3.28938	0.00100548	-1.91688
4.17661	-2.87849	-2.98242	-2.09152	3.19747	-4.89913	-1.70955	13.6983	-2.99168	-2.04478
-1.21168	-4.94979	-1.41182	-0.561964	2.69545	-2.4446	-1.06478	10.5898	-1.17448	-1.35817
-2.91569	0.194403	-1.15953	1.76472	-2.95921	-8.66273	3.39221	0.0843413	-0.0529892	10.8653
4.27557	14.0417	-3.97193	3.58047	-5.94093	-5.17454	-2.06306	-2.32543	-0.96505	-1.55524
0.873328	-3.02657	3.38013	-2.57483	-5.29424	-1.62499	0.985272	-0.680045	-4.11262	12.3498
0.287773	-3.24579	-3.67746	-2.46859	2.60703	-3.64258	1.75298	11.7191	1.22158	-1.89319
-0.277548	-4.00481	-3.36456	0.695706	21.0774	-1.22181	2.73166	-3.78072	-7.54116	0.12001
3.34197	4.16978	-7.86183	1.20949	-5.04888	-10.8596	17.6874	5.7125	-5.52355	-0.604077
3.19409	10.0893	-6.26395	-0.131512	-6.87372	-0.0637117	-2.28103	1.64567	1.94355	-2.49668
-1.72046	2.7769	-1.65519	9.31515	-5.23016	1.40849	-4.1075	-1.55627	1.58512	-1.65048
5.36105	-1.69302	0.753058	-1.50058	1.66428	-15.8419	-0.319352	17.5644	-2.70396	-1.67377
8.10262	-1.75245	-1.07372	-0.870499	4.03925	-12.1055	14.2322	-5.62934	-4.96823	-2.27785
-0.446926	-1.44942	-0.917193	-2.87807	0.972509	11.3673	-0.653576	-2.5831	0.338011	-3.30338
-0.839124	-2.15967	-2.94612	0.432247	2.17865	-3.3477	-0.949116	9.5861	0.300466	-2.04786
-4.66646	-4.84672	7.87438	-2.39512	-2.24242	3.26602	-5.82189	-0.24591	11.7083	-4.32255
-0.613668	-2.34875	-3.78377	-0.0361567	23.8116	-6.85406	-1.57633	0.119778	-2.47994	0.724108
7.88521	1.08011	-2.58382	2.45628	-4.02335	-16.7729	17.3313	1.71664	-6.42202	-0.208309
9.19977	5.27208	-4.76453	3.41197	-2.08197	-13.5776	18.4148	-8.24812	-8.616	-3.04572
2.0329	-3.71969	-1.06113	-3.68054	7.299	1.1583	-1.66491	0.446276	1.21922	-2.3012
-3.01987	0.914732	-0.180047	-0.424986	-5.74523	0.963247	1.60097	6.57152	-2.10234	0.00456082
0.495764	-0.884583	-0.411541	-3.38244	-3.51414	4.26974	0.0408147	2.27124	2.37467	-0.822644
-3.00135	19.5637	-11.0392	9.4177	-12.6946	-17.5039	8.12582	4.86021	-2.05658	2.15294
-4.12746	2.37114	-5.96947	20.0485	-7.51164	-4.57764	-0.173994	-3.07658	0.17912	0.707907
1.28369	14.8966	-3.18389	2.58768	-5.01163	-7.57188	-1.99214	-2.54281	5.16991	-0.349792
0.40135	-7.88121	-0.570763	-8.18628	20.3592	-7.30604	6.50121	-0.809445	-5.18125	-0.0857405
2.98563	-3.49052	-3.71441	-2.78587	10.3437	-1.26126	-1.55894	1.10568	-0.385558	-0.547597
1.44872	0.434375	2.79426	-3.92504	-4.61833	-0.748478	-1.69484	7.60592	1.69288	-1.30999
0.536382	-1.42889	-5.09647	-0.967993	0.820271	-5.72565	3.75498	12.9751	0.854086	-2.13219
-13.6008	14.971	-11.7763	8.36315	-33.9835	-15.933	50.0387	4.78838	-11.6763	-2.45683
9.00773	-2.59067	-3.7652	3.21564	8.32737	-15.6303	20.2884	-11.3393	-10.3797	-2.53299
-1.0215	-0.49771	2.51606	-1.79059	-3.86617	-4.59297	0.979923	-1.36491	-1.45422	11.7357
8.70412	-5.01548	3.94138	-2.58685	0.865635	1.06884	3.82552	-2.93122	-6.40969	0.00185907
13.3137	7.78179	-12.3383	7.37593	-0.542281	-26.4478	26.3101	-0.676903	-12.7602	0.289012
-1.61971	-2.77403	-3.9532	-3.8197	0.371577	9.38513	-1.95805	1.61107	5.77091	-3.19091
-2.9545	-1.7906	-6.41186	2.79651	14.1298	1.22174	4.21116	-2.40002	-2.76	-3.34325
4.92356	2.93485	-4.48002	11.7794	-7.90058	-1.87835	3.54486	-1.39254	-6.89867	-0.438171
21.9928	1.69436	4.09282	-3.6452	-1.18684	-16.3483	0.4471	1.61937	-5.73741	-1.1139
-3.55487	-2.17158	-5.91587	3.31099	16.3242	2.27046	5.64969	-5.37637	-4.77767	-2.78877
-3.69391	0.57784	-0.302733	-0.676907	-5.1376	1.41989	1.51718	6.44875	-1.95172	0.115392
2.44221	-4.75997	-0.946336	17.1563	-8.81455	-3.44855	1.39945	-1.80375	2.69497	-0.716619
-1.8373	-7.90267	1.83481	-8.11927	17.4043	-4.05406	3.27857	2.61268	-2.6303	-1.7129
0.74393	-3.97913	-0.776874	-3.39511	9.86126	-2.83469	1.41791	-1.80671	-2.07387	-0.0454716
3.30381	-2.19197	-0.952097	-2.3981	-3.17275	-2.44809	-2.83034	10.8266	2.97841	-3.15798
1.43195	21.5494	-9.07563	5.72153	-5.79059	-9.06623	2.10455	-3.1522	-0.722274	-1.225
-4.46046	-2.14988	2.60216	1.70486	-7.06023	-5.32472	0.76408	1.38511	-1.61342	14.8088
-6.3776	-3.96404	-4.97732	-0.518638	14.2065	-3.10248	-0.264026	-2.13098	8.05891	-1.38088
3.73034	16.6964	-3.67905	-2.38689	-3.96097	-6.63289	-0.831757	-2.70854	4.37156	-1.08173
2.87355	0.151923	-3.48571	-2.93758	1.99607	-7.53986	0.101717	14.0939	-1.80203	-1.28755
-2.56753	-0.474406	-5.85723	-2.34221	1.93275	9.26944	-4.62819	0.700655	5.22421	-2.73675
-0.20755	-2.50261	-3.7818	-2.56605	0.158999	10.6436	-2.83758	0.421084	5.16339	-3.63168
1.37639	-0.0815272	-4.0676	-0.0493204	0.786923	-5.9636	-0.147731	13.0935	-2.35612	-1.04024
0.237088	-4.86456	4.91084	-2.80184	1.64443	-2.08608	-4.18677	11.0348	5.14062	-5.08315
-12.3004	13.5097	-10.7311	6.99813	-30.0519	-13.2668	44.9402	3.84125	-10.1097	-2.32123
-0.688519	1.60657	3.01277	-2.91377	-4.7526	0.783189	-5.29747	-0.413337	10.1304	-3.04691
18.6953	3.73474	-1.88424	-5.51075	2.67204	-11.1256	0.271889	-0.201162	-5.67474	-0.507978
18.5615	1.31635	4.20511	-2.98118	-2.67304	-18.1871	-0.750555	5.25465	-1.43543	-2.37917
-4.82755	1.18728	-4.66486	1.55479	-5.8808	10.6203	1.38133	2.59244	-2.62424	-1.43106
-14.3513	16.395	-13.7387	9.11038	-36.2677	-18.8545	53.8411	5.98653	-12.7333	-2.10208
3.64977	-1.5555	0.985794	-2.00736	-1.90617	-2.47206	-1.57968	9.29957	-1.50653	-2.83968
3.1744	-1.30783	7.54593	-3.76502	-5.36823	0.698735	-1.901	0.704194	1.17242	1.42292
7.32365	23.6329	-8.5565	3.68174	-7.84413	-13.1954	3.47827	-3.65026	-4.12716	-0.440892
-3.91649	-1.43194	1.90246	2.75308	-7.29281	-6.87978	-0.2183	1.1303	-0.674494	15.5197
1.23149	-1.2319	-2.62334	-0.584067	1.72122	-10.4932	-1.30932	15.3427	-0.187826	-1.00358
4.19108	24.329	-9.07516	5.93316	-8.12127	-13.5856	0.613006	-2.43688	-1.68407	0.0842091
0.541872	13.4052	-2.50287	4.41831	-6.01611	-6.31547	-2.71787	-2.81928	4.69327	-0.462083
1.53647	-0.14314	-3.64155	-0.0451906	0.659588	-6.81935	-0.0549668	13.5259	-2.17819	-1.07435
5.12069	-5.42441	-2.06063	-1.93526	11.9471	-5.44332	-0.528659	0.723301	-1.24139	-0.935085
12.3683	-3.2587	3.8303	-6.44906	3.02971	-4.57006	-2.38036	0.846134	-2.75334	-1.53292
-3.02663	-0.264942	-4.07862	-1.35572	-1.52508	1.1494	1.55644	0.498881	11.3964	-2.74297
1.43187	14.2328	-2.90349	1.91985	-4.4481	-7.41857	-1.8757	-2.4187	5.75614	-0.506318
-2.72602	-0.353258	-2.89475	9.90277	-4.70069	1.1234	-2.40867	1.8831	1.82739	-2.46178
-2.32917	4.63743	-9.95928	-1.90851	-1.75559	1.64753	0.740047	-0.389867	16.885	-4.77681
-2.45311	-5.67541	-0.773593	-2.27756	11.0461	-0.807307	-1.71153	2.7223	0.627845	-2.11984
0.788298	-2.96146	9.5949	-2.68821	0.720046	1.87894	-0.615338	-5.31901	1.62275	-1.61312
-4.96181	-3.90786	10.9433	1.18338	-15.2713	-9.54755	-0.307963	1.06571	1.99134	17.8684
-0.0304574	-3.85672	-1.3963	-3.43549	9.55102	-2.37651	3.7941	2.71508	-2.71919	-1.30406
0.99	18.133	-5.48752	2.83721	-3.71152	-12.0566	-0.366781	-2.15739	5.00803	-0.110115
2.52561	0.659991	-2.72365	-0.389699	-0.170972	-7.05785	-0.610944	12.4762	-2.81937	-1.55669
4.94959	6.09807	-12.3975	3.33172	-3.84323	-26.0793	35.6825	-1.7117	-10.6261	-1.11468
10.2906	4.22762	-10.2477	-0.191244	-0.432642	-5.6703	6.56852	1.38435	-4.8381	-2.20097
3.75457	15.9821	-4.4323	6.64287	-7.15909	-6.75171	-1.52973	-4.07412	-2.02592	-0.0155805
-1.73592	-6.39375	-0.968361	-5.53507	18.9924	-3.39498	7.77474	-7.98417	-7.90623	-0.68168
-1.25394	1.37171	-6.07998	-0.627819	-2.20862	3.60537	-4.74836	2.65408	11.4351	-3.90684
1.71525	-2.00018	-3.41876	-0.0708781	-0.563447	-3.42499	3.71801	10.0131	0.823461	-2.59047
-2.82364	-3.69262	0.315955	-1.87214	1.29475	10.9215	-3.81253	-3.28106	6.21275	-3.17352
6.61071	11.2464	-8.25547	-0.412109	-5.15035	-11.4941	3.13362	0.878676	4.41507	-2.71373
4.27006	-2.71635	-4.47539	-3.08951	9.7258	0.168259	-1.93564	1.14612	-2.65611	-1.19605
3.41517	28.6062	-9.24483	6.22007	-10.1513	-15.1144	-0.072622	-4.39316	-0.349017	0.890168
0.199974	-2.90476	-4.05458	-0.687574	0.782598	-4.31427	3.21138	11.8115	1.0851	-2.31003
-2.59094	1.91854	-5.86368	12.3409	-4.79396	-6.68559	1.81358	5.07679	-2.54136	0.448161
-1.29807	-6.78855	-2.58535	-4.98569	1.54645	9.76457	-0.690414	0.794514	4.59848	-2.58319
3.13286	10.0871	-6.26112	-0.138047	-6.86172	-0.0398321	-2.30009	1.65015	1.95746	-2.49064
1.47573	13.9908	-2.8684	1.92373	-4.34883	-7.40515	-1.81583	-2.39663	5.94559	-0.579427
2.77362	2.62214	-7.3678	13.6369	-2.66288	-9.62634	2.73376	1.26112	-4.33926	-2.56614
-5.93009	-9.40841	-9.63985	6.5674	52.2637	-17.496	4.38193	-0.0618252	-11.5265	-1.40074
-3.9164	-1.43189	1.90239	2.75314	-7.29281	-6.87972	-0.218257	1.13004	-0.674737	15.5197
3.88684	11.4281	-8.14603	0.0204377	-6.76166	-1.48849	-0.946399	2.36401	1.05264	-2.33844
-0.865721	0.874487	-4.284	1.03406	-0.915258	-14.8637	16.6579	5.82392	0.0146864	-1.03176
-0.0484507	-2.24853	-1.41074	-0.692555	0.458887	-6.1891	0.410588	12.4223	0.000750524	-1.77453
2.9134	-0.696004	1.37744	-2.57264	-3.50875	2.94868	-3.02569	1.5286	3.9181	-2.81666
4.34953	-2.78331	-5.08433	-2.9807	11.3044	0.219908	-1.33708	-0.142017	-2.93435	-1.07258
-1.92997	-1.91327	-5.24599	-0.32543	13.8446	0.437664	5.5859	-1.9295	-2.92646	-2.06921
-3.02051	-2.80956	-6.52892	-2.66741	14.9257	-4.77043	-1.6771	1.56542	7.88688	-3.19655
2.63471	15.3181	-3.40785	-1.01125	-3.32239	-7.73182	-0.594889	-2.14567	4.30108	-0.667577
11.7993	-6.28222	7.99533	-6.60746	1.47112	-0.227763	-2.43721	-2.32683	-4.55632	0.526809
17.7122	-2.14336	1.34906	-5.56724	-1.38568	-7.39402	-0.481826	5.72532	-7.33423	-0.188692
8.13176	16.5686	-2.72215	-1.1489	-1.42649	-14.174	0.31541	-1.11135	-2.0786	-0.35261
-3.7793	-4.75026	0.941147	0.837991	24.6158	-9.50705	-0.950443	2.29852	-4.0381	0.0148295
-1.68563	-3.70078	2.24292	-2.33647	0.347117	9.24431	-3.63489	-3.24656	5.00654	-2.90305
3.52848	22.8603	-8.24471	6.2777	-8.04691	-12.072	0.227765	-2.52907	-2.1035	0.0966703
-2.5138	-3.71866	-5.33447	0.784742	41.0323	-22.9195	2.73799	5.40119	-4.78938	0.970722
0.0361881	-4.55959	3.05993	-3.12536	1.98726	-2.1407	-4.07822	11.8051	5.68384	-4.63553
7.43691	19.2868	-12.246	4.22956	-10.7423	-9.59253	-0.860018	2.7502	1.78154	-3.745
0.297963	-1.57147	-1.50115	-1.23661	-0.470328	-6.72975	1.50138	13.1902	-3.93362	-0.422982
-2.92316	-2.23695	-2.39515	10.9517	-4.8968	1.02284	-2.38414	2.687	1.69677	-2.78172
7.44369	6.42714	-9.08121	-0.566933	-6.1641	-21.3107	20.8499	8.18821	-4.74955	-2.21952
13.241	-3.35665	-0.878114	-5.34935	5.52654	-5.35218	3.48308	0.521177	-7.96115	1.14201
-0.587133	-5.89818	-1.96899	-4.12058	1.69248	12.4031	-2.54634	-0.247857	3.8308	-2.73013
22.2724	1.47286	3.90846	-3.4263	-1.78089	-16.962	2.87591e-05	2.75157	-5.02503	-1.41324
-3.04887	2.74295	-3.55729	13.9022	-5.72895	-1.58505	-1.9837	-3.0676	5.69222	-0.106542
0.32821	-2.24266	-2.63583	-2.57578	1.81159	7.92793	-1.60876	1.3	1.10022	-1.9183
-1.13958	1.61299	-6.09574	-0.714416	-2.34332	3.27505	-4.54672	2.69212	11.4272	-3.91563
-0.59167	-1.771	0.0292105	0.894875	-3.51958	-7.68965	0.912167	1.71554	-1.15565	12.6192
2.09741	-2.88677	-1.7218	-1.47382	1.84747	-4.0986	2.97772	8.37929	-0.165139	-2.76035
15.9207	5.42976	-2.78201	-6.559	0.0648616	-11.1252	-0.387487	6.09539	-2.76377	-2.30581
13.3479	2.23896	-2.85835	-3.77109	1.8513	-7.58784	2.04471	2.20247	-7.00263	-0.0607712
4.59603	14.3066	-7.19002	2.49648	-9.03592	-5.14263	-1.93572	1.99906	0.775701	-2.18895
6.62597	10.9267	-7.82429	-0.359691	-5.41442	-11.0629	2.4724	1.0169	4.58635	-2.80959
12.1765	-5.0673	0.891308	-2.64974	5.78461	-5.91382	2.97212	2.64015	-8.03474	-0.214658
2.62483	14.97	-2.54256	-0.262715	-3.97766	-7.84454	-0.745225	-2.8884	3.74203	-0.34512
0.231179	-2.93375	-0.519816	-0.336701	2.83383	-10.5186	-0.152693	14.8169	-1.2112	-1.03655
-1.89513	2.66114	-2.32991	11.7543	-6.16108	0.394396	-3.63537	-1.89475	2.14618	-1.37528
1.88759	0.445447	10.8202	-4.9071	-2.93106	0.647019	-0.843281	-2.80283	0.0433396	-1.31601
3.74432	23.2815	-8.36139	6.27743	-8.20314	-12.3169	0.155992	-2.77231	-1.98504	0.0839843
1.97451	-1.92731	2.98929	-2.52316	-2.79096	5.63753	-2.9158	0.201359	1.11941	-1.62946
-2.88806	-3.14313	-3.16167	-1.25316	-0.802617	11.1325	-2.24007	3.19307	2.2939	-3.0316
1.49378	-2.18893	-4.10214	-5.79843	3.24293	6.95174	-2.05159	1.21704	6.33101	-2.95482
3.61411	11.2273	-8.02648	0.0735794	-6.78913	-1.28164	-1.07244	2.42574	1.16499	-2.33737
1.79234	-1.20135	-1.53875	-0.237309	0.606459	-7.73455	-0.580369	13.8384	-2.08312	-1.34195
-3.20427	-0.37942	-1.24796	0.852875	-0.0323567	-20.7656	26.6978	6.65307	-18.0494	-2.72074
-4.79206	-3.22921	-0.298154	-0.498496	0.0429092	9.92823	-4.77141	-0.521641	2.84363	-1.82736
-0.0183537	-5.63975	16.2081	-3.96006	-1.0717	-2.7037	-6.02095	3.69607	4.88562	-2.75353
19.0756	2.44205	1.49437	-6.61625	3.15206	-13.1632	-1.04395	1.20123	-5.9208	-1.09569
-1.94089	-1.36255	0.260548	1.13516	-2.97869	-6.67252	0.836602	1.02391	-1.18856	11.8559
-3.20958	-6.05948	1.23494	-4.51039	16.499	-1.20351	5.70694	-10.257	-5.15528	-1.84128
-8.1997	24.4222	-9.00094	11.4668	0.661467	-19.6477	7.22692	-7.52173	3.03182	0.226082
-1.16841	-0.56809	1.96745	-1.03871	-5.28609	1.23802	-3.74003	2.15546	10.0101	-3.25771
2.44819	-1.42488	-0.890771	-2.85059	1.4121	-7.7646	-0.540801	14.7352	-2.34725	-1.57804
-1.59827	0.417839	-5.71246	0.0373852	1.62987	-2.3525	-1.9739	3.68195	10.3516	-4.3091
-1.88274	1.68321	-1.79412	0.0579298	-0.178886	-7.61448	10.3218	2.55069	-2.78249	-0.284678
-0.518123	-5.59874	-3.10978	-4.09797	1.55536	12.4806	-2.38079	0.126151	4.30427	-2.74795
3.7761	4.69885	-8.23695	1.43332	-5.56774	-11.9042	18.1784	5.88024	-5.83835	-0.436049
-1.27961	-7.38394	-1.71516	1.18848	23.9481	-6.07756	7.79468	-6.75083	-8.8367	0.903467
-6.57599	-1.35402	-4.79617	1.89017	0.253373	3.8231	-3.86496	1.38082	11.5878	-2.56379
1.03814	-2.66439	-2.87744	-3.79382	8.86001	3.879	-1.56611	-1.44784	0.797619	-1.99809
-0.0188522	-1.09734	5.644	-3.17117	0.246101	0.594548	-0.254199	0.223998	0.765577	-1.89872
0.15771	-3.45734	-2.96181	-2.57075	5.62542	-4.4863	2.43451	9.1457	-0.726026	-1.45627
13.2771	-0.670587	-0.646624	-0.213727	-7.50902	-2.73521	3.26979	2.46623	-7.50667	0.200046
1.63391	-4.33902	7.90302	-3.36686	1.99363	1.86832	-4.61191	-2.19482	1.29755	-2.05726
-1.2766	-4.26016	-2.70951	-0.552911	2.14859	-1.88339	-0.396964	10.7556	-0.996684	-1.42272
5.25633	7.05172	-11.6027	3.93031	-4.69836	-23.47	31.2277	-1.82079	-8.67552	-1.42897
-4.12226	20.3112	-12.4061	8.62294	-10.4363	-13.4626	5.13402	3.1593	-2.5818	2.04967
-0.0799516	-1.25299	-3.25601	0.785337	-1.80066	1.42237	-1.56286	1.10913	5.74786	-1.10003
3.41733	10.986	-7.78709	0.133386	-6.83051	-1.12127	-1.21499	2.47522	1.21301	-2.35483
-2.56018	-1.72952	1.76277	2.478	-8.90817	-7.34373	0.579829	0.44446	-0.996405	17.2826
8.99497	18.2162	-10.9587	3.08904	-10.327	-11.7487	1.94381	0.470917	0.216753	-1.27131
-3.61042	0.517453	-9.77084	-1.98875	11.7771	2.05513	2.56427	0.365076	3.20071	-2.0887
14.6708	-4.9193	4.56566	-4.95416	-0.840286	-7.07876	3.46656	2.63001	-4.11235	-0.521071
3.1199	1.83441	-4.45306	2.9794	-1.5861	-20.3911	22.225	-2.42184	-9.07248	1.97381
0.588941	-3.07647	-2.63944	-1.56732	2.08878	-4.0899	2.91122	11.0461	-0.823983	-1.63916
-5.25375	1.49834	-4.40864	1.10473	-6.33648	11.2464	1.32977	2.81544	-3.10041	-1.49979
14.6742	4.22822	-4.98117	-2.76372	1.82419	-13.886	5.09384	0.88638	-4.64165	-0.798504
5.79033	-2.64338	-6.3053	-1.47755	1.52654	-9.69666	13.677	-2.74272	-4.82938	0.547828
10.0748	3.20568	1.09837	-2.00424	-6.59629	-5.27452	0.474796	1.64679	-1.85925	-0.634105
6.68549	20.4891	-7.0501	4.54957	-6.57784	-7.07962	2.02468	-3.01223	-5.99056	-3.61109
-0.755518	-1.55061	-2.75887	0.809293	0.938131	-5.60168	-1.11962	10.675	0.923853	-1.63186
-8.0829	-0.599117	-6.11069	-0.818072	0.102569	2.00045	-3.04072	2.65837	14.0173	-2.28393
4.45411	14.1249	-3.70969	5.04242	-5.4328	-7.04551	-1.22905	-3.48528	-1.71152	-0.520775
6.14424	20.288	-6.84232	4.37976	-7.24105	-6.31231	2.01099	-2.78346	-6.29795	-3.7677
-3.26183	-1.22902	0.519094	-0.273052	-2.07971	2.88715	-6.18882	0.772544	11.0476	-3.84508
-4.96185	-3.90759	10.9431	1.18359	-15.2715	-9.54766	-0.307997	1.06554	1.99149	17.8684
4.16855	-4.60925	-2.19285	-4.32857	14.4571	-4.23384	0.613631	1.85512	-3.8526	-2.38056
3.84216	1.26432	-5.24842	-0.426062	-1.20763	-6.88012	0.843073	11.3081	-0.82651	-1.66733
-1.5497	-1.1576	-0.95183	-2.41287	-0.551101	7.58125	-2.07894	0.0138272	5.26087	-3.53512
-3.69819	-1.93153	-2.75659	-0.770025	-2.20087	-1.75852	9.71547	4.81093	-1.22971	-2.71793
-7.79677	-3.81239	-1.24237	1.70611	19.6689	-6.30895	4.79943	1.5681	-2.08717	-2.2181
-1.96631	-3.40559	-6.68737	-2.67227	-0.796928	5.76924	-1.78622	9.36102	4.27117	-3.0105
-2.26038	4.65527	-10.1494	-1.92563	-1.6257	1.68308	0.746514	-0.382652	16.9597	-4.85461
6.33264	21.5487	-7.02017	4.41993	-7.86244	-7.14683	2.64986	-2.73129	-6.46876	-4.51481
-4.24774	-6.67568	-0.796733	-2.54512	9.45732	5.80322	-2.07368	-1.58557	4.53631	-2.56843
2.47079	-3.54912	-4.72437	-0.451382	22.5775	-7.95144	3.60053	2.93254	-10.1091	0.90124
2.849	16.6918	-3.17032	-2.22002	-4.32319	-6.90396	-1.00354	-2.62758	4.20177	-0.41593
-3.05298	-5.61085	-4.78531	0.324567	-5.55682	3.16527	-1.22152	6.215	13.684	-3.81706
10.9707	-0.439375	-2.39098	-4.03605	2.91118	-2.00506	-0.643694	4.26064	-4.19642	-2.20071
-2.70663	1.12424	-3.85385	-1.31141	-2.66376	1.58249	-2.94657	2.20041	12.6577	-3.3858
0.321256	-1.17875	-3.51165	0.109154	0.247192	-5.21437	0.776906	11.9067	-0.19852	-1.87887
-1.02164	-0.497722	2.51595	-1.79053	-3.86601	-4.59285	0.97981	-1.36481	-1.45409	11.7355
-3.36887	-2.38798	2.20972	1.69373	-8.57291	-5.59336	1.17786	1.12479	-2.20079	16.7423
-3.36892	-2.3879	2.20958	1.69375	-8.57283	-5.59351	1.1779	1.12482	-2.20066	16.7424
3.62268	1.26969	-5.46325	-0.417309	-1.16024	-6.34009	0.900542	10.9061	-0.516834	-1.62317
2.03615	-0.74157	-2.54638	0.09166	0.311425	-8.31257	-0.386106	13.5978	-2.59725	-0.838733
3.62051	-3.9646	-3.0184	-4.20967	14.5092	-4.19506	0.571576	1.72653	-2.88936	-2.56754
3.62864	10.4777	-8.05472	0.0578461	-7.60918	-0.00625273	-2.82627	2.81735	3.45516	-2.79262
1.81798	-0.31233	-3.44521	-0.185933	0.631343	-7.006	-0.100961	13.7213	-2.32774	-1.03855
0.339628	-2.63971	-4.05342	-0.577224	0.260985	-4.52957	3.31006	12.1255	1.35752	-2.35886
4.48785	4.3616	-7.69585	0.990225	-5.39129	-11.7018	17.2371	5.40947	-5.94654	-0.14427
-1.86196	2.68608	-2.30242	11.7519	-6.14666	0.320488	-3.62536	-1.92925	2.13592	-1.34362
-3.16207	-2.92803	-0.743526	-3.83306	-0.713682	10.4512	-2.82509	-0.285436	5.17215	-3.04271
-2.49766	-0.0880633	-7.40814	-2.42608	2.03146	9.97144	-4.51116	0.926426	5.20639	-2.85802
3.81055	10.8153	-6.85527	0.0579196	-7.21306	-1.07007	-1.93693	1.83837	1.96318	-2.52297
14.5931	1.08078	0.0227082	-4.06979	1.64544	-9.71267	-1.68284	3.20357	-3.44451	-1.21899
-5.43037	-0.916876	-3.44693	-2.9324	1.95313	7.13411	-1.88273	-1.29978	10.7743	-3.04506
-5.39039	-1.33117	1.42664	-3.36354	-2.52544	4.7805	-2.83919	2.95469	10.4594	-3.67024
1.57229	-5.78723	-3.76386	3.66125	6.71835	-15.0817	23.8559	-3.5937	-15.2465	0.452725
-4.69693	-3.53703	-1.51072	2.43359	30.112	-14.5885	0.180996	2.42619	-3.28689	-0.193849
7.27067	20.937	-6.06679	0.773984	-6.51293	-9.89012	1.38816	-3.30828	-3.41352	-0.777362
19.8045	6.45779	-8.34827	-3.51938	0.44111	-21.1154	6.49868	2.78195	-3.89328	0.0222893
-0.495026	-6.94568	12.624	1.12908	0.693108	-3.97424	-0.0598911	-0.676089	-1.55759	-0.534385
-7.61685	-3.0892	-1.60069	-0.216233	-4.24902	2.24893	-6.74823	6.89004	16.0635	-4.17592
-1.14654	0.167884	-2.75667	1.58767	-1.90742	-5.69485	-1.0451	11.419	0.569729	-1.52618
3.0154	24.0755	-6.23878	3.46051	-8.01176	-14.762	0.320404	-4.17521	5.37253	0.764651
-2.55443	4.72162	-10.7027	-1.95001	-1.08345	2.21013	0.840826	-0.798034	17.0635	-4.96476
-0.0935395	-1.55069	-1.9129	-0.38829	1.29952	-10.0674	0.33921	15.7705	-0.385594	-1.64961
-3.32883	-1.28851	0.461902	-0.114066	-2.70365	2.55919	-6.758	1.65609	11.8259	-4.00358
-5.7883	-1.60774	-4.14344	1.21193	14.9087	-4.34788	3.78525	3.86342	-0.822614	-2.50391
-4.80458	0.473926	-4.83797	-1.52654	12.2997	-5.59108	4.23615	6.13044	1.3302	-2.08588
3.4416	28.6883	-9.31875	6.21756	-10.1986	-15.1289	-0.0695287	-4.40093	-0.390203	0.935337
-0.00309684	-3.08389	-7.30411	-1.54089	-0.571419	4.87457	-2.25041	9.90211	3.25141	-3.89458
8.85867	18.1795	-11.8368	-1.58417	-1.33695	-13.5774	4.91337	-4.67254	0.640162	-1.05432
20.6869	-3.46785	4.51157	-6.60638	1.25128	-9.30714	2.1637	3.16333	-10.5482	0.40574
8.65765	15.7808	-11.1745	4.16609	-1.93581	-13.2194	5.9312	3.08443	-6.39487	-3.25612
-6.60025	-1.50533	-4.72923	1.65341	0.196836	4.06705	-3.86972	1.47696	11.8321	-2.65538
-0.603726	-1.61772	-2.31479	-0.667991	1.6899	-8.5633	0.739322	15.2297	-1.05247	-1.29975
0.757963	-3.34517	0.294273	-1.11707	15.0127	-1.20705	-0.472241	-3.96339	-1.8601	-0.234494
-6.16038	-4.97002	-4.70555	-0.406774	13.4961	-0.709872	-0.764858	-1.27092	7.04045	-1.68726
3.33755	-5.10507	-3.53579	-5.40067	21.3249	-5.79955	5.23616	-8.20945	-6.64037	1.03725
-7.46126	22.2521	-8.63194	10.1208	0.897426	-18.2112	8.29385	-7.38087	1.70311	0.424678
-3.83958	-2.76256	-4.08727	-1.93635	2.06975	3.09343	-2.88288	3.45693	10.0254	-3.25928
-5.83824	-9.41427	-9.62284	6.51543	52.2552	-17.463	4.39254	0.0122132	-11.5865	-1.41623
1.95853	-6.11609	0.124671	1.41242	0.0937325	-8.3619	11.447	0.784632	-1.04118	-0.694559
-2.22813	2.63263	-2.33702	12.6148	-6.4932	0.150166	-3.49602	-1.77392	2.00086	-1.43146
-1.74694	-0.923372	-3.45408	10.4473	0.939633	0.0756349	1.21484	-2.05282	-0.939199	-1.29139
6.53277	1.79639	-4.61464	1.41971	4.90503	-12.9997	16.0312	-6.93494	-8.45606	0.300777
0.30345	-8.60721	0.386261	-7.23345	18.7112	-3.7541	3.6174	-2.22208	-4.36535	-0.283335
-0.806639	13.7944	-6.28418	2.62362	-5.18373	-10.2838	5.64687	3.61879	-0.66326	-1.73028
-7.06501	-3.26849	0.905576	-1.16442	0.0165071	4.09704	-3.01268	2.92514	11.7153	-4.56149
0.556096	-3.36259	0.427628	-1.17162	15.6231	-1.92506	-0.477465	-3.61402	-2.0672	-0.143497
-5.72368	-9.41941	-9.59545	6.43687	52.246	-17.4438	4.37497	0.137816	-11.6352	-1.42426
1.67174	-2.9483	-2.38811	-1.87802	2.31237	-7.62504	1.34091	13.0079	-4.00766	-0.374709
1.53469	-6.33326	0.299798	9.45424	-3.69264	2.71897	0.401836	-0.735541	-1.47353	-0.382784
0.651651	-3.57844	-5.89638	-5.05169	23.025	-9.47268	3.01367	11.1566	-6.50518	-1.1153
6.05256	11.3272	-8.82792	-0.169358	-4.93545	-11.7151	4.50177	0.606956	3.68438	-2.38717
-1.30283	-2.13083	-3.34693	-2.64267	1.9525	12.6169	-1.08387	-3.28575	3.88071	-3.63994
4.69371	0.652475	-4.63524	1.56581	-3.80149	-8.90243	11.4211	0.949931	-0.287188	-1.70646
-0.542467	-6.00176	-2.58023	-3.93666	1.00368	11.6553	-2.66426	0.686541	4.76487	-2.61853
-0.276072	-2.85114	-1.69099	-2.5419	1.88197	8.74651	-1.73861	-0.534308	2.0203	-1.94468
5.00904	0.0884749	-1.40559	0.087773	1.4934	-16.8412	-0.154803	15.8852	-1.71028	-0.810148
9.40445	16.6844	-4.27839	-1.46444	-0.457737	-15.4871	2.23986	-0.685084	-2.84849	-0.142574
12.317	7.65076	-4.85306	-0.108081	-5.81404	-10.7687	5.72779	0.778246	-3.67483	-0.422947
-4.96181	-3.9078	10.9432	1.1835	-15.2714	-9.54744	-0.307968	1.06557	1.99123	17.8684
3.06168	24.0239	-6.30702	3.42246	-8.23102	-14.7457	0.492075	-4.20698	5.44925	0.8703
-0.40129	-2.21316	-0.110985	-2.29999	-0.778513	2.71594	-2.48317	0.884816	8.32177	-3.06925
-7.92853	0.051675	-4.20415	1.96336	-3.27184	-8.60926	-5.4557	5.62974	21.7982	-3.09096
0.721303	-4.63658	-0.362042	-3.3965	-1.81903	7.72278	-1.24539	2.68573	1.80603	-2.97214
-8.01212	24.0128	-8.8751	10.7195	0.905791	-19.2183	7.48488	-7.32895	2.91757	0.286736
0.618297	13.4265	-2.44177	4.18139	-5.85326	-6.1693	-2.70784	-2.90803	4.47663	-0.383603
-0.134991	-0.400459	1.52373	-4.44587	-5.75746	1.31631	-2.68027	11.0619	5.17112	-4.39037
-2.56017	-1.72958	1.76293	2.47798	-8.90832	-7.34362	0.579692	0.444467	-0.996312	17.2825
-3.9164	-1.43183	1.90249	2.75316	-7.29292	-6.87983	-0.218174	1.13026	-0.674624	15.5196
-0.786732	2.21868	12.8014	-5.36669	-4.42119	2.13426	-3.3712	-2.93126	3.41579	-2.60297
-1.27339	-0.241205	1.45761	-1.44435	-3.04966	-4.64514	1.31209	-1.02115	-1.24729	10.7853
0.281716	0.159701	0.759285	-0.185907	-5.79525	-2.34857	-3.81117	4.43393	10.3007	-2.4524
-6.24079	-1.17253	-3.64352	0.298622	13.349	-3.21108	4.41204	3.36784	0.223759	-2.43423
-4.08336	-0.140172	-3.24251	-0.181202	-1.10451	4.04781	-4.4869	0.704882	9.66098	-1.91844
-1.69058	-2.90743	-4.72048	0.114049	36.8589	-21.6865	2.67781	4.62071	-4.61146	2.06406
2.85366	-3.41327	0.265062	-2.70201	2.28275	-14.0446	1.61503	17.2609	-3.35477	0.40925
2.69001	-2.8965	1.0163	15.9407	-6.93183	-10.9659	3.03636	-1.26878	7.2436	-0.782255
6.68402	15.7294	-9.36557	4.94164	-5.39854	-12.0619	4.4234	3.80218	-3.12052	-5.0557
2.62541	7.21046	-2.74987	3.08653	-3.16998	-16.5245	2.91297	-2.44939	21.0086	-1.48608
1.16934	0.181495	-4.36105	-0.0197018	0.75774	-5.77321	-0.183395	13.0692	-2.19664	-0.909345
0.66732	-0.613895	1.4591	-4.06871	-7.29596	0.208167	-2.03356	12.2687	4.34558	-3.48351
-4.62419	-0.651419	-3.62871	-2.22626	12.9246	-5.80087	4.13414	6.2989	0.938705	-1.48479
17.5819	-0.983071	6.01997	-4.58396	-2.52978	-8.90296	-1.6656	1.2803	-3.7946	-1.22284
-2.66026	-3.30015	0.50024	-0.601542	-0.380476	5.83625	-0.861083	2.03203	4.11784	-3.23513
-4.64058	-3.53277	-7.01168	1.17771	25.6332	-10.1099	4.11992	6.34359	-2.63319	-2.17209
-2.99736	-2.01575	-6.38731	3.14729	16.6198	1.97746	6.07489	-5.50243	-5.3288	-2.54445
0.0118732	-0.918762	-0.145723	-1.59354	-3.34195	1.01247	-0.384885	4.13921	0.379144	1.12866
4.39806	12.1359	-6.2351	1.42498	-6.94478	-2.73443	1.24098	-0.173528	-2.10806	-1.68659
-4.47739	0.290708	-3.62207	12.2115	-5.42012	-5.47305	1.34341	6.31559	-2.66927	-0.406823
-1.27768	-3.55276	2.32988	-2.18773	-0.517554	9.68862	-2.8818	-2.96911	4.55328	-3.4434
-2.68125	-1.27506	-4.89093	-1.85209	1.32595	8.8345	-4.45821	1.14713	5.56334	-2.52473
-4.96183	-3.90777	10.9431	1.18347	-15.2712	-9.54782	-0.307988	1.06575	1.99128	17.8683
1.56872	-4.10117	10.0778	-1.35282	1.67657	-5.5856	2.42579	-1.32797	-4.063	0.960755
-2.76225	-3.12715	-3.44319	-1.05189	-0.762879	11.3489	-2.11855	2.82699	2.0807	-2.83121
12.1976	-5.2353	1.16056	-8.52558	6.37901	-8.72522	1.79794	5.06528	-1.32353	-0.874936
-6.33094	-2.75019	-6.58057	0.193106	4.4033	11.1387	-0.74576	2.13413	6.54154	-5.32323
2.93825	-2.60202	-1.61904	-2.30204	-2.13084	-2.20642	-2.41614	9.06581	3.92342	-3.24325
7.04297	20.7156	-5.29967	0.718858	-6.42163	-10.1226	1.08456	-3.44147	-3.35259	-0.904131
14.9133	-4.27814	3.48781	-4.72551	4.06619	-8.77644	-2.34091	6.58238	-7.44864	-1.03112
4.24794	13.9713	-3.6845	3.57449	-6.09884	-5.17702	-2.08926	-2.24312	-0.939716	-1.55625
-1.22349	-7.33557	-1.68047	1.2109	23.729	-6.2868	7.64864	-6.65183	-8.61376	0.839242
-1.652	-2.92994	-0.197228	-1.88379	8.11347	2.0856	-1.95012	2.84969	-0.0142966	-1.80704
7.5958	19.5222	-12.4493	4.28376	-10.6589	-9.88877	-0.496053	2.57374	1.57512	-3.83645
8.64967	17.9831	-10.6715	3.61863	-8.60607	-10.1311	2.4427	-1.73106	-1.6434	-2.54372
0.373613	-2.85031	0.0127697	-0.366382	2.72458	-11.1498	-0.201872	15.0227	-1.15457	-1.24883
4.87136	16.2833	-2.23184	-3.20997	-4.52126	-7.17963	-1.63695	-1.1915	6.00791	-2.34396
10.2923	3.9519	-10.135	-0.0546362	-0.479678	-5.96911	7.18428	1.60226	-5.40375	-2.17256
19.1548	6.06538	-7.65129	-3.59209	0.769445	-20.2509	6.29964	2.08049	-3.95756	0.0663407
-3.45689	-2.11888	-7.22162	-2.50668	15.5082	-4.81932	-1.33951	1.04438	6.72917	-3.05954
-8.03895	-2.31796	-1.23504	2.08357	-2.58628	0.0754825	-6.85547	4.25973	17.0769	-3.7188
10.5338	-5.10282	17.8207	-5.35171	-0.605625	-9.18654	-4.02537	1.26321	-1.80675	-2.65501
-3.28299	-1.31291	-2.45496	-2.44446	0.777375	5.03827	-1.68234	-0.902613	8.93637	-2.90931
-0.502887	14.3535	-6.42614	3.15998	-5.14964	-10.5053	4.28765	3.26451	-0.0682333	-1.54263
15.5205	4.40502	-7.61202	-3.24172	-1.43267	-10.0617	6.42108	4.63645	-6.45349	0.727492
0.0600319	-2.81944	-2.71744	-2.77145	9.25778	-2.32802	4.01353	2.49369	-2.53551	-1.744
-1.84795	-4.47494	0.623506	-0.447304	16.8073	0.150591	0.226307	-5.49078	-2.56664	0.217911
1.58781	-1.07893	-1.79833	0.676402	0.384242	-8.95239	-0.0723037	14.2726	-3.76876	-1.09791
0.0436141	-2.29643	2.34152	-2.20985	-4.47424	-2.31166	1.23503	-0.490858	-3.24861	11.2402
2.10928	18.5045	-5.45703	3.76446	-4.48231	-12.667	-0.276051	-2.63532	4.42669	-0.288384
1.94549	-2.60107	11.6946	-3.53823	-6.1694	-0.812506	-2.60424	-0.864266	2.69212	2.94715
-1.43317	-4.51958	16.8273	-3.43768	-1.44568	-1.91922	-5.59653	1.86374	4.52361	-3.18767
4.59841	-2.55111	0.305019	-0.632674	1.87936	-14.6814	-1.28292	17.14	-2.13035	-1.78876
-2.58661	0.353589	-3.49437	-1.17386	-2.51745	-0.0778892	1.90185	1.00539	11.5439	-2.64884
4.08432	19.9978	-7.04212	4.95489	-9.24731	-11.658	2.39044	-2.57617	-1.61991	-0.151372
0.746506	-3.98029	-1.40224	-1.0751	6.22419	-2.33308	2.72299	2.82068	-2.21891	-1.32522
0.991594	24.6231	-5.6702	-1.55852	-6.90685	-17.0072	1.66227	-0.481781	10.5622	-1.18236
-5.48265	-1.96673	-7.61246	-0.86206	1.80872	-11.0625	4.81802	18.2823	3.31357	0.659346
-4.46032	-2.14974	2.60207	1.7049	-7.06011	-5.32469	0.763929	1.38529	-1.6134	14.8088
1.8744	18.0608	-3.99097	2.70602	-5.51576	-9.8988	-0.320237	-2.75518	2.99203	-0.728585
-1.64926	-5.48	0.685064	-0.978728	11.2407	1.03277	-3.37541	1.67242	-0.362746	-0.77545
-7.96577	23.7519	-8.9451	10.6389	0.942892	-19.1584	7.66372	-7.28246	2.78918	0.388802
0.723393	-2.90115	-0.0908429	-0.0426997	1.56646	-10.6313	-0.718293	16.9149	-0.821451	-1.93216
5.01572	-1.01574	-1.62853	-1.29399	-0.450507	-8.88714	-0.0899222	13.6894	-3.23355	-1.49814
-1.01925	-3.53726	1.0356	-2.69046	-0.0491519	11.0548	-2.3589	-2.38216	3.14031	-3.61393
-1.92898	-3.97215	-1.96262	0.531232	24.4037	-5.42961	-0.87847	-3.60325	-2.61056	0.52839
-5.56501	0.685015	-3.88272	1.80804	-7.09783	-3.73717	-7.61387	8.25237	20.1569	-4.64441
1.92261	-3.51457	-6.08865	-0.103674	24.4386	-9.63251	3.35927	5.625	-9.68055	0.452031
8.25276	18.2611	-11.9726	-1.62673	-0.797523	-13.522	5.26228	-5.12435	1.02183	-1.12077
-1.74854	1.31866	-0.799686	0.828366	-5.153	-0.827872	-3.78734	-0.0132553	14.993	-3.07852
0.0725684	1.09913	-3.36206	0.0659708	-1.58058	-6.03579	-0.587183	11.552	0.99994	-2.4131
10.3372	-8.36608	5.73343	-6.37389	-7.46455	-1.7467	0.87732	12.0299	-4.56922	3.84888
2.66157	4.16428	-10.8422	-1.25214	-2.7739	-7.75182	11.9006	7.41902	2.91016	-1.232
14.3038	5.89037	-2.64819	-6.30144	-0.429298	-11.2123	-0.231002	6.39197	-1.39516	-2.52159
0.548225	-1.34402	-1.95604	-1.2165	-0.670371	-6.90948	1.51672	13.2865	-3.75835	-0.652554
2.24334	-1.86228	-6.93046	-0.00357706	-3.94419	1.49841	4.90155	3.20164	3.95368	-2.42176
-8.06106	-0.817464	-4.76507	2.47135	3.14359	-2.62286	-2.96497	0.802028	14.5174	-1.71221
3.11284	-5.01878	-3.50359	-5.50685	21.5293	-6.02775	3.82357	-5.97371	-6.51344	0.906202
-1.02164	-0.497842	2.51597	-1.79065	-3.8659	-4.59281	0.979689	-1.36474	-1.45424	11.7357
3.82705	-2.79294	-4.54885	-3.00697	10.0181	0.388087	-2.00981	0.905663	-2.30206	-1.19281
3.3635	18.12	-3.199	-2.33092	-4.38646	-9.25237	-0.783234	-2.69354	6.63696	-0.914573
-0.106813	-2.09048	-2.40145	-2.45728	1.98962	7.31246	-1.81714	1.11146	2.0603	-1.87091
-5.41848	1.71035	2.6574	0.390447	-3.86094	8.3046	-4.35371	0.267935	0.562351	-2.09746
-2.68504	-5.38088	-0.61845	-2.58924	11.4309	0.341983	-1.85621	0.692061	1.05681	-2.31438
2.42279	-1.52026	-0.379364	-2.78938	1.13463	-7.84712	-0.625573	14.6301	-2.67002	-1.45536
-1.29486	-0.415776	-4.41807	-2.782	2.08038	6.32412	-3.282	0.349485	2.59472	-1.66159
4.65323	13.6209	-3.37223	4.27996	-4.95226	-6.86326	-1.38178	-3.48381	-1.13126	-0.663078
-2.98882	0.436535	0.226354	-1.18674	-4.91729	1.63999	-0.998082	7.15727	0.0144194	-0.0354152
1.24882	-3.94561	-2.77657	13.0923	-4.67716	-0.0966194	0.252478	-3.41049	1.08344	0.107335
-1.86808	1.03385	5.28906	-3.03366	-5.15832	1.0858	-6.09404	-0.497896	10.7597	-3.16038
8.07734	19.3835	-11.9578	3.88043	-10.4325	-10.4891	-0.314126	2.04666	1.63405	-3.45911
6.30467	21.0515	-7.13293	4.33121	-7.59355	-6.6404	2.384	-2.84815	-6.54992	-4.12688
0.979499	24.6485	-5.60942	-1.71996	-6.89921	-17.068	1.65071	-0.388878	10.7074	-1.24482
8.80794	20.8317	-6.41983	0.541972	-7.81297	-11.0642	1.18926	-3.20304	-1.97125	-1.33911
-0.435812	-1.3962	-0.967632	-2.95477	0.983713	11.3166	-0.528885	-2.22259	0.0896416	-3.26261
8.54077	18.3718	-11.5079	4.89818	-4.70089	-14.6921	5.58809	4.09881	-4.11033	-5.2323
-3.36883	-2.38779	2.20989	1.69358	-8.57283	-5.5937	1.17793	1.12482	-2.20076	16.7423
12.9724	-5.26536	16.5516	-7.70241	-1.79385	-9.86014	-2.21371	2.82967	-0.992866	-3.06975
-4.1999	-0.250253	-7.59266	-1.44793	1.30237	3.54178	-1.83766	1.19825	13.8277	-4.48043
19.0572	2.49595	0.609233	-6.6741	3.44358	-12.9104	-1.031	2.25956	-5.83874	-1.38116
1.31371	1.07053	-5.35835	-1.38445	-6.1513	-1.90457	2.46341	11.561	1.76935	-2.6606
3.86572	-0.596387	-0.217697	-2.10773	-1.48434	-3.85475	-1.41019	11.3227	-2.13435	-2.88462
-2.69747	0.206871	-1.99847	3.93963	-4.34326	-23.293	26.1989	-4.75662	-6.73806	2.24701
4.15437	4.62607	-8.10674	1.33509	-5.50297	-11.8673	17.9248	5.55086	-5.77299	-0.399432
-2.11312	-3.77276	-0.978921	-2.28458	0.725763	7.3592	-2.4343	0.837755	1.38143	-1.02744
0.766576	-0.969039	-2.86873	-0.287924	1.59596	-10.4836	-1.04543	15.4072	-0.252662	-0.878945
-0.561675	1.21287	-7.36528	-0.407407	-1.40925	4.94511	-4.22261	1.78756	10.4188	-3.70491
16.1532	1.86771	3.31587	-6.14776	1.77139	-11.11	-1.84429	-0.113736	-3.90711	-1.19889
-1.12405	-1.88022	-2.97538	0.780526	1.20798	-5.10257	-1.05211	10.9236	0.900741	-1.75122
0.969979	-0.287544	-5.73148	2.72669	8.03453	-3.5559	1.54013	0.363687	-1.39493	0.545956
-5.89322	-9.35812	-9.71493	6.55831	52.2432	-17.7589	4.22247	0.183772	-11.2771	-1.48412
1.72221	-1.6549	-6.21905	-2.73134	0.897834	7.71162	-2.06492	1.93369	2.30963	-2.71892
4.24997	6.05006	-6.37175	13.0167	-6.19825	-5.40315	3.19536	-3.82203	-6.31577	-1.05379
0.321068	-2.50691	-0.32165	-1.91204	6.32944	-0.672506	0.229568	-1.59999	-1.09821	-0.0311636
9.02613	-0.997345	5.75729	-5.91916	-0.240814	-4.67132	-1.78378	0.371334	-2.37522	0.214583
5.81314	-3.04232	11.3172	-6.16009	-0.151339	-5.95133	-0.450548	1.01581	0.647665	-0.643604
0.159458	-1.4605	-2.06996	-0.198913	1.15157	-10.3522	0.28907	15.6984	-0.26712	-1.68796
-0.352255	-1.29751	-2.55672	0.590981	1.02677	-4.51403	-0.917234	9.8446	0.0451503	-1.94805
-4.05949	-3.94576	-6.31902	0.146739	24.3111	-8.17869	3.49727	6.10517	-2.14963	-2.007
-1.42535	-4.12413	-0.916642	-1.0651	10.0042	1.57288	-0.586115	1.45149	-1.33763	-1.7261
-4.55826	-2.50647	-8.91567	2.15304	27.4105	-12.8474	5.15515	7.03376	-3.96028	-2.08776
-1.59717	2.88258	-1.65902	9.3041	-5.33352	1.22226	-4.08018	-1.57559	1.62006	-1.60738
-1.24229	0.171067	-2.97251	1.70765	-1.3535	-6.74338	-0.6317	12.2253	0.0471454	-1.51405
9.9878	17.5755	-11.2976	-2.15161	0.675258	-14.6785	4.54631	-4.64625	0.111816	-1.08221
2.16657	12.9791	-4.2489	8.94757	-6.71166	-6.27857	-2.11619	-2.70305	-0.772984	-1.01064
-3.36772	-3.70256	-1.42098	1.45622	-0.414907	9.3027	-4.06643	-0.0146761	3.51642	-1.70592
2.78807	4.78277	-6.45806	-1.06728	-1.00547	-2.7993	-0.862488	7.59533	0.0998498	-1.52063
12.9957	0.994864	0.500931	-3.92121	1.31714	-8.17137	-1.90144	2.68262	-3.26751	-0.983659
0.397202	-3.26779	-5.36147	-1.5003	-0.419185	8.10244	-2.79168	4.11117	3.75405	-2.15584
-0.433883	1.51653	12.7076	-4.97502	-3.65758	1.48631	-3.56747	-2.40731	3.26856	-2.5616
-1.56446	1.39769	-0.857359	0.618441	-4.89634	-0.338502	-3.56448	-0.453223	14.2841	-2.93549
-2.73431	-3.64192	-2.14228	11.0893	-4.5145	0.630927	-2.32281	3.32979	2.22092	-3.16847
1.3958	-1.91581	-3.57295	-1.08616	-1.96609	-4.49495	3.26282	13.7249	1.33137	-2.50802
3.38428	15.3508	-4.45655	6.97667	-7.07169	-6.25793	-1.40816	-3.9361	-1.98687	-0.0830616
-5.54413	-0.646371	-3.03855	-2.83767	1.61645	6.18353	-1.63632	-0.928599	11.0496	-3.39913
9.53591	19.0228	-13.167	4.36126	-9.12605	-10.3875	3.44665	-1.35816	-2.04596	-2.66238
-0.677495	-4.02959	-0.979347	-1.54922	9.41391	1.48972	-0.582299	1.94117	-1.69097	-1.33274
-0.591748	-1.771	0.0292263	0.894817	-3.51969	-7.68953	0.912127	1.71552	-1.15572	12.6192
1.9949	1.89524	-1.84113	-1.51107	-3.96809	-6.74812	-4.03663	14.4237	2.20426	-1.89201
-1.90365	4.02983	-2.90112	13.6243	-6.75587	-0.252744	-3.22351	-4.61236	2.06083	0.0567601
-4.57815	-6.34099	-1.69051	-2.39461	9.5446	5.4182	-1.94502	-1.47236	5.34138	-2.58612
0.467045	-5.13262	-5.92466	-2.96301	26.6953	-7.07146	1.88251	6.24165	-7.16127	-0.582576
20.4518	-0.895553	1.80537	-4.51039	-0.112452	-12.0133	2.67386	4.21011	-10.1905	0.515814
4.06916	-4.47934	-3.37616	-5.82908	20.9757	-7.19488	4.3055	-5.66806	-6.47697	1.07323
4.13938	-2.47142	-5.67026	2.66104	3.62966	-14.6282	22.6239	-3.46313	-12.403	1.08814
4.15293	-4.40283	-3.44996	-5.119	19.6984	-4.534	3.5221	-6.22509	-6.88094	0.738756
-1.94459	-4.47436	0.767845	-0.388121	16.6291	0.082018	0.328153	-5.56591	-2.5653	0.194382
17.3604	-1.99979	6.05482	-4.53122	-0.860078	-11.362	-2.14619	0.566837	-1.74002	-1.47221
0.958789	8.54061	-5.29068	12.3804	-16.636	-22.8915	26.3055	-2.34432	-13.5714	-1.08977
-2.7805	-0.812249	-2.74084	10.1204	-4.69406	1.2204	-2.42109	1.99569	1.74986	-2.5446
-1.37064	4.61532	-3.22223	14.0728	-7.12283	-1.22412	-2.92515	-4.83763	1.6788	0.265112
-0.66575	0.516236	-6.46718	-2.44534	0.427185	5.45687	-2.49131	0.3879	8.82814	-2.96886
-3.09121	2.07613	-4.10971	1.77887	-7.2501	-1.66412	-6.28501	6.31615	13.8733	-3.01454
16.4525	-3.02668	3.41989	-5.37633	0.527558	-9.58423	-1.51895	4.69965	-5.83932	-0.898111
-4.20191	20.2436	-12.7352	9.10162	-11.3573	-14.7793	6.76351	4.27182	-2.93998	2.15253
19.7423	3.09143	-2.01207	-7.02845	1.39369	-10.6886	-1.11171	4.72511	-5.87624	-1.45274
-0.786332	-1.53781	-2.64397	-0.626406	1.82662	-7.98401	0.71914	14.9655	-1.04143	-1.21627
-3.12968	0.106568	-4.86012	5.08061	0.57185	2.24321	-3.85328	-1.86676	8.21751	-1.33116
2.98283	24.11	-6.21507	3.48643	-7.9638	-14.744	0.243482	-4.18685	5.36773	0.746963
-2.28845	-0.307415	-6.97665	-2.52538	2.47354	9.6481	-4.50713	0.858179	4.99227	-2.95665
-0.532888	-0.741371	-5.10876	18.8612	-8.84947	-4.04783	1.65357	-0.208926	-0.662599	-0.225509
3.29983	-4.89836	-3.5397	-5.65765	21.5084	-6.14278	3.85464	-5.73285	-6.63841	0.906246
-2.45407	-6.53575	-0.253593	-4.30774	18.2084	-3.25033	8.4104	-10.1803	-6.86973	-1.40174
-2.09962	-2.28104	-4.60272	-3.82411	-0.151777	10.7826	-1.67931	0.357132	6.41755	-2.69201
5.56118	22.6772	-3.53067	-1.77321	-7.8545	-9.69745	0.935512	-2.80909	3.45491	-4.31927
-1.28844	1.33119	-0.829957	0.505508	-4.67673	-0.209764	-3.43247	-0.569498	13.8785	-2.90534
0.188116	-8.29915	-0.234561	-8.30576	20.9737	-7.97283	6.85418	-0.936607	-5.24689	-0.0619806
-5.51407	-2.87529	-3.9064	-1.752	0.486833	5.87012	-3.40859	1.50762	11.5018	-2.9521
3.24248	9.03789	-2.98535	2.43977	-3.454	-18.4911	3.83408	-2.60985	21.9595	-1.62952
-6.44869	-3.56306	0.365217	-0.794395	0.938711	5.05845	-2.20129	1.84988	9.25287	-4.34646
4.08982	-4.4545	-3.30942	-5.83675	20.9943	-7.25494	4.23503	-5.57834	-6.4608	1.05346
-0.195886	-1.56542	-3.56042	1.34937	-0.83178	-3.70831	-0.344903	10.2552	-1.45229	-0.713488
7.69563	14.0389	-9.77734	4.14291	-2.52131	-11.1959	4.84726	3.17396	-5.56825	-3.15692
-1.22243	-1.99613	-3.03696	-3.83791	11.1545	-1.28515	-1.28003	-1.68624	7.69422	-1.8882
0.373333	0.0557247	-7.00117	-3.45597	26.7735	-13.447	-0.406269	8.04454	-2.02326	-2.21823
4.40608	-1.61887	-1.00997	-0.845566	1.89774	-12.2667	-0.957939	15.734	-3.03902	-1.21295
-2.57462	-5.89567	-0.835889	0.478388	2.05319	8.32279	-3.35296	-1.16529	5.86848	-1.67739
7.69881	10.759	-10.2387	8.92498	-9.20188	-23.799	24.1307	-0.882911	-4.59607	-1.48287
-1.59377	-3.72034	-2.86791	-0.406796	1.69165	-0.71261	-0.579331	9.87134	-0.827722	-1.3446
2.07194	-4.07261	-2.97023	-2.36833	18.4117	-5.27631	2.88412	4.67593	-7.69642	0.333393
-2.24017	-2.23548	-1.19005	0.143297	-0.400553	7.53855	-3.69258	0.439542	4.05849	-2.06097
2.9233	-2.40889	-1.76801	-2.00154	3.03259	-12.1403	1.4844	14.3561	-1.61571	-0.211013
-1.25335	1.50149	-5.57892	-1.63363	-2.56972	2.70192	-4.13802	2.87033	11.6345	-3.85611
7.00508	-3.8136	6.79432	-5.38997	1.26546	0.434812	-2.21261	-1.61008	-1.22784	0.209109
0.873638	-3.0266	3.38018	-2.57477	-5.29427	-1.62511	0.985345	-0.680245	-4.11273	12.35
16.1765	-3.97396	1.71225	-6.36974	3.70923	-7.11602	2.33681	3.86189	-7.3468	0.129929
3.44273	15.4665	-4.46222	6.90124	-7.09754	-6.35348	-1.4453	-3.92342	-1.96036	-0.0822781
7.54011	20.8989	-6.62632	0.840889	-6.89307	-9.30679	1.45204	-3.32639	-3.33135	-0.700151
3.31116	-3.34352	8.45549	-5.16627	-0.143743	-0.163429	-3.50933	-0.934085	2.2175	-2.3359
-2.59389	0.245529	-3.64869	-1.24014	-2.19873	0.403122	1.72616	0.877723	11.1791	-2.7166
-0.506494	-2.73517	-1.31323	-2.50022	1.6465	8.26239	-1.89847	-0.53465	2.65024	-2.01625
0.120327	-1.75467	-0.46981	-2.49642	-1.55608	2.54067	-2.55796	1.09822	8.46415	-3.13826
-3.15142	-3.59284	-1.43879	1.37167	-0.493266	9.43531	-4.00585	-0.234681	3.36358	-1.63179
-4.09569	3.20233	-3.65764	0.970307	-2.3429	0.216259	-2.62307	-1.81352	13.2746	-2.77323
0.586336	2.1905	12.9385	-5.04728	-4.75757	1.94849	-1.89831	-3.84335	1.81337	-2.49688
-1.72223	-3.78368	2.32884	-2.3653	0.672436	9.65325	-3.45528	-3.69903	4.55694	-2.87812
1.06294	-6.73433	-3.9125	0.310696	23.6488	-9.6219	6.77887	-3.7619	-7.20412	1.00743
1.187	0.155741	-5.91579	0.756256	-0.515678	-5.30264	13.7357	-0.687988	-0.94734	-1.4708
0.205581	-1.52947	-0.967382	1.1669	-0.484582	-9.24884	-0.430072	14.0824	-1.43044	-1.55729
8.80583	16.0223	-11.4796	5.33808	-2.27664	-14.6539	6.92031	3.72659	-6.6859	-3.78086
-1.94092	-1.36268	0.260637	1.13521	-2.97882	-6.67261	0.836583	1.02405	-1.18843	11.856
2.6197	1.65428	-4.16933	2.9616	-1.39143	-20.7054	22.4858	-2.82245	-8.867	2.03926
-7.45719	-3.12911	-1.46169	-0.213181	-4.10426	2.01857	-6.66084	6.688	15.9768	-4.00143
21.0081	0.959681	3.62705	-3.02472	-2.2011	-17.9295	-0.562991	4.17616	-3.31351	-1.99927
3.06729	9.54509	-7.70331	-0.301984	-6.9862	0.852114	-3.01812	2.80791	3.23803	-2.98309
15.2464	-3.59694	1.24341	-6.32131	3.92858	-7.1509	2.40437	4.14325	-6.90181	0.0232116
-5.52875	-9.52	-9.48794	6.24113	52.0866	-17.3142	4.25266	0.520259	-11.6187	-1.48103
-2.44231	-1.92404	-3.13269	0.62537	28.0482	-17.339	3.59434	4.60686	-4.68997	2.16778
4.35898	13.9598	-4.02045	4.06028	-6.00644	-4.93467	-2.23515	-2.91912	-0.958337	-1.46833
-3.40644	2.47119	-3.50803	15.2317	-6.24809	-1.02049	-2.24369	-3.56189	4.56824	0.0590889
-4.81114	0.138489	-3.84541	0.391669	-0.692807	3.06788	-4.23703	0.482151	10.7448	-2.00691
3.27749	10.0821	-6.28628	-0.12774	-6.8758	-0.0950725	-2.2527	1.64258	1.94023	-2.49994
2.75325	-4.15245	2.1498	-3.71052	2.70167	-2.60653	-2.49169	11.8757	1.64628	-4.33395
17.3077	4.66628	-2.7883	-4.07648	1.5364	-12.9508	2.88954	2.67821	-6.70623	0.284855
16.4226	1.15685	0.208142	-4.21277	1.34387	-11.2497	-1.43432	3.85657	-4.16186	-1.52804
-1.20914	-2.29753	-3.36583	-1.70588	0.412633	10.9355	-3.21121	1.32774	2.75229	-3.2908
-8.13664	2.84691	-5.00384	8.71426	-2.06119	-15.8179	21.685	-0.361745	-4.64526	0.400849
5.40973	20.5374	-3.32873	-1.53565	-6.3956	-8.72645	0.18109	-2.29359	3.66653	-4.13137
19.0353	2.70317	0.085037	-6.63302	3.42726	-12.9212	-1.06554	3.01051	-5.72835	-1.56001
-4.16915	2.32151	-5.89363	19.752	-7.36688	-4.39893	-0.275974	-2.96379	0.297358	0.696958
-2.2203	-0.913809	-0.0442316	-1.18074	-0.680043	2.66367	-3.04813	-1.13898	8.03423	-1.99716
-1.39585	-2.65271	-3.36282	0.977747	2.32308	-3.93386	-0.863452	10.2338	0.73014	-2.1219
23.5529	-0.935618	4.62876	-5.06294	-1.29697	-14.0434	2.13425	3.81204	-10.8348	0.109886
-4.14314	2.46753	-5.89585	19.6177	-7.47874	-4.25481	-0.361483	-2.93506	0.409627	0.618356
5.3297	20.7257	-3.39604	-1.64533	-6.51238	-8.90533	0.187506	-2.29082	3.86312	-3.99576
-3.33141	2.48302	-3.55159	15.0277	-6.15649	-1.05733	-2.21614	-3.46581	4.67373	0.0514438
0.738654	-3.22237	0.319183	-1.17736	15.0781	-1.60614	-0.540766	-3.68592	-1.80031	-0.20825
16.4647	28.2974	-17.1281	2.63526	-7.02315	-24.1395	8.89936	-2.72793	-2.40555	-3.26514
-0.764925	-2.78196	0.909539	1.21493	0.395015	-20.3151	25.8937	5.26954	-17.4004	-2.97677
15.6251	-5.28045	5.1791	-5.09237	-1.35916	-7.09049	3.07282	2.50206	-4.5752	-0.00272257
0.379911	-2.12976	-2.70579	-2.50741	2.11096	7.52621	-1.38196	1.84424	0.720204	-2.15812
14.6292	-5.26681	4.2367	-4.88743	4.42687	-8.70919	-2.50397	6.48121	-7.27838	-0.906826
-1.02164	-0.497677	2.51588	-1.79047	-3.866	-4.59316	0.97991	-1.36487	-1.45412	11.7357
19.5852	2.79308	0.417478	-4.51283	0.626801	-19.801	3.9497	0.566106	-5.70641	-0.0513855
-1.88447	-7.79012	-1.46494	1.37227	25.1894	-5.46803	8.34794	-7.47254	-9.20354	0.982431
-2.91768	-3.76002	0.518177	-1.8224	1.27552	11.0263	-3.79067	-3.36758	6.07785	-3.1352
9.92221	-2.30311	1.02846	-8.11848	3.46994	-1.62245	-0.492789	3.36257	0.321294	-2.41526
8.53891	21.3747	-6.23465	0.742024	-7.99756	-11.5372	1.11921	-3.05376	-2.11302	-1.37278
11.8367	-4.73644	7.32109	-7.43362	1.45597	-1.95414	-1.78204	0.824482	-2.2521	-0.986886
1.44165	21.4301	-8.96324	5.82726	-5.84413	-9.02376	2.20635	-3.16658	-0.954997	-1.19788
1.51628	17.224	-4.35056	-0.813786	-4.21938	-11.9056	-0.447064	-0.0546335	8.12263	-0.807927
-8.27045	-2.26748	-1.39274	2.21498	-2.15274	0.185629	-6.58046	3.98275	16.5146	-3.59358
-1.04271	-0.5026	-2.8853	6.1564	-1.93803	-6.55844	-1.01677	-1.62528	16.8672	-1.59222
-1.3236	3.11644	-1.68374	9.58216	-5.70887	0.459313	-3.85388	-1.55808	1.60157	-1.44863
2.92208	0.306913	-1.84966	19.2678	-10.8339	-7.60079	2.87815	-0.16063	-2.69677	-2.00232
-4.7226	-0.0488555	-5.39891	0.356971	-3.49779	3.93834	-6.64438	4.27542	15.2667	-3.59681
17.8578	-2.19051	1.67501	-5.5588	-1.33069	-7.7811	-0.534976	5.57623	-7.31102	-0.37068
-4.72677	0.89994	-3.95688	2.07285	-7.21514	-1.54995	-7.69821	7.23187	17.2576	-3.72422
5.16344	16.1592	-2.71509	-2.95742	-4.38907	-6.66574	-1.2676	-1.60839	5.95653	-2.58617
-3.34694	-2.04703	-9.53795	-0.476205	0.0502802	6.9579	-4.81384	4.48492	13.1792	-2.82904
-4.59258	-1.39317	-3.44298	-3.22263	2.08745	7.60575	-1.96523	-1.32669	9.84125	-2.81045
1.43371	19.9442	-4.90247	-0.853924	-4.95395	-13.8475	0.448906	-0.474107	8.53364	-0.849111
0.96546	-3.14747	-1.15672	-0.888898	0.832727	-3.70868	-0.267295	11.1024	-3.46783	-0.407285
0.873412	-3.02653	3.38013	-2.57481	-5.29425	-1.62515	0.98528	-0.680059	-4.11249	12.3497
1.34953	1.34715	3.06558	-1.07598	-4.80159	-1.38982	-1.38027	-1.32487	8.15531	-3.39517
0.795616	-2.87027	-3.50877	-1.89106	0.929093	-3.7902	2.19661	12.584	1.11944	-2.18057
-1.31331	-3.15059	0.253619	-2.69408	-0.44718	10.5911	-2.26308	-1.27257	3.26001	-3.44715
0.625598	-3.25887	0.382788	-1.16157	15.2434	-1.77207	-0.494552	-3.69066	-1.85541	-0.145359
-4.62297	-3.48438	-6.83021	1.09302	25.2336	-9.52903	4.04176	6.0285	-2.45549	-2.17963
0.0515922	-3.0841	-0.364191	-0.521985	2.90172	-10.231	0.0131583	14.5834	-1.33162	-1.00869
21.9237	-5.55139	11.5669	-4.60731	-2.82959	-6.94751	3.13402	-6.37868	-9.43702	1.54288
1.21576	-1.85014	-5.81666	-2.5461	0.839349	8.15905	-1.97582	2.13843	2.00942	-2.85884
-2.63613	-4.08582	-5.1909	0.877596	41.4782	-22.2505	2.65818	5.07593	-5.30698	1.03416
2.36657	-5.85653	-4.13459	3.50811	7.58578	-14.2115	22.9524	-3.65095	-15.635	0.468474
3.54071	15.6247	-4.45892	6.81168	-7.12139	-6.47456	-1.47649	-3.95179	-1.97016	-0.0649983
-1.95251	-1.27379	0.250984	0.511716	7.16872	3.51538	3.46171	-2.42264	-3.66208	-3.30164
-7.59613	0.698279	-6.31879	1.12404	4.16209	-6.06872	-2.20041	-0.361911	16.117	-1.34445
3.0656	-2.20526	2.25167	-1.90246	-2.14009	-1.8154	-1.97589	8.28801	-0.660224	-3.01482
-3.80833	-7.01729	0.403647	-2.81244	8.80046	5.81829	-2.13373	-1.50322	3.99619	-2.6202
-0.0357167	-9.08152	0.481821	-7.33243	18.9308	-4.31426	5.06991	-3.32586	-4.43632	-0.0351565
-6.2143	-1.58086	-4.06439	1.59418	0.361444	4.19873	-4.02292	0.933709	10.8293	-2.4428
1.01776	-3.5499	-0.541058	-1.14347	0.469125	-2.10165	-0.795289	8.87563	-2.36993	-0.954715
-3.57678	18.5787	-11.5315	8.72568	-10.1623	-13.48	6.16624	3.19775	-3.54605	2.1168
-2.21846	-1.85052	-5.50993	-0.339126	14.0121	0.534701	5.61452	-1.81012	-2.7693	-2.12068
8.57487	2.46383	-7.40228	-3.43026	3.3463	-1.71931	1.22048	3.81116	-3.22156	-1.784
16.8215	-2.71229	2.97785	-5.48665	0.0538555	-9.28086	-1.27685	5.08382	-6.24735	-0.687617
1.57262	17.955	-4.5331	-0.861876	-4.25221	-12.4466	-0.249295	-0.203491	8.19136	-0.852825
-5.681	-1.35791	-3.21448	-0.519903	12.9374	-3.42292	3.72012	4.22778	0.332755	-2.14303
1.19542	18.2914	-5.52579	3.21462	-3.94208	-12.2267	-0.285931	-2.43353	4.82473	-0.0674165
3.87257	10.6498	-6.72199	-0.013786	-7.12661	-1.13175	-1.9335	1.87237	1.96204	-2.48507
5.04415	14.8939	-3.95436	5.00228	-5.55954	-7.91354	-1.1166	-3.78044	-1.19579	-0.637165
0.278552	-4.0606	-3.54014	0.73531	20.7956	-1.11606	3.12932	-3.67763	-8.75528	0.657513
-1.49152	-1.69473	0.29355	-2.11647	0.662329	8.14293	-1.18908	-2.07321	4.17068	-3.74313
1.07841	20.9448	-5.31131	-0.692472	-5.39757	-14.4602	0.966649	-0.572839	8.80978	-0.866144
-0.86387	-2.53596	-4.40675	-0.804491	0.077962	9.39539	-2.68493	2.11837	2.73169	-3.3619
4.1999	-1.65506	8.06534	-7.14065	0.0275847	-1.27256	-2.3401	0.254808	4.49763	-2.26688
-3.06667	-3.60241	-3.14014	-0.983985	-0.976337	11.3393	-2.35492	3.50859	2.92797	-2.89343
10.5397	3.70521	-10.2531	-0.105841	-0.180317	-5.82551	7.74831	1.57678	-6.20603	-2.14503
2.82807	-0.0108103	-3.21404	-2.85629	1.96324	-7.75437	0.0403018	14.3262	-1.84864	-1.50088
16.6298	1.41784	0.536786	-4.24972	0.471091	-11.3102	-1.4101	4.12843	-4.26713	-1.52617
-3.64966	0.666072	-1.56658	-1.10699	-5.44079	1.77003	1.28044	7.59367	-1.65992	0.553956
0.043434	-2.29633	2.34149	-2.20966	-4.47445	-2.31161	1.23492	-0.490996	-3.24847	11.24
0.245992	0.00844197	-0.0349661	-2.11339	-1.61605	2.61185	-4.48134	1.51312	6.88799	-2.43766
-2.85001	-3.0309	-2.39015	11.1219	-4.71896	1.0281	-2.34203	2.93094	1.84337	-2.92235
1.06983	-4.00377	2.14696	-2.96875	2.30843	-2.85673	-3.21306	11.8649	4.20106	-4.37877
-1.84844	-4.33966	0.0291353	-0.396083	17.1355	0.0504579	0.231255	-5.32728	-2.58139	0.317317
-5.15543	3.26147	-4.14035	14.0757	-3.35955	-5.83737	2.14	-2.43445	-0.215976	-0.345049
