# Supplementary material for: Secure human action recognition by encrypted neural network inference
Source: Nat Commun. 2022 Aug 15;13:4799. doi: 10.1038/s41467-022-32168-5 (PMC9378731; doi:10.1038/s41467-022-32168-5)
Supplement: Supplementary file 4 — Source data [file 41467_2022_32168_MOESM4_ESM.zip › SOURCE_DATA/Figure4_HEAR/4gh_confusion_matrix/test_prob_conv2d_128.csv]

-0.090455964	-0.75247777	-3.2590654	11.678335	-5.957906	0.80784667	0.9092177	-1.685048	-4.0835314	0.3314652
-3.4932914	-1.3733413	0.6388715	-0.09325762	-2.9191554	2.4522562	-7.028596	1.7883219	12.242367	-4.0269847
-1.8921999	2.28469	-1.9669462	11.001954	-5.8136344	0.8800309	-3.792088	-1.9519578	2.0019996	-1.2135204
-0.024727684	13.096168	-6.9210887	5.5428596	-6.487619	-9.899095	6.7960677	1.846979	-3.6758368	-0.5635689
1.210747	-3.127372	-0.31323475	-0.35400945	1.7999034	-11.019951	-1.3590577	14.887471	-0.14404829	-0.7712587
0.3613591	-3.4252172	-2.9806004	-2.2553954	4.640642	-4.371374	2.628983	10.07794	-1.0556767	-1.5167559
3.23731	-4.9537187	-3.5578413	-5.6267123	21.687666	-6.0165186	3.7663646	-5.9049716	-6.655732	0.9295771
-1.588573	-3.959396	-2.783185	-0.42227238	2.145037	-1.0313389	-0.45643935	10.081479	-0.90097654	-1.3941356
6.6056223	0.47081053	-2.5337393	-1.2614684	-1.0258377	-13.293967	0.9641866	16.815096	-2.425953	-2.1054447
12.972771	-5.928325	3.5648913	-5.24097	0.989343	0.8485774	1.610595	0.4572025	-9.558866	1.928944
-4.8529177	-3.0806403	-6.29626	-3.1586273	5.0517507	-8.611129	2.1493585	18.072468	2.4396462	0.7354214
6.473051	-0.4974276	1.6522602	-3.6859398	-4.3968573	0.5925207	-1.7755345	2.0212004	2.1410644	-1.9240693
-4.0136123	0.022305395	-5.060106	0.23392032	-4.051611	4.030266	-6.721678	4.4903903	14.2526455	-3.4505894
-8.010931	-4.023275	-2.181656	1.9493248	21.075644	-6.7875824	5.1638856	2.2140045	-2.3944175	-2.1913106
2.1281323	13.564241	-3.1180527	-1.3153812	-2.8778708	-5.926399	-1.0822729	-1.903289	4.347423	-0.5803803
4.7900076	4.2325735	-7.302655	0.6941512	-4.6363754	-10.714626	15.612905	4.789549	-5.413656	-0.15880246
0.8819265	0.59943014	-6.108865	0.946032	-0.68184084	-5.058913	13.131857	-0.4537375	-0.647636	-1.7049699
-4.8863955	-3.9197447	10.891234	1.2084893	-15.125413	-9.435289	-0.4133624	1.0766891	1.7865871	17.975773
3.2914634	16.39921	-2.9368331	-3.852288	-3.1523066	-7.796304	-1.3958157	-1.7389905	6.2188845	-0.76988506
-2.6864986	-5.5087924	-0.66562665	-2.5589478	11.341527	0.4422058	-1.9734782	1.014379	0.97925204	-2.2892847
-0.9897645	-1.5491014	-3.0575178	-0.5408559	1.676194	-6.7744703	1.0648936	14.344766	-1.2222364	-1.1958733
3.3550487	3.490459	-5.710375	-1.1156547	-0.58540154	-3.8846517	-0.83570653	9.214899	-0.85362536	-1.4037887
0.2022522	-2.8859112	-4.908581	-1.7256163	-1.1986444	2.7773268	-2.6368673	10.273641	3.2930984	-3.3371089
2.7288094	-3.258228	-1.5055523	2.0449471	-2.889099	3.1416278	-0.70409155	0.07562852	-0.009589689	0.99985516
20.992813	2.6998327	0.16831748	-4.674974	0.87379223	-19.937355	4.220002	0.69754547	-7.1934795	0.093062505
-0.678718	-3.4110823	-3.936623	-4.9225926	22.650938	-5.994842	0.1843473	5.937759	-3.876051	-0.64089173
-4.044272	3.1396124	-3.6671402	0.90803057	-2.3186185	0.24834183	-2.686224	-1.8041254	13.450929	-2.8173554
4.2671814	24.272669	-8.970124	5.7328444	-8.027395	-13.408461	0.4084551	-2.4817986	-1.6279038	0.1393361
8.698892	17.923538	-11.789764	-1.8320003	0.43160158	-13.796609	5.4506245	-5.7140126	0.43602595	-1.0894026
-3.8340473	12.3405905	-1.8640336	12.777848	-4.2404337	-14.205667	4.29763	-7.97263	3.160232	1.9315614
2.6853993	16.822102	-4.5393147	8.103848	-7.7378907	-7.243618	-1.3750341	-4.1184645	-2.4106467	0.021210779
3.9030735	28.767574	-9.100486	5.9534717	-9.975185	-15.163613	-0.2880361	-4.5764985	-0.5384051	0.9051219
0.48947257	-4.2089086	4.200829	-3.1283236	1.8056173	-2.744499	-4.290446	11.908267	5.7774525	-5.0308375
-4.6892695	-6.956589	-11.395713	1.2473112	43.401398	-15.603367	4.8615437	8.343865	-6.340013	-1.4646198
-0.13953301	-1.2389245	-1.245317	-3.0673227	-1.3413298	8.895239	-1.0299867	0.02890268	0.9819618	-2.2153356
20.544054	0.88098824	3.9438713	-3.075564	-2.1159122	-18.066628	-0.6408346	4.4377594	-2.9856718	-2.160265
2.2905002	-4.811812	8.319331	-2.869334	-0.6253682	3.338681	-5.526699	0.7059364	1.3516706	-2.64198
12.739295	-2.5768118	2.8733563	-7.698121	-0.52784467	-1.8419428	-0.07341961	3.032484	-2.1055572	1.121439
-2.118263	-4.659288	0.8236856	-0.41843706	17.048775	0.5975578	0.24629912	-5.9827943	-2.6536448	0.21352343
3.015215	-5.8821673	-4.418911	3.3839862	7.9699817	-14.37396	23.01733	-3.6370907	-16.110458	0.38956034
18.608536	2.0775816	2.130559	-6.5457664	2.801884	-12.599716	-1.2263843	0.59366035	-5.614809	-1.0411265
-1.8757473	-4.65686	0.5580911	-0.6991814	9.490252	1.3734834	-1.3237234	0.64041406	-0.20440407	-1.7526217
4.2379746	-2.9439468	-2.957534	-2.1577206	3.2697666	-4.7472205	-1.7334665	13.689825	-3.119544	-2.0550556
-1.1880305	-5.033549	-1.339511	-0.60192376	2.7384543	-2.3503785	-1.1157798	10.611005	-1.2173265	-1.3825163
-1.9114938	-1.4253414	0.4300577	1.0922731	-2.9927948	-6.5961275	0.7686685	0.97728753	-1.2156775	11.837943
4.277531	13.9696245	-3.9315414	3.455786	-5.8845224	-4.99775	-2.1756344	-2.3263927	-0.93416566	-1.5549589
0.099252716	-2.3779676	2.469037	-2.2838314	-4.5033827	-2.2412071	1.2198905	-0.52666754	-3.3104634	11.267646
0.27034712	-3.336151	-3.6162887	-2.5379713	2.7658217	-3.4847808	1.6429358	11.63155	1.1770917	-1.8978306
-0.28950655	-3.2986376	-2.651321	-1.1739593	15.067826	1.0412012	0.6747616	-0.86861837	-3.9623532	-0.15410285
3.2977552	4.130306	-7.823054	1.1390551	-5.01664	-10.786576	17.703976	5.7838855	-5.5428653	-0.62572134
3.643791	9.883494	-3.1858974	5.6078625	-5.326727	-3.4293485	-1.5896043	-2.9495354	-2.0329993	-0.9556406
-1.7396069	2.7010014	-1.5748705	9.195897	-5.1713243	1.6049861	-4.213845	-1.5668861	1.5992036	-1.6784731
5.429949	-1.7598	0.8214938	-1.5344796	1.672446	-15.729501	-0.36038083	17.649874	-2.8445764	-1.6974369
8.171555	-1.7646351	-1.1409539	-0.907005	4.179229	-12.00933	14.226932	-5.6137643	-5.1202374	-2.2692873
-0.45651305	-1.495916	-0.8943659	-2.9227045	1.0163691	11.560769	-0.6547795	-2.6371145	0.26480445	-3.3406456
-0.8343381	-2.2110002	-2.9123058	0.38180602	2.221751	-3.2009358	-1.0054002	9.592631	0.25260067	-2.0786197
-4.681242	-4.938869	8.001529	-2.4452765	-2.1962383	3.3957493	-5.879802	-0.30750597	11.6992235	-4.3526096
-2.1709085	-3.6888292	-2.110826	0.7679073	25.099916	-5.8673058	-0.9499071	-3.9017997	-2.4947395	0.6789486
7.879971	1.0647571	-2.6369188	2.4434996	-3.9690812	-16.755888	17.370398	1.8198663	-6.5514803	-0.20067473
9.252245	5.233389	-4.786324	3.362436	-1.9447429	-13.414428	18.407427	-8.316255	-8.738545	-3.0518296
0.84015125	-4.856054	0.32320482	-4.63265	6.5695786	0.5927019	-0.44029632	2.263198	0.8063199	-2.5932553
-3.0470219	0.8825387	-0.025574984	-0.46131873	-5.757427	0.97404766	1.5676428	6.585286	-2.116985	-0.01050378
0.38450858	-1.1221297	1.2846776	-4.1131086	-1.9477069	4.0942526	0.55297416	0.7736464	1.4259024	-1.3653795
-3.0804648	19.423962	-10.94213	9.3458605	-12.543073	-17.29037	8.028079	4.9057293	-2.1095893	2.1453733
-4.164502	2.3026128	-5.871668	19.95625	-7.4891486	-4.294336	-0.3421181	-3.0934253	0.17416625	0.6595626
1.2351384	14.764493	-3.1001234	2.4872196	-4.8961687	-7.3435745	-2.1179848	-2.5468516	5.131138	-0.3518985
4.351727	-4.1131406	-3.8008583	-5.76825	20.45983	-6.6669197	3.831555	-5.295213	-6.4725323	0.9826659
3.025397	-3.5516202	-3.7295685	-2.8366258	10.452975	-1.1366147	-1.6078929	1.0594755	-0.45428458	-0.5460865
1.4796108	0.37182128	2.9458718	-3.9760277	-4.6239357	-0.7101184	-1.718559	7.5969377	1.6447709	-1.3139553
2.6025898	-1.5896077	-6.2113657	2.2513044	-0.0898601	-6.730414	2.3844688	11.021678	4.856732	-4.7681904
-13.610692	14.958417	-11.591912	8.3586035	-34.032204	-15.782017	49.970203	4.701486	-11.726782	-2.4956582
9.107863	-2.6009395	-3.9057722	3.1942532	8.526351	-15.52033	20.292059	-11.325138	-10.558914	-2.522613
-0.9601858	-0.5762923	2.6062489	-1.8603363	-3.8807685	-4.506727	0.97768563	-1.3927101	-1.5395873	11.779679
10.8750305	-3.6149833	2.6564858	-4.956609	-1.459408	-0.3474829	3.3234825	0.83884656	-5.09782	-0.27581108
13.414109	7.7684994	-12.387249	7.3201427	-0.49394745	-26.45124	26.322084	-0.6152948	-12.877512	0.28671896
-0.26752988	-2.6706245	-3.6457553	-2.62752	0.35164464	10.512326	-3.0432005	0.8032317	5.134531	-3.7944376
-2.965962	-1.8487837	-6.4397736	2.742701	14.253745	1.4389291	4.1925654	-2.4919477	-2.7938209	-3.3649056
2.709993	2.462482	-1.8207102	10.813422	-6.9669037	-2.2415242	-0.2469725	-1.3401577	-2.1051717	-0.31882077
22.136206	1.601547	4.1544423	-3.7102845	-1.1454214	-16.23941	0.4349062	1.5625196	-5.883211	-1.1007081
-3.5608215	-2.2278595	-5.9472423	3.2652147	16.452192	2.4877121	5.648892	-5.4810023	-4.831161	-2.811949
-3.6516342	0.6845629	-0.57437265	-0.83686376	-5.2056837	1.654944	1.4910535	6.7357574	-2.10077	0.022662926
2.3317206	-4.8531423	-0.94338626	17.051632	-8.639603	-3.1664276	1.2642492	-1.7564327	2.609034	-0.7310313
3.0502014	-5.1766467	-3.4486728	-5.50858	21.882368	-5.980013	3.6565285	-6.130653	-6.4289637	0.9138266
0.73921835	-4.0411687	-0.7072025	-3.4238389	9.918164	-2.6798334	1.3605739	-1.8823481	-2.1313026	-0.07011475
3.391058	-2.2947562	-0.89981073	-2.436742	-3.168784	-2.2825158	-2.84842	10.803312	2.8670924	-3.1836302
1.4235678	21.536125	-8.995059	5.6152215	-5.7038536	-8.943227	2.001883	-3.218182	-0.68014985	-1.2430608
-3.3216896	-2.4427896	2.369185	1.6624893	-8.545022	-5.5284376	1.0786697	1.1096458	-2.2667038	16.75421
-6.4272075	-4.1235414	-4.8157115	-0.7347452	14.251596	-3.1387079	-0.38707674	-2.1617856	8.283957	-1.3471376
3.6752605	16.55796	-3.6867151	-2.514666	-3.8300576	-6.3999286	-0.90026474	-2.698131	4.3454595	-1.0703377
2.960194	0.07992342	-3.4527955	-2.9889843	2.0402424	-7.3992195	0.026628815	14.114653	-1.8754587	-1.2983955
-2.5800529	-0.54661334	-5.8293257	-2.4123847	1.989655	9.451101	-4.6893125	0.6769631	5.2107716	-2.7618268
-0.20710813	-2.566116	-3.7532725	-2.6345694	0.2332521	10.878387	-2.8759441	0.3253572	5.098799	-3.6452672
0.6596257	-1.6004051	-2.6961832	-0.6983431	0.04207723	-3.615425	0.5046257	10.514359	-2.3932762	-0.9479127
0.29781866	-4.982702	5.0025196	-2.854469	1.6728657	-1.9501538	-4.253928	11.080693	5.058324	-5.104018
-12.304975	13.496554	-10.547891	6.981707	-30.095448	-13.133738	44.873142	3.756929	-10.15482	-2.3594573
-0.6977964	1.5342821	3.116176	-2.9893687	-4.6998696	0.9331175	-5.362559	-0.48233455	10.141429	-3.0746813
18.797228	3.6783774	-1.8458613	-5.584602	2.7247078	-11.023948	0.2048392	-0.21581313	-5.750066	-0.51585364
18.689873	1.2122978	4.3157544	-3.049016	-2.651189	-18.097818	-0.78567505	5.2235384	-1.5472589	-2.380383
-4.856192	1.1097567	-4.4027195	1.5107635	-5.8195963	10.673722	1.245685	2.527512	-2.58327	-1.4680637
-14.365542	16.384094	-13.558248	9.114985	-36.321533	-18.683052	53.765694	5.900026	-12.786427	-2.1384757
4.095391	-3.1964607	0.8589459	-2.4287317	-0.8734481	-1.0681962	-0.46800444	8.126498	-2.776293	-2.4865184
3.2169816	-1.3355782	7.6945577	-3.8132374	-5.3905716	0.75101817	-1.9075195	0.691589	1.0985479	1.4058874
7.3362055	23.573227	-8.482093	3.5520952	-7.778421	-13.042497	3.3821554	-3.6813426	-4.1169963	-0.45802796
-3.863778	-1.5016844	2.0491014	2.712261	-7.2632074	-6.7855687	-0.30176964	1.0936266	-0.767949	15.540189
1.2627997	-1.2900267	-2.5938401	-0.62542075	1.7671053	-10.341983	-1.3811258	15.387176	-0.28233102	-1.0212135
4.2119474	24.30069	-8.986956	5.8064237	-8.0477705	-13.475686	0.4764748	-2.456016	-1.6517578	0.09082751
0.48673266	13.280524	-2.4223657	4.3101535	-5.9019413	-6.082238	-2.8440397	-2.8296237	4.667658	-0.46571326
0.7540831	-1.8048501	-2.3574557	-0.8572225	0.12630686	-4.0361614	0.7377904	10.745496	-2.7131824	-0.8083674
4.07242	-5.520824	-1.2613221	-1.7259026	11.60668	-5.327626	-0.59742755	0.6775349	-0.51697624	-0.9767317
12.472077	-3.371116	3.9157774	-6.52488	3.0807354	-4.4601703	-2.4402065	0.80501723	-2.8319454	-1.529037
-3.0925827	-0.30024287	-4.0540276	-1.4122171	-1.4755256	1.4017761	1.4415859	0.47507662	11.397506	-2.7633612
1.3802631	14.092269	-2.820617	1.8235592	-4.327036	-7.185933	-2.0013509	-2.420473	5.708393	-0.5070924
-2.7675536	-0.45658746	-2.86053	9.785029	-4.5834517	1.3563926	-2.5407667	1.9008036	1.8046806	-2.4740775
-3.7871377	1.2340521	-8.283069	0.8941999	-3.7105165	3.3775587	-4.0721664	1.7673275	14.01537	-2.4619567
0.3855814	-3.7824037	2.3717763	-5.3930116	8.244163	1.3245609	-4.4246173	2.2622895	2.7998595	-0.8010448
0.8006821	-3.0220115	9.714265	-2.744537	0.7761058	1.9789966	-0.6241767	-5.4039407	1.5572802	-1.6320378
-4.8863955	-3.9197447	10.891234	1.2084893	-15.125413	-9.435289	-0.4133624	1.0766891	1.7865871	17.975773
-1.950065	-2.259792	-4.788819	-1.0793862	13.587188	0.3785628	4.782138	-0.8444232	-2.7548566	-1.8011726
0.9839454	18.019306	-5.412046	2.7450979	-3.6622674	-11.870886	-0.47852322	-2.1483536	5.001584	-0.12673058
2.545785	0.57890433	-2.6530519	-0.44093156	-0.16066183	-6.908273	-0.65435493	12.509284	-2.8934345	-1.5847296
5.071706	6.066776	-12.436427	3.2830207	-3.7515473	-25.947971	35.631916	-1.702572	-10.74933	-1.1026789
10.36172	4.175571	-10.28983	-0.25512666	-0.33718854	-5.4607763	6.573508	1.3188285	-4.960975	-2.21294
3.7677522	15.932024	-4.3663564	6.5237517	-7.111263	-6.595865	-1.6301676	-4.08586	-2.0144815	-0.033604037
-1.7739646	-6.4584775	-0.89694846	-5.5784383	19.180326	-3.2881598	7.723718	-8.093878	-7.9798613	-0.7043234
-1.2569544	1.2960119	-6.0538435	-0.69461447	-2.1774323	3.8140717	-4.819106	2.6235833	11.42834	-3.9276876
4.913241	-0.3631757	-6.726768	0.5705225	0.17020701	-6.56824	3.6265936	10.968053	3.1425636	-4.0835433
-2.833544	-3.7613404	0.36684936	-1.9252405	1.3377655	11.125556	-3.8408573	-3.359136	6.1752014	-3.2044916
6.615119	11.199039	-8.203781	-0.5029769	-5.036994	-11.340608	3.0520964	0.7829809	4.4106307	-2.7184784
4.319649	-2.7756143	-4.4798665	-3.1376717	9.810026	0.3034976	-1.9506528	1.1086239	-2.765542	-1.2089223
3.4179258	28.553719	-9.135327	6.102076	-10.069289	-14.973925	-0.21868137	-4.423716	-0.32451275	0.8898012
0.19758116	-2.9841022	-4.0263557	-0.73586184	0.9592457	-4.1609106	3.1250815	11.714156	1.0158752	-2.314875
-2.5958536	1.873533	-5.821696	12.240492	-4.674938	-6.542066	1.7526842	5.0475674	-2.5668435	0.44842115
-0.12499909	-6.1804137	-2.9360816	-4.2671556	1.2695308	12.55967	-2.436915	0.3557369	3.8092833	-2.5232747
3.1158442	10.012871	-6.185862	-0.23771103	-6.8133507	0.19186085	-2.426768	1.6103979	1.9740642	-2.5084078
1.421642	13.848298	-2.7879267	1.8292353	-4.2243977	-7.1692476	-1.9422829	-2.3970385	5.8939657	-0.5797929
2.7613187	2.5433	-7.3375254	13.539235	-2.6010942	-9.457565	2.6572268	1.2894005	-4.3653545	-2.5993114
-5.970811	-9.475641	-9.689058	6.539776	52.61705	-17.402813	4.3690143	-0.045961976	-11.672303	-1.3992248
-2.5163233	-1.8023968	1.9250681	2.4355698	-8.87526	-7.252107	0.4826195	0.42520267	-1.1010733	17.309399
3.8712413	11.359088	-8.076894	-0.08374162	-6.708131	-1.2581434	-1.0754937	2.3247814	1.0684804	-2.354541
-0.864574	0.8910752	-4.320876	1.0179663	-0.8438185	-14.660894	16.483257	5.8064995	-0.008566992	-1.048935
-0.023971062	-2.3320553	-1.3442492	-0.73675746	0.4689402	-6.0685987	0.38152307	12.479326	-0.08745645	-1.8042817
2.8731594	-0.7360445	1.4655215	-2.6336842	-3.49934	3.1276147	-3.0876791	1.4899162	3.8985271	-2.8482127
3.1081896	-3.5197442	-3.8506827	-2.7507718	11.24013	-1.3045015	-1.1054416	0.5588223	-0.4885793	-0.72209936
-1.9589589	-1.9737369	-5.239259	-0.36633795	13.997987	0.5474888	5.588285	-1.9924399	-2.9803972	-2.0878496
-3.0479198	-2.9011443	-6.4986415	-2.741306	15.084807	-4.640237	-1.7412266	1.5173849	7.848439	-3.2064407
2.6110344	15.190068	-3.352007	-1.1159599	-3.2469876	-7.5159364	-0.69316995	-2.1430492	4.2873325	-0.6750803
12.246757	-5.056494	5.635612	-4.690005	2.892947	-3.219061	-1.6877159	-2.2860718	-4.9173098	0.16823821
17.863287	-2.714489	3.1522079	-8.051374	-0.3009228	-4.880597	0.011858843	2.8842807	-7.1967297	0.2884825
8.230966	16.532152	-2.5978684	-1.2664514	-1.3879302	-14.143285	0.21213427	-1.152471	-2.0629883	-0.34442472
-3.7895293	-4.823583	1.0184802	0.7717692	24.749716	-9.384421	-0.99705625	2.2755027	-4.0915174	0.0041770227
-1.6943372	-3.7805617	2.3016038	-2.4015543	0.41468853	9.454528	-3.6799064	-3.3307638	4.974225	-2.9305656
3.546356	22.832651	-8.148238	6.153919	-7.9780455	-11.960274	0.090526484	-2.5522914	-2.0710323	0.09968756
-2.5462356	-3.7906544	-5.320607	0.7341731	41.326073	-22.898544	2.712284	5.4061656	-4.894525	0.9936706
0.08776562	-4.6858563	3.1489153	-3.1846194	2.0237374	-1.9958506	-4.141165	11.840463	5.609346	-4.65115
7.42871	19.205633	-12.063405	4.1364717	-10.722622	-9.487571	-1.0539999	2.7680526	1.8593371	-3.7654986
0.35402608	-1.6471438	-1.4582235	-1.2902715	-0.43118334	-6.642639	1.4611981	13.223843	-4.0151906	-0.4343357
-2.967614	-2.342654	-2.366178	10.83312	-4.766222	1.2675389	-2.519123	2.7044787	1.6606668	-2.7901123
7.4246826	6.349303	-9.012826	-0.6159201	-6.1534214	-21.187378	20.865717	8.2086525	-4.8109264	-2.24311
13.285674	-3.3981352	-0.85987145	-5.4016557	5.5868816	-5.2317524	3.4694073	0.47629362	-8.05462	1.1354336
-0.5723412	-5.977904	-1.9191233	-4.1912217	1.7601061	12.595057	-2.5774946	-0.32437873	3.7621322	-2.7367015
22.4185	1.3756615	3.980142	-3.4959667	-1.7369585	-16.854475	-0.017924037	2.7030334	-5.168728	-1.4013314
-3.1007805	2.6365416	-3.4899645	13.795894	-5.6319695	-1.3260297	-2.1278827	-3.0595613	5.679189	-0.1324314
0.34262595	-2.3089697	-2.6177373	-2.6154068	1.833419	8.104047	-1.6217256	1.2765661	1.0300884	-1.9370213
-1.1429038	1.5352176	-6.06708	-0.78238183	-2.3125741	3.4833689	-4.6198072	2.6615734	11.422765	-3.9355102
-0.5689471	-1.833251	0.20813347	0.84722143	-3.538119	-7.6055326	0.82951164	1.6837822	-1.182739	12.599633
0.4554834	-3.3597271	-2.7399824	-1.7626976	3.2007406	-3.8302298	2.7799165	10.46597	-1.0738263	-1.6020637
16.03703	5.3489995	-2.732128	-6.6472282	0.12308602	-11.011826	-0.48583195	6.08793	-2.8245566	-2.2924073
15.154782	4.183203	-5.10084	-2.827813	1.7775364	-13.6179495	5.9834495	-0.6088966	-5.2548237	-0.45800108
4.6088905	14.246467	-7.0640388	2.400067	-9.024	-4.9944086	-2.0552623	1.9706333	0.8226878	-2.2295432
6.6304455	10.876505	-7.762517	-0.45207518	-5.3044486	-10.907325	2.3840873	0.92238426	4.584995	-2.815731
11.217286	0.36164525	-1.052706	-7.463608	3.6095083	-7.3552265	2.822655	3.3766499	-2.0792665	-0.069344535
2.592176	14.837474	-2.4880476	-0.36151397	-3.893901	-7.612838	-0.8537832	-2.8858972	3.7207654	-0.35560876
0.29173857	-3.0004582	-0.50382406	-0.37753457	2.8666406	-10.415822	-0.19909921	14.877732	-1.3080968	-1.0438967
-1.9269598	2.5785482	-2.261287	11.629999	-6.0881095	0.61250365	-3.7557764	-1.8958176	2.155241	-1.4005407
2.2976313	0.42383358	10.25035	-4.739893	-3.3527586	1.048252	-1.2217511	-2.5243769	-0.10479136	-0.6747928
3.7639596	23.256058	-8.264274	6.1526103	-8.135875	-12.208365	0.022337638	-2.7973075	-1.9519912	0.087128386
1.9461215	-1.9731481	3.0801625	-2.5835397	-2.781421	5.816105	-2.9692984	0.16029167	1.0986742	-1.6670239
-2.6341522	-3.3197346	-2.4964132	-1.6347964	-1.0749006	10.172525	-1.6777405	2.8420782	0.98763424	-2.2872827
-0.5619208	-2.062047	-1.5617121	-4.8340592	1.0299016	4.707178	-1.4009227	0.14969254	6.971265	-2.7329917
3.5973227	11.157626	-7.956512	-0.030475691	-6.7359514	-1.0488527	-1.2033783	2.386951	1.181174	-2.3539112
1.1185195	-3.1974185	-0.566894	-1.1029625	0.73738074	-4.087363	1.0543295	10.001922	-3.6039648	-0.49673536
-3.2977486	-0.3621435	-1.2488092	0.863728	-0.044705227	-20.68179	26.61361	6.748946	-18.009865	-2.727131
-4.8405137	-3.337464	-0.1628642	-0.5781886	0.08941795	10.110669	-4.8952203	-0.57256585	2.897715	-1.8451504
0.050977293	-5.7440057	16.40121	-4.0025206	-1.0474079	-2.6845384	-6.086325	3.6786795	4.811933	-2.7494118
19.195553	2.3783686	1.5307846	-6.6987205	3.200534	-13.060886	-1.1277264	1.1810737	-5.9874268	-1.0853142
-2.875092	0.13345292	-0.9857889	1.730877	-2.962909	-8.595374	3.3259535	0.02282095	-0.08660926	10.849019
-3.251062	-6.132153	1.316266	-4.5567174	16.674086	-1.0851345	5.6649766	-10.379552	-5.223924	-1.8673687
-8.228103	24.32808	-8.989908	11.355687	0.741605	-19.48077	7.2101784	-7.510567	2.9806738	0.22451682
-1.194988	-0.6551684	2.0967882	-1.0987524	-5.2929816	1.4364568	-3.796742	2.1249475	9.994012	-3.307903
3.2336245	-0.81613725	-1.2652692	-2.7965057	1.5192142	-8.685775	-0.36642608	15.077061	-2.7956853	-1.9482707
-1.6098747	0.35738572	-5.7160068	-0.025902972	1.7454363	-2.1530685	-2.0190163	3.616404	10.286992	-4.3219457
-1.8899577	1.5926347	-1.6871331	-0.043202788	-0.11920585	-7.5252194	10.277499	2.5310907	-2.7578979	-0.31148076
-0.5075209	-5.6775584	-3.0658193	-4.1702952	1.6264277	12.678678	-2.4121678	0.050299466	4.2349834	-2.7534955
3.7318864	4.6606793	-8.195968	1.3636615	-5.5354695	-11.837147	18.192822	5.9575114	-5.8576307	-0.45693833
-1.2560158	-7.444574	-1.669281	1.1677299	24.139719	-5.9218225	7.7815495	-6.835469	-8.985625	0.8740479
-6.3005376	-1.468183	-4.4902415	1.5468259	0.5959564	3.4481814	-3.8426032	1.4122244	11.354968	-2.523424
1.0546093	-2.730708	-2.863954	-3.852259	8.96558	4.0377913	-1.5753866	-1.5158662	0.7144211	-2.0193462
-0.034052443	-1.1174577	5.7931714	-3.2113013	0.24774219	0.7038947	-0.32054654	0.17277083	0.73187333	-1.933941
0.13922764	-3.5369904	-2.9167867	-2.6306248	5.7956305	-4.348748	2.338853	9.051005	-0.77495533	-1.4594866
13.264104	-0.75790775	-0.5329663	-0.30407125	-7.4987383	-2.5499825	3.1186056	2.4788675	-7.499022	0.19277714
1.6786784	-4.440891	8.020009	-3.4279768	2.0393882	1.97916	-4.662795	-2.253446	1.2632647	-2.072614
-1.2632921	-4.3393707	-2.6425562	-0.5997549	2.190308	-1.7803737	-0.4442931	10.774131	-1.0281821	-1.4512478
5.3415475	7.017476	-11.615531	3.878863	-4.6204243	-23.330399	31.154657	-1.8152889	-8.758588	-1.4210228
-4.1997204	20.163301	-12.2828	8.545426	-10.300689	-13.291211	5.0667815	3.188106	-2.6038675	2.03183
-0.14769702	-1.3369777	-3.140602	0.7109582	-1.7702612	1.6337538	-1.6737913	1.0827551	5.7625775	-1.1365039
3.3992956	10.915682	-7.7159905	0.029507324	-6.77765	-0.8870275	-1.3475887	2.4371657	1.22983	-2.371808
-2.5163233	-1.8023968	1.9250681	2.4355698	-8.87526	-7.252107	0.4826195	0.42520267	-1.1010733	17.309399
7.4286942	19.655144	-12.61877	4.380898	-11.214613	-9.64882	-1.0202227	3.4905005	2.0662491	-3.9231164
-3.6483903	0.46426043	-9.781712	-2.0301082	11.899049	2.1808004	2.5505414	0.3205204	3.160768	-2.102552
14.822954	-5.0439596	4.686197	-5.008298	-0.83419067	-6.964718	3.4710011	2.5617213	-4.253931	-0.5256705
9.754018	5.6501026	-10.144454	6.68065	5.434188	-30.216331	31.71087	-7.588343	-10.67563	-1.031539
0.567637	-3.1533716	-2.5992322	-1.6218059	2.2651236	-3.9424229	2.8089378	10.9614935	-0.88144433	-1.6409767
-6.3987	3.2462506	-3.3926823	2.813941	-5.8556213	9.016006	-5.808133	5.189664	1.5903813	-2.3558326
14.699288	4.144381	-4.8863606	-2.8277867	1.9051067	-13.730382	5.0455966	0.8236322	-4.7088556	-0.82171917
5.7766047	-2.6654115	-6.278206	-1.5337993	1.6879793	-9.56236	13.561353	-2.8264098	-4.8497715	0.5363849
10.090005	3.114691	1.2419833	-2.0871685	-6.6076756	-5.1105394	0.36083144	1.6299602	-1.8630314	-0.66193074
3.363917	14.734927	-4.7933626	8.866057	-6.76473	-8.265483	-1.6421696	-2.398787	-1.71582	-1.2082788
-0.1976893	-1.2228737	-2.2106519	0.53980255	0.99874806	-4.9888735	-1.0148728	9.900932	0.028032077	-1.8551286
-1.5418379	0.95896685	-3.2837856	-0.30227965	-0.19029923	-0.5400138	-2.2720168	-0.4803992	12.125346	-1.1971321
4.4665675	14.068048	-3.6444893	4.9115443	-5.3742247	-6.8894663	-1.3153247	-3.5030556	-1.7066478	-0.533746
6.124192	20.223454	-6.8151584	4.257338	-7.1389327	-6.152005	1.8276213	-2.7612782	-6.2384443	-3.7320807
-3.2788029	-1.3089547	0.61363524	-0.35369802	-2.0129828	3.1013608	-6.276563	0.68066967	11.0569315	-3.8717582
-4.8863955	-3.9197447	10.891234	1.2084893	-15.125413	-9.435289	-0.4133624	1.0766891	1.7865871	17.975773
4.2221785	-4.703835	-2.1373372	-4.3894014	14.570856	-4.1567593	0.6115919	1.8261077	-3.954062	-2.4040847
3.8509862	1.1989688	-5.1859713	-0.48050022	-1.1869297	-6.6998982	0.789195	11.319699	-0.8831253	-1.7070717
-0.43714544	-1.4553812	-1.0933648	-2.7419686	0.63910896	11.116484	-1.0886447	-2.4623604	1.1905947	-3.338096
-2.7099156	-2.6367748	-2.08847	-0.37751353	-1.5360557	-2.3479369	9.214672	3.6168227	-0.02798246	-2.5421782
-7.840556	-3.852693	-1.1991842	1.6654605	19.836699	-6.2557726	4.7965655	1.5415741	-2.1189141	-2.2462192
-0.20168759	-3.083697	-6.552213	-1.6751525	-0.68037903	4.907771	-2.5019436	9.690185	3.1215336	-3.6733894
-2.314637	4.6039605	-10.144117	-1.9891685	-1.5594497	1.9021908	0.7030337	-0.4553197	16.969069	-4.8701253
6.307536	21.485199	-6.999863	4.3030653	-7.752946	-6.982033	2.453156	-2.7030926	-6.4107237	-4.468633
-4.2724295	-6.7688622	-0.72941023	-2.615622	9.536836	5.9620304	-2.113373	-1.6190764	4.5156236	-2.5976033
2.4543393	-3.6218283	-4.699603	-0.49433237	22.789194	-7.8994555	3.5890284	2.943201	-10.203785	0.89842635
2.787077	16.55938	-3.1805363	-2.338305	-4.1909285	-6.673463	-1.0727259	-2.6155467	4.170352	-0.4018085
-3.1454484	-5.657417	-4.847191	0.25253797	-5.4532127	3.4002686	-1.306696	6.264628	13.635797	-3.8153386
12.582468	-2.2533293	-1.5813301	-5.035977	4.6373177	-6.691977	2.0006294	4.910456	-5.0111284	-0.11747427
-2.7487202	1.0371698	-3.777315	-1.379884	-2.6418579	1.8036854	-3.006513	2.177878	12.651828	-3.4220536
-0.33340138	-2.2985516	-2.5319285	0.10107079	0.7687892	-4.4491134	0.17175052	11.010051	-1.0188463	-1.164947
-1.2264878	-0.31845364	1.5445505	-1.5215113	-3.058096	-4.557855	1.302107	-1.0465219	-1.3108721	10.818359
-4.87464	-1.1016133	1.6126093	1.4226605	-6.85228	-6.2428513	3.3884573	0.70044005	-0.75289637	12.821791
-3.3216896	-2.4427896	2.369185	1.6624893	-8.545022	-5.5284376	1.0786697	1.1096458	-2.2667038	16.75421
3.626604	1.205874	-5.402388	-0.47450417	-1.1358638	-6.1533966	0.8443063	10.912261	-0.56708854	-1.6632824
1.8874145	-1.059123	-2.1791456	-0.111235864	0.58662516	-7.042206	-0.3377665	13.455525	-2.6744971	-1.1673052
3.6592183	-4.0513597	-2.9678278	-4.2744856	14.631032	-4.107463	0.56213886	1.6912895	-2.9806137	-2.5916564
1.9885733	9.817795	-7.2407413	0.3635282	-6.6416607	1.9059271	-3.0852666	1.8794348	2.838723	-3.2693946
1.8772423	-0.22972807	-3.4614882	-0.052548185	0.3375283	-7.7885904	-0.42902815	13.93372	-2.4855888	-0.7728845
0.3360449	-2.7168489	-4.0274587	-0.62632626	0.43841177	-4.3751307	3.2224226	12.031456	1.2878417	-2.3630292
4.445623	4.324501	-7.64724	0.92306	-5.356498	-11.636504	17.249542	5.482955	-5.9682627	-0.16777296
-1.8941495	2.6027544	-2.233098	11.628281	-6.0754404	0.53919375	-3.7456727	-1.9299475	2.1453905	-1.369535
-1.2359183	-3.1446204	0.25309193	-2.825918	-0.39253032	10.394774	-2.4089863	-1.2808394	3.5782814	-3.5027907
-1.4850008	0.40925077	-5.8275213	-3.0522711	2.5642936	6.1083193	-3.8817368	1.0471582	3.714309	-2.0712845
3.7931252	10.739272	-6.779214	-0.04306121	-7.165753	-0.8367871	-2.0661147	1.8012826	1.9812219	-2.5404928
10.959828	-3.2791266	3.2499728	-6.4993334	2.536095	-2.6122124	-2.6507869	1.0610511	-2.640515	-1.2186935
-5.328076	-0.0042268964	-3.9174578	-3.9774103	-0.045610353	4.7135696	-2.0422513	1.1407683	12.228984	-3.3201432
-5.869364	-0.62492883	2.037104	-2.7074277	-0.36616266	4.346718	-2.8466406	0.6750306	10.59286	-3.9925468
9.572179	5.2870183	-10.953393	4.866114	11.445811	-24.302526	26.892046	-10.326533	-11.352525	0.2743845
-3.9703279	-3.5472665	-0.2074347	2.3082657	26.655329	-12.172811	0.26845387	1.6512352	-4.093967	-0.4473397
3.7641244	19.419357	-6.4005685	4.6186757	-8.72687	-11.748473	2.032574	-2.1747117	-1.4032944	-0.09625144
19.85066	6.3566337	-8.21041	-3.5847194	0.52669126	-20.98727	6.433714	2.7140727	-3.973074	0.005886961
-0.42783597	-7.02926	12.791131	1.1052912	0.71931654	-3.8782778	-0.09390835	-0.72771895	-1.6637862	-0.5527776
-7.669118	-3.2047684	-1.4953209	-0.296476	-4.2373724	2.5233111	-6.8477464	6.8485923	16.082262	-4.2218385
-1.141967	0.091998994	-2.6853242	1.5226581	-1.8631977	-5.5429215	-1.1320021	11.431913	0.5285272	-1.5383943
2.959352	23.957855	-6.1613383	3.4005272	-7.85715	-14.5266695	0.16935703	-4.174035	5.264898	0.7730684
-3.6666515	1.625585	-9.052768	1.4726485	-4.2911434	2.9563594	-3.9535117	1.1067778	15.350497	-2.5671656
-0.27678433	-2.5471797	-2.0058138	-0.6366004	1.9577403	-9.471759	0.25316176	15.843315	-0.40484557	-1.4692844
-4.8283176	-2.6578658	0.11654359	-0.72687334	0.4734835	4.109133	-5.4700065	0.4274981	10.687216	-2.630478
-5.8344526	-1.6503088	-4.100367	1.1575859	15.038286	-4.262919	3.7719548	3.872191	-0.8433155	-2.524078
-6.006429	-0.98008305	-3.726027	0.26751262	13.299451	-3.2673838	4.1410136	3.5914536	0.0651194	-2.4930406
3.4449658	28.636368	-9.209433	6.0994377	-10.117543	-14.988553	-0.21527126	-4.4315686	-0.36521557	0.93490267
-1.5352087	-3.8069732	-7.1178346	-2.9152381	-0.36096376	6.573057	-1.6713718	8.890583	4.275281	-2.9826157
8.850381	18.138533	-11.774974	-1.6716634	-1.2391746	-13.470023	4.826614	-4.7461224	0.6620931	-1.0604731
22.355995	-0.94655263	3.2703447	-4.9017916	-0.60071	-13.088196	2.4627423	4.001416	-10.693326	0.31161928
9.129407	19.081455	-12.140966	4.667003	-4.3293242	-15.446838	5.9701505	3.9452357	-4.7205153	-5.1831565
-6.672506	-1.6337416	-4.615313	1.555983	0.24716185	4.300412	-3.98676	1.451745	11.878728	-2.6873682
-0.56180406	-1.6623948	-2.2913604	-0.7054491	1.7355034	-8.436149	0.6681293	15.257388	-1.1266472	-1.3173528
0.73137987	-3.423918	0.3750126	-1.1630108	15.153673	-1.0239867	-0.5369306	-4.078444	-1.9047531	-0.24773781
-6.2442226	-5.1099243	-4.604544	-0.50165695	13.594442	-0.4891882	-0.8507187	-1.3142909	7.0665274	-1.7212151
3.364046	-5.147789	-3.533701	-5.4604564	21.538338	-5.7312202	5.1928844	-8.295363	-6.7339525	1.0469064
-7.488361	22.152702	-8.600572	10.005885	0.9619595	-18.054646	8.279662	-7.3782873	1.6757464	0.41329724
-1.5782895	-0.4545601	-5.443104	-0.75075763	2.5570962	0.6833817	-2.2039819	1.7244265	9.319915	-3.865348
-5.8788958	-9.481819	-9.673363	6.487552	52.605858	-17.367327	4.380058	0.028174758	-11.732013	-1.4147983
1.8974396	-6.1555986	0.11561464	1.3857552	0.17555623	-8.1701565	11.345288	0.8415116	-1.1161177	-0.7138723
-2.263952	2.5505915	-2.2658048	12.48971	-6.412918	0.37206736	-3.6223233	-1.7769192	2.0062509	-1.4547135
-1.8099375	-1.0107995	-3.381662	10.377839	1.0069308	0.25196397	1.1491625	-2.0612745	-0.94088584	-1.3290517
6.628806	1.7770516	-4.6999097	1.3805882	5.013093	-12.941268	16.068304	-6.882562	-8.591005	0.3100565
3.9447668	-4.584061	-3.694446	-5.0997987	20.45268	-4.5570107	4.2570157	-7.5051513	-7.033554	0.932716
-0.8969786	13.785371	-6.2647653	2.5436532	-5.1058536	-10.266217	5.6474166	3.7032838	-0.6624252	-1.7399226
-5.1758423	-4.8805404	5.0180507	0.32535517	-4.276763	3.1721604	-5.2584653	5.3326516	12.325142	-5.0324616
0.5270614	-3.444371	0.5173437	-1.2175084	15.766246	-1.7462312	-0.5475145	-3.7239904	-2.1097908	-0.15849069
-4.8163404	-6.939669	-11.420007	1.3414981	43.507824	-15.615689	4.8473105	8.224404	-6.3420978	-1.452732
4.0165415	-1.3511019	-1.4537264	-1.6291897	2.300701	-10.583007	-0.24195334	14.951037	-2.5834327	-1.2527293
1.4659761	-6.441513	0.38656566	9.340964	-3.6116073	2.9364226	0.29677105	-0.71177554	-1.4855571	-0.41964883
0.63553286	-4.7529426	-6.859038	-2.9667125	27.53452	-7.443585	1.9819776	6.7659955	-7.775092	-0.61707634
6.056456	11.28448	-8.783127	-0.25808525	-4.81913	-11.5668125	4.426662	0.50914323	3.6772041	-2.3900583
-1.3170223	-2.1843421	-3.3320193	-2.6998904	2.0279272	12.842583	-1.1038427	-3.392025	3.8229566	-3.6550064
4.709737	0.64746064	-4.6562934	1.5230398	-3.673733	-8.762065	11.358772	0.88736665	-0.3674975	-1.703403
-0.5256024	-6.0854197	-2.5273647	-4.009455	1.070277	11.846332	-2.6969337	0.61239594	4.694783	-2.6216152
-0.26687974	-2.9165986	-1.674945	-2.5808303	1.9093692	8.928243	-1.7501019	-0.58077526	1.956964	-1.9598066
5.0479984	0.030605283	-1.3153285	0.042191043	1.5048833	-16.694363	-0.22592336	15.943453	-1.8207688	-0.8386978
9.53316	16.667078	-4.162761	-1.5759296	-0.423052	-15.487331	2.1399076	-0.7294105	-2.8423297	-0.13045813
12.333047	7.5855365	-4.752297	-0.18862887	-5.807122	-10.611946	5.6026883	0.7759166	-3.6705332	-0.45164597
-4.8863955	-3.9197447	10.891234	1.2084893	-15.125413	-9.435289	-0.4133624	1.0766891	1.7865871	17.975773
3.0040343	23.904652	-6.229961	3.3655772	-8.072382	-14.509093	0.33918598	-4.203416	5.3354006	0.8777758
-0.38090453	-2.3188157	-0.022570731	-2.3556683	-0.7552503	2.9030018	-2.5142915	0.80979466	8.285666	-3.0972087
-8.000774	-0.09373674	-4.0051064	1.875061	-3.2429166	-8.321357	-5.6227074	5.558901	21.849228	-3.1391232
0.7115571	-4.7000403	-0.2958147	-3.4409316	-1.813199	7.860044	-1.2801019	2.675488	1.7546879	-2.9968922
-8.038556	23.91822	-8.85826	10.607898	0.9788868	-19.055758	7.4682803	-7.3197703	2.8728034	0.2824382
0.5647238	13.300688	-2.357233	4.0726433	-5.742058	-5.9388156	-2.8329997	-2.9191794	4.453513	-0.38794106
-0.11000405	-0.48315838	1.67356	-4.4924226	-5.759637	1.358707	-2.7313552	11.073352	5.150302	-4.390213
-2.5163233	-1.8023968	1.9250681	2.4355698	-8.87526	-7.252107	0.4826195	0.42520267	-1.1010733	17.309399
-3.863778	-1.5016844	2.0491014	2.712261	-7.2632074	-6.7855687	-0.30176964	1.0936266	-0.767949	15.540189
-0.8259299	2.1910946	13.087601	-5.3503613	-4.392043	2.6481144	-3.5747912	-3.020751	3.0890026	-2.6533542
-0.9601858	-0.5762923	2.6062489	-1.8603363	-3.8807685	-4.506727	0.97768563	-1.3927101	-1.5395873	11.779679
0.26118124	0.06544188	0.90869796	-0.24816953	-5.8074636	-2.155059	-3.8756785	4.4112945	10.283266	-2.5055306
-6.292781	-1.2066792	-3.607452	0.25032592	13.462173	-3.120227	4.405583	3.3635783	0.2031282	-2.4525156
-4.216936	0.9019142	-3.790427	1.7701112	-7.4340234	-1.2517927	-7.7715144	7.390282	16.687578	-3.6753042
-2.2137384	-1.9265821	-2.9165637	0.59636325	28.1192	-17.698969	3.438552	4.5772505	-4.6742353	2.2129571
3.4271226	-3.383031	0.3633867	-2.37016	2.168218	-14.27535	1.9272715	17.018574	-3.4234796	-0.08786298
2.5418813	-3.02058	0.97127396	15.874991	-6.6743536	-10.621784	2.8905883	-1.2201474	7.0713162	-0.7766973
4.6597905	12.864518	-4.47518	2.0824132	-1.6180179	-6.2163057	0.4271057	-4.085706	-1.3522328	-0.9652245
2.4844716	6.999214	-2.799079	3.0760627	-2.8427048	-16.111467	2.728208	-2.4162893	20.758417	-1.4601663
1.18046	0.12937745	-4.3251824	-0.07629585	0.7897244	-5.602422	-0.25900608	13.104562	-2.254724	-0.9335327
0.69627	-0.6803355	1.6034902	-4.099757	-7.2823353	0.24091053	-2.0842366	12.272009	4.3056545	-3.4697268
-5.9611683	-1.5577396	-2.8599057	-0.55985326	13.437016	-3.3398352	3.9945865	4.042629	0.24254154	-2.0863547
17.058832	-3.0601327	6.7556024	-6.1250434	-1.1309006	-5.833741	-0.6953744	-0.042551458	-6.1218348	-0.44704494
-2.9670954	-3.4390008	-0.38810915	-0.37685782	1.5812216	6.96755	-0.06436131	0.19454733	3.5826125	-3.2847786
-5.186598	-2.6050322	-8.995732	-1.1355952	25.388773	-12.788419	5.3908124	10.871298	-2.4543202	-1.4730108
-2.9992893	-2.0726464	-6.4209723	3.1014216	16.748768	2.1926708	6.0753245	-5.606052	-5.3855114	-2.5658126
-0.02160884	-0.9458322	-0.044668898	-1.6337945	-3.3455465	1.1018173	-0.43387997	4.1306977	0.35984752	1.1082529
4.5756664	14.011878	-6.9455276	2.2151573	-8.147492	-4.485383	-1.4685656	1.1340166	-0.5233197	-1.9206566
-4.480297	0.27263263	-3.598678	12.141605	-5.3023143	-5.357011	1.2518008	6.311877	-2.687231	-0.40316355
-1.2937622	-3.6242185	2.3950546	-2.2453663	-0.47375017	9.905808	-2.9125767	-3.0581722	4.5078754	-3.4726965
-1.1930736	-4.641479	-2.7724833	-0.38421738	0.9239957	7.552022	-4.1738877	1.2161955	4.4431124	-1.9602027
-4.8863955	-3.9197447	10.891234	1.2084893	-15.125413	-9.435289	-0.4133624	1.0766891	1.7865871	17.975773
1.1642987	-4.7932057	14.476817	-0.28748018	2.723497	-11.220079	0.32244262	0.6130337	-2.6676412	-0.18546933
-2.7711554	-3.1889088	-3.3871598	-1.0943483	-0.75773066	11.518695	-2.1451564	2.8416286	2.0223277	-2.8700292
12.56409	-6.4850783	4.9705195	-4.533131	4.96163	-8.048728	-2.1386654	5.7097445	-6.5755997	-0.802415
-6.360098	-2.7952178	-6.581069	0.11610316	4.51767	11.365178	-0.7998721	2.0530689	6.518713	-5.349225
3.017048	-2.702655	-1.5753254	-2.3390672	-2.117552	-2.0387342	-2.4287825	9.031465	3.813346	-3.269931
7.0638413	20.64592	-5.2308807	0.5953737	-6.384676	-9.983846	1.0035776	-3.4629812	-3.3202782	-0.9241522
15.948023	-4.875067	1.5991727	-6.7109313	6.6799736	-10.190807	0.37998518	7.755163	-8.436251	-1.2226077
2.1239924	11.751567	-3.6933534	8.498686	-6.2337236	-5.998472	-2.6046755	-2.323349	-0.28126797	-1.307046
-1.197159	-7.396669	-1.6304959	1.1878264	23.918581	-6.1316032	7.634624	-6.736028	-8.764121	0.8090168
-1.7015796	-4.7308984	0.99633414	-0.79815423	9.187392	1.8675975	-1.319661	0.11900324	-0.281638	-1.6242179
7.587136	19.441093	-12.266493	4.1905913	-10.636546	-9.785319	-0.6914868	2.5897126	1.6526704	-3.8552692
8.613832	17.892702	-10.531274	3.5110474	-8.568181	-9.975127	2.2534719	-1.7450686	-1.544689	-2.5587487
0.66594565	-2.8713787	-1.1805809	-0.08683564	2.9087007	-12.394687	0.18669727	16.465284	-1.5185728	-0.96657133
4.8199697	16.133232	-2.206324	-3.3253424	-4.427703	-6.9168725	-1.7685307	-1.1793255	6.018099	-2.3354232
10.363685	3.8998268	-10.175902	-0.118104175	-0.38651103	-5.760225	7.190128	1.5392803	-5.5272145	-2.1848495
19.19573	5.962205	-7.508645	-3.6578906	0.8552528	-20.123182	6.2338204	2.0073519	-4.030479	0.051352847
-3.497633	-2.2112331	-7.1858277	-2.5836914	15.677812	-4.6910048	-1.410782	1.0027688	6.696702	-3.069633
-8.100457	-2.4389844	-1.0883389	1.9966288	-2.541569	0.31532252	-6.9918833	4.199952	17.134249	-3.7515328
10.693497	-5.2288675	17.889519	-5.3992844	-0.51265365	-9.100655	-4.066827	1.2583119	-1.9832716	-2.6249592
-2.2690506	0.9975351	-4.289703	-1.1508417	-3.0119998	0.8995422	-2.9235282	2.8168545	13.23763	-3.6552975
-0.59487516	14.350879	-6.4141836	3.0829918	-5.055916	-10.481555	4.291219	3.3429184	-0.07791145	-1.537846
14.624531	4.3339415	-6.7090106	-2.5239816	-2.021892	-10.001002	6.4519935	4.9894514	-6.5978065	0.36649364
-1.8797477	-1.7857428	-5.403359	-0.38704097	13.57569	0.89762163	5.540553	-2.0398784	-2.9598458	-2.066796
-1.8712318	-4.548393	0.7264842	-0.49301642	16.90833	0.36633462	0.15502357	-5.6122956	-2.6053882	0.18593575
1.9595393	-0.6950837	-2.1131067	0.6561998	0.65670323	-9.449728	0.19167224	14.625461	-3.6830547	-1.4293046
0.9422838	-3.1091	3.5143692	-2.6455085	-5.3327856	-1.5537614	0.97207576	-0.7163122	-4.1907215	12.385991
2.1065936	18.393768	-5.377397	3.6747262	-4.4377575	-12.480248	-0.39365396	-2.621705	4.4156976	-0.3096401
2.6755083	-2.6405995	12.888976	-5.3102283	-6.2324495	-0.05028736	-2.1886277	-1.1346463	3.9874988	-0.3412361
-1.3864311	-4.615227	17.020988	-3.481139	-1.4243455	-1.8871876	-5.6584373	1.8397914	4.4611983	-3.1868985
5.467822	-1.566333	0.78782374	-1.3584851	1.3886495	-17.036697	-0.23106518	18.24017	-2.383749	-1.7955018
-2.6593134	0.322414	-3.4643168	-1.2300394	-2.4777906	0.1625737	1.7845358	0.9965775	11.552854	-2.6700633
7.3685193	23.502872	-8.486991	3.504289	-7.7783794	-12.908332	3.3824646	-3.720708	-4.0546746	-0.47616398
-1.8635163	-1.4829323	-5.6607637	-0.31471753	13.444651	1.1128094	5.746918	-2.4744172	-2.9397316	-2.0305133
0.9638851	24.483112	-5.643992	-1.6445894	-6.6878757	-16.813622	1.5074086	-0.45007503	10.486139	-1.1526123
-5.5480742	-1.9506915	-7.6233077	-0.90395457	1.9143062	-10.781132	4.6245837	18.169851	3.3394144	0.64700425
-3.3216896	-2.4427896	2.369185	1.6624893	-8.545022	-5.5284376	1.0786697	1.1096458	-2.2667038	16.75421
1.8263952	17.952608	-3.9349606	2.6005213	-5.373891	-9.689537	-0.43437418	-2.765862	2.9488647	-0.71609455
0.2717205	-2.319165	0.011477662	-2.1302226	12.238941	-0.3646317	-2.0932827	-0.67968714	0.49441254	-0.3756717
-7.9916563	23.65699	-8.926228	10.526282	1.0144885	-18.997032	7.6474676	-7.2745204	2.7471251	0.3837409
0.7659239	-2.9792724	-0.043193385	-0.0803266	1.5928814	-10.5108595	-0.7645694	16.991404	-0.93812275	-1.948311
6.480261	0.7751688	-3.079528	-1.2587624	-0.95884556	-12.918044	0.8724753	16.561478	-2.4075818	-1.8748366
-1.0312268	-3.6040907	1.0810417	-2.7463288	0.0041320324	11.276629	-2.3846452	-2.4747524	3.08359	-3.6390116
-1.9483215	-4.059776	-1.865791	0.48141998	24.533442	-5.232971	-0.9557861	-3.7112827	-2.6481824	0.50429714
-1.2611291	-0.7595739	-2.9531503	5.907841	-1.482873	-5.8145576	-1.266804	-1.5546235	16.46449	-1.5867347
1.8970132	-3.5877633	-6.068591	-0.14670177	24.675293	-9.596904	3.3376777	5.6578074	-9.777589	0.45062065
8.241583	18.221476	-11.916111	-1.7147883	-0.6958884	-13.416299	5.179725	-5.203525	1.0463103	-1.1246963
-1.8031228	1.234926	-0.6341484	0.743347	-5.1370735	-0.6196917	-3.8695526	-0.0820414	15.025473	-3.1300082
0.50355506	0.8097992	-2.9998717	-0.0524828	-1.6797853	-6.249608	-0.6651765	11.148882	0.73522806	-2.15847
10.355683	-8.34763	5.663502	-6.408854	-7.3607883	-1.668719	0.8583371	12.060699	-4.7490406	3.8962095
2.498745	4.1309743	-10.764182	-1.3507184	-2.723584	-7.6696997	11.850809	7.511309	2.9833655	-1.2655443
14.316931	5.745973	-2.5459478	-6.3450756	-0.4172846	-11.041633	-0.39728728	6.442363	-1.3925148	-2.4897926
0.6043115	-1.421524	-1.9155709	-1.2686093	-0.6356962	-6.825784	1.4796526	13.332782	-3.8452053	-0.66086227
0.32031697	-2.0047178	-5.0576944	0.24661104	-1.4844284	1.9176059	3.3063905	2.2504644	4.9661694	-2.887987
-8.75353	-1.314044	-3.1840682	3.1948292	-1.6848935	-0.9727535	-5.745485	3.8267865	16.506756	-3.1293118
0.23433103	-8.876312	1.8417865	-8.270135	19.605436	-6.683751	4.2767453	-0.97899044	-3.8393312	-0.73767805
-0.9601858	-0.5762923	2.6062489	-1.8603363	-3.8807685	-4.506727	0.97768563	-1.3927101	-1.5395873	11.779679
3.8727434	-2.8517153	-4.5550714	-3.0551827	10.106674	0.52516156	-2.0267026	0.86658156	-2.4092507	-1.2049645
3.3006067	17.963112	-3.1897316	-2.4206374	-4.236012	-9.001898	-0.87941486	-2.6772003	6.565616	-0.8979379
0.11562802	-2.659468	-2.2208872	-3.5475514	0.41037226	7.2543335	-0.8844146	2.6311822	1.4327908	-1.5844265
-4.831167	1.1806684	0.77929	-0.29362434	-5.1551166	10.673026	-0.3930602	-0.6090863	-2.1925557	-2.2369378
-2.7071142	-5.4667983	-0.56397456	-2.629845	11.520713	0.4651798	-1.901223	0.6465113	1.0243914	-2.3424723
3.0313115	-1.1985178	-0.89807034	-2.710539	1.4997866	-8.01323	-0.5714176	14.4793	-2.9721217	-1.8323531
-1.3250759	-0.5012971	-4.361009	-2.871241	2.1666303	6.529314	-3.3884454	0.31187838	2.5972986	-1.675233
4.666411	13.559005	-3.3066363	4.1475406	-4.893484	-6.7080193	-1.4618753	-3.5022454	-1.1258405	-0.6763779
-3.0155737	0.39938688	0.3724878	-1.2209232	-4.9295025	1.6432045	-1.018673	7.1730957	0.00689636	-0.056241762
1.1996763	-4.005339	-2.7407057	12.991023	-4.6543226	0.14912784	0.14474401	-3.3907619	1.0904706	0.06480551
-1.8817337	0.96457225	5.4116817	-3.103563	-5.122042	1.2206998	-6.157004	-0.56235445	10.772536	-3.1904013
9.782224	18.31525	-9.530029	2.3231394	-9.775269	-11.567718	1.2575155	-0.63833004	-0.028720336	-1.607432
6.2820215	20.987104	-7.1061096	4.2125196	-7.4890394	-6.4777117	2.1918638	-2.8213177	-6.4880185	-4.087542
0.9516154	24.507303	-5.582772	-1.8055404	-6.679076	-16.874872	1.4958662	-0.35710347	10.630549	-1.2145181
4.033618	20.184343	-6.9639196	5.010655	-9.369738	-11.811799	2.3506079	-2.5224166	-1.7006891	-0.15271343
-0.44453707	-1.4426022	-0.9420829	-2.9998276	1.0240959	11.506532	-0.5292422	-2.2707553	0.016244514	-3.301302
8.548995	18.35503	-11.518744	4.7632446	-4.579586	-14.529654	5.4744024	4.072437	-4.1255403	-5.2093782
-3.3216896	-2.4427896	2.369185	1.6624893	-8.545022	-5.5284376	1.0786697	1.1096458	-2.2667038	16.75421
10.856688	-5.0979714	12.4409	-6.9269695	-1.0033503	-5.7720766	-1.5564629	2.6015515	-0.594194	-1.0904199
-4.234892	-0.3038251	-7.5845237	-1.5176316	1.3907653	3.7521005	-1.8823652	1.119265	13.804221	-4.492745
19.18437	2.4427907	0.63174593	-6.751446	3.495031	-12.8143635	-1.1172221	2.2465653	-5.9116154	-1.3689716
1.3226109	1.013274	-5.336554	-1.4408396	-6.1582894	-1.7320644	2.4597094	11.558532	1.6977669	-2.6837773
3.9193866	-0.6736491	-0.15280412	-2.1495292	-1.4951555	-3.743973	-1.4262997	11.35051	-2.2237613	-2.9022572
4.8690557	4.1845107	-8.131804	6.9054976	2.967294	-35.272728	38.950844	-10.116671	-7.130299	-1.4405969
4.1106987	4.588012	-8.063814	1.2660952	-5.4696636	-11.798665	17.93782	5.6267686	-5.792951	-0.42058966
-1.0607895	-4.226826	-0.5865312	-2.583132	2.669192	8.942843	-1.3029963	-2.471632	-0.59443724	-2.278693
0.535618	-1.5038681	-2.6388578	-0.4063452	1.75773	-9.657521	-1.3056089	15.179684	-0.56033254	-0.6360553
-0.56121975	1.1478753	-7.355453	-0.46417695	-1.3748772	5.1495266	-4.2837586	1.7650068	10.392654	-3.727708
16.254444	1.785464	3.3915987	-6.2357063	1.8104622	-10.995776	-1.9348195	-0.14038622	-3.954578	-1.1944354
-0.5477972	-1.7016938	-2.463488	0.44159478	1.4044945	-3.9154468	-1.0025778	9.738683	-0.045871392	-2.024154
-2.0579453	-1.6801784	-6.852119	0.12522405	10.484018	3.2716827	2.6766894	-0.47126544	0.78001595	-2.6141417
-5.9348717	-9.425737	-9.764451	6.5303264	52.603706	-17.669891	4.2076035	0.20159113	-11.423372	-1.4813873
1.7280293	-1.7183259	-6.20244	-2.7750843	0.9313039	7.8988194	-2.0911653	1.9124948	2.238941	-2.7485492
4.244497	6.019694	-6.3218765	12.919815	-6.1651034	-5.2379937	3.0968447	-3.8273525	-6.3108644	-1.0905285
0.31287763	-2.5606894	-0.24009053	-1.9484794	6.3546734	-0.5281981	0.18105686	-1.6604418	-1.1482176	-0.06208385
12.463479	0.14492312	5.395157	-3.6450188	-1.9903226	-9.170726	-3.7929225	2.303545	-0.78446406	-0.37760264
3.9712558	-2.6624296	18.293596	-4.2171073	-0.9412622	-10.216157	-4.2084975	1.0545465	0.81299347	-2.775871
0.049198348	-2.6821225	-1.9109976	-0.540894	1.83445	-9.529912	0.17328742	15.632923	-0.45657882	-1.5042638
-0.34225193	-1.3520939	-2.5172014	0.54432005	1.0599924	-4.3798056	-0.96661997	9.864664	-0.012888538	-1.9762943
-4.106599	-4.00209	-6.311244	0.08213888	24.498892	-8.081765	3.470889	6.1208315	-2.1973372	-2.0139446
-1.4269791	-4.1997485	-0.8425527	-1.1088548	10.066695	1.7705488	-0.6348866	1.3732241	-1.3920374	-1.7522207
-4.6194797	-2.5633183	-8.917523	2.0956433	27.634735	-12.7765665	5.122934	7.0752006	-4.009108	-2.0890124
-1.6156498	2.8064618	-1.5794165	9.185607	-5.277458	1.4188122	-4.18578	-1.5845534	1.6344658	-1.6364667
-1.2292545	0.09954998	-2.9044552	1.6492505	-1.3153212	-6.600218	-0.713983	12.248527	-0.0051101316	-1.5264708
6.914735	14.2411585	-6.6774793	-1.4804938	-1.5737	-6.711836	0.541892	-1.9006113	-2.2502348	-1.4587215
4.554453	14.033349	-3.7216253	4.104833	-6.268938	-5.0875034	-2.4846735	-3.1145601	-0.8110464	-1.4673281
-3.4009159	-3.8212936	-1.3259082	1.3465312	-0.37166512	9.516327	-4.1625123	-0.026646286	3.539899	-1.732802
2.4929984	4.530105	-6.012462	-1.0160904	-1.5668609	-2.2559848	-1.6623882	7.631245	0.008515788	-1.7707425
9.240598	-3.3706677	3.6261377	-6.337022	2.0928347	-1.2867291	-2.7000837	0.8817814	-2.5151532	-0.92347074
2.0154445	-1.697123	-6.3460994	-2.8644745	1.0536783	7.799785	-1.9325923	2.1052923	2.2872114	-2.9998972
0.5195265	1.5142133	12.689451	-5.04391	-4.23806	1.4257222	-4.037453	-1.0382842	3.0959644	-2.8056
-1.6162403	1.3148453	-0.6936955	0.5340774	-4.8786764	-0.13264167	-3.6454167	-0.5251523	14.315595	-2.98479
-2.775262	-3.7491949	-2.11959	10.970226	-4.3754883	0.879929	-2.456633	3.3483706	2.173726	-3.1753201
1.3789637	-1.997952	-3.5383763	-1.1503315	-1.784133	-4.3270555	3.1516438	13.654408	1.2621559	-2.5041573
3.3940964	15.297618	-4.388076	6.85842	-7.020643	-6.0938487	-1.5114304	-3.9486375	-1.9801235	-0.101301685
-5.72682	0.43601164	-3.4998713	-3.862784	-0.38307232	3.3402557	-1.6736761	1.469962	13.086326	-3.738803
9.500147	18.933905	-13.02022	4.259252	-9.083064	-10.237052	3.247355	-1.3693527	-1.9459238	-2.6772563
-0.6722561	-4.106023	-0.9059023	-1.5951905	9.470929	1.6853365	-0.63133544	1.8655826	-1.743878	-1.3569931
-2.875092	0.13345292	-0.9857889	1.730877	-2.962909	-8.595374	3.3259535	0.02282095	-0.08660926	10.849019
2.0345209	1.8195161	-1.7668718	-1.5598484	-4.0095673	-6.548558	-4.088411	14.458565	2.1151278	-1.9255866
-1.9301426	3.9538705	-2.8209572	13.506102	-6.709032	-0.021044426	-3.3465378	-4.623036	2.0720696	0.022194792
-4.609312	-6.4306297	-1.6303926	-2.4660125	9.630701	5.5803967	-1.9872435	-1.5076205	5.324025	-2.6136231
0.43608782	-5.2012763	-5.910857	-3.0222223	26.878916	-6.993841	1.8674649	6.248873	-7.233326	-0.58182174
20.59174	-0.98995167	1.8873643	-4.5931916	-0.060137585	-11.931366	2.6530027	4.1621013	-10.338002	0.5501693
4.1012616	-4.521685	-3.3772976	-5.879085	21.192923	-7.1342764	4.2369847	-5.7257066	-6.576679	1.0857689
1.6793687	-5.766375	-4.0625787	3.7106712	6.80917	-14.703491	23.486406	-2.7533846	-15.430918	0.58364546
4.195012	-4.444405	-3.4579313	-5.1762853	19.900564	-4.460408	3.485051	-6.300785	-6.9847794	0.7478202
-1.9671406	-4.547247	0.8709095	-0.4328962	16.730028	0.29676524	0.2575526	-5.687966	-2.605489	0.16231002
17.485188	-2.0970063	6.154102	-4.598566	-0.8402942	-11.261201	-2.1726441	0.5151377	-1.8493736	-1.4767841
7.739023	-0.5971706	-2.5728288	0.10261516	1.8783873	-25.886587	26.17008	6.847646	-18.143389	-1.7880902
-2.6239061	-1.835089	-1.9866055	9.444524	-4.2362566	2.0260987	-3.0655415	1.9322089	2.338729	-2.5535033
-1.3934543	4.5458965	-3.1451855	13.952789	-7.083214	-0.99111104	-3.047902	-4.849216	1.6909231	0.23005442
-1.1192448	1.36165	-6.8203254	-0.6806078	-1.7601663	4.6549873	-4.5754814	2.1293702	11.030117	-3.8745406
-3.2380874	0.6840654	-3.0721178	0.022002064	-1.397872	3.9059339	-3.871613	0.40033716	7.325062	-1.5167439
16.601772	-3.1268585	3.484404	-5.4389687	0.5822244	-9.481482	-1.535288	4.6439147	-5.9827676	-0.9000052
-4.275759	20.09262	-12.603838	9.028285	-11.213038	-14.599021	6.680447	4.3010297	-2.977942	2.1360962
19.871725	3.0223112	-1.975731	-7.1041245	1.4408051	-10.582829	-1.1860564	4.715425	-5.9618564	-1.4459002
-0.7458101	-1.5834122	-2.6164184	-0.6665401	1.8709202	-7.8550725	0.6476149	14.987506	-1.1085875	-1.2369794
-4.0911713	2.8671737	-3.3351274	0.5154221	-1.9813502	1.1035253	-2.8441215	-1.9978973	12.901842	-2.5141609
2.9273148	23.993446	-6.13763	3.4254832	-7.8104515	-14.510002	0.0928547	-4.1863303	5.2620926	0.7553797
-2.298515	-0.3800713	-6.959479	-2.5936372	2.533488	9.838517	-4.568098	0.8317485	4.9721575	-2.9825232
-0.5831561	-0.78490317	-5.0973372	18.745438	-8.734427	-3.8231657	1.541804	-0.16260648	-0.7024152	-0.24966092
3.3279607	-4.9416094	-3.5455258	-5.7061205	21.736555	-6.08397	3.7873542	-5.791095	-6.740966	0.92294943
-2.5115085	-7.079341	0.16509368	-4.9352765	18.308863	-2.906231	4.290122	-4.6698356	-5.820667	0.58674085
-2.1256156	-2.354422	-4.539883	-3.9050934	-0.092147514	10.990171	-1.7457646	0.28843844	6.3990674	-2.6975417
5.4949856	22.546648	-3.521625	-1.8740532	-7.7231274	-9.461968	0.7609921	-2.7819867	3.4773076	-4.2790685
-3.041169	-0.04298297	-4.8826327	4.7983227	0.7731081	2.5476968	-3.9104383	-1.8099715	8.213243	-1.3882209
4.1098332	-4.438045	-3.5289443	-5.8620453	21.044378	-7.0705214	4.231474	-5.6071286	-6.5025344	1.0768977
-5.5494666	-2.9742439	-3.8589685	-1.8233423	0.5500795	6.1014085	-3.489758	1.4637402	11.490689	-2.9725401
3.1053448	8.818194	-3.0339508	2.437298	-3.1117656	-18.076557	3.6390567	-2.5723338	21.689178	-1.5999502
-6.4985437	-3.6167362	0.4398718	-0.8401703	0.9944988	5.1691146	-2.2472153	1.8176243	9.26344	-4.3838058
0.31354496	-8.466744	0.0023915302	-8.38104	21.372652	-8.017414	6.6448708	-1.1240672	-5.3411465	-0.17230882
-0.18197621	-1.645406	-3.497573	1.2838569	-0.785328	-3.5486817	-0.42692885	10.245526	-1.4745834	-0.74635446
7.966996	17.369413	-10.6592245	4.7790627	-4.698725	-13.387537	4.909815	3.927929	-3.899578	-5.1222053
-1.2909713	-2.1756003	-2.965355	-3.9316082	11.293984	-1.0316339	-1.3530185	-1.714597	7.6425037	-1.9040505
0.30858824	-0.031712268	-6.943161	-3.5285196	27.05069	-13.406865	-0.5008953	8.0898695	-2.0927796	-2.2041583
4.740282	-1.7572074	-0.2251591	-1.6083426	2.313628	-12.090053	-0.28801328	15.663202	-3.1569667	-1.4154757
-1.7692116	-3.5041726	1.4543742	-1.9676793	-0.7965425	9.413209	-4.6141663	-1.9825279	5.967226	-2.9742296
7.677257	10.79993	-10.34776	8.886998	-9.04386	-23.637592	24.007536	-0.8462175	-4.6432004	-1.5080485
-1.5935612	-3.7953618	-2.8076882	-0.46442246	1.7319607	-0.59486127	-0.63297796	9.888637	-0.8452889	-1.3767174
2.2577722	-3.4294276	-5.7901616	-0.25254238	23.88355	-9.421309	3.395995	5.067332	-9.763978	0.6200064
-2.2581484	-2.3556287	-1.0994812	0.03209813	-0.3571146	7.744177	-3.7780614	0.4289865	4.076252	-2.0854006
3.036256	-1.7773715	-2.3108807	-2.2202842	2.9201	-12.462445	0.87136626	13.438457	-1.7344165	0.7551369
-1.2530466	1.4150871	-5.542086	-1.7083275	-2.5421238	2.9106877	-4.208934	2.8346286	11.634006	-3.8734944
11.143384	0.09097752	6.3849964	-3.2066045	-2.6149585	-9.005075	-3.8729162	2.4001684	0.25520876	-0.72795147
0.099252716	-2.3779676	2.469037	-2.2838314	-4.5033827	-2.2412071	1.2198905	-0.52666754	-3.3104634	11.267646
16.332884	-4.102409	1.804029	-6.441074	3.7300994	-7.058835	2.3436627	3.8500261	-7.4672995	0.13310455
3.453089	15.414033	-4.3942366	6.783013	-7.046877	-6.191552	-1.5481297	-3.9356961	-1.9525921	-0.10020901
7.565567	20.834913	-6.561329	0.717121	-6.8647647	-9.1611	1.3723541	-3.3508234	-3.3012333	-0.71800935
1.560338	-4.750112	8.573919	-3.3037872	1.522598	2.09582	-4.7885656	-1.8192507	1.1795803	-2.132748
-2.6641898	0.21288064	-3.6207614	-1.296845	-2.156405	0.64244884	1.6138414	0.8648983	11.185435	-2.73726
-0.4989299	-2.8013477	-1.294557	-2.5396101	1.6723571	8.443894	-1.912331	-0.5801816	2.5893612	-2.0299067
0.1406477	-1.8553802	-0.39213976	-2.5501528	-1.5335686	2.7365494	-2.5855436	1.0226777	8.418624	-3.1648436
-3.1836786	-3.7120366	-1.3456718	1.2612635	-0.45065123	9.6504135	-4.102205	-0.24572748	3.3882942	-1.6574854
-1.7446316	1.22073	-0.65977496	0.74962234	-5.1905336	-0.7227138	-3.894456	0.039037384	15.163889	-3.14333
0.49183044	2.1690636	12.711299	-5.0297713	-4.706822	2.1471014	-1.8621107	-4.009898	1.5729009	-2.205632
-3.3296208	-3.3190444	0.6608062	-1.7945976	0.98542786	9.27245	-4.7133703	-1.9572021	6.1394596	-2.3302045
1.1057565	-6.7962527	-3.8482366	0.28754187	23.85944	-9.4683275	6.7363567	-3.8342156	-7.377	0.9788805
1.0932238	0.14706936	-5.8916783	0.7134055	-0.46033877	-5.123066	13.5955	-0.6815573	-0.8885202	-1.48994
-0.18035202	-1.6209126	-0.87398916	1.7285378	-0.49008554	-10.750764	-1.0107847	14.765366	-1.3195294	-1.2467777
8.824102	16.021294	-11.497869	5.191967	-2.129407	-14.525515	6.828714	3.704997	-6.710555	-3.758515
-0.5689471	-1.833251	0.20813347	0.84722143	-3.538119	-7.6055326	0.82951164	1.6837822	-1.182739	12.599633
2.7064543	1.6399086	-4.265536	2.9558845	-1.2956071	-20.697483	22.529154	-2.6807885	-9.030773	2.052732
-7.5092297	-3.2459903	-1.3543465	-0.29367626	-4.0933886	2.294445	-6.76225	6.6469846	15.994912	-4.047831
21.151438	0.85831493	3.7204406	-3.0940902	-2.161965	-17.828411	-0.5922716	4.139671	-3.449058	-1.9942801
1.9556818	9.749602	-7.5184965	-0.016548231	-6.368456	1.7745291	-3.003868	1.9302154	3.0640051	-3.47282
14.048188	-5.21452	1.3449013	-3.0380225	5.3815193	-5.547572	3.0347738	1.8781658	-9.420852	0.114636466
-5.5705686	-9.588104	-9.540911	6.2118664	52.426277	-17.210335	4.240928	0.5365447	-11.7616415	-1.4807123
-1.9662763	-2.9393566	-4.9231377	0.123089835	37.335194	-21.405895	2.805019	4.642833	-4.770237	2.0691981
2.0921178	12.65335	-4.057734	8.704381	-6.5179024	-6.012059	-2.3602514	-2.610767	-0.6519449	-1.0847528
-3.4566636	2.3714688	-3.4343073	15.122361	-6.1635933	-0.7658975	-2.3881192	-3.5582318	4.5670056	0.029298056
-5.0910916	0.33391073	-3.5284429	2.0955346	-6.6040177	-0.58153856	-7.6498294	6.5178456	16.813267	-3.7455719
3.7205267	9.890891	-3.1916676	5.630308	-5.325638	-3.4140935	-1.5943129	-2.9916606	-2.0465174	-0.952673
2.0040374	-4.349623	3.2186477	-3.7629483	2.5177386	-2.076835	-3.258462	11.871156	2.478143	-4.892525
9.041509	-3.6832387	0.033964798	-4.636419	3.6796362	-3.3654592	0.7514611	2.898572	-3.3377833	-0.7985227
13.024102	-3.787503	4.2310963	-8.247529	2.44606	-3.074741	-1.3390201	3.3293605	-1.7830793	-1.6366459
-1.2037768	-2.3665557	-3.3297265	-1.7853482	0.4892968	11.15525	-3.2699938	1.2440335	2.7084491	-3.301195
-8.117852	2.7434652	-4.842607	8.620724	-2.0037987	-15.712116	21.657524	-0.39990664	-4.6357527	0.3376454
5.3520374	20.401873	-3.3140893	-1.6459801	-6.2735615	-8.495388	0.021019481	-2.2738676	3.690679	-4.1002517
15.055917	0.52955973	-0.1824167	-5.9157667	5.6520176	-11.057046	1.4414183	1.0846615	-4.2602987	0.44267675
-4.206924	2.2513094	-5.794229	19.659958	-7.343441	-4.115363	-0.44450995	-2.9811602	0.29097357	0.64899147
-0.22748064	-2.0334406	1.4937289	-0.92083174	-0.95920736	2.573216	-3.9586124	-2.1552248	8.898194	-2.1782422
-1.5389664	-3.126848	-2.2058966	1.2846581	1.0520219	-3.5493686	-0.39567152	9.232593	0.92999583	-1.7796546
21.902262	-3.6107132	5.7768836	-6.8983264	0.6006518	-10.076312	1.737587	2.9528518	-10.34797	0.18814804
-4.1814203	2.3977323	-5.797668	19.524315	-7.452233	-3.9710436	-0.52995527	-2.9533477	0.40268472	0.5712222
5.272748	20.59098	-3.3781898	-1.7564943	-6.3918304	-8.67404	0.027378969	-2.2719946	3.8891804	-3.9659362
-3.3809767	2.3828962	-3.47842	14.918603	-6.071146	-0.8033331	-2.3603466	-3.4613519	4.671748	0.022086669
-1.9417928	-5.430182	1.0272084	-1.366264	11.477864	0.62845314	-3.5486088	2.1265182	-0.2064137	-0.90386224
16.493206	28.252544	-17.021149	2.5252125	-6.9197893	-24.07591	8.78178	-2.792634	-2.4014063	-3.2535322
-0.8829277	-2.758959	0.9005942	1.2340553	0.37957603	-20.209225	25.78022	5.379252	-17.361652	-2.9843144
12.44469	-2.3451502	2.2581966	-7.9881063	0.060288474	-2.0237818	0.38954625	3.2332163	-2.3062067	0.92253846
0.39630458	-2.1959517	-2.683474	-2.5473177	2.1310387	7.698214	-1.3948854	1.8298279	0.64653134	-2.1790879
14.802991	-5.366197	4.3156023	-4.9520674	4.44718	-8.616873	-2.5162444	6.440813	-7.4240637	-0.9013406
-0.9601858	-0.5762923	2.6062489	-1.8603363	-3.8807685	-4.506727	0.97768563	-1.3927101	-1.5395873	11.779679
19.646427	2.6588814	0.57979745	-4.5721345	0.68807775	-19.695972	3.8897314	0.50402033	-5.782325	-0.062166583
-1.8665487	-7.84781	-1.4355603	1.3550506	25.388021	-5.31186	8.344567	-7.557303	-9.354117	0.9559549
-5.0478845	-3.990037	-1.0311277	-2.595794	1.564118	9.415054	-3.2966712	-1.7686659	7.8009043	-2.5725253
9.122826	-0.43139935	1.55207	-6.07056	1.496171	-3.1881986	-1.0954591	1.8450917	-1.943831	-1.9550831
8.566075	21.307821	-6.1940436	0.64037925	-7.982177	-11.392369	1.0590587	-3.0654173	-2.0913792	-1.3996255
12.954019	-5.018299	4.6656456	-4.6839013	0.63178974	-2.8336306	-1.6991655	0.8847312	-5.389053	-1.2236395
1.4319855	21.418331	-8.883852	5.7203975	-5.757574	-8.901551	2.1040354	-3.231759	-0.91207784	-1.2158248
1.4850509	17.088068	-4.315083	-0.93616295	-4.0619	-11.695792	-0.56729156	-0.04165572	8.100591	-0.7934843
-8.33598	-2.3900328	-1.2407686	2.1268108	-2.105963	0.42738557	-6.721682	3.9217253	16.574245	-3.6268566
-5.7497187	0.5154681	-3.782957	1.8447355	-7.099178	-3.643496	-7.7424836	8.420449	20.335766	-4.7325044
-1.3408889	3.0390482	-1.6037134	9.465316	-5.660782	0.6579931	-3.9595792	-1.562705	1.6163577	-1.4812479
2.8487005	0.27453288	-1.8458185	19.15677	-10.6669035	-7.358144	2.7144723	-0.12893453	-2.7643204	-2.0056274
-5.352374	-0.93451416	-5.9346385	-1.3494364	2.6524181	5.8863473	-3.5580366	0.026295066	10.659516	-2.5505264
17.902685	-2.785493	3.393385	-8.0622835	-0.20231988	-5.0591936	-0.024804391	2.7514715	-7.139389	0.010017443
-4.755433	0.791337	-3.8497767	1.9851782	-7.185547	-1.2729908	-7.8269587	7.1909103	17.274803	-3.759797
5.114531	16.010666	-2.6949825	-3.0718749	-4.296303	-6.4051332	-1.3987017	-1.5903751	5.9585304	-2.5767014
-3.9016795	1.1407453	-10.209964	-1.2230991	-0.28727603	7.607818	-2.5154133	1.6826391	14.284534	-5.1188436
-4.6121254	-1.4576657	-3.3981276	-3.2790325	2.136943	7.7663207	-1.9968268	-1.3779083	9.822496	-2.8245513
1.4053183	19.808727	-4.8690777	-0.9642318	-4.777751	-13.64809	0.32087305	-0.45476782	8.494084	-0.8309708
0.33698425	-1.7143084	-2.8715572	-0.008853272	1.6663365	-8.360375	-0.528621	15.906512	-1.661484	-1.4277021
0.9422838	-3.1091	3.5143692	-2.6455085	-5.3327856	-1.5537614	0.97207576	-0.7163122	-4.1907215	12.385991
1.3351734	1.2696981	3.1840787	-1.1399081	-4.784153	-1.2028687	-1.4275435	-1.3960031	8.13495	-3.4300146
0.78134805	-2.9583807	-3.4567397	-1.9577228	1.0961357	-3.6309586	2.0878623	12.503606	1.0637586	-2.1828127
-3.3322031	-3.0879538	-0.70273995	-3.8369763	-0.8027542	11.100507	-2.732221	-0.21069974	4.821306	-2.9989767
0.32145187	-2.0221403	0.36310393	-2.1193504	12.83456	-2.0502038	-1.8318117	0.027614236	0.12813322	-0.23720421
-4.6747103	-3.5396276	-6.8246946	1.031767	25.430098	-9.43312	4.0142393	6.0455513	-2.5035105	-2.1858256
0.27730832	-2.7529793	-1.5820712	-0.20035522	3.0000637	-11.972029	0.37597132	16.200094	-1.4911166	-0.79177654
22.665365	-4.8685594	10.686406	-3.113046	-4.087979	-7.6705837	3.745306	-7.5232177	-9.450965	0.18132411
1.2213051	-1.913341	-5.7929807	-2.588702	0.870819	8.341655	-2.0021043	2.126449	1.9354765	-2.8900712
-2.667531	-4.155656	-5.176628	0.82846224	41.76863	-22.228674	2.6352875	5.077518	-5.4115553	1.054813
4.777978	-2.6605232	-5.732466	2.4391756	4.6353817	-14.044523	22.259577	-4.4773793	-12.641527	0.983497
3.5519323	15.573081	-4.3916926	6.693178	-7.07154	-6.3147054	-1.5786006	-3.9638228	-1.961113	-0.08296277
-2.0007837	-1.3215331	0.28893232	0.480855	7.272372	3.6380744	3.4625404	-2.4760509	-3.701579	-3.3427603
-7.7225976	-1.6431549	-1.7908922	1.0794187	-3.0130358	-3.2390983	-6.632165	4.24878	19.33734	-3.5281196
3.129587	-2.2899456	2.3330216	-1.9417429	-2.1543713	-1.7044699	-1.9860677	8.29901	-0.7529426	-3.0362298
-3.8234582	-7.1174145	0.4777171	-2.8800504	8.870244	5.974924	-2.1682286	-1.5347668	3.969056	-2.6532137
3.6121516	-4.809195	-3.7646704	-5.143204	20.850145	-4.875775	5.304553	-8.821834	-6.9537725	1.0216823
-6.290494	-1.7139491	-3.9476597	1.4944941	0.41241968	4.435096	-4.1421313	0.90742975	10.882198	-2.4765244
1.3948917	-0.4973431	-2.0916808	0.023265645	0.32895303	-4.857257	-1.1332984	10.780271	-3.1417818	-1.0340278
-3.6573787	18.431915	-11.40528	8.648316	-10.034277	-13.30745	6.085968	3.2350564	-3.5604668	2.0921338
-2.2478695	-1.9112843	-5.502828	-0.37952328	14.164953	0.64510936	5.617121	-1.8738528	-2.8242154	-2.138233
9.527549	1.9791704	-7.6991105	-2.029505	2.6864998	0.00061703473	0.8346769	2.3296986	-3.6200576	-2.5957491
16.970375	-2.8111541	3.0397134	-5.54988	0.10856669	-9.175185	-1.2929677	5.0282664	-6.3927803	-0.68793845
1.5420661	17.819542	-4.4969544	-0.9825543	-4.0923424	-12.240031	-0.37037906	-0.18873015	8.166789	-0.8387319
-5.732876	-1.3957839	-3.1709366	-0.5687416	13.043731	-3.339769	3.7110362	4.2297745	0.31100616	-2.1595986
1.1891274	18.180126	-5.448757	3.124646	-3.8954532	-12.041068	-0.40052125	-2.4221044	4.8187933	-0.08640082
3.85569	10.572572	-6.644173	-0.11478098	-7.080614	-0.89918983	-2.0621064	1.8354708	1.9796488	-2.5028615
5.0546546	14.833964	-3.896216	4.866492	-5.495945	-7.752025	-1.1998307	-3.7972054	-1.1904138	-0.6490895
0.25223228	-4.127685	-3.5095434	0.6938526	20.984266	-0.98924255	3.107597	-3.7382264	-8.8260145	0.6407687
-1.5053241	-1.7407656	0.32977718	-2.1629887	0.7365077	8.319301	-1.2176304	-2.156239	4.122789	-3.7704303
1.0518314	20.810608	-5.282234	-0.7938192	-5.208349	-14.265454	0.8305482	-0.54945976	8.76043	-0.8450855
-0.86890674	-2.6130419	-4.367637	-0.8947281	0.1664772	9.621458	-2.763362	2.0550196	2.6921215	-3.3717523
2.1084774	-5.0662446	8.855031	-3.0893762	0.40587568	2.598341	-5.111014	-0.322383	1.1435467	-2.3683336
-3.0747137	-3.6624117	-3.0772548	-1.0240793	-0.96913224	11.503114	-2.3837895	3.5318365	2.8657703	-2.930608
12.037433	8.161569	-9.992461	1.0462044	3.705703	-13.377081	10.833895	-2.3263779	-6.720236	-0.81879324
2.4787426	-0.5688648	-3.1272242	-2.9601958	2.0229032	-6.8952084	-0.1460959	14.327695	-1.8358989	-1.3058294
13.253566	-3.0168302	4.77328	-6.4808793	2.2428834	-4.5590944	-2.330253	0.20128602	-3.4915106	-1.5119282
-3.7922597	0.5490896	-1.0042723	-1.011917	-5.3718996	1.58166	1.2070554	7.3282743	-1.5009913	0.6286888
0.9422838	-3.1091	3.5143692	-2.6455085	-5.3327856	-1.5537614	0.97207576	-0.7163122	-4.1907215	12.385991
0.3980105	-0.17302872	0.43843248	-1.064149	-2.3064976	1.752129	-5.409071	1.5275215	8.203512	-2.736736
-2.8937688	-3.1379855	-2.363461	11.003631	-4.5846205	1.2763333	-2.477059	2.9492927	1.802729	-2.9306657
1.1219246	-4.139443	2.2383475	-3.032358	2.3503811	-2.7126718	-3.2768123	11.900485	4.1243277	-4.390368
-1.8734226	-4.413339	0.13094586	-0.44263238	17.2393	0.2657866	0.15725055	-5.444527	-2.6183624	0.28509203
-5.1656513	3.156779	-4.0761695	14.010945	-3.30665	-5.584547	2.0555162	-2.4158812	-0.24426778	-0.3989488
