# Supplementary material for: Secure human action recognition by encrypted neural network inference
Source: Nat Commun. 2022 Aug 15;13:4799. doi: 10.1038/s41467-022-32168-5 (PMC9378731; doi:10.1038/s41467-022-32168-5)
Supplement: Supplementary file 4 — Source data [file 41467_2022_32168_MOESM4_ESM.zip › SOURCE_DATA/Figure4_HEAR/4f_accuracy/test_prob_conv2d_64_hear_giant.txt]

0.0264633	-0.95968	-2.85933	8.75329	-4.24319	-2.52407	0.701785	2.54591	-0.538098	-1.07205
-0.186287	-1.06682	-1.71646	-0.670527	-3.77867	2.00934	-2.9367	1.90898	10.2887	-2.63055
-0.888196	3.4247	-3.61309	9.12022	-4.34261	0.0418099	-2.11897	-1.25843	3.10372	-1.53762
1.62647	22.4736	-10.956	2.78386	-2.99988	-16.8303	10.9393	2.41557	-6.11469	-5.26069
1.50282	-1.71398	-0.243908	-0.93726	0.905558	-5.42105	-0.746461	12.4795	-2.81158	-1.38964
2.48186	-5.51092	-3.76956	-1.95831	4.594	-5.69673	5.09039	10.5476	-4.11652	-1.84154
6.93824	-4.67403	-4.16382	-3.11017	23.5982	-7.09989	4.52317	-3.01937	-10.3531	0.1842
-4.68147	-1.71759	-3.99437	-0.0710375	2.10389	1.50195	-3.45906	11.4681	-0.213974	-0.212366
3.66984	-0.591111	-0.0237411	-1.62168	-0.806815	-7.98205	-0.957274	12.6377	-1.3919	-1.02245
10.7453	-5.02364	3.20245	-3.61275	3.5101	3.0545	3.19853	0.0105772	-7.51127	-3.40308
-2.32766	4.70631	-4.05709	-1.72379	-2.10086	-14.1898	5.35126	14.5346	1.40544	-3.09933
9.1167	0.569396	0.25227	-5.03168	-0.859177	-1.66855	-1.70439	2.69174	3.10864	-3.17272
-2.00641	-1.23882	-2.58069	-2.32152	4.40474	4.72571	-2.78288	0.372978	4.33926	-3.58501
-1.2379	-7.0621	-0.329952	-1.63446	16.9139	-1.89325	-0.813618	4.23999	-1.5311	-1.71262
-2.05871	10.0209	-1.7262	-2.91982	-1.15852	0.130699	-3.73845	-1.0376	1.41161	-0.171789
2.39233	4.8037	-8.77563	-1.58514	-5.52859	-6.73229	17.3209	2.74956	-4.28519	-1.81216
1.37847	-0.0761431	-6.21359	2.16259	1.72391	-8.06146	10.934	1.06891	-3.637	-1.15815
-1.96615	-2.02045	8.60377	-2.83272	-3.41408	-14.2209	-3.03954	-0.83484	-4.50254	20.1483
-0.829319	14.8381	-1.49053	-7.00765	-1.15257	-5.09162	-4.69977	2.01139	1.39384	-0.63359
-4.21018	-4.48819	0.173491	-4.22166	13.8897	-0.331286	0.488554	1.39484	0.83173	-2.12653
0.561734	3.22862	-3.67234	-1.06421	-2.39347	-8.37403	-0.527496	15.1335	-1.73793	-1.54561
3.2325	2.22568	-4.68954	-2.6931	-0.244871	-3.09436	-0.0959374	8.75157	-0.845645	-1.37284
1.20404	-2.14828	-4.5854	-1.40923	0.145339	2.38763	-2.93951	9.18673	3.37508	-2.36887
1.81638	-2.40896	-1.08106	-0.404246	-4.15613	3.22662	-0.824448	0.64994	0.236417	1.78569
17.3613	3.75279	4.04693	-2.61129	0.105023	-13.4015	3.76746	-1.25126	-1.56518	-3.28627
0.316706	-7.87267	-3.96315	-5.90455	25.3898	-8.96793	-1.94371	9.2968	-2.72089	-3.51709
-2.1345	0.450561	-2.83798	0.777391	-5.82053	-0.214707	-2.64675	-0.737204	12.7034	-1.29943
3.32511	20.187	-3.97585	5.97954	-7.07539	-11.9432	0.520659	-0.687688	-3.16669	-0.492496
5.30643	13.3874	-6.38525	0.362479	-0.768027	-7.22208	4.91358	-3.95008	-0.0549533	-1.61788
2.81825	1.57176	-0.428475	4.14368	-2.45241	-6.87955	0.593677	0.0175307	-4.06029	2.47302
2.08234	15.7896	-2.94032	5.88739	-5.00287	-6.47923	-1.08232	-2.25762	-2.47736	-0.874385
1.12545	22.9833	-3.53967	6.46399	-8.38268	-12.1005	-0.99798	-1.67967	-1.2692	-0.640416
1.59531	-6.81824	4.10924	-3.79463	0.986407	-1.41716	-2.89488	9.58307	1.21029	-1.35604
2.13332	-14.6298	-15.1408	-1.44336	49.2052	-11.7461	6.11479	8.54896	-13.0601	-0.0476255
2.00497	-1.60743	-0.0388497	-4.32928	0.883617	7.79251	-0.914561	-1.89203	0.342333	-1.61416
20.5931	0.939185	1.87763	-5.23623	2.00692	-10.4903	0.957369	2.53148	-3.55308	-0.860517
0.843813	-5.64467	8.34715	-4.9531	0.539889	2.07224	-1.4304	0.0139206	1.84345	-1.61424
14.5541	-5.20578	7.24852	-5.59182	-0.640117	-6.1563	0.386797	1.76181	-6.20721	0.752461
-3.40687	-5.0204	-1.86177	-1.06551	11.948	1.62567	-0.513365	-1.68054	-0.245981	-1.63801
4.48702	-5.23073	-3.36836	-0.461449	9.74631	-11.2821	21.6298	-3.98848	-7.56897	1.00917
18.4015	1.43483	2.75337	-5.21436	0.0491442	-8.05673	2.33795	2.03527	-6.40318	-2.48716
-2.07666	-5.94809	1.47933	-2.80745	8.86425	1.84066	-2.76194	2.85505	-2.34817	-1.06647
4.61317	-3.82491	-2.8379	-4.84534	2.34331	-3.08221	-1.93281	12.0962	0.363907	-2.34975
-3.99885	-3.87533	-2.36321	0.756866	4.04185	2.39332	-2.07789	9.37071	-0.47821	-0.369534
0.238551	-3.23612	-0.383512	-0.58798	2.46658	-11.2436	3.44751	-3.74316	-2.79179	14.0126
1.04646	13.3525	-2.93059	4.36921	-3.20954	-2.97459	-0.710065	-3.83385	0.0824435	-0.278248
3.22731	-4.99214	5.85133	-4.60985	-9.39382	-2.58702	-0.770112	1.62083	-4.80916	14.8993
2.27245	-5.44118	-4.35681	-1.79492	3.3735	-4.13014	3.93467	10.7634	-2.41621	-1.97646
-1.8559	-6.14058	-3.78763	-0.586994	17.6402	-0.223513	1.46134	-0.872893	-3.89298	-2.42215
2.24422	5.44973	-10.0563	-1.2014	-6.05924	-5.85621	17.9064	5.09198	-5.56987	-2.62187
4.1256	8.37159	-5.27945	-1.6463	-4.28637	-1.50067	-0.738786	2.24453	1.51713	-3.0858
-0.552643	3.48315	-2.61269	7.74016	-3.4315	0.142236	-2.4623	-0.991002	2.46389	-1.64289
2.80837	-2.04427	2.64802	-2.96304	4.07889	-9.70553	-1.31496	13.7182	-5.18132	0.214255
10.4183	-3.23794	1.86544	0.0995141	6.79872	-14.0023	13.2572	-6.99141	-3.10329	1.91504
2.05508	-1.31286	0.215119	-3.03767	1.16107	10.4695	-1.14899	-3.63021	-2.45814	-2.42302
-0.345046	-0.687446	-2.58491	-0.897498	1.6867	-0.77245	-0.754001	8.12252	-2.33367	-1.11828
-4.45439	-4.67124	7.32686	-2.83773	0.0378856	3.32026	-4.8469	-2.67364	9.11481	-1.94111
-3.63738	-4.5001	-6.02687	-1.69851	17.3888	-4.54225	-0.124913	7.50767	-1.34202	-3.78893
4.2536	-0.556177	-8.22263	0.0303699	-7.35047	-12.7773	21.5443	4.13257	-5.39339	2.78054
10.67	-0.477684	-0.0929871	0.26844	1.35735	-7.42538	12.2679	-7.10171	-4.87147	-0.374249
4.3462	-3.97787	-1.28927	-4.2654	7.76916	1.54758	-0.0968092	0.398687	-0.458438	-1.51271
-1.9971	1.39789	-1.64626	-0.478988	0.701032	-4.24806	2.341	6.29644	-1.45723	-0.19563
0.884951	-2.67167	2.68106	-5.16627	-1.36352	5.77602	-1.37787	0.903178	2.33627	-2.78163
-6.30565	23.9004	-9.84829	11.8827	-10.9145	-10.6976	-3.34581	4.62262	-3.65879	1.14733
-1.27235	1.66748	-9.34041	18.5484	-11.3278	-2.9695	3.38061	-0.313873	3.13729	-0.104815
-1.89936	12.3943	-1.32045	1.08838	-0.31977	-5.51531	-3.08343	-0.597257	2.27148	-2.20395
8.04084	-8.04317	-4.09761	-2.75538	22.6386	-8.48772	8.93682	1.50592	-10.227	-3.27669
5.24688	-5.25616	-2.64019	-2.88605	12.5843	1.41098	2.66905	2.37107	-3.89718	-3.04768
-0.798918	-0.921252	3.54427	-2.80186	-5.50083	-3.55093	0.91377	6.02083	1.56527	-0.989266
2.45129	-5.69034	-6.8608	-1.64762	-0.338721	-3.52569	5.38507	12.4722	-1.15405	-2.08668
-1.67805	0.0166946	-0.918976	-4.0989	-0.266472	-6.84357	11.8927	-2.98628	-0.265825	0.178242
10.8724	-2.9443	0.274029	3.45861	15.3141	-21.7714	21.4414	-10.2887	-4.93431	1.05815
1.04021	-5.47961	6.6275	-3.24217	-9.28045	-4.60443	-0.384549	0.255095	-2.31441	15.5849
10.9289	-3.35829	3.89754	-3.45171	0.0412007	0.208088	-0.042933	-0.494049	-7.28065	-1.23205
7.97248	4.01165	-9.24882	1.69639	-6.64346	-19.6523	23.2138	6.3592	-8.5867	1.54525
-0.639347	-3.67397	-4.54752	-3.49618	0.354888	9.18645	-0.896909	2.70298	5.18924	-4.21228
-3.19263	-4.88056	-4.27992	-0.905415	11.2285	1.01359	3.18561	-1.86014	1.0861	-1.68547
0.00911673	4.35838	-3.48602	9.33999	-2.30331	1.09921	2.49881	-2.31514	-5.1517	-0.890893
20.168	2.57558	2.1004	-4.30502	0.14188	-12.0022	2.54238	1.11959	-3.8115	-2.88628
-3.55381	-6.05762	-2.95124	-1.64542	13.4455	3.24744	2.77933	-4.13512	-0.239446	-1.59535
-3.05475	0.947805	-1.27259	-0.199396	-0.384253	-4.09927	2.15294	6.15841	-0.477123	0.577432
-0.566351	-8.51399	-2.73329	15.0381	-1.3952	-2.3708	1.55582	1.6087	0.781008	-1.41749
7.38561	-12.0876	0.774922	-2.72022	19.6779	-6.47605	6.64657	-0.233814	-7.05359	-0.948245
-0.736064	-2.67236	-0.12208	-1.13422	8.41702	-0.853733	-0.727891	-1.73121	-2.27741	1.16963
4.06998	-3.27965	-1.45768	-4.96311	-0.917852	-0.891507	-2.15341	9.76247	2.19645	-1.29875
0.703007	18.2241	-3.9344	5.13784	-7.32799	-11.2755	3.42221	-0.209939	-0.485219	-1.30494
-2.09853	-4.68794	2.89064	-1.87417	2.46428	-10.09	-0.396049	-3.62373	-2.96347	14.6608
-1.94536	-3.06136	-4.92712	-2.4086	13.3454	0.241285	0.0571246	-0.497746	7.4377	-4.88677
-0.214895	9.84632	-2.59185	-4.78387	-2.81693	-0.0823155	-5.27356	1.64862	-0.454913	0.82188
2.66558	1.29846	-1.434	-1.81128	-1.3467	-4.09203	-1.18916	10.816	-1.79163	-1.22434
-2.77582	1.14275	-6.05063	-3.88313	3.87357	9.1008	-1.89366	0.208429	4.86312	-3.63907
0.556636	-2.92578	-4.00107	-3.85257	0.513133	8.40962	-2.12814	1.3939	4.46489	-2.76848
0.78406	2.16143	-4.48894	-1.03973	-1.60727	-3.55226	0.978	10.2716	-2.98098	-1.12063
1.77505	-5.84515	3.49812	-2.50389	1.88542	-1.86739	-2.51407	8.57861	0.458872	-1.68546
-1.15742	-0.0360487	-0.321002	-2.92247	0.376584	-7.01676	11.0675	-3.90603	-0.261914	-0.40809
-0.944942	1.18402	2.17675	-1.87885	-2.29601	1.27644	-4.26823	-1.07399	8.82439	-2.60171
17.0533	1.55044	-0.115346	-5.5273	4.71414	-6.21046	1.75414	2.1948	-5.49003	-3.19992
18.7313	2.0053	2.11338	-5.39345	0.918146	-10.3591	0.219723	2.71584	-1.88691	-0.716368
-0.511913	1.22489	-4.82648	-1.76742	-1.65171	13.7441	-0.397611	-2.31649	-0.317275	-1.85642
-1.60363	0.48235	-2.20126	-5.00906	-0.554188	-7.32277	13.0131	-1.48618	-0.252519	0.502789
1.19931	-2.63762	0.258011	-3.08812	0.792843	-0.264374	-0.307445	9.05624	0.696031	-2.35384
1.63556	-2.01154	9.88485	-4.35078	-5.6718	-0.184103	-2.51595	0.347108	1.63172	-0.251175
2.96682	17.7884	-1.85921	2.64418	-6.56388	-7.86614	-0.357671	-2.97719	-4.10678	-0.0675574
-1.59885	-2.98037	1.3741	-1.66848	-1.67772	-10.5006	0.573531	-2.32871	-1.86956	15.1729
2.23124	-0.53067	-1.64148	-1.59962	0.811609	-5.31405	-1.11512	12.0756	-2.04898	-1.46535
3.31215	20.2361	-3.97937	6.05846	-7.17522	-12.1018	0.633026	-0.624189	-3.20692	-0.506445
-2.15767	12.1688	-1.41833	2.66883	-0.517719	-5.92433	-3.38348	0.0254739	2.48571	-1.93343
1.06087	2.11452	-4.21761	-1.16987	-1.64818	-3.94808	0.998413	10.5281	-3.37168	-1.10434
4.68498	-4.86601	-0.493699	-2.11575	11.4672	-1.74315	2.63035	3.19754	-4.6041	-3.28517
13.8934	-4.08131	2.3548	-5.0485	3.55928	-3.11115	0.594808	2.30009	-3.68287	-3.23117
-1.18769	0.686854	-2.31931	-1.39115	-1.58149	-1.55712	1.54426	-0.942914	7.69903	-3.33309
-1.93583	11.7077	-1.27512	0.496966	0.439773	-5.51901	-3.03222	-0.288147	2.54593	-2.36351
-0.382609	-0.702459	-4.8142	9.6181	-1.57132	1.34772	0.583799	1.36458	2.03197	-1.62662
-0.662706	0.660333	-6.98127	-3.18639	-0.120558	1.4655	0.931789	1.69284	10.4898	-3.17645
-3.49805	-5.18088	-0.0549974	-4.53382	14.1183	-0.74802	0.559398	2.90156	0.72656	-1.84744
1.29703	-3.06864	11.1711	-2.86925	0.133754	2.80494	-0.647491	-4.56897	1.56509	-4.08046
-1.96604	-2.02049	8.60367	-2.8326	-3.41391	-14.221	-3.03956	-0.834858	-4.50259	20.1483
-1.63112	-2.9572	0.432437	-3.51472	7.34656	3.08645	0.969384	2.74954	0.383086	-3.55079
-3.45889	13.3312	-1.42007	0.652323	-1.93481	-5.80637	-3.26298	-0.457138	0.566049	-1.09531
1.06152	-0.179401	-2.53763	-2.84451	0.319119	-3.72352	-0.885146	12.5046	-1.53432	-1.58855
7.91285	4.34179	-7.4664	2.0912	-3.1548	-15.9094	28.2916	-1.30014	-5.8844	1.4331
9.84728	1.43026	-7.88025	-2.567	2.06863	-4.92148	6.17979	2.65279	-2.21071	-2.36692
2.24123	15.0474	-2.70292	5.05863	-3.85045	-5.38823	-1.55786	-2.99048	-1.58935	-0.866485
0.556237	-6.18937	2.56261	-0.13706	16.0892	-2.35456	4.83081	-6.8904	-9.59603	-0.453225
-0.556212	1.76634	-5.79735	-2.07958	-2.46999	5.12285	-2.659	0.854087	11.1267	-3.32126
5.96018	-5.90096	-6.6822	-1.6191	-1.34168	-3.95434	5.67214	12.801	0.535161	-3.99415
-2.38992	-3.43493	0.15806	-3.26993	0.989121	10.1054	-4.97391	-2.12719	5.79563	-2.12295
5.4281	10.6702	-4.99532	-1.16845	-4.65652	-9.03722	4.91189	0.199672	4.27146	-2.05406
6.39478	-4.02012	-4.0055	-3.85604	10.5084	1.13061	0.319139	4.19454	-3.91431	-1.13222
1.00686	22.7341	-3.73678	6.59799	-8.22701	-11.8621	-0.983284	-1.49676	-1.35902	-0.92666
3.66914	-6.76067	-5.40383	-2.29872	1.71191	-4.49882	4.56608	11.7874	-0.743608	-2.13538
-1.07777	6.13288	-4.14453	12.6574	-6.07283	-9.25257	3.90257	2.25827	-2.29013	-0.0706875
0.0944302	-6.31224	-2.34058	-4.17526	3.54413	10.6471	-0.445499	1.28881	3.8244	-3.33273
4.07553	8.39065	-5.27928	-1.62822	-4.32934	-1.46599	-0.762201	2.24619	1.54886	-3.06982
-1.95982	11.4215	-1.31861	0.47894	0.827623	-5.66278	-2.95671	-0.0681441	2.60809	-2.4197
2.8732	2.62915	-7.81638	11.94	-4.86793	-5.61298	4.61357	3.33669	-1.67065	-0.582687
1.83478	-14.7254	-15.1171	-1.26241	49.4013	-11.6885	6.16391	8.28481	-13.1997	0.262793
-1.59879	-2.98024	1.37413	-1.66872	-1.67784	-10.5004	0.573518	-2.32859	-1.86941	15.1726
4.07812	9.44762	-5.87414	-0.976062	-5.16706	-2.40125	-0.0826039	2.76709	1.1877	-2.96581
0.326118	-4.98074	-4.07597	4.25976	-1.49366	-19.1638	15.9971	4.25451	5.06278	-0.101444
-0.672753	-2.47527	0.0578436	-0.565038	0.585963	-2.84401	-1.21946	10.6437	-0.653741	-1.31524
2.83171	-0.529672	0.408905	-3.13864	-2.75094	2.62639	-2.16342	1.12059	4.15604	-1.78246
6.04029	-4.00967	-4.24395	-3.56483	11.9755	0.339152	1.28418	3.41808	-4.33776	-1.30052
-4.09097	-3.02046	0.402658	-4.2141	12.3802	5.64119	2.86659	-3.91667	0.480665	-4.03114
-0.846173	-4.24252	-6.092	-3.28243	15.3801	-2.35945	-0.150185	0.551115	3.9261	-2.79163
-1.43425	11.2979	-1.77042	-3.45277	-1.56895	-0.86033	-3.61926	-1.05162	0.958432	0.0142372
11.9094	-6.1506	4.30862	-4.81896	1.19854	1.0601	1.33395	-0.580511	-6.05303	0.443883
15.9706	-1.68765	-0.89508	-5.83735	-0.42205	-3.07733	0.947064	6.68763	-5.8041	-1.29064
8.06492	17.2382	-0.357451	-2.28265	-3.67993	-14.0003	-1.0385	1.01888	-4.46648	1.18878
-5.36491	-12.8867	-2.29714	0.0441696	27.4021	-7.1482	-0.790257	7.79908	-4.92174	-0.892192
-0.00800669	-2.31157	0.94908	-3.09933	0.816596	8.31139	-3.45156	-3.5018	4.23248	-2.62647
2.70917	19.3895	-3.88507	6.01334	-7.45048	-11.2178	0.373036	-0.160013	-3.08414	-0.564251
-0.29837	-7.7827	-7.36272	-2.89575	30.3432	-10.5086	-1.56497	10.6665	-2.65636	-3.40644
0.383757	-6.48747	2.31849	-2.7574	1.86062	-0.826562	-2.64833	10.4041	0.896833	-1.95799
14.391	22.2369	-8.55878	1.53946	-11.2468	-16.3336	3.14257	-0.563936	-0.598383	-2.13452
-1.38785	-0.404897	0.301628	1.81628	-3.58465	-6.21399	0.263542	12.6533	-2.10299	-2.04898
0.540654	-3.23938	-5.53461	10.8085	-1.61817	1.97202	1.38553	2.04026	1.929	-1.78688
6.34725	1.60532	-7.63296	2.4746	-5.45382	-6.68663	13.077	5.10742	-1.97971	-3.07793
11.7997	-2.31734	1.83944	-3.69807	1.41856	-3.93741	3.26189	-0.568399	-5.99647	-0.970723
0.377486	-5.78872	-2.22874	-4.57459	3.24115	11.8584	-3.3678	0.98781	3.88325	-2.97769
21.257	1.63925	1.922	-4.74847	1.18138	-11.7064	1.99848	1.79329	-4.54675	-2.19856
-2.34988	3.36548	-4.35905	12.052	-5.65941	-0.273478	-1.28143	-3.0735	5.32615	-1.51766
1.84294	-3.55096	-1.84075	-3.9986	2.74005	8.29253	-2.41722	2.52457	0.108407	-2.60568
-0.852514	1.87561	-5.69859	-2.0442	-2.76298	5.26478	-2.70524	0.897654	11.1483	-3.33898
0.71163	-2.64214	1.19815	-0.922298	0.174317	-10.2896	0.59525	-2.18109	-3.73708	15.3994
5.5163	-6.23388	-5.40444	-1.08047	1.72374	-4.51044	5.76849	11.3749	-2.34545	-3.58109
15.4339	3.42116	-0.316808	-6.9158	-1.43015	-9.42321	2.82461	6.53393	-4.40798	-3.38995
10.5698	1.81005	-0.933117	-2.22317	1.50808	-5.20613	1.83204	0.697802	-2.13917	-2.89256
6.30511	14.4404	-5.8853	0.887759	-6.51611	-7.90091	0.152911	-0.715501	-0.695522	-0.980233
5.33866	10.2089	-4.58354	-1.07148	-4.97928	-8.70826	4.24058	0.436353	4.46256	-2.13753
11.9337	-3.79661	-0.618309	-5.25965	6.57024	-3.28747	0.211032	5.20741	-7.8103	0.798065
-0.940886	12.1388	-0.865026	-3.38267	-0.908508	-1.65021	-3.91915	-1.31536	1.06707	-1.19541
0.689421	-1.52947	0.188063	-1.07905	-0.137251	-4.87145	0.0704966	12.6715	-4.46764	-0.73663
-0.662485	3.74772	-3.00758	8.91386	-3.75288	-0.198169	-2.24322	-1.29045	2.79038	-1.47418
2.27814	1.95772	7.93903	-4.88087	-2.32676	1.56672	-1.34789	-2.83525	-0.617754	-1.51151
2.84643	19.6473	-3.89691	6.07794	-7.61469	-11.6119	0.490953	-0.190016	-2.92661	-0.609475
2.3189	-1.32602	1.45266	-3.00704	-1.59282	4.51783	-2.81564	-0.743232	1.28458	-1.27332
-4.71127	-1.93594	-1.87651	-3.80561	2.20258	14.5039	-3.13366	1.47345	4.7153	-3.97595
3.47997	-4.2252	-2.25743	-4.30041	3.37149	5.56874	-4.26223	1.55593	6.12008	-3.74061
3.96325	9.20642	-5.84045	-1.04031	-5.17742	-2.31639	-0.172464	2.92899	1.27703	-2.92412
-0.312306	0.544617	-1.44917	-0.793323	-1.16461	-2.84572	0.221588	10.2267	-3.46915	-1.02824
-0.800408	4.08026	-7.45245	4.04676	2.41626	-15.1547	17.2462	3.30611	-3.33124	-2.4276
-5.17121	-2.77927	-1.2824	-3.36013	-0.0118853	15.2524	-0.600006	-2.69647	4.23472	-3.50796
2.19443	-5.33703	15.2752	-3.63546	-2.0426	-4.22582	-1.80815	-0.185199	2.97925	-2.35821
18.9734	1.84475	2.29837	-5.71159	-0.229409	-8.19619	2.6716	2.42785	-7.03629	-2.38179
0.460527	-3.79891	1.36182	-1.20061	0.602514	-10.0567	1.34721	-2.67625	-3.3269	14.0024
-1.35881	-5.77528	3.21357	-0.015913	14.9705	-0.987421	4.83688	-9.22217	-6.71592	-0.46681
0.0431936	12.472	-1.32726	-2.20041	-1.33003	-8.33619	0.176206	-1.19367	0.827841	-1.48493
-4.03227	-1.44667	1.29676	-0.0256844	-4.3784	3.01844	-6.10235	1.24058	10.1325	-1.04693
3.53388	0.885897	-0.245066	-2.82087	-2.73874	-3.99603	-0.59428	11.5417	-2.87201	-1.02841
0.00381423	-1.88453	-5.82809	-2.42496	2.50653	-0.627288	0.645671	1.81886	10.4409	-3.77034
-1.12888	1.30743	-2.31073	2.87088	0.887234	-8.20018	9.39494	3.15862	-3.22815	-2.11506
0.641192	-5.6545	-3.37915	-4.6069	3.1722	11.932	-2.88171	1.01777	4.20232	-3.12325
2.26801	5.65531	-10.1881	-0.950316	-6.42311	-6.44707	18.6275	4.74445	-5.65056	-2.47759
1.69113	-6.91019	-5.98066	-2.1796	25.7803	-6.48711	5.90582	-1.98761	-7.34426	-0.644923
-3.54008	0.292274	-6.90853	0.967817	0.277538	4.38553	-1.92615	-0.583013	11.1451	-3.89159
4.1957	-2.36564	-3.36747	-3.93987	8.79228	4.86	-1.03935	-1.52183	-0.816689	-1.84272
3.00512	-2.24463	3.32924	-1.42981	-0.00248553	-1.62986	-0.0139033	-2.25606	-1.17683	1.3929
2.10371	-5.25255	-3.53562	-2.11939	6.10641	-5.84274	4.77011	9.68945	-4.04685	-1.82051
9.97459	1.78273	-1.03447	-1.05661	-5.45067	-3.43398	1.60123	0.726835	-2.25864	-1.74341
0.559169	-4.65043	9.13839	-4.63516	2.93068	1.37663	-0.152542	-4.2908	1.8914	-2.07773
-4.09675	-2.34238	-3.04259	-0.0227366	2.69688	1.27692	-2.76942	10.5505	-0.500806	-0.144011
7.28205	6.01929	-7.72774	3.26696	-5.13314	-14.4672	25.0078	-1.49804	-5.74251	1.15027
-5.75581	29.908	-13.8797	12.6922	-10.0638	-10.0696	-0.797464	0.499443	-3.54211	1.24948
1.05016	-2.11816	-3.18828	-0.511915	-2.82979	2.28258	-0.869944	0.549267	6.5996	-1.63503
3.91664	8.97981	-5.76408	-1.06148	-5.17142	-2.28529	-0.263626	3.06	1.31152	-2.89439
-0.811438	-2.02998	2.41036	-1.99712	-3.67532	-10.5914	0.134821	-1.78899	-2.51578	16.3652
10.993	18.4308	-8.15521	3.91842	-8.82244	-12.8302	3.66089	-2.59761	0.391465	-1.69917
-4.76375	-2.06117	-4.19845	-4.59991	12.4414	4.79716	3.06156	-0.0684968	4.8524	-5.10064
14.0549	-5.07761	6.45629	-5.42393	-0.328658	-6.27931	0.573811	1.78716	-5.18446	0.669478
4.66185	-1.9279	-5.3152	0.94361	0.92897	-18.7646	27.7076	0.99259	-4.30971	1.92028
2.7857	-6.31014	-3.61533	-1.85288	1.23404	-4.81996	5.07432	11.5001	-3.27769	-1.90275
0.0905667	1.62888	-4.89212	-2.21429	-1.90377	13.4078	-0.280412	-2.17321	-0.894467	-1.96413
11.9393	4.7247	-3.27659	-0.635078	1.67274	-8.83277	3.21842	-0.223295	-2.55753	-2.06517
4.27822	-0.591757	-1.68579	0.134733	-0.447483	-7.08628	8.53541	-2.37794	-1.04781	0.227847
7.66027	1.65749	-1.02205	-1.82551	-5.02184	-3.44719	0.988116	2.52428	-1.60707	-1.06333
3.97818	19.2947	-5.01027	5.32213	-5.22698	-4.8688	2.39511	-3.98294	-5.32274	0.249789
-0.33498	0.0594069	-1.92637	-0.955427	1.33167	-2.33037	-0.93691	10.1286	-1.43413	-1.57273
-6.03395	-0.750524	-6.46766	0.850849	0.656552	0.136573	-2.65893	3.81311	11.2898	-3.24403
2.68493	12.7438	-3.35319	4.59908	-3.40419	-4.17405	-1.19624	-2.51724	-1.78053	-0.892568
4.03703	19.5684	-4.84933	5.6788	-4.69076	-5.09784	2.68588	-4.02254	-5.85932	0.288911
-0.0731205	-1.49734	-1.20817	-0.91263	-3.34194	3.00122	-2.69389	1.01779	9.36931	-2.69256
-1.96604	-2.02063	8.60373	-2.83259	-3.41418	-14.2209	-3.03945	-0.834734	-4.50236	20.1484
5.37031	-6.32177	1.18376	-4.37458	13.2589	0.139191	-1.48175	-0.776036	-3.84821	-1.16769
2.24256	1.5705	-4.44284	-1.7359	-1.66546	-2.91128	0.196821	10.9828	-1.09939	-1.40181
0.219231	-2.52436	-0.00768343	-3.15295	1.04361	7.76219	-2.13997	-1.24276	2.70751	-3.34245
0.361196	1.55693	-6.83748	2.56254	-4.34574	0.853251	8.89803	5.68325	-5.55041	-1.19884
-1.27626	-7.05751	0.251478	-2.18898	15.5027	-1.23025	-0.139855	1.42025	-2.10146	-0.884499
-1.70873	-2.13599	-5.61961	-1.07539	1.8698	5.50687	-2.03699	8.20459	2.06438	-3.74172
-0.737378	0.71446	-7.14504	-3.23357	0.0234505	1.65152	0.839113	1.60506	10.6478	-3.24669
4.67076	20.4726	-4.4412	5.58226	-5.41259	-6.17827	2.63858	-3.54954	-6.22735	0.287742
-2.14427	-4.11872	-0.362539	-3.38396	9.16684	4.76742	-1.3968	-0.128662	2.94988	-3.99106
0.782297	-4.38137	-6.77946	-1.9132	21.4779	-3.96207	-0.233857	5.65608	-6.02677	-3.13765
0.571661	10.4839	-3.5822	-4.47413	-2.28695	-0.148957	-4.67258	1.58983	-1.01789	-0.0465839
-5.98039	-6.08706	-6.32883	1.29358	-1.77089	5.64545	-1.12583	3.51165	11.3602	-2.94921
10.3434	-2.69682	-1.71372	-4.85843	4.55395	0.408105	-1.00335	4.70625	-3.82975	-1.55368
-1.99872	1.49236	-5.20132	-0.232955	-2.6904	1.55273	-2.1586	2.10104	9.15933	-2.3697
-0.473886	-1.82844	-0.812976	-0.0468295	-0.362606	-1.36334	-1.89173	9.78795	-0.33519	-1.3564
1.04045	-5.47987	6.62745	-3.24199	-9.28081	-4.60425	-0.384348	0.255173	-2.31443	15.5853
-1.94777	-3.22669	3.75303	-1.75918	1.20212	-10.381	-1.01612	-3.32911	-3.51747	15.9404
-1.94786	-3.22671	3.75309	-1.75915	1.20233	-10.381	-1.01623	-3.32922	-3.51747	15.9405
2.28195	1.54738	-4.75099	-1.67985	-1.78141	-2.88269	0.406831	10.7407	-1.24719	-1.36129
2.07982	0.927685	-2.15485	-1.3624	-1.28202	-4.39045	0.0972951	11.6538	-3.16935	-1.71668
4.05622	-5.62957	0.229527	-4.18936	12.9086	0.162464	-1.38156	-0.572533	-3.62357	-1.49821
1.56334	9.37633	-6.15623	-0.649046	-6.07784	-0.823404	-1.89831	4.13946	3.83709	-3.04133
0.787659	1.75138	-3.37585	-1.1592	-1.77454	-3.58159	0.629512	10.4824	-3.23346	-1.26085
3.81413	-6.68739	-5.59759	-2.41128	0.958074	-4.24809	4.481	12.3289	-0.493332	-2.17134
2.50521	5.47495	-9.46452	-0.838554	-6.13649	-6.9713	18.4056	3.45108	-5.23886	-2.08024
-0.669276	3.77415	-3.03312	8.96947	-3.84845	-0.200043	-2.25366	-1.35411	2.83911	-1.49077
-3.14371	-1.73827	-0.35215	-2.56979	-1.09117	9.94412	-1.99762	0.104368	4.51779	-3.68084
-1.25204	1.5156	-7.61954	-4.35053	3.55201	9.39733	-1.29951	1.0243	4.51866	-3.60951
4.42063	9.0967	-5.52839	-1.55719	-4.63459	-2.36233	-0.526691	2.39319	1.6273	-3.10959
14.3876	0.135265	-1.0643	-6.59698	6.34506	-6.58849	-0.174875	3.25357	-3.38106	-1.83386
-5.93379	-2.54885	-2.56134	-4.79578	5.24952	8.01426	-0.733303	-0.194838	10.2657	-4.9189
-8.39562	-4.52225	4.67018	-5.25816	-2.90588	8.6927	-2.04131	3.76418	14.2008	-5.2468
3.97976	-5.93492	-3.65525	-0.747241	9.48586	-11.4959	22.746	-3.24761	-7.52309	1.34595
-5.1239	-13.8509	-5.52633	1.19443	32.115	-9.46328	1.42329	10.2013	-7.1186	-0.955785
1.95979	16.6574	-1.40644	0.90232	-4.07933	-5.37856	-1.11211	-3.22415	-3.03663	0.936233
18.8069	5.56404	-4.10729	-2.66766	1.20543	-12.4564	3.5901	2.54911	-3.63259	-2.11417
0.801109	-7.63415	13.0532	-4.2312	2.49103	-0.346858	-0.850299	-2.87925	-0.567206	0.370105
-6.21409	-2.61864	-3.87567	0.47227	-2.48042	-0.0668108	-5.3397	7.51373	14.3141	-2.65333
-3.03345	0.166296	0.307875	1.33951	-3.97652	-2.91451	-4.11465	9.89568	1.10332	-0.0369972
-0.330873	19.583	-2.2321	-1.11881	-0.618487	-8.6851	-2.03497	0.299125	-0.749295	-3.2466
-1.26681	1.11181	-7.39971	-3.11116	0.459597	2.16902	1.0329	0.655055	10.9614	-3.40678
0.200505	0.928178	-1.40806	-1.29037	-0.856367	-5.94698	0.0246857	13.7115	-4.01222	-1.42806
-0.00722172	-1.12384	-1.66826	-0.807225	-3.61306	2.39083	-2.87835	1.77523	9.88754	-2.67058
-6.71043	-4.09916	-2.75744	1.61464	17.1834	-0.792144	1.97966	0.994067	-2.36908	-1.81496
-6.8362	-3.61552	-1.22512	0.184607	13.6911	0.926346	1.24108	0.824661	1.59201	-3.00816
1.06389	22.8171	-3.73658	6.61047	-8.32753	-11.8973	-0.977175	-1.50855	-1.37267	-0.874966
0.347685	-2.68128	-6.07147	-0.673219	1.21791	3.95517	-2.44627	9.25357	2.62881	-2.06071
5.82725	14.117	-7.14446	-0.412592	1.45055	-9.53135	4.37193	-5.31938	0.668234	-1.68688
15.4783	-2.22863	2.74579	-3.4251	-0.633965	-3.68334	3.27341	3.03287	-7.33862	-3.401
6.21238	14.9661	-6.45051	2.82817	-6.48218	-9.36028	6.3936	1.213	-3.18823	-2.93072
-3.35683	0.51276	-6.84902	0.338215	0.136471	4.452	-2.14271	-0.388621	11.2844	-3.74283
-0.129921	2.16625	-2.77182	-1.13099	-1.64513	-5.83057	0.0152124	13.8623	-4.41051	-1.3069
-0.957478	-3.75585	-2.36228	-1.10123	11.193	-1.01635	-1.07164	0.553098	0.642805	-3.89311
-1.6009	-3.82667	-4.18131	-2.44646	12.3252	1.60138	-0.182959	-0.504901	6.20379	-4.59691
5.68459	-4.42224	-2.9898	-2.224	20.4141	-4.93762	4.95548	-5.88905	-9.13666	0.30188
-0.182723	9.99967	-1.93053	-1.48503	-1.78521	-6.67397	1.31884	-1.1016	0.605982	-1.46569
-1.0321	-3.16806	-5.07242	-2.18305	1.52579	3.76327	1.06052	0.645346	9.01074	-4.95745
1.93417	-14.6957	-15.1284	-1.31916	49.3595	-11.701	6.15225	8.33924	-13.1528	0.152331
5.56134	-2.91608	-2.3991	0.861459	0.471271	-5.78288	9.53711	0.19997	-2.43002	-2.40334
-0.799446	3.31699	-3.10883	9.57741	-4.04515	-0.59365	-1.9424	-0.801784	2.59884	-1.61812
-1.18381	-0.951214	-1.64719	6.15039	-1.40141	1.72016	1.13998	-1.99375	0.653283	-1.91519
7.57382	-1.1241	-0.0793074	-0.551241	6.26908	-15.5751	18.0398	-4.6598	-3.62354	0.587488
7.36596	-7.71871	-2.97395	-2.48141	20.6868	-5.90443	8.0158	-0.3255	-9.38906	-2.76132
1.33754	20.6242	-11.0335	0.415813	-4.83634	-14.6277	10.3201	4.60508	-4.19034	-4.9778
-9.17921	-5.15571	4.89858	-4.81378	-0.0652083	7.1285	-1.68641	1.67592	13.4118	-4.42559
-0.928684	-3.45751	-2.74313	-1.09412	11.3111	-1.7637	-0.57107	0.837056	0.442932	-3.71131
2.03554	-14.6532	-15.125	-1.37985	49.296	-11.719	6.12679	8.43056	-13.1179	0.0464055
1.09468	-2.17885	-0.550334	-0.351014	0.0426672	-7.18775	1.45599	11.7391	-1.28897	-1.81094
-0.222956	-5.11471	-1.25135	8.06941	-1.51539	1.30257	-0.791685	0.240796	0.477561	-1.62461
-1.75426	-4.59021	-5.63704	-4.4973	17.0787	-3.27659	0.283725	10.7428	-2.1628	-4.91682
5.14174	10.8793	-5.29945	-1.33925	-4.60992	-9.43776	6.13588	0.0316216	4.03944	-1.84875
-0.756516	-2.73305	-2.59864	-3.54064	1.90713	10.2422	-1.05064	-2.39764	2.87292	-2.18725
2.95507	-0.341473	-4.94506	3.39296	-3.09086	-5.58749	9.69003	0.74682	-0.393232	-0.977544
0.930233	-6.26153	-2.25873	-4.8694	2.8681	11.672	-2.53584	0.872889	4.14676	-2.92464
1.58549	-3.33873	-0.907124	-4.12948	1.93211	8.41076	-1.48571	0.903806	-0.0516559	-2.29963
2.1813	0.223271	-1.24189	-0.577518	2.16625	-9.3263	-0.682885	11.9312	-2.48136	-0.429518
10.0284	16.9709	-1.55072	-3.7334	-3.17085	-16.4366	0.308322	2.9223	-4.94717	1.49824
8.82917	5.88487	-4.59148	0.720004	-5.85456	-7.78804	4.34616	1.9724	-2.68413	0.00412026
-1.96609	-2.02074	8.60387	-2.83257	-3.41413	-14.2208	-3.03945	-0.834782	-4.50243	20.1485
-0.355036	19.4617	-2.48558	-1.30252	-0.372229	-8.43214	-1.91411	0.543717	-0.771108	-3.48666
0.279217	-3.11664	-0.0188189	-3.78869	-1.35178	4.33077	-2.87598	1.23924	7.03523	-2.41
-4.44086	-5.23432	-5.43621	1.0617	-4.70682	-3.04486	-0.630947	7.55539	17.9362	-3.74794
0.125838	-3.32574	0.0251724	-4.96682	1.47901	6.66523	0.3871	1.14644	4.6697	-3.36231
-0.224026	12.0082	-1.34392	-2.19018	-1.22914	-7.89002	0.311065	-1.19009	0.926896	-1.39963
-2.2077	12.2452	-1.39864	2.44941	-0.658084	-5.66517	-3.42071	-0.185055	2.46191	-1.92386
-1.50095	-4.82891	3.338	-4.66814	-8.86375	1.32477	-0.289142	11.2223	4.12008	-2.54041
-0.811303	-2.02993	2.41037	-1.99715	-3.6753	-10.5914	0.134791	-1.78902	-2.51562	16.3651
-1.59874	-2.98037	1.37421	-1.66845	-1.67794	-10.5006	0.573721	-2.32865	-1.86954	15.1731
1.17481	1.1481	11.0968	-5.2065	-3.29378	1.93398	-2.53337	-3.74292	2.33576	-2.97683
1.42371	-5.11553	4.4716	-2.93108	-6.53757	-4.04478	0.576988	0.868263	-3.2331	14.2923
-2.76478	-0.276009	0.00787358	-0.0868722	-4.61537	-0.334479	-5.16855	3.39836	9.72958	-0.558566
-7.69774	-3.70009	-1.30481	0.15426	14.6004	1.1755	1.29687	-0.0534503	0.92899	-2.31866
-2.36468	-2.09194	-1.82599	-0.0714262	-0.685552	2.72905	-2.69602	0.573422	9.29731	-3.99966
-0.114633	-6.9162	-5.56135	-2.4902	27.696	-10.4294	-1.60081	8.19209	-2.51013	-2.3952
2.05609	-5.63597	2.29066	-1.79106	0.405436	-8.99944	-0.935114	14.8343	-3.72979	0.690488
-1.16766	-9.19563	-2.84173	13.2775	2.70699	-3.65474	2.69876	2.04627	2.43119	-1.36533
4.00845	14.0765	-4.00417	2.34179	-7.75949	-8.09976	3.71113	-0.677401	-2.65735	-1.68003
-2.39981	0.320948	-2.58791	2.29656	3.50596	-3.95733	-0.0940091	-3.21013	14.0807	-5.94119
0.571573	2.36271	-5.18295	-1.08899	-1.6027	-3.43532	0.897868	10.626	-2.40738	-1.23497
0.624084	-3.17932	2.50692	-3.70917	-8.09101	-0.729308	1.72166	10.7527	1.25518	-2.49984
-6.19235	-4.4356	-0.423469	-0.770067	13.7518	0.45478	0.615578	2.06629	2.05509	-2.91878
15.6457	-1.10067	3.7283	-5.45871	-0.954914	-5.23251	-0.655842	1.34933	-3.22787	-0.601732
-1.32747	-4.44146	0.0804519	-1.44642	1.8183	6.29157	-0.204297	1.38758	1.89289	-3.37941
-4.73624	-9.08274	-7.69983	-1.47857	26.166	-4.23246	0.251951	9.09889	-3.24251	-2.33401
-2.97419	-5.89662	-3.24715	-1.67303	13.6106	3.02744	2.95397	-4.14687	-0.665644	-1.60962
-0.0682528	-1.85934	2.08168	-3.55468	-0.740555	1.19647	-0.268704	2.69901	1.02217	-0.910425
3.54414	10.0475	-3.35288	1.5318	-1.74322	-1.43526	3.24591	-3.78689	-5.03104	-0.699333
-0.247281	8.27642	-5.86566	10.1558	-7.74215	-7.05148	5.84961	1.63994	-3.18755	-0.270641
-2.05372	-3.05665	2.35058	-1.59297	-1.37363	8.6486	-3.06451	-3.1879	3.29068	-2.09436
-3.19468	0.377919	-5.24256	-3.53224	3.92959	8.84489	-1.88439	0.126862	5.22578	-3.69939
-1.96591	-2.02053	8.60375	-2.83273	-3.41424	-14.221	-3.03949	-0.834657	-4.50254	20.1486
0.327286	-6.92474	9.30514	-0.788317	1.23144	-5.05876	2.41977	-2.40009	-0.646382	2.50412
-5.30452	-2.1761	-2.12115	-3.82428	2.32606	14.6856	-2.37381	1.22172	5.39582	-3.97064
12.5145	-5.7008	2.37712	-3.08046	-0.0704294	-3.64535	-0.583601	1.79734	-1.96679	3.54504
-7.45412	-4.51578	-4.28258	-3.16396	5.12429	12.7254	-1.88555	0.991979	8.12124	-3.65318
4.23194	-3.43866	-1.9812	-4.17406	0.255252	-0.582317	-1.55058	7.49211	3.2497	-1.713
2.14893	16.622	-1.18267	0.851697	-3.99774	-5.38383	-1.07839	-3.439	-3.09622	0.683537
12.6855	-3.90258	3.49593	-5.55776	1.81496	-6.95393	-1.07065	6.41065	-4.82299	0.157665
1.20231	13.677	-2.96504	4.3495	-3.37101	-2.92592	-0.719525	-3.80775	0.0886697	-0.378946
1.55747	-7.02897	-5.73646	-2.10276	25.436	-6.29235	5.57915	-1.98063	-7.01117	-0.67449
-1.7946	-5.96915	1.36469	-2.62532	8.62114	2.42829	-2.92105	2.84371	-2.66936	-1.00257
14.3909	22.2498	-8.36398	1.52995	-11.0671	-15.9575	3.24244	-0.963163	-0.752948	-2.21348
12.2015	20.6848	-9.24074	3.03143	-7.02433	-10.279	5.25267	-6.17857	-2.93098	-1.49126
0.679193	-1.63532	0.408729	-1.07643	0.162671	-4.9224	-0.0825131	12.4917	-4.48535	-0.587565
-1.34812	15.3003	1.81942	-5.56769	-1.62147	-3.96093	-4.8449	-1.05008	2.97558	-1.3706
9.84278	1.17145	-7.69924	-2.57031	1.94578	-5.17383	6.61012	2.80378	-2.52443	-2.22284
17.9222	5.36989	-3.78219	-2.39356	1.3401	-11.7868	3.59188	1.84572	-3.12373	-2.1608
-1.20078	-3.80788	-6.38441	-2.93997	16.2482	-2.79793	0.336269	-0.0678222	2.93847	-2.70206
-3.08306	-4.40278	-3.89649	0.735118	-3.32568	2.63291	-1.95987	3.72617	13.9271	-3.1363
7.45986	-6.80142	14.5689	-4.84159	-3.81101	-10.2384	1.98534	0.00323578	-1.38836	-1.07836
-1.78034	-0.417868	-2.22115	-1.05514	-0.88606	4.16536	-2.52035	-0.436439	6.34538	-2.87617
2.11242	22.0443	-10.5771	0.917761	-4.07507	-16.0149	10.246	3.58139	-3.95085	-5.35866
11.1472	3.386	-2.24102	-3.00145	-2.34575	-7.24198	4.64016	0.711259	-2.84217	-0.344647
-1.61995	-1.96012	-1.39556	-2.41948	7.33205	3.22835	1.64034	2.15105	-0.00907192	-3.59433
-3.16148	-4.96644	-1.8398	-1.13616	12.0484	1.28429	-0.545818	-1.45248	-0.151185	-1.83204
0.383156	0.448124	-1.16629	-0.107801	-1.46259	-4.11244	-2.08286	13.5112	-3.41838	-1.53296
3.60943	-4.27104	4.08364	-4.23532	-6.83948	-2.97182	0.502158	1.116	-5.54883	13.8614
-2.87601	14.4359	-1.43928	0.872165	-2.10681	-6.25419	-3.24435	-0.682673	0.336393	-1.11979
-0.222874	-2.61499	8.95501	-3.3664	-6.03383	0.161591	-2.13902	1.98101	2.44585	0.284883
0.724573	-5.24612	16.1836	-3.49885	-2.77993	-3.80443	-2.01739	-1.89647	3.94825	-2.08349
3.98975	-3.54488	1.46171	-2.94608	3.93261	-7.50355	-1.22438	14.1651	-3.82017	-0.858729
-1.68139	1.18056	-2.5737	-1.29506	-1.55654	-2.24707	1.12007	0.0146585	8.08787	-3.36928
1.14865	16.195	-4.3037	3.58281	-7.03482	-9.64528	1.22374	0.234338	-1.15182	-1.21901
0.207313	-2.97589	-2.93262	0.710806	5.00413	1.8678	0.722919	3.62132	-0.547757	-2.03119
-4.19471	18.356	0.443367	-2.6523	0.244221	-9.5051	0.191168	-2.06628	2.01031	-3.16736
-1.63003	4.86233	-3.84569	-1.57778	-3.23532	-14.5901	6.89447	13.5105	2.1306	-2.60266
-2.09868	-4.68807	2.89064	-1.87388	2.46419	-10.0899	-0.395905	-3.62365	-2.96357	14.6609
-1.45917	10.7957	-1.12278	-0.335459	-0.685856	-2.95794	-3.33954	-0.230372	-0.963843	-1.74525
-0.440684	-9.5311	-2.73025	0.879087	16.0898	-4.09476	-2.18439	5.43116	-3.18724	-3.12167
-0.26131	11.7726	-1.47577	-1.98933	-1.24794	-7.79025	0.458555	-1.2912	0.815277	-1.40683
0.0713143	-2.68924	1.63247	-0.844666	0.306363	-6.03216	-0.914246	13.7142	-3.91514	-0.4809
5.11925	-0.549826	-0.682194	-2.18047	-0.54523	-3.95752	-1.17044	10.8092	-3.24183	-1.25778
-2.05986	-2.33815	1.61485	-1.78772	-0.720526	9.22086	-2.26637	-2.90477	2.83537	-2.66895
-2.94586	-7.77163	-5.73629	-1.04984	16.5848	-2.32457	1.59328	3.53676	-1.01193	-2.66828
-1.02356	-0.403239	-6.58809	0.406271	-5.57683	-2.757	-2.81094	7.281	15.5393	-1.86676
1.53615	-4.2507	-8.68124	-1.59736	23.341	-5.2277	0.40445	6.87648	-6.49127	-3.17003
4.96176	13.9624	-7.13792	-0.239173	2.1299	-9.77112	5.10124	-5.79021	0.927956	-1.62747
-2.1868	0.508611	-2.66463	0.693723	-5.63598	-0.0411603	-2.61273	-0.932433	12.4074	-1.22024
-1.13383	-0.287219	-2.97255	-0.895093	-0.358205	-3.80329	-0.286777	13.1347	-0.244905	-1.64271
16.4578	-11.6602	6.05202	-9.48723	-3.75517	3.50135	-0.907759	10.4899	-5.88193	-1.834
-0.299504	3.42817	-8.92274	-2.22472	-2.58159	-3.1298	8.64733	4.96673	2.35847	-4.01291
14.1385	3.86732	-0.357079	-6.66909	-2.13427	-10.2307	2.98161	6.62116	-3.53076	-3.28215
-1.32788	-0.736164	0.845018	1.6196	-3.6354	-6.34807	0.59576	13.0366	-2.56717	-1.88907
0.491202	-2.3641	-4.40446	1.44621	-0.571983	2.76651	3.23929	0.887888	4.17297	-4.63451
-3.84809	-5.19195	-5.21912	1.54075	0.376126	0.548262	0.626061	2.17523	13.4525	-4.1612
6.81129	-4.69219	-4.08381	-3.07173	23.5986	-7.07462	4.54775	-3.14387	-10.3338	0.200898
1.04047	-5.47981	6.62747	-3.24203	-9.28087	-4.60436	-0.384306	0.255043	-2.31442	15.5853
6.24029	-4.08099	-4.05927	-3.79137	10.7483	1.07261	0.357823	3.92568	-3.89214	-1.07741
0.408929	14.5083	-2.39749	-6.15705	0.10998	-5.72214	-4.63934	1.84552	-0.0786455	-0.567944
1.70608	-3.24054	-1.54593	-3.87094	2.67497	7.56909	-2.34446	2.19386	0.394235	-2.52453
0.411616	1.01914	0.264869	-0.296855	-1.81194	9.40653	-2.08171	-2.85603	4.01945	-4.6971
-4.13563	-4.00741	0.341834	-4.31935	13.573	0.0539904	0.432722	1.08095	0.876288	-2.33856
3.49227	0.504786	-0.148103	-2.73529	-2.6595	-3.63905	-0.488852	11.432	-2.96546	-1.13397
0.524784	0.369416	-3.14937	-2.72195	2.42571	5.20872	-1.66753	0.0588528	2.07514	-3.25929
2.6324	12.0485	-2.95203	4.25114	-2.7847	-3.94338	-1.23731	-2.97496	-1.36557	-0.944258
-3.10033	-0.979777	0.0744603	-2.40489	-0.474059	0.401247	-0.489219	6.4587	1.2122	0.131367
-0.413389	-1.68622	-3.03679	12.0009	-2.88001	-1.69683	-0.0153764	-2.34948	2.76054	0.631375
-1.27435	0.5219	4.07277	-2.55874	-2.79203	1.02219	-4.49284	-0.912382	8.86704	-2.72636
14.1237	22.241	-8.17146	1.40354	-10.3561	-14.8446	3.36297	-1.72998	-1.13997	-1.9361
4.22157	20.1476	-5.02254	5.7606	-4.89908	-5.26136	2.73402	-3.81978	-6.08394	0.256898
-4.17648	18.3931	0.407945	-2.76311	0.282161	-9.46459	0.153769	-2.0834	2.06017	-3.2327
0.552103	17.806	-2.03262	1.41275	-3.47765	-6.30477	-1.44295	-2.84836	0.689774	0.211364
2.36567	-1.21707	-0.0429785	-3.17205	1.4971	10.4484	-1.25036	-3.05752	-2.9023	-2.43881
5.81789	16.0899	-5.40655	2.08417	-7.84428	-9.87182	5.11248	-0.413559	-2.79436	-2.26762
-1.94796	-3.22603	3.75279	-1.75973	1.20239	-10.3806	-1.0167	-3.32924	-3.5176	15.9397
10.5088	-6.44031	11.7276	-5.4155	-2.57674	-7.26096	1.56179	2.12075	-4.42512	-1.32548
-2.1703	0.601776	-7.58668	-1.74211	3.51291	4.59794	-0.425828	0.458076	9.8315	-3.35092
19.341	2.06647	1.42923	-5.90784	0.122039	-8.7613	3.00618	3.62717	-7.77442	-2.72107
3.1778	-0.229592	-5.53024	-2.73815	-3.43565	0.423758	1.36416	9.24605	0.0863313	-2.4407
1.50749	-1.55618	-0.59952	-2.46122	1.03814	-1.61117	0.12051	9.824	0.191473	-2.96491
2.47041	-3.96517	-3.83596	0.812225	1.62107	-20.3294	30.907	0.300884	-2.92362	3.33537
2.62544	5.54771	-10.0905	-0.985998	-6.36692	-6.5698	18.5172	4.44451	-5.67657	-2.31876
-1.58978	-4.46634	2.5606	-2.15143	1.04182	9.39762	-2.78192	-0.633903	-0.333337	-0.699546
2.19493	0.207341	-2.2264	-1.44961	0.456137	-5.6047	-1.10068	12.0526	-1.52199	-1.58298
0.89444	1.82157	-6.8945	-2.32644	-1.28552	5.754	-2.35201	0.768003	10.1364	-3.12181
16.5036	1.19109	3.92921	-4.81866	-0.872403	-7.44111	1.36591	1.33166	-4.92617	-2.16696
-0.356947	-0.139197	-2.27208	-0.666663	1.15772	-2.42156	-1.00456	10.3619	-1.46325	-1.65198
-2.39288	-5.94138	-5.49823	2.41449	7.80053	-0.869088	0.810062	2.5494	3.97943	-1.82776
1.91466	-14.7165	-15.2516	-1.10638	49.5902	-12.0379	6.29566	8.28933	-13.277	0.390999
0.465268	-1.02905	-3.50616	-3.49938	1.57119	7.85948	-3.22398	3.0304	3.15911	-2.51797
2.07657	5.90746	-3.94454	9.46997	-6.13632	-5.99541	3.04332	-1.62318	-2.17054	0.384006
-0.532058	-1.85909	0.433142	-1.67125	6.67566	-1.39861	-0.901737	-0.685395	-1.55588	0.880997
9.80035	-1.72198	5.21707	-5.06464	-0.0448956	-4.53096	0.421937	1.04904	-2.94914	-0.469516
3.96625	-8.4754	9.6111	-5.01426	0.224609	-1.4089	0.842924	0.316544	0.187139	-1.6125
0.289288	0.520455	-1.10385	-1.36256	-0.720956	-5.94994	-0.0892069	13.7207	-3.80447	-1.47832
-0.377412	0.0874255	-2.29611	-1.09965	1.77381	-0.775754	-0.7578	8.1362	-2.58063	-1.30139
-4.67319	-8.24858	-6.84858	-2.28826	24.9835	-2.70272	-0.191183	8.31321	-2.75753	-2.55033
-2.29492	-6.41598	1.41976	-1.44348	9.92524	1.87578	-2.64641	0.608046	-2.2472	-0.150637
-4.36268	-9.63633	-9.377	0.429799	28.4672	-7.09334	1.94632	9.75192	-5.33211	-1.87941
-0.518618	3.65861	-2.72941	7.75572	-3.51197	0.0929385	-2.46258	-1.07157	2.51224	-1.58042
-2.44012	0.111118	0.405448	1.24325	-4.12425	-3.29318	-3.60645	10.7079	-0.0993056	0.217132
6.14101	13.221	-6.98279	-1.09676	3.45745	-9.46416	4.19438	-5.08848	0.043373	-1.79872
0.868274	11.2315	-2.71756	6.9693	-5.03344	-5.43368	-1.63857	-0.976261	-0.521813	-1.18697
-2.1908	-2.66011	-2.21364	1.22626	0.687884	8.40119	-1.51529	-0.130029	2.82588	-3.03587
3.04171	2.92696	-5.63676	-2.97814	-0.540224	-2.16494	0.275558	7.5558	0.124686	-1.75396
13.2789	0.000892965	-0.652405	-6.39385	5.95181	-5.856	-0.265457	2.88022	-3.51457	-1.55336
-2.93383	-2.28193	-1.28366	-1.1974	-3.3864	8.41494	-2.85512	5.2662	4.98459	-2.77205
0.64923	0.77803	10.4986	-4.72032	-2.29849	1.58967	-2.63626	-2.87575	2.21222	-3.06628
-2.11208	0.686145	-2.62507	0.500696	-5.1577	0.298057	-2.7524	-1.07505	11.8477	-1.09404
1.0832	-5.2154	-5.73038	11.4224	-1.30932	1.57728	1.47934	2.45807	1.57554	-1.46185
3.53824	-6.63634	-6.04373	-1.09178	-2.52192	-4.0479	5.33925	14.3617	-1.92232	-2.40951
2.01481	14.4137	-2.87672	5.40311	-3.8741	-5.12222	-1.1534	-2.81987	-1.66119	-0.936279
-5.60256	-2.56664	-2.12544	-4.66965	4.66433	7.4827	-0.503276	-0.168073	10.0852	-4.88529
12.772	20.8783	-10.9324	3.73587	-7.44681	-10.4341	5.78499	-5.95403	-3.28828	-1.77875
-2.12437	-6.20395	1.30317	-1.70092	9.19607	1.71277	-2.29154	1.33237	-2.13654	-0.462783
0.711518	-2.64199	1.1981	-0.922573	0.174501	-10.2893	0.594885	-2.18131	-3.73718	15.3988
2.75156	0.884887	-1.21134	-5.55091	-3.52558	-5.67518	-5.18017	15.1132	3.4867	-1.11644
-0.233491	5.20638	-4.61595	11.9411	-5.8708	-1.52157	-0.860156	-2.83463	2.72716	-0.966391
-2.15481	-3.89431	-1.10009	-3.41369	9.06608	4.40117	-0.837258	-0.305265	3.38513	-4.11782
-0.189558	-5.48891	-6.17497	-4.43123	21.7215	-1.91103	-1.69793	7.63611	-3.0431	-3.32689
17.6127	0.261916	1.22145	-4.05052	-0.824147	-7.40226	3.3351	4.12431	-8.18175	-2.57525
8.08361	-4.25198	-4.17171	-3.32115	22.8522	-7.57961	4.94368	-3.09979	-10.0931	-0.0443856
4.37405	-3.47043	-3.30976	0.510713	5.80745	-11.5385	21.4191	-1.81756	-5.59572	0.491011
7.53395	-4.27654	-4.42172	-2.86014	20.9283	-4.73263	4.36145	-3.43414	-9.98956	-0.121571
-3.136	-4.81831	-1.46253	-1.14053	11.8803	1.21018	-0.618307	-1.73428	-0.158737	-1.84714
14.7974	-1.05342	4.99072	-4.80868	-1.17603	-6.33393	-0.20949	-0.181706	-1.60937	-2.02765
-4.3487	23.1711	-24.073	10.3195	-6.76671	-27.5392	37.2255	0.328372	-6.1056	-4.01281
-0.221368	-1.31415	-4.96932	9.70316	-1.59809	1.74662	0.645221	1.50217	2.08159	-1.63484
0.101145	5.79638	-4.79096	12.3946	-6.44418	-2.49974	-0.730588	-2.74786	2.49659	-0.660737
1.03968	0.84296	-4.93893	-1.72488	0.494141	5.43157	-1.92322	-0.829103	7.79405	-3.90858
-1.80867	-0.370336	-4.1521	0.0922796	-6.04521	-1.8731	-3.41829	6.90614	12.8677	-3.12279
14.7556	-2.35953	1.45068	-6.12614	1.56563	-4.63326	0.809357	5.37219	-4.7602	-1.47338
-5.70407	27.4483	-12.7045	11.317	-9.52682	-9.87701	-1.14621	2.76932	-4.15494	0.482789
18.7695	1.07521	-0.521457	-7.5123	1.02634	-6.05144	2.13332	6.39412	-6.65957	-3.49759
-0.091904	2.45547	-3.28974	-1.16325	-2.04568	-5.74033	-0.0640819	14.0728	-4.35355	-1.40634
-4.30685	-2.69879	-4.37776	5.03112	0.810724	4.47187	-4.65294	-1.1648	9.09146	-2.38553
-0.338812	19.5926	-2.1601	-1.04343	-0.638527	-8.78932	-2.09146	0.226256	-0.733647	-3.17777
-1.64222	1.34817	-7.09818	-4.28973	3.56588	8.8668	-1.4488	1.21806	4.58497	-3.6086
0.305233	-1.5968	-5.59381	14.8427	-4.86221	-5.8938	2.26468	3.74313	-1.31804	-0.919445
6.97868	-4.66534	-4.20901	-3.12856	23.6783	-7.15715	4.4432	-2.91594	-10.3026	0.161951
-1.05227	-5.92422	2.67583	0.0139291	15.494	-1.87314	5.95579	-9.34033	-8.39121	0.0207857
-1.11415	-3.72479	-4.4483	-3.65946	0.305444	9.93494	-0.913447	1.7215	5.55268	-3.46823
1.55461	21.8216	-0.397437	-2.241	-1.00563	-10.2526	-3.87327	-0.823829	0.565775	-1.19371
-1.98994	0.646212	-2.60887	0.301579	-4.92435	0.608465	-2.91341	-1.10021	11.6015	-1.08113
7.62457	-8.12448	-3.67421	-2.61055	23.1635	-8.7791	9.26401	0.69191	-10.2861	-3.00763
-3.3488	0.0441619	-3.62056	-2.32967	1.9202	5.72232	-1.47729	-2.40838	9.82934	-3.13019
-2.41912	1.10841	-2.33544	1.70105	3.47456	-4.25045	-0.0190448	-3.50085	14.579	-6.32598
-8.82937	-5.08464	4.18036	-4.0715	0.442873	7.15868	-1.08621	0.889432	12.5961	-4.08796
8.06673	-4.21325	-4.12111	-3.35982	22.972	-7.64219	4.92706	-3.09353	-10.0968	-0.0397586
-1.07932	-1.17275	-2.52729	1.84969	-1.28454	-3.74655	-2.13939	9.95649	0.681629	-1.76268
5.53843	14.418	-6.20368	2.85112	-6.75567	-8.30233	5.30202	0.994239	-3.08553	-2.76875
-0.122844	-0.00940658	-2.22545	-4.44897	9.16167	-0.549844	-1.11021	-0.306567	5.38065	-4.55857
0.788141	-5.44418	-8.65333	-3.71491	29.9049	-10.7422	-1.28713	8.4939	-2.91648	-3.17506
4.40965	-1.80541	-0.125158	-2.69377	2.64332	-6.51091	-0.640436	12.548	-3.88906	-1.09807
-0.378834	-4.54051	-1.11868	-0.15862	2.34173	7.64843	-3.24123	-0.787378	4.41084	-2.27716
7.65082	-2.00516	-0.816928	8.60644	-3.48186	-30.5259	25.2067	-0.0026619	-0.43843	3.10535
-5.23184	-1.56412	-3.91692	-0.181477	1.7165	1.76634	-3.76654	11.5306	-0.137682	-0.0200999
0.926798	-3.97859	-4.64843	-3.92716	16.9632	-1.98389	-1.00821	6.50067	-4.80776	-3.97694
-2.05681	-1.68541	-1.32124	0.0893058	0.326535	7.28648	-2.1306	-0.44859	2.9321	-2.43946
1.61654	-6.49341	1.28736	-0.67113	1.71005	-8.09377	-2.18895	13.5245	-1.13734	0.346178
-1.52668	2.09765	-5.41137	-2.41989	-2.85067	5.15288	-2.5809	0.94315	11.2236	-3.47258
6.25587	-3.62043	7.01707	-4.0058	2.20051	-0.460156	-0.643437	-2.04467	-2.68783	0.225823
3.2272	-4.99194	5.85112	-4.61028	-9.39363	-2.58682	-0.770615	1.62097	-4.80934	14.8986
13.2451	-3.78548	1.6156	-5.98597	3.32127	-3.42105	0.242007	4.6353	-7.93297	0.473209
2.03312	14.5247	-2.81589	5.3245	-3.84086	-5.18874	-1.25166	-2.86184	-1.62547	-0.955732
2.1534	16.4026	-1.49369	1.06675	-4.39235	-5.38717	-1.15135	-3.11653	-2.89996	1.17344
2.67653	-5.1596	8.32211	-3.9641	1.45482	-0.032314	-0.449892	-2.22509	2.30099	-0.603286
-1.41379	1.05048	-2.40144	-1.4538	-1.53702	-2.04037	1.31291	-0.259947	7.79357	-3.37648
1.15187	-3.1436	-0.46407	-4.00708	1.71428	7.86003	-1.50483	0.762144	0.427316	-2.31838
1.72574	-2.19958	-0.875685	-4.01631	-0.983566	3.65963	-3.29998	1.66784	6.92689	-2.46411
-2.30079	-2.64507	-1.95737	1.26407	0.638481	8.46709	-1.58552	-0.285512	2.75794	-3.00439
-2.96309	1.36753	-3.79906	0.683171	-3.44806	0.753257	-3.0788	-1.32602	11.1271	-2.53042
2.09545	2.79039	9.50422	-5.45423	-3.13218	1.3718	-1.51416	-3.83481	0.923393	-2.27288
0.0671919	-2.34552	1.24637	-3.22343	1.11574	8.70058	-3.36583	-3.95528	3.67978	-2.61333
4.46283	-7.43246	-8.07698	-1.78488	28.7831	-9.66123	6.45424	-0.427449	-8.26916	-0.0777772
1.6394	-0.542591	-6.3737	2.47259	1.99011	-8.54388	11.4165	1.01822	-4.02592	-1.02315
-0.0778337	-1.8071	1.12323	0.541259	-2.04882	-4.01129	-1.80689	11.2474	-2.57083	-0.338422
7.04948	14.6493	-6.35338	3.09962	-6.70897	-10.8188	7.24209	1.85205	-3.97286	-2.96128
0.460322	-3.79874	1.36187	-1.20103	0.602757	-10.0564	1.34674	-2.67644	-3.32699	14.0018
4.18637	-2.28089	-4.78623	0.835168	1.38363	-19.0399	27.6269	0.78084	-3.70952	2.01581
-6.01452	-2.63156	-4.0871	0.197008	-2.7987	-0.0503985	-5.21403	7.70577	14.1969	-2.67184
21.3101	0.384101	1.66176	-5.36783	2.22618	-10.1115	1.16267	2.50761	-4.23759	-0.864042
1.68339	8.91423	-5.93972	-0.654877	-5.96888	-0.0157792	-2.05643	3.84123	3.50863	-3.2317
12.5046	-3.51994	1.22944	-5.79645	3.48957	-3.22327	0.111931	4.70281	-7.6008	0.43576
2.21641	-14.6178	-15.1601	-1.51375	49.0939	-11.7324	6.07605	8.69388	-12.9982	-0.133868
-1.36701	-3.44687	-1.83181	-2.10307	21.0951	-9.69701	-1.75483	7.1652	-2.7114	-2.24263
1.22929	13.4656	-2.86556	4.51924	-3.55396	-3.08345	-1.27838	-3.54473	0.0342841	-0.363688
-1.96544	3.49876	-4.65511	13.15	-6.22772	-0.556836	-1.17816	-2.88603	4.67761	-1.31305
-2.85503	-2.52254	-2.51423	0.387297	-0.173237	2.00565	-2.5259	1.00438	10.4485	-4.06562
4.17379	8.35817	-5.25463	-1.64673	-4.25722	-1.5548	-0.718812	2.22696	1.5008	-3.09385
3.62672	-4.75947	1.50814	-2.82858	2.39195	-2.28259	-2.12007	9.53647	-0.411347	-1.52782
13.3634	2.29637	-0.977909	-3.35333	1.68918	-8.39137	0.716029	2.10207	-1.68163	-2.68849
15.8543	0.337576	-1.35073	-7.00114	5.78421	-7.29712	-0.249572	4.12916	-3.31252	-1.89728
0.135535	-2.66982	-1.23226	-3.4063	0.566679	9.22186	-3.05849	-0.281476	3.67087	-3.73957
-4.42331	1.86952	-2.13238	3.76589	-0.94239	-12.1346	17.1315	0.318429	0.437935	-3.82169
0.365684	20.0211	0.0161073	-2.40724	-0.21646	-7.65187	-4.60472	-1.10348	0.944362	-1.27512
19.5496	2.47379	1.15017	-6.22094	-0.0815295	-9.23415	3.04977	4.32402	-8.06683	-2.78458
-1.29945	1.57382	-9.38558	18.4323	-11.3303	-2.85992	3.36328	-0.192877	3.19617	-0.286508
-1.04741	-0.833861	0.676214	-2.28212	-0.0137832	2.40399	-4.84824	0.00397744	7.5861	-2.82773
-0.704944	-1.12954	-3.31617	0.665084	0.241788	-2.07665	-0.105977	9.4159	-1.97214	-0.84583
19.4894	-0.226565	2.36245	-5.12953	-0.550484	-8.50526	2.49848	4.13235	-7.16086	-2.1387
-1.29916	1.699	-9.31332	18.4291	-11.3546	-2.85666	3.28194	-0.193825	3.2615	-0.413855
0.808967	20.5474	-0.223909	-2.43165	-0.293113	-7.93024	-4.41924	-1.09682	0.662629	-1.34691
-2.00228	3.43086	-4.61934	13.0394	-6.14375	-0.51638	-1.17802	-2.86402	4.72267	-1.33126
-0.746872	-3.60173	-2.58116	-1.12261	11.2332	-1.55459	-0.884884	0.768463	0.649333	-3.87425
15.826	25.1473	-8.35494	0.2781	-4.86299	-20.3073	7.63595	-2.14042	-2.95575	-1.18442
0.60305	1.47593	-6.38507	4.4549	1.92831	-13.0257	15.1824	1.62336	-2.96843	-2.28077
14.197	-5.23563	6.80427	-5.49938	-0.587451	-6.0784	0.467694	1.87646	-5.74196	0.923956
1.63928	-3.75546	-1.70244	-3.8008	3.17617	8.03643	-2.78484	2.74685	0.27144	-2.67653
12.1834	-4.77525	4.46922	-4.79128	1.85142	-7.07087	-0.672191	5.49229	-4.90462	0.345272
1.04014	-5.47934	6.62717	-3.24254	-9.28017	-4.60439	-0.384913	0.255206	-2.31473	15.5844
16.5945	3.51154	4.55122	-2.49982	-0.221177	-13.2545	3.81281	-1.30944	-0.860614	-3.33497
1.81646	-6.97424	-5.49227	-2.29998	26.3295	-6.63282	6.35652	-2.44022	-7.763	-0.636469
-2.35285	-3.34039	0.249348	-3.24386	1.01667	10.1808	-5.10185	-2.1514	5.62667	-2.13866
10.0665	-4.09695	0.702301	-4.45641	4.22275	1.84846	-1.21684	1.61788	-1.93867	-0.177789
0.507084	17.7568	-2.19439	1.83344	-3.47088	-6.62924	-1.09557	-2.91221	0.670815	0.297244
12.3629	-6.56173	5.50888	-6.54484	1.29255	0.756463	-0.308286	1.01888	-4.3794	-1.08055
0.647441	18.1198	-3.88074	5.03722	-7.11633	-11.1571	3.51182	-0.159946	-0.889144	-1.25443
-2.50279	14.0381	1.20848	-2.05445	-0.198724	-7.28599	-1.08362	-2.27813	2.39522	-1.79853
-3.2901	-4.62004	-4.06567	0.949997	-3.36044	3.28627	-1.79538	3.54712	13.7162	-3.19741
-3.59701	-2.87227	-1.40566	3.1375	-0.446084	1.08378	-1.54622	-2.676	14.4292	-4.04189
-0.460455	3.9227	-3.26727	8.11096	-3.9426	-0.306419	-2.23329	-1.02737	2.54876	-1.33183
0.668238	-0.832131	-2.71201	15.3655	-5.91908	-6.47536	2.9635	2.53051	-3.79355	-0.880219
-1.84528	-0.370991	-4.97471	-1.52219	-1.27744	2.61903	-5.13074	4.57821	12.2806	-2.14014
15.8272	-1.76778	-0.679769	-5.958	-0.185589	-3.21367	0.864158	6.73862	-5.58451	-1.33667
-2.07379	-1.6654	-4.729	0.311911	-5.99082	-1.12676	-4.61403	7.80362	14.9998	-3.11489
-0.952718	14.8041	1.35645	-5.41368	-1.55116	-3.7397	-4.84699	-0.841535	2.7537	-1.07575
-5.99114	-3.84557	-8.47593	-1.18357	-3.9156	9.50157	-5.34666	6.46853	11.5776	-4.76535
-6.01763	-2.48668	-2.98888	-4.75507	5.33325	7.9942	-1.20922	0.540324	10.2738	-4.79416
-2.94307	15.894	1.31241	-2.21629	0.0237648	-8.70579	-0.37324	-2.14309	2.07721	-2.15008
-0.251927	-1.48139	0.261357	-0.0134946	-1.2363	-2.86183	-0.64563	10.9415	-2.18884	-1.6407
3.22715	-4.9919	5.85119	-4.61024	-9.39358	-2.58696	-0.770428	1.62089	-4.80944	14.8988
0.53139	0.439422	1.28408	-1.17026	-3.80899	0.300471	-2.04628	-2.3962	6.29035	-1.19857
2.9336	-5.91193	-5.14886	-1.4936	1.04461	-4.07195	4.63049	12.1824	-2.53064	-1.97909
-1.90035	-1.54979	0.712661	-2.08388	-1.03819	8.81247	-1.4106	-2.0161	2.875	-3.07895
-0.938588	-3.44559	-2.6225	-1.11338	11.1218	-1.66187	-0.735328	0.782294	0.671149	-3.85397
-4.77084	-8.78794	-7.57505	-1.52725	25.8863	-3.76982	0.260866	8.78057	-3.26505	-2.35971
0.429697	-1.30592	0.0793856	-0.940249	-0.292417	-4.97664	0.0812799	12.6613	-4.37264	-0.738429
16.7513	-4.40855	7.36502	-2.12786	0.461503	-3.5752	4.52066	-5.99128	-8.364	-1.11434
0.0614044	-1.58383	-3.31054	-3.33034	1.52342	8.64127	-3.62818	3.244	3.09228	-2.53872
-0.500092	-7.75374	-7.23437	-2.88959	29.8876	-9.88546	-1.67837	10.5192	-2.68497	-3.33219
4.21338	-5.64682	-3.44137	-0.667679	9.74372	-10.7941	21.3784	-3.53149	-7.55659	1.02305
2.08399	14.6886	-2.76759	5.22886	-3.83343	-5.25327	-1.36751	-2.90553	-1.5996	-0.951033
-0.340474	-3.06388	2.61936	-2.85548	5.44917	6.98295	0.138004	-3.75633	-1.6168	-2.94321
-3.99712	-3.86938	-5.83968	0.266382	2.565	-2.21823	-0.170526	3.15015	14.2149	-4.52059
1.09456	-3.1415	0.783765	-3.25252	0.949958	0.266412	-0.533912	8.22682	0.889965	-1.9502
-0.990611	-3.96575	0.754806	-3.61363	8.10895	4.51632	-1.98618	-0.280029	2.85933	-3.49691
6.7786	-7.80165	-2.46338	-2.0632	19.7834	-5.96919	8.84093	-1.76926	-9.13454	-2.43275
-3.1972	0.166189	-6.34093	1.2345	0.42813	4.20867	-2.36221	-0.658891	10.4538	-3.46219
0.986517	-2.03065	0.404105	0.0695934	-2.45904	-0.870178	-1.41934	7.8931	-1.7344	-1.44395
-5.93216	27.4159	-12.8636	11.5728	-9.55926	-9.90816	-1.32416	2.43461	-3.64543	0.958255
-4.5469	-3.06626	0.445074	-4.41512	12.6021	5.83377	2.8771	-3.95419	0.879525	-4.189
7.61473	0.224564	-6.06168	-2.51151	2.99848	2.52623	1.74414	3.06963	-3.26353	-3.67175
15.2361	-2.21982	0.662834	-6.12554	1.16472	-4.22165	0.874941	5.76669	-5.19242	-1.29733
-2.5241	14.5025	1.39295	-2.13429	-0.223416	-7.72484	-0.985011	-2.32933	2.44301	-1.87989
-7.29224	-3.63987	-0.686046	-0.296709	14.0608	0.873806	0.942108	1.12124	1.25862	-2.7208
-2.9451	13.7441	-1.51287	0.84555	-2.15122	-6.26071	-3.11185	-0.568934	0.483066	-1.04825
4.45106	9.03341	-5.44341	-1.59496	-4.6257	-2.37519	-0.547945	2.44122	1.59545	-3.10223
2.60424	13.1971	-3.08679	4.77938	-3.06828	-4.58789	-1.00984	-3.46317	-1.28382	-0.735411
-1.66358	-6.32971	-3.77102	-0.669127	17.7621	-0.409051	1.45198	-0.655157	-4.51582	-2.44829
0.263284	-2.94001	1.15247	-2.77798	1.21976	7.76758	-1.05981	-3.85554	1.14505	-2.95669
-3.23847	16.3308	1.18961	-1.91458	0.149017	-9.25311	0.0840806	-1.97324	1.75485	-2.3497
0.753861	-2.19194	-2.10916	-2.11991	-1.08355	8.26817	-2.72871	0.579143	2.64708	-3.7745
4.7975	-4.67995	9.27109	-4.77175	0.961232	-0.0934442	-2.4497	-2.22858	2.24079	1.5406
-5.43971	-1.64365	-3.84453	-3.99099	2.90569	14.397	-0.939487	1.39155	5.87333	-4.34266
9.854	1.27172	-7.57122	-2.4942	1.89995	-5.1938	7.11456	2.48967	-2.9534	-2.17533
2.81668	1.32304	-1.20494	-2.02375	-1.48223	-4.09443	-1.13319	10.8981	-1.94103	-1.26859
16.1512	0.3334	-1.51056	-7.12976	5.50462	-7.3687	-0.184498	4.56496	-3.31099	-1.63486
-2.57488	1.61735	-1.44084	-1.42727	0.0415358	-2.24595	1.59098	6.63618	-0.796363	-0.104423
3.60919	-4.27059	4.08338	-4.23594	-6.83897	-2.97165	0.501466	1.11606	-5.54903	13.8604
1.54542	-0.222173	-0.172073	-2.20284	-0.46915	2.84494	-2.34295	0.252381	4.34944	-2.84579
0.757297	-4.41679	-5.66474	11.2323	-1.53707	2.11669	1.54849	2.2338	1.75171	-1.66033
0.682886	-6.32105	1.44421	-2.07845	2.09352	-2.04038	-1.81156	10.8229	0.462831	-1.65408
-3.2011	-5.10202	-2.57742	-0.960526	12.2001	1.17751	-0.2831	-0.961768	-0.508032	-1.60505
-4.93878	0.322336	-1.25906	16.591	-11.1136	-7.68982	0.716902	-0.00550456	1.93269	0.38643
