# Supplementary material for: Secure human action recognition by encrypted neural network inference
Source: Nat Commun. 2022 Aug 15;13:4799. doi: 10.1038/s41467-022-32168-5 (PMC9378731; doi:10.1038/s41467-022-32168-5)
Supplement: Supplementary file 4 — Source data [file 41467_2022_32168_MOESM4_ESM.zip › SOURCE_DATA/Figure4_HEAR/4f_accuracy/test_prob_conv2d_128_hear_giant.txt]

-0.0505403	-0.700343	-3.34402	11.7403	-5.94442	0.62034	1.03141	-1.70139	-4.1011	0.377702
-3.47606	-1.30167	0.557576	-0.0206448	-2.97724	2.25841	-6.9508	1.867	12.235	-4.0056
-1.8656	2.35954	-2.03678	11.1115	-5.86452	0.686235	-3.69054	-1.95078	1.98989	-1.18512
0.0648058	13.087	-6.93468	5.60295	-6.56353	-9.91475	6.79273	1.77432	-3.67312	-0.559529
1.48549	-2.02661	-0.939619	-0.0966854	1.28372	-12.1635	-0.958655	15.2841	0.299446	-1.13222
0.380156	-3.35308	-3.01962	-2.20447	4.48365	-4.49802	2.71776	10.1648	-1.01044	-1.51472
3.21394	-4.91486	-3.55176	-5.5835	21.4824	-6.0689	3.8246	-5.85167	-6.56431	0.913966
-1.595	-3.89122	-2.84052	-0.373868	2.10718	-1.13041	-0.412167	10.069	-0.881141	-1.36567
6.54114	0.541078	-2.60944	-1.22259	-1.02251	-13.4191	0.994124	16.7608	-2.30885	-2.07423
12.8912	-5.84186	3.49965	-5.1696	0.926745	0.756302	1.61799	0.503013	-9.44156	1.898
-4.57019	-3.03242	-6.31874	-2.99633	4.87718	-8.95662	2.45219	18.2254	2.15203	0.848218
8.81026	1.63052	0.554565	-3.43205	-4.85298	-5.15138	-1.96441	4.49014	3.12455	-3.04431
-1.78832	-3.05763	-3.1753	-1.41121	4.61823	4.96911	-2.04577	-0.167783	5.35753	-1.37414
-5.61018	-3.49811	-2.01833	-0.550898	19.6183	-8.60329	1.57757	6.56929	-0.257865	-2.17525
2.15763	13.6653	-3.17467	-1.25656	-2.93798	-6.13748	-1.01917	-1.87545	4.44136	-0.592437
4.83134	4.26507	-7.35089	0.755084	-4.67199	-10.7773	15.6059	4.72754	-5.39252	-0.1371
0.969073	0.609435	-6.13293	0.987815	-0.731091	-5.21497	13.2536	-0.463229	-0.705558	-1.68668
-4.95981	-3.91021	10.944	1.1855	-15.2641	-9.53792	-0.318939	1.06733	1.97603	17.88
3.33505	16.5466	-2.95344	-3.76048	-3.24241	-8.01915	-1.31706	-1.75236	6.24191	-0.772615
-2.66848	-5.43075	-0.715525	-2.52412	11.2638	0.332837	-1.93449	1.05483	1.0111	-2.26492
-1.28593	-1.47616	-3.59326	-0.577127	1.72123	-7.99954	1.07134	15.2054	-0.518436	-1.33158
3.35447	3.55314	-5.77293	-1.05781	-0.611036	-4.05299	-0.776317	9.20414	-0.806819	-1.37674
0.201105	-2.82347	-4.93877	-1.65879	-1.26614	2.57774	-2.58996	10.3278	3.35119	-3.32697
2.7583	-3.21559	-1.55127	2.11086	-2.89361	2.9827	-0.644748	0.0745915	0.0141102	1.02175
20.9308	2.81952	0.0278337	-4.6224	0.819376	-20.0316	4.26757	0.751209	-7.11581	0.101038
2.04415	-4.22352	-0.485654	-6.85784	19.8402	-7.23652	-1.81369	7.57238	-3.24384	-0.0700606
-1.58226	1.30976	-0.961396	0.899783	-5.2682	-1.13118	-3.82497	0.246914	15.3368	-3.08305
4.24831	24.3028	-9.05022	5.8484	-8.09332	-13.5099	0.530687	-2.46608	-1.65899	0.133553
6.40415	16.0764	-8.47963	-0.523037	-2.67	-6.70889	1.40507	-2.53819	-1.9462	-1.48917
-3.81839	12.3595	-1.88255	12.8529	-4.30718	-14.3252	4.31676	-7.97563	3.2364	1.93788
2.68124	16.8674	-4.61053	8.21161	-7.78962	-7.38829	-1.27075	-4.10533	-2.41925	0.0349602
3.90052	28.8178	-9.19797	6.06578	-10.0486	-15.2931	-0.160825	-4.54774	-0.564508	0.90437
0.433031	-4.09313	4.115	-3.08026	1.77259	-2.87287	-4.23026	11.8784	5.8564	-5.01866
-5.62741	-9.46928	-9.55001	6.34493	52.2312	-17.3838	4.32534	0.297322	-11.6543	-1.45053
-0.112587	-1.21257	-1.29138	-3.02546	-1.34622	8.74308	-1.01481	0.059293	1.02967	-2.18652
20.4185	0.973748	3.85552	-3.01432	-2.14768	-18.1555	-0.615396	4.47144	-2.86825	-2.16311
2.23511	-4.71423	8.20295	-2.81592	-0.640656	3.23327	-5.47938	0.740353	1.38924	-2.624
16.4509	-5.52023	5.77679	-5.1999	-2.01264	-7.08412	2.53988	2.60716	-4.80517	0.511563
-2.09803	-4.59471	0.732041	-0.377477	16.961	0.402893	0.305817	-5.87134	-2.61861	0.243563
2.93421	-5.82153	-4.37052	3.39991	7.84728	-14.4809	22.9631	-3.62276	-15.9378	0.388409
18.5079	2.13958	2.08906	-6.47159	2.76042	-12.696	-1.14971	0.612743	-5.56111	-1.04971
-1.80666	-2.864	-0.378156	-1.73455	8.48517	1.38417	-1.95301	3.28835	-0.0013032	-1.91986
4.18103	-2.88593	-2.97944	-2.09862	3.20456	-4.88429	-1.71414	13.7013	-3.003	-2.04673
-1.21146	-4.95886	-1.40637	-0.566438	2.7	-2.43278	-1.07181	10.5939	-1.17777	-1.3609
-2.91412	0.188831	-1.14413	1.76174	-2.95868	-8.65648	3.38455	0.0786911	-0.0562918	10.866
4.27611	14.0376	-3.96814	3.5689	-5.93634	-5.15715	-2.07502	-2.32626	-0.963038	-1.55616
0.877408	-3.03559	3.39245	-2.58217	-5.298	-1.61616	0.982685	-0.68267	-4.11971	12.3555
0.285545	-3.25468	-3.67142	-2.4759	2.62178	-3.6278	1.74202	11.7149	1.21737	-1.89455
-0.280246	-4.01201	-3.36112	0.691179	21.0986	-1.20769	2.72663	-3.78646	-7.54857	0.118094
3.33858	4.16757	-7.86005	1.20285	-5.04702	-10.851	17.6898	5.71948	-5.5267	-0.60666
3.19251	10.0841	-6.25745	-0.141184	-6.87076	-0.0406954	-2.29447	1.6428	1.94459	-2.49912
-1.72307	2.76907	-1.64694	9.30554	-5.22546	1.42941	-4.11958	-1.55774	1.58621	-1.65378
5.36705	-1.69858	0.758168	-1.50431	1.66608	-15.8327	-0.324597	17.5747	-2.71668	-1.67661
8.11086	-1.75341	-1.0792	-0.87397	4.05315	-12.0978	14.2314	-5.62811	-4.98325	-2.27842
-0.44904	-1.45529	-0.91414	-2.88361	0.97712	11.3901	-0.656596	-2.58817	0.33197	-3.30767
-0.839938	-2.16516	-2.94365	0.427005	2.18327	-3.33186	-0.956676	9.58888	0.296331	-2.05157
-4.67006	-4.85683	7.88796	-2.40101	-2.23778	3.2809	-5.83007	-0.251271	11.7095	-4.32632
-0.61673	-2.35528	-3.7756	-0.0419231	23.8273	-6.83915	-1.58678	0.115593	-2.48405	0.721793
7.88686	1.07827	-2.58735	2.45542	-4.01802	-16.7723	17.3359	1.72441	-6.43564	-0.208179
9.20788	5.27009	-4.7673	3.40801	-2.06986	-13.5641	18.4139	-8.25328	-8.62931	-3.04779
2.03615	-3.72939	-1.05709	-3.6879	7.30983	1.1744	-1.66901	0.439997	1.21169	-2.30318
-3.02356	0.911057	-0.167926	-0.42854	-5.74591	0.968653	1.59539	6.5747	-2.10529	0.00327797
0.491005	-0.888667	-0.403465	-3.38862	-3.51448	4.28387	0.0366566	2.27056	2.37294	-0.825573
-3.00877	19.5597	-11.0362	9.41504	-12.687	-17.4888	8.11885	4.86489	-2.06358	2.15296
-4.132	2.36457	-5.96089	20.0444	-7.50996	-4.5513	-0.190684	-3.07941	0.177745	0.703309
1.27935	14.8871	-3.17592	2.57795	-5.00116	-7.55124	-2.00517	-2.5437	5.1672	-0.350399
0.402236	-7.88666	-0.575174	-8.19054	20.3835	-7.2918	6.48501	-0.813758	-5.19119	-0.0827023
2.9893	-3.49704	-3.71557	-2.79187	10.3555	-1.24821	-1.56567	1.10268	-0.39155	-0.547968
1.45097	0.428487	2.80722	-3.93129	-4.61925	-0.741955	-1.69898	7.60773	1.68849	-1.31089
0.533187	-1.43665	-5.09206	-0.974352	0.836834	-5.71114	3.74379	12.972	0.848819	-2.13344
-13.6024	14.9724	-11.7606	8.36497	-33.9891	-15.9214	50.0348	4.78038	-11.6849	-2.46061
9.01925	-2.59136	-3.7783	3.21423	8.34713	-15.6214	20.2881	-11.3383	-10.3983	-2.53314
-1.01865	-0.505772	2.52505	-1.79759	-3.86712	-4.58381	0.977858	-1.36689	-1.46109	11.7417
8.71032	-5.02444	3.95157	-2.59325	0.869982	1.08579	3.82248	-2.93893	-6.42047	0.000403516
13.3245	7.78113	-12.3447	7.37259	-0.537382	-26.4497	26.3149	-0.672316	-12.7735	0.288403
-1.62301	-2.78276	-3.94702	-3.82928	0.377684	9.40795	-1.96615	1.60623	5.77014	-3.19281
-2.95625	-1.79669	-6.41396	2.79114	14.1431	1.24389	4.20737	-2.40681	-2.76366	-3.34658
4.91745	2.92816	-4.47717	11.7716	-7.89079	-1.85772	3.53014	-1.39025	-6.89995	-0.439249
22.0097	1.68601	4.09979	-3.65272	-1.1831	-16.3397	0.443906	1.61529	-5.75153	-1.11344
-3.55598	-2.17746	-5.91843	3.30639	16.3385	2.29286	5.64731	-5.38497	-4.78321	-2.79216
-3.69799	0.574384	-0.290919	-0.680174	-5.1379	1.42512	1.51208	6.45167	-1.95483	0.114053
2.43396	-4.77093	-0.945518	17.1511	-8.80083	-3.42308	1.38746	-1.80016	2.6865	-0.718015
-1.83156	-7.90704	1.83431	-8.12195	17.4266	-4.04421	3.26509	2.60589	-2.63975	-1.71143
0.743757	-3.98569	-0.770693	-3.39837	9.86764	-2.81889	1.41054	-1.8123	-2.07992	-0.0480591
3.31012	-2.20212	-0.94605	-2.40302	-3.17347	-2.4311	-2.8349	10.8274	2.97061	-3.16153
1.43126	21.5519	-9.06872	5.71201	-5.78333	-9.05473	2.09419	-3.15892	-0.719557	-1.22719
-4.45848	-2.15517	2.6163	1.70264	-7.05872	-5.31773	0.754153	1.38267	-1.61944	14.8128
-6.3879	-3.97875	-4.96778	-0.528425	14.219	-3.07972	-0.273563	-2.13661	8.06224	-1.38426
3.72593	16.6877	-3.67996	-2.3993	-3.95004	-6.61149	-0.839514	-2.70757	4.37036	-1.08146
2.88014	0.145478	-3.48349	-2.94383	2.00046	-7.52596	0.093092	14.0997	-1.80836	-1.28946
-2.57038	-0.481546	-5.85615	-2.34959	1.93847	9.29086	-4.63668	0.698879	5.22435	-2.73999
-0.208995	-2.51001	-3.77813	-2.57373	0.165366	10.6694	-2.84419	0.414276	5.15943	-3.63435
1.37708	-0.0860672	-4.06529	-0.0546979	0.789828	-5.94749	-0.155927	13.1001	-2.36267	-1.04303
0.240952	-4.87609	4.91799	-2.8079	1.64776	-2.07107	-4.19499	11.0412	5.1351	-5.08644
-12.3013	13.511	-10.7153	6.99864	-30.0566	-13.2562	44.9353	3.83319	-10.1175	-2.32513
-0.689316	1.59957	3.0238	-2.92162	-4.74872	0.798999	-5.3069	-0.419199	10.1328	-3.05016
18.7081	3.73013	-1.88062	-5.51936	2.67722	-11.1169	0.26387	-0.202505	-5.68255	-0.509169
18.5759	1.30697	4.21662	-2.9886	-2.67111	-18.1805	-0.755749	5.25298	-1.4458	-2.38021
-4.83116	1.18133	-4.64567	1.55157	-5.87658	10.6312	1.36816	2.58822	-2.62436	-1.43431
-14.3533	16.3972	-13.7237	9.11333	-36.2741	-18.8423	53.8372	5.97906	-12.7426	-2.10552
3.65461	-1.56385	0.99276	-2.01245	-1.90724	-2.45955	-1.58292	9.30287	-1.5144	-2.84255
3.17786	-1.31233	7.56135	-3.77071	-5.37098	0.70614	-1.9037	0.703282	1.16606	1.42193
7.3255	23.6315	-8.55078	3.67032	-7.8392	-13.1819	3.46895	-3.65358	-4.12766	-0.443049
-3.91447	-1.4384	1.91594	2.75038	-7.2906	-6.87142	-0.228108	1.12745	-0.682727	15.5245
1.23331	-1.2368	-2.62201	-0.588261	1.72588	-10.4791	-1.31817	15.3499	-0.196055	-1.00577
4.19348	24.3308	-9.06792	5.92204	-8.11513	-13.5766	0.599519	-2.43975	-1.68252	0.084391
0.536992	13.3963	-2.49518	4.40845	-6.00626	-6.29406	-2.73089	-2.82057	4.69141	-0.462967
1.53734	-0.147783	-3.63941	-0.0502561	0.662662	-6.80369	-0.0630165	13.5327	-2.18523	-1.07718
5.12101	-5.43144	-2.06108	-1.94096	11.9598	-5.43176	-0.535316	0.721701	-1.2467	-0.936465
12.3787	-3.26978	3.83961	-6.45828	3.03512	-4.55825	-2.38824	0.842552	-2.76037	-1.53343
-3.03259	-0.268272	-4.07682	-1.36101	-1.52165	1.17532	1.54341	0.498085	11.3978	-2.74577
1.42742	14.2224	-2.89582	1.91045	-4.43703	-7.39754	-1.88867	-2.41945	5.75283	-0.506769
-2.73063	-0.363814	-2.89196	9.89399	-4.69113	1.14736	-2.4223	1.88541	1.82502	-2.464
-2.33523	4.63329	-9.9599	-1.91534	-1.75075	1.66993	0.733837	-0.395756	16.8903	-4.77967
-2.45651	-5.68581	-0.767783	-2.28245	11.0557	-0.79436	-1.71772	2.72106	0.62507	-2.12338
0.789236	-2.96845	9.6075	-2.69457	0.725819	1.89047	-0.618183	-5.32619	1.61657	-1.6155
-4.9598	-3.91019	10.9443	1.18559	-15.2641	-9.53781	-0.318985	1.06705	1.97595	17.88
-0.0319992	-3.86566	-1.39147	-3.44312	9.5611	-2.36669	3.79324	2.7146	-2.72395	-1.30651
0.988644	18.1268	-5.48177	2.82841	-3.70669	-12.0407	-0.378431	-2.15726	5.00892	-0.111688
2.52631	0.653106	-2.71816	-0.395081	-0.169739	-7.04338	-0.616696	12.4817	-2.82605	-1.55998
4.96179	6.097	-12.4032	3.32825	-3.8359	-26.0706	35.6822	-1.71029	-10.6402	-1.11442
10.2994	4.22376	-10.2524	-0.197418	-0.424015	-5.65147	6.56683	1.38073	-4.84999	-2.20313
3.75611	15.98	-4.42618	6.63254	-7.15529	-6.73685	-1.54049	-4.07648	-2.02597	-0.0174937
-1.73933	-6.40103	-0.961507	-5.5399	19.0128	-3.38335	7.76864	-7.99423	-7.91523	-0.684383
-1.25563	1.36436	-6.07775	-0.635181	-2.20576	3.62737	-4.75702	2.65194	11.437	-3.90991
1.71519	-2.00715	-3.41804	-0.0772847	-0.546613	-3.41023	3.71	10.0102	0.817084	-2.59111
-2.82655	-3.7008	0.322273	-1.87837	1.29923	10.9447	-3.81833	-3.28848	6.21128	-3.17741
6.6128	11.244	-8.25086	-0.420574	-5.14115	-11.4818	3.12411	0.87171	4.41498	-2.71536
4.2749	-2.72248	-4.47563	-3.09513	9.73496	0.182697	-1.93966	1.14346	-2.66612	-1.19781
3.41561	28.6069	-9.23574	6.20982	-10.1445	-15.103	-0.0870451	-4.39744	-0.348005	0.89013
0.199334	-2.91247	-4.05098	-0.692747	0.798696	-4.30006	3.20189	11.8065	1.0789	-2.31158
-2.59351	1.91407	-5.86255	12.336	-4.78496	-6.6729	1.80814	5.07707	-2.54529	0.44797
-1.29957	-6.80188	-2.57675	-4.99582	1.55246	9.78413	-0.695792	0.790327	4.59607	-2.58367
3.13128	10.0819	-6.25461	-0.147783	-6.85855	-0.0170315	-2.31354	1.64752	1.95855	-2.49315
1.47121	13.9809	-2.86097	1.9146	-4.33773	-7.38431	-1.82872	-2.39727	5.94184	-0.579814
2.77267	2.61384	-7.36561	13.6302	-2.65719	-9.61002	2.72557	1.26333	-4.34281	-2.56997
-5.93369	-9.4162	-9.64543	6.56521	52.3062	-17.489	4.37883	-0.0595565	-11.5429	-1.4011
-3.91453	-1.43831	1.91582	2.75041	-7.29048	-6.87134	-0.228021	1.12741	-0.682664	15.5245
3.88545	11.4235	-8.14038	0.0104315	-6.75793	-1.46617	-0.9597	2.36143	1.05325	-2.34079
-0.865627	0.875578	-4.28786	1.03246	-0.907807	-14.8478	16.6439	5.82533	0.010242	-1.0336
-0.0478037	-2.25645	-1.40572	-0.697454	0.460625	-6.1766	0.406119	12.4296	-0.00648907	-1.77794
2.91044	-0.701092	1.38708	-2.5789	-3.50796	2.96685	-3.03372	1.52603	3.91634	-2.82058
4.35366	-2.78905	-5.08509	-2.98621	11.3152	0.234579	-1.34153	-0.145488	-2.94419	-1.0743
-1.93363	-1.91972	-5.24632	-0.330607	13.8613	0.449966	5.58489	-1.93425	-2.93085	-2.07171
-3.02482	-2.81923	-6.5264	-2.67534	14.9433	-4.75763	-1.68486	1.56197	7.88567	-3.19864
2.63258	15.3098	-3.40338	-1.02203	-3.3158	-7.71195	-0.605248	-2.14544	4.30111	-0.668903
11.812	-6.29446	8.00699	-6.61625	1.4748	-0.215534	-2.44257	-2.33368	-4.566	0.527148
17.7276	-2.15274	1.35569	-5.57495	-1.38222	-7.38236	-0.485559	5.72234	-7.34826	-0.188949
8.14116	16.5679	-2.71079	-1.16052	-1.42211	-14.172	0.304592	-1.11537	-2.07779	-0.352617
-3.78241	-4.7588	0.949273	0.830795	24.6322	-9.49548	-0.956192	2.2982	-4.0438	0.0135461
-1.68716	-3.70978	2.25058	-2.34357	0.352964	9.26787	-3.64304	-3.25439	5.0051	-2.90651
3.53025	22.8615	-8.23656	6.26687	-8.04094	-12.0621	0.21418	-2.53221	-2.10208	0.0965625
-2.51801	-3.72704	-5.33319	0.778559	41.0671	-22.9197	2.7349	5.40333	-4.79979	0.972716
0.0394356	-4.57148	3.06663	-3.13212	1.99112	-2.12566	-4.08589	11.8115	5.67917	-4.63832
7.43745	19.2833	-12.2323	4.22153	-10.7416	-9.58201	-0.878146	2.75162	1.78668	-3.74824
0.301772	-1.57872	-1.49881	-1.2427	-0.465938	-6.71969	1.4962	13.1957	-3.94131	-0.42458
-2.92833	-2.24869	-2.39263	10.9433	-4.88592	1.04763	-2.3979	2.68969	1.69354	-2.78383
7.44262	6.42128	-9.07631	-0.572015	-6.16402	-21.3015	20.8533	8.19132	-4.75551	-2.22242
13.248	-3.36151	-0.875637	-5.35559	5.53307	-5.34098	3.48044	0.51877	-7.97178	1.14112
-0.587619	-5.90819	-1.96343	-4.12886	1.69943	12.4262	-2.55132	-0.254484	3.82488	-2.73157
22.2889	1.46419	3.91647	-3.43399	-1.77726	-16.9532	-0.00369783	2.74857	-5.03884	-1.41296
-3.05412	2.73337	-3.55076	13.8948	-5.7208	-1.56015	-1.99843	-3.068	5.69143	-0.109208
0.328386	-2.25006	-2.63391	-2.58087	1.81338	7.94864	-1.61238	1.29845	1.09488	-1.92094
-1.14122	1.60564	-6.09309	-0.721949	-2.34064	3.29683	-4.55565	2.68993	11.4294	-3.91884
-0.591473	-1.77716	0.0450187	0.890781	-3.52091	-7.68146	0.903018	1.71291	-1.15886	12.6203
2.09563	-2.89514	-1.71937	-1.48108	1.86408	-4.08411	2.96755	8.37755	-0.170583	-2.76037
15.934	5.42373	-2.77792	-6.56929	0.0703958	-11.1156	-0.398218	6.09656	-2.76968	-2.30592
13.3522	2.23208	-2.85189	-3.77863	1.85725	-7.57279	2.03732	2.20046	-7.01048	-0.0618371
4.59729	14.3036	-7.17921	2.48801	-9.03601	-5.12746	-1.94887	1.99672	0.778975	-2.1937
6.62801	10.9244	-7.81884	-0.368264	-5.40592	-11.05	2.46226	1.00965	4.58659	-2.81123
12.1908	-5.07842	0.897397	-2.65634	5.78796	-5.90377	2.97212	2.63803	-8.0477	-0.215168
2.62185	14.961	-2.53779	-0.273068	-3.97034	-7.82318	-0.756599	-2.88834	3.74124	-0.346415
0.23494	-2.94004	-0.519459	-0.341158	2.83779	-10.5084	-0.159066	14.8255	-1.2193	-1.03795
-1.89856	2.65295	-2.32303	11.7447	-6.15528	0.416551	-3.64841	-1.89526	2.14659	-1.37838
1.8848	0.44318	10.8381	-4.91333	-2.9323	0.657523	-0.847606	-2.80752	0.0386927	-1.32006
3.7465	23.2829	-8.35296	6.26638	-8.19724	-12.3075	0.142514	-2.7757	-1.98353	0.0837801
1.97191	-1.93314	2.99937	-2.52946	-2.79027	5.6569	-2.92342	0.19825	1.11741	-1.63361
-2.89147	-3.15039	-3.15845	-1.25788	-0.802296	11.1539	-2.24458	3.1958	2.28975	-3.0361
1.4959	-2.2034	-4.09573	-5.80928	3.24936	6.97224	-2.05605	1.21516	6.32947	-2.95757
3.61277	11.2227	-8.02098	0.0635956	-6.78542	-1.25896	-1.08581	2.42319	1.16578	-2.33977
1.79355	-1.2066	-1.53599	-0.241802	0.608574	-7.72023	-0.587263	13.8474	-2.09237	-1.34469
-3.21303	-0.378685	-1.24959	0.85363	-0.031792	-20.7593	26.6936	6.66323	-18.0507	-2.72181
-4.79873	-3.2402	-0.2873	-0.506136	0.047479	9.94962	-4.78402	-0.525414	2.84769	-1.83005
-0.0139206	-5.65057	16.2272	-3.96573	-1.06891	-2.69956	-6.02839	3.69613	4.87945	-2.75428
19.0903	2.43672	1.49843	-6.62594	3.15767	-13.1553	-1.05311	1.19956	-5.92834	-1.0957
-1.94033	-1.36856	0.275568	1.13156	-2.97938	-6.66484	0.828553	1.01997	-1.19146	11.8567
-3.21334	-6.06744	1.2431	-4.5156	16.518	-1.19007	5.70095	-10.269	-5.16323	-1.84451
-8.20507	24.4192	-9.00261	11.4595	0.669277	-19.6349	7.22524	-7.52157	3.0278	0.226123
-1.17252	-0.576499	1.98051	-1.04535	-5.28789	1.25845	-3.74844	2.15305	10.0118	-3.26325
2.45458	-1.43245	-0.887418	-2.85664	1.4158	-7.75213	-0.547718	14.7413	-2.35521	-1.58011
-1.60107	0.411608	-5.71222	0.0310004	1.64111	-2.33393	-1.98046	3.67776	10.3485	-4.31168
-1.88481	1.67549	-1.78556	0.0483203	-0.173875	-7.60603	10.3204	2.54981	-2.78191	-0.28707
-0.518771	-5.60852	-3.10506	-4.1064	1.56236	12.5043	-2.38587	0.119734	4.29851	-2.74942
3.77297	4.69656	-8.23481	1.42683	-5.56571	-11.8963	18.1805	5.88762	-5.84176	-0.438335
-1.27631	-7.39051	-1.70965	1.18637	23.9704	-6.0619	7.78935	-6.7588	-8.85186	0.900947
-6.58484	-1.36647	-4.78713	1.88136	0.258736	3.84765	-3.87762	1.37871	11.5943	-2.5676
1.03881	-2.67183	-2.87606	-3.80058	8.87191	3.89651	-1.5697	-1.45374	0.790527	-2.00075
-0.0198824	-1.10012	5.65826	-3.17523	0.247595	0.606212	-0.261879	0.220163	0.760574	-1.90245
0.15532	-3.46548	-2.95641	-2.57736	5.6416	-4.47309	2.42462	9.14037	-0.731183	-1.4574
13.2789	-0.679647	-0.637187	-0.222369	-7.50929	-2.71682	3.25634	2.46812	-7.50895	0.199446
1.63674	-4.34988	7.91636	-3.37392	1.99821	1.88181	-4.61914	-2.20042	1.29479	-2.05981
-1.27724	-4.26852	-2.70488	-0.557898	2.15309	-1.87099	-0.403103	10.7598	-0.999119	-1.42593
5.26515	7.05024	-11.6056	3.92661	-4.69237	-23.4596	31.2248	-1.81983	-8.68594	-1.42916
-4.13004	20.3069	-12.4017	8.61961	-10.4291	-13.4496	5.12885	3.16237	-2.58637	2.04904
-0.0865771	-1.26164	-3.24521	0.778541	-1.79795	1.44426	-1.57468	1.1072	5.74907	-1.1038
3.4155	10.9813	-7.78097	0.123501	-6.82695	-1.09817	-1.22859	2.47296	1.21372	-2.35728
-2.55893	-1.73614	1.77757	2.47523	-8.90615	-7.33543	0.569398	0.442821	-1.00556	17.2882
8.99371	18.2102	-10.9459	3.07865	-10.3247	-11.7313	1.92575	0.469119	0.221002	-1.27446
-3.61593	0.512288	-9.77411	-1.99411	11.7906	2.06962	2.56181	0.361968	3.19932	-2.09097
14.6853	-4.93175	4.57839	-4.96123	-0.840563	-7.06667	3.46496	2.62617	-4.12375	-0.522495
3.12756	1.83379	-4.46095	2.97891	-1.57684	-20.3903	22.2287	-2.41113	-9.08907	1.9753
0.586553	-3.08418	-2.63416	-1.57308	2.10465	-4.07555	2.90076	11.0421	-0.829713	-1.64037
-5.25778	1.49294	-4.38886	1.10177	-6.33214	11.2571	1.3162	2.8113	-3.10067	-1.50282
14.6785	4.22147	-4.97249	-2.7703	1.83146	-13.872	5.08785	0.881077	-4.64861	-0.800854
5.79222	-2.64608	-6.3024	-1.48264	1.5401	-9.68427	13.6657	-2.74913	-4.83366	0.546416
10.0778	3.19728	1.1126	-2.01272	-6.59838	-5.25833	0.462981	1.6457	-1.86066	-0.637177
6.68645	20.4889	-7.04933	4.53867	-6.57005	-7.06461	2.01022	-3.01185	-5.98969	-3.61074
-0.756415	-1.5559	-2.75615	0.805066	0.942159	-5.58707	-1.12779	10.6789	0.919614	-1.63464
-8.09509	-0.612064	-6.1033	-0.827585	0.106936	2.02855	-3.05239	2.65774	14.0239	-2.28811
4.45546	14.1212	-3.70327	5.03067	-5.42754	-7.03005	-1.23838	-3.48756	-1.71202	-0.522565
6.14464	20.2878	-6.84144	4.36937	-7.23286	-6.29692	1.9957	-2.78295	-6.29688	-3.7673
-3.26445	-1.23753	0.530159	-0.280872	-2.07423	2.90955	-6.20114	0.765334	11.0506	-3.84876
-4.95997	-3.9101	10.9442	1.18584	-15.2639	-9.53764	-0.318781	1.06698	1.97555	17.88
4.17334	-4.61916	-2.18745	-4.33565	14.4702	-4.22466	0.611632	1.85276	-3.862	-2.3837
3.84255	1.25857	-5.24338	-0.431511	-1.20591	-6.86223	0.836666	11.3115	-0.832297	-1.67155
-1.55317	-1.1638	-0.947289	-2.41914	-0.545265	7.60191	-2.08465	0.00966699	5.25793	-3.53858
-3.69807	-1.93452	-2.75626	-0.768715	-2.19229	-1.74179	9.70301	4.8094	-1.23592	-2.71932
-7.80159	-3.81737	-1.23775	1.70171	19.6895	-6.30239	4.79733	1.56616	-2.09166	-2.22099
-1.97087	-3.41434	-6.68501	-2.68247	-0.788998	5.79303	-1.79511	9.36148	4.26919	-3.01197
-2.26629	4.65107	-10.1497	-1.93235	-1.62071	1.70559	0.7408	-0.38869	16.9644	-4.85746
6.33227	21.5483	-7.01964	4.41005	-7.85333	-7.13106	2.6335	-2.73029	-6.46798	-4.51353
-4.25166	-6.68656	-0.789746	-2.55328	9.46679	5.82242	-2.07888	-1.58949	4.53519	-2.57195
2.47001	-3.55695	-4.72177	-0.456621	22.6012	-7.94499	3.59755	2.93379	-10.1199	0.901106
2.84345	16.6836	-3.17118	-2.23165	-4.31239	-6.88265	-1.01131	-2.62627	4.1999	-0.415255
-3.06262	-5.61772	-4.79105	0.317312	-5.54945	3.18918	-1.23043	6.22169	13.684	-3.81851
10.9807	-0.444163	-2.38908	-4.04195	2.91519	-1.99084	-0.646039	4.26086	-4.2093	-2.20398
-2.71263	1.1162	-3.84677	-1.31864	-2.66205	1.60535	-2.95456	2.19864	12.6605	-3.39014
0.3226	-1.1859	-3.50763	0.103492	0.249952	-5.20116	0.771448	11.913	-0.204282	-1.88229
-1.01878	-0.50561	2.52535	-1.79763	-3.86704	-4.58351	0.978	-1.36699	-1.46122	11.7417
-3.36756	-2.39306	2.22413	1.69165	-8.57145	-5.58641	1.16779	1.12353	-2.20768	16.7468
-3.36758	-2.39319	2.22401	1.69158	-8.57128	-5.58641	1.16771	1.12365	-2.20747	16.7467
3.6224	1.26425	-5.45856	-0.422782	-1.1584	-6.32158	0.893925	10.909	-0.521846	-1.62734
2.03677	-0.747489	-2.543	0.0871197	0.313812	-8.29703	-0.393394	13.6049	-2.60526	-0.841467
3.62394	-3.97382	-3.01347	-4.217	14.5231	-4.18509	0.568796	1.72391	-2.89772	-2.57077
3.62737	10.4745	-8.05263	0.0488298	-7.60763	0.0163241	-2.83911	2.81697	3.45704	-2.79516
1.81885	-0.317083	-3.44268	-0.190798	0.634107	-6.99019	-0.108651	13.7284	-2.3355	-1.04121
0.338733	-2.64709	-4.0501	-0.58239	0.276972	-4.51499	3.3008	12.121	1.35123	-2.36026
4.48506	4.35956	-7.69282	0.983835	-5.38911	-11.6937	17.239	5.41654	-5.95026	-0.146824
-1.86564	2.67792	-2.29547	11.7428	-6.1411	0.342884	-3.63808	-1.92987	2.13636	-1.34669
-3.16649	-2.93664	-0.737381	-3.84049	-0.711086	10.4742	-2.83161	-0.289732	5.17108	-3.04568
-2.50087	-0.0948452	-7.40846	-2.43323	2.0369	9.99503	-4.51958	0.924365	5.20605	-2.8611
3.80917	10.8103	-6.84882	0.0481614	-7.21008	-1.04714	-1.95037	1.83583	1.96405	-2.52547
14.6039	1.07303	0.0299926	-4.0769	1.65059	-9.70288	-1.68901	3.20102	-3.45414	-1.22004
-5.43476	-0.923637	-3.44334	-2.93888	1.95813	7.15319	-1.88732	-1.30441	10.7751	-3.04726
-5.39602	-1.33747	1.43731	-3.37095	-2.52423	4.79413	-2.84502	2.95348	10.4622	-3.67413
1.58165	-5.79412	-3.76867	3.66074	6.73233	-15.0703	23.8615	-3.59401	-15.2675	0.452126
-4.70063	-3.54572	-1.50378	2.42663	30.134	-14.5794	0.175002	2.42743	-3.29342	-0.195581
7.27307	20.9351	-6.06115	0.762371	-6.51068	-9.87657	1.37992	-3.31081	-3.41199	-0.77981
19.8116	6.45019	-8.33626	-3.52672	0.447975	-21.1056	6.492	2.77734	-3.90131	0.0208358
-0.489838	-6.95502	12.6417	1.12607	0.697115	-3.96326	-0.0657745	-0.680109	-1.56754	-0.536355
-7.625	-3.10118	-1.59072	-0.224017	-4.24893	2.27609	-6.76035	6.88873	16.0693	-4.18154
-1.14805	0.161124	-2.75154	1.58164	-1.90318	-5.67924	-1.0546	11.423	0.566395	-1.52825
3.01083	24.0692	-6.23197	3.45465	-7.99839	-14.7424	0.305954	-4.176	5.36406	0.765318
-2.56048	4.71776	-10.7046	-1.95637	-1.0782	2.2328	0.835624	-0.804201	17.068	-4.96759
-0.0908378	-1.55544	-1.91173	-0.391851	1.30376	-10.0559	0.331988	15.778	-0.393831	-1.65154
-3.33154	-1.29706	0.472602	-0.121905	-2.69847	2.58146	-6.77027	1.64979	11.8289	-4.00723
-5.79392	-1.61312	-4.13951	1.20563	14.9234	-4.33671	3.78182	3.86538	-0.824252	-2.50666
-4.81106	0.469273	-4.83462	-1.53452	12.3133	-5.58281	4.23434	6.13324	1.33075	-2.08802
3.44188	28.6887	-9.30924	6.20715	-10.192	-15.117	-0.0839667	-4.4051	-0.389192	0.935185
-0.00481942	-3.09178	-7.30277	-1.54896	-0.564789	4.9008	-2.25802	9.9001	3.24712	-3.8973
8.85995	18.1803	-11.8331	-1.59266	-1.3283	-13.5692	4.9045	-4.67989	0.641509	-1.05561
20.7043	-3.47968	4.52217	-6.61674	1.2557	-9.30032	2.16051	3.16144	-10.5619	0.407901
8.66008	15.7822	-11.1763	4.15393	-1.92339	-13.2078	5.92374	3.08307	-6.39956	-3.25576
-6.60878	-1.51772	-4.72007	1.64446	0.201865	4.09169	-3.88182	1.47511	11.838	-2.65912
-0.601641	-1.62208	-2.31319	-0.671891	1.69471	-8.55079	0.731062	15.2361	-1.05948	-1.30208
0.755382	-3.35391	0.303717	-1.12232	15.0278	-1.18795	-0.481231	-3.97337	-1.8648	-0.236212
-6.16988	-4.98393	-4.69725	-0.416106	13.5085	-0.68756	-0.773353	-1.27536	7.04309	-1.69074
3.3412	-5.10985	-3.53548	-5.40679	21.3474	-5.79108	5.23006	-8.21779	-6.65145	1.0379
-7.46662	22.2485	-8.6321	10.1129	0.904252	-18.1988	8.29302	-7.38143	1.70065	0.423997
-3.84375	-2.77055	-4.08528	-1.94388	2.07935	3.11348	-2.88986	3.45312	10.0243	-3.26155
-5.8417	-9.42226	-9.6283	6.51297	52.2978	-17.4556	4.38945	0.0147032	-11.6034	-1.41635
1.95427	-6.12128	0.12442	1.41078	0.101127	-8.34396	11.438	0.790688	-1.04932	-0.696522
-2.23217	2.62446	-2.32975	12.6057	-6.48683	0.172986	-3.50934	-1.7747	2.00063	-1.43438
-1.75332	-0.932165	-3.4472	10.4419	0.946784	0.0943462	1.2079	-2.05435	-0.94037	-1.29506
6.54225	1.79524	-4.62241	1.41606	4.91603	-12.9934	16.0341	-6.93145	-8.47011	0.301174
0.305471	-8.61234	0.381098	-7.23801	18.7346	-3.73991	3.60448	-2.22795	-4.37568	-0.280285
-0.815449	13.7956	-6.28383	2.61669	-5.17708	-10.2797	5.64586	3.62614	-0.664524	-1.73152
-7.07194	-3.27506	0.911914	-1.16973	0.0215159	4.11068	-3.01888	2.92457	11.7184	-4.56539
0.553097	-3.37153	0.437966	-1.17674	15.6384	-1.90644	-0.486861	-3.62396	-2.07162	-0.145229
-5.72722	-9.42746	-9.6008	6.43422	52.2878	-17.4361	4.37177	0.14047	-11.6514	-1.42476
1.6764	-2.95607	-2.3859	-1.88492	2.31868	-7.61519	1.33594	13.0123	-4.01472	-0.376358
1.52898	-6.34625	0.307953	9.44595	-3.68587	2.74196	0.39204	-0.733651	-1.47606	-0.386012
0.645617	-3.58798	-5.89322	-5.0616	23.0474	-9.46845	3.00956	11.1639	-6.51007	-1.11574
6.05449	11.3255	-8.82376	-0.177701	-4.92601	-11.7028	4.49312	0.599584	3.6838	-2.38847
-1.3056	-2.13742	-3.34388	-2.64945	1.95925	12.6428	-1.08887	-3.29475	3.87676	-3.64264
4.69579	0.651169	-4.63674	1.56245	-3.79146	-8.88883	11.4162	0.945352	-0.295086	-1.70727
-0.543209	-6.01197	-2.57456	-3.94488	1.01023	11.6786	-2.66942	0.680246	4.7594	-2.6198
-0.276769	-2.85865	-1.68845	-2.54685	1.88401	8.76829	-1.74239	-0.537758	2.01586	-1.94721
5.01256	0.0838908	-1.39798	0.0836862	1.49515	-16.8297	-0.162913	15.8933	-1.72062	-0.813058
9.41647	16.6854	-4.26806	-1.47544	-0.453528	-15.4877	2.22982	-0.689148	-2.84863	-0.142366
12.3211	7.64639	-4.84475	-0.115744	-5.81462	-10.7549	5.71681	0.778411	-3.67664	-0.426106
-4.95965	-3.91016	10.9441	1.18557	-15.2641	-9.53788	-0.318594	1.06738	1.9756	17.8802
3.05722	24.0179	-6.30059	3.41714	-8.21757	-14.7264	0.477646	-4.20758	5.44028	0.870935
-0.401302	-2.22418	-0.101698	-2.3065	-0.776598	2.73619	-2.48833	0.878969	8.32118	-3.07296
-7.93754	0.038273	-4.18525	1.95567	-3.26946	-8.5834	-5.47407	5.62444	21.8069	-3.09638
0.719725	-4.64385	-0.356308	-3.40188	-1.81867	7.7397	-1.25004	2.68577	1.8022	-2.97553
-8.01746	24.01	-8.8764	10.712	0.913338	-19.2058	7.48365	-7.32868	2.91402	0.286784
0.613288	13.4173	-2.4334	4.17144	-5.84357	-6.14783	-2.72079	-2.90961	4.47478	-0.384441
-0.133978	-0.407909	1.53555	-4.45189	-5.75845	1.32432	-2.68598	11.0668	5.16958	-4.39243
-2.55887	-1.73633	1.77762	2.4751	-8.90599	-7.33553	0.569565	0.442791	-1.00551	17.2883
-3.9147	-1.43834	1.91601	2.75044	-7.29045	-6.87117	-0.227874	1.12738	-0.682839	15.5244
-0.790144	2.21556	12.8244	-5.37335	-4.42265	2.14405	-3.37649	-2.93778	3.41227	-2.60745
-1.27148	-0.248948	1.46637	-1.45183	-3.05011	-4.63569	1.30963	-1.02301	-1.25239	10.7902
0.278219	0.150781	0.774115	-0.192449	-5.7973	-2.32919	-3.82009	4.43245	10.3023	-2.45792
-6.24696	-1.1774	-3.64007	0.292516	13.3622	-3.19934	4.40957	3.36841	0.222092	-2.43655
-4.09002	-0.151235	-3.23247	-0.190336	-1.10021	4.07517	-4.50074	0.701155	9.66525	-1.92215
-1.69365	-2.91536	-4.71764	0.107576	36.8888	-21.6842	2.67457	4.6214	-4.62147	2.06681
2.86024	-3.42256	0.266822	-2.70802	2.28936	-14.0376	1.60991	17.2694	-3.36356	0.409101
2.67912	-2.90931	1.01376	15.939	-6.91113	-10.9372	3.02379	-1.26472	7.22902	-0.782003
6.68383	15.7294	-9.36599	4.93065	-5.38809	-12.0472	4.41403	3.801	-3.12414	-5.05549
2.61498	7.19476	-2.753	3.08521	-3.14299	-16.491	2.89665	-2.44702	20.9907	-1.48489
1.16934	0.176807	-4.35891	-0.0252165	0.760996	-5.75609	-0.191757	13.0753	-2.2027	-0.911988
0.668614	-0.619996	1.47051	-4.07341	-7.29643	0.21495	-2.03929	12.2739	4.34268	-3.48442
-4.63092	-0.657409	-3.62383	-2.23485	12.938	-5.79313	4.13266	6.30168	0.938851	-1.48661
17.5964	-0.991346	6.03047	-4.59127	-2.52919	-8.89248	-1.66946	1.27788	-3.8068	-1.22426
-2.66501	-3.3065	0.504668	-0.606911	-0.375861	5.85345	-0.866403	2.03198	4.11558	-3.23853
-4.64664	-3.53975	-7.01116	1.17076	25.6553	-10.0991	4.1158	6.34734	-2.63862	-2.17334
-2.9981	-2.02182	-6.38986	3.14267	16.6343	2.00001	6.07293	-5.51114	-5.33469	-2.54754
0.00817341	-0.922194	-0.137143	-1.59758	-3.34283	1.02361	-0.390767	4.14024	0.376711	1.12679
4.39883	12.1325	-6.22363	1.4163	-6.94328	-2.71753	1.22874	-0.179069	-2.10671	-1.69092
-4.47979	0.288003	-3.62099	12.2085	-5.41118	-5.46094	1.33475	6.31813	-2.67288	-0.407269
-1.28092	-3.5612	2.33804	-2.19446	-0.514272	9.71352	-2.88798	-2.97646	4.55069	-3.44732
-2.68477	-1.28254	-4.88908	-1.85905	1.33096	8.85607	-4.46647	1.14572	5.56374	-2.52776
-4.95989	-3.91009	10.9441	1.18563	-15.264	-9.5379	-0.318455	1.06698	1.97569	17.88
1.57404	-4.11164	10.0933	-1.35862	1.6807	-5.57905	2.42441	-1.33248	-4.0707	0.959367
-2.76586	-3.13439	-3.44	-1.05653	-0.762539	11.3706	-2.123	2.82937	2.07679	-2.83534
12.2123	-5.25086	1.17037	-8.53764	6.38425	-8.72095	1.79824	5.06546	-1.32684	-0.876736
-6.3365	-2.75561	-6.58126	0.185638	4.41392	11.1637	-0.752265	2.12873	6.54142	-5.3271
2.94385	-2.61193	-1.61409	-2.30674	-2.13028	-2.18916	-2.41994	9.06523	3.91591	-3.24697
7.04524	20.713	-5.29343	0.707056	-6.41886	-10.1091	1.07615	-3.44399	-3.35103	-0.906639
14.9308	-4.28844	3.49603	-4.73307	4.06898	-8.76704	-2.34406	6.58171	-7.46292	-1.03193
4.24838	13.9677	-3.6808	3.56335	-6.0944	-5.15965	-2.10117	-2.24387	-0.938129	-1.55713
-1.22027	-7.34248	-1.67432	1.20875	23.751	-6.27077	7.64343	-6.65984	-8.62924	0.836837
-1.65596	-2.93764	-0.189708	-1.89032	8.11852	2.10413	-1.95726	2.84889	-0.0167827	-1.80981
7.59628	19.519	-12.4355	4.27588	-10.6579	-9.87837	-0.514125	2.57493	1.58001	-3.83948
8.64832	17.9793	-10.6613	3.60937	-8.60317	-10.1171	2.42599	-1.73364	-1.63783	-2.54618
0.37744	-2.8565	0.0128358	-0.370582	2.72895	-11.1392	-0.208208	15.0318	-1.16343	-1.24997
4.86826	16.2735	-2.22948	-3.2219	-4.51301	-7.15536	-1.65002	-1.19023	6.00942	-2.34466
10.3007	3.94819	-10.1394	-0.0607867	-0.471328	-5.94976	7.18273	1.59861	-5.41567	-2.17481
19.1611	6.05742	-7.63865	-3.59955	0.77657	-20.2406	6.2928	2.07505	-3.96485	0.0650924
-3.46239	-2.12833	-7.21842	-2.51483	15.5266	-4.80633	-1.34787	1.04122	6.72779	-3.06153
-8.04702	-2.3305	-1.22027	2.07571	-2.5825	0.100106	-6.87079	4.25545	17.0844	-3.72277
10.5475	-5.1153	17.8325	-5.35744	-0.597768	-9.17821	-4.03216	1.26359	-1.82173	-2.65416
-3.28809	-1.321	-2.44743	-2.45201	0.781121	5.05899	-1.68933	-0.906301	8.93776	-2.91295
-0.511558	14.3555	-6.42648	3.15351	-5.14181	-10.5004	4.28608	3.27125	-0.0701519	-1.54276
15.5203	4.40432	-7.60653	-3.24646	-1.43035	-10.0511	6.41389	4.6424	-6.46134	0.725225
0.0576267	-2.82768	-2.71329	-2.77908	9.26791	-2.31699	4.01225	2.49303	-2.53945	-1.74672
-1.85026	-4.4832	0.634896	-0.451963	16.819	0.172842	0.216553	-5.50187	-2.57099	0.214414
1.59054	-1.08363	-1.79545	0.671993	0.387519	-8.94022	-0.0793162	14.2793	-3.77701	-1.10021
0.0463269	-2.3051	2.35329	-2.2173	-4.4772	-2.3023	1.23212	-0.493714	-3.25409	11.2448
2.10858	18.4989	-5.45078	3.75617	-4.47813	-12.6509	-0.288052	-2.63545	4.427	-0.29056
1.94793	-2.60541	11.7094	-3.54325	-6.17079	-0.803182	-2.60785	-0.866416	2.68389	2.94861
-1.43052	-4.52958	16.8474	-3.44304	-1.44285	-1.91369	-5.60373	1.86229	4.51761	-3.18869
4.60364	-2.55853	0.309983	-0.636675	1.88218	-14.6706	-1.28929	17.1484	-2.14092	-1.79097
-2.5932	0.350902	-3.49216	-1.17898	-2.5153	-0.0528724	1.88887	1.00567	11.5461	-2.65176
4.0854	19.996	-7.0341	4.94614	-9.24599	-11.6421	2.37971	-2.57943	-1.62025	-0.154201
0.744197	-3.99014	-1.39691	-1.08412	6.23141	-2.32062	2.72162	2.82218	-2.22199	-1.32863
0.989132	24.6155	-5.66783	-1.568	-6.88831	-16.9912	1.64725	-0.479494	10.557	-1.18037
-5.49036	-1.96653	-7.61503	-0.866265	1.81782	-11.0376	4.80103	18.2792	3.31422	0.658564
-4.45854	-2.15526	2.61644	1.70285	-7.05863	-5.31748	0.754318	1.38278	-1.61965	14.8129
1.87015	18.055	-3.98636	2.69639	-5.50366	-9.88012	-0.331375	-2.75629	2.98814	-0.728206
-1.65339	-5.48981	0.695617	-0.98573	11.2494	1.04671	-3.38237	1.66868	-0.363858	-0.77859
-7.97103	23.749	-8.94637	10.6314	0.950105	-19.1457	7.6626	-7.28238	2.7858	0.388572
0.725735	-2.90851	-0.0876798	-0.0466833	1.56977	-10.6194	-0.724262	16.9252	-0.831399	-1.93456
5.02085	-1.02291	-1.62277	-1.29883	-0.449271	-8.87308	-0.0955207	13.6951	-3.24325	-1.50119
-1.02204	-3.54521	1.04163	-2.69729	-0.044803	11.0804	-2.36475	-2.38937	3.13646	-3.61756
-1.93136	-3.98171	-1.95236	0.526317	24.4196	-5.41037	-0.88853	-3.61253	-2.61509	0.525852
-5.57126	0.674703	-3.87139	1.80082	-7.09593	-3.71195	-7.62929	8.24968	20.1636	-4.64876
1.92068	-3.52256	-6.08676	-0.108836	24.4654	-9.62785	3.35578	5.62854	-9.69195	0.45194
8.25361	18.262	-11.9696	-1.63529	-0.788417	-13.514	5.25424	-5.13253	1.0235	-1.12175
-1.75495	1.31048	-0.782876	0.820169	-5.15233	-0.806406	-3.79832	-0.0196818	14.999	-3.08406
0.0742102	1.09164	-3.35897	0.0605369	-1.57945	-6.02383	-0.592859	11.5578	0.996994	-2.41598
10.3408	-8.36929	5.73331	-6.37981	-7.46093	-1.73852	0.874208	12.0386	-4.58351	3.85308
2.64843	4.16124	-10.8375	-1.26211	-2.76998	-7.74149	11.8973	7.42774	2.91594	-1.23512
14.3152	5.88414	-2.64314	-6.31161	-0.423948	-11.2015	-0.242049	6.39309	-1.40001	-2.52214
0.552123	-1.35113	-1.95407	-1.22244	-0.666374	-6.89977	1.51217	13.2931	-3.76656	-0.654026
2.23799	-1.86876	-6.93002	-0.0101597	-3.9412	1.51693	4.89727	3.2037	3.95289	-2.42445
-8.07144	-0.831306	-4.74984	2.46283	3.15116	-2.59748	-2.9803	0.797037	14.5236	-1.71607
3.11612	-5.0234	-3.50394	-5.51208	21.5533	-6.02014	3.81532	-5.9794	-6.52536	0.907548
-1.01885	-0.505591	2.5253	-1.79748	-3.86702	-4.58346	0.978056	-1.36695	-1.46127	11.7417
3.83115	-2.79905	-4.54915	-3.01244	10.0275	0.403156	-2.01391	0.902882	-2.31191	-1.19452
3.35836	18.11	-3.19822	-2.34036	-4.37388	-9.22982	-0.793219	-2.692	6.63213	-0.913822
-0.107413	-2.09766	-2.39917	-2.46221	1.9913	7.33318	-1.82107	1.10989	2.05563	-1.87337
-5.42425	1.70556	2.67732	0.385279	-3.85832	8.31382	-4.36277	0.264768	0.562641	-2.10161
-2.68923	-5.39035	-0.613125	-2.59428	11.4416	0.35612	-1.86238	0.689112	1.05446	-2.31803
2.42881	-1.52803	-0.375679	-2.79536	1.13815	-7.83471	-0.631953	14.6366	-2.67828	-1.45715
-1.29897	-0.424232	-4.41335	-2.79119	2.08841	6.34731	-3.29401	0.346348	2.59505	-1.66361
4.65465	13.6167	-3.36571	4.26798	-4.9473	-6.84764	-1.39066	-3.48607	-1.13147	-0.664969
-2.99294	0.432326	0.237678	-1.19023	-4.91761	1.64566	-1.00272	7.16061	0.0124123	-0.0371372
1.24435	-3.95281	-2.77271	13.0852	-4.67562	-0.0716751	0.241092	-3.41017	1.0838	0.10336
-1.86929	1.02689	5.30172	-3.04092	-5.15549	1.09921	-6.10345	-0.503302	10.762	-3.16389
8.07851	19.3806	-11.9455	3.87175	-10.4317	-10.4795	-0.332201	2.04727	1.63893	-3.46213
6.30512	21.0515	-7.13252	4.32099	-7.58499	-6.62623	2.36791	-2.84708	-6.54891	-4.12631
0.977508	24.6406	-5.60741	-1.72975	-6.88021	-17.0534	1.63544	-0.386548	10.7025	-1.24279
8.81215	20.8294	-6.41652	0.531103	-7.8128	-11.0516	1.18213	-3.20471	-1.96973	-1.34269
-0.437427	-1.40191	-0.964834	-2.96068	0.988057	11.3381	-0.531802	-2.22736	0.0836383	-3.26712
8.54212	18.3732	-11.5101	4.88701	-4.6894	-14.6801	5.57876	4.09769	-4.11429	-5.23229
-3.36682	-2.39315	2.22335	1.69127	-8.57125	-5.58778	1.16773	1.12388	-2.20763	16.7466
12.9883	-5.27782	16.5581	-7.71017	-1.78182	-9.85408	-2.21992	2.83174	-1.00897	-3.06757
-4.20376	-0.256295	-7.59268	-1.45545	1.3107	3.56245	-1.84449	1.19261	13.8283	-4.48285
19.0734	2.49167	0.611347	-6.68377	3.44974	-12.9045	-1.04043	2.25925	-5.84697	-1.38136
1.31413	1.06448	-5.35688	-1.39091	-6.15282	-1.88784	2.4608	11.5646	1.7643	-2.66401
3.87052	-0.604043	-0.212619	-2.11312	-1.48462	-3.84368	-1.41393	11.3279	-2.14269	-2.88731
-2.68904	0.20735	-2.00931	3.94137	-4.33155	-23.2936	26.2035	-4.74675	-6.75698	2.24897
4.15213	4.62389	-8.10522	1.32843	-5.5007	-11.8607	17.9272	5.55825	-5.77638	-0.401857
-2.11521	-3.78034	-0.973502	-2.28952	0.730808	7.37685	-2.44301	0.833712	1.37844	-1.02988
0.768794	-0.973454	-2.8685	-0.292454	1.60154	-10.4702	-1.05511	15.4146	-0.261009	-0.880716
-0.562029	1.20639	-7.36491	-0.414204	-1.40616	4.96591	-4.23087	1.78594	10.4186	-3.70805
16.1655	1.86018	3.32355	-6.15813	1.77615	-11.1013	-1.85443	-0.115769	-3.91243	-1.19956
-1.12467	-1.88565	-2.97346	0.775712	1.21304	-5.08832	-1.06099	10.9269	0.897078	-1.75434
0.967146	-0.295345	-5.73143	2.71731	8.0451	-3.54079	1.53453	0.364851	-1.39501	0.543283
-5.89612	-9.36598	-9.72101	6.5555	52.2869	-17.7537	4.21882	0.186857	-11.2939	-1.4841
1.72226	-1.66152	-6.21928	-2.73681	0.901175	7.73218	-2.07024	1.93259	2.30476	-2.72257
4.25051	6.04725	-6.36856	13.0101	-6.19591	-5.38804	3.18546	-3.82311	-6.31753	-1.05774
0.320715	-2.51284	-0.314999	-1.91592	6.33311	-0.658415	0.223005	-1.60429	-1.1033	-0.0342279
9.03437	-1.01029	5.77049	-5.92896	-0.236312	-4.6574	-1.79577	0.366811	-2.38011	0.215568
5.82456	-3.05587	11.3271	-6.16676	-0.142092	-5.9423	-0.456967	1.015	0.63795	-0.644564
0.162759	-1.46568	-2.06919	-0.202721	1.15576	-10.3421	0.28217	15.7063	-0.275501	-1.69007
-0.352365	-1.30283	-2.55426	0.586188	1.03021	-4.50087	-0.924282	9.84888	0.0402218	-1.95149
-4.06466	-3.95286	-6.31887	0.138975	24.3323	-8.16883	3.49322	6.10858	-2.15435	-2.00836
-1.42665	-4.13231	-0.909507	-1.07047	10.0109	1.5925	-0.593484	1.44661	-1.34186	-1.72915
-4.5642	-2.51325	-8.91684	2.14642	27.436	-12.8411	5.15069	7.0395	-3.96605	-2.08856
-1.59917	2.87526	-1.65148	9.29427	-5.32897	1.24166	-4.09215	-1.57668	1.6211	-1.6108
-1.24259	0.164609	-2.96817	1.70174	-1.34929	-6.73011	-0.640948	12.2302	0.0430519	-1.51612
9.99062	17.5759	-11.2951	-2.16024	0.684543	-14.6736	4.53862	-4.65331	0.112312	-1.08305
2.16617	12.9747	-4.24227	8.93643	-6.70391	-6.26193	-2.12849	-2.70517	-0.77474	-1.01221
-3.37182	-3.71508	-1.41288	1.44514	-0.410422	9.32606	-4.07714	-0.0156444	3.51911	-1.70917
2.78744	4.7777	-6.45383	-1.07446	-1.00283	-2.78106	-0.871158	7.59764	0.0962764	-1.5238
13.0055	0.987262	0.508253	-3.92864	1.32231	-8.16212	-1.90843	2.68019	-3.27659	-0.984655
0.397221	-3.27692	-5.36168	-1.5098	-0.414492	8.12351	-2.79971	4.11219	3.75375	-2.15798
-0.434995	1.51229	12.7288	-4.98186	-3.65793	1.49426	-3.57285	-2.41333	3.26486	-2.56552
-1.56996	1.38945	-0.841146	0.609845	-4.89509	-0.318657	-3.57546	-0.45976	14.2899	-2.9408
-2.73857	-3.65375	-2.14077	11.0806	-4.50277	0.654649	-2.33651	3.33301	2.21665	-3.17064
1.39428	-1.92387	-3.56907	-1.09302	-1.94995	-4.48044	3.25159	13.7227	1.32494	-2.50894
3.38584	15.3482	-4.45062	6.96631	-7.06753	-6.24345	-1.41922	-3.93811	-1.98731	-0.0852653
-5.54799	-0.653246	-3.03523	-2.84416	1.62134	6.20026	-1.64097	-0.932425	11.0506	-3.40164
9.5349	19.0195	-13.1573	4.35261	-9.12293	-10.3753	3.42857	-1.36048	-2.03976	-2.66491
-0.678026	-4.0378	-0.972334	-1.55489	9.41995	1.50908	-0.589537	1.93663	-1.6953	-1.33562
-0.591144	-1.77708	0.044455	0.89057	-3.52059	-7.68253	0.902886	1.71318	-1.15877	12.6201
1.99717	1.88836	-1.83504	-1.51672	-3.97246	-6.73075	-4.04453	14.4312	2.1982	-1.89604
-1.90655	4.02255	-2.8936	13.6157	-6.75213	-0.230538	-3.23703	-4.61462	2.06163	0.0533575
-4.58205	-6.35162	-1.68524	-2.40325	9.55492	5.43602	-1.95064	-1.47595	5.34064	-2.58953
0.463931	-5.14111	-5.92367	-2.97082	26.7173	-7.06353	1.87923	6.24386	-7.16897	-0.582973
20.4683	-0.904991	1.81308	-4.51962	-0.106878	-12.0072	2.67092	4.20775	-10.2062	0.518283
4.07374	-4.48375	-3.37666	-5.8345	20.9985	-7.18879	4.29667	-5.67308	-6.48825	1.0741
4.14764	-2.47677	-5.67493	2.65845	3.64135	-14.6235	22.6283	-3.46027	-12.419	1.08844
4.15854	-4.40738	-3.45128	-5.12514	19.72	-4.52639	3.51593	-6.2321	-6.89255	0.739338
-1.9464	-4.48254	0.778666	-0.392883	16.6411	0.102689	0.318045	-5.57687	-2.56958	0.19105
17.3749	-2.01	6.06594	-4.53946	-0.858015	-11.3542	-2.1511	0.562537	-1.7496	-1.47357
0.951399	8.54554	-5.2971	12.3825	-16.6311	-22.8887	26.3081	-2.33324	-13.5804	-1.08777
-2.78479	-0.822967	-2.73846	10.1114	-4.68411	1.2433	-2.43475	1.99826	1.74732	-2.54694
-1.37303	4.60891	-3.21506	14.0641	-7.11983	-1.20225	-2.9386	-4.84004	1.6796	0.261614
-0.667068	0.507911	-6.46479	-2.45351	0.431162	5.47809	-2.49887	0.385193	8.82844	-2.97191
-3.09378	2.06744	-4.10019	1.77111	-7.24912	-1.6403	-6.30046	6.31449	13.8781	-3.01881
16.4688	-3.03684	3.42738	-5.38435	0.532156	-9.57568	-1.52319	4.69643	-5.8527	-0.899166
-4.2088	20.2391	-12.7313	9.09862	-11.3494	-14.7673	6.75773	4.27546	-2.94625	2.15216
19.7583	3.08597	-2.00942	-7.03814	1.39822	-10.6808	-1.12065	4.72604	-5.8848	-1.45335
-0.783607	-1.54208	-2.64293	-0.631014	1.83167	-7.9727	0.710752	14.9714	-1.04762	-1.21867
-3.13711	0.0919093	-4.8542	5.06956	0.583494	2.26773	-3.86546	-1.86835	8.22109	-1.33493
2.97894	24.1041	-6.20885	3.48036	-7.95045	-14.7261	0.228781	-4.18743	5.35926	0.747411
-2.29062	-0.31456	-6.97666	-2.53299	2.4796	9.66924	-4.51572	0.856396	4.99175	-2.95998
-0.537448	-0.747902	-5.10938	18.8552	-8.84087	-4.02746	1.6432	-0.204111	-0.66736	-0.227479
3.30381	-4.90297	-3.54068	-5.6629	21.5323	-6.1366	3.84594	-5.73828	-6.64989	0.907443
-2.45759	-6.54338	-0.2472	-4.31278	18.2297	-3.23899	8.40491	-10.1919	-6.87848	-1.4049
-2.10317	-2.28954	-4.59718	-3.83377	-0.14644	10.8051	-1.68737	0.352207	6.41763	-2.69379
5.5578	22.6715	-3.53077	-1.78369	-7.84357	-9.6779	0.919761	-2.80719	3.45632	-4.31821
-1.2935	1.32308	-0.814111	0.496837	-4.6755	-0.189977	-3.44336	-0.575895	13.884	-2.91071
0.189537	-8.3044	-0.239849	-8.31008	20.9989	-7.96024	6.8382	-0.941298	-5.25718	-0.0588529
-5.5194	-2.88545	-3.90229	-1.76016	0.492706	5.8934	-3.4184	1.50448	11.5038	-2.95508
3.23296	9.02192	-2.98931	2.43861	-3.4253	-18.46	3.81705	-2.60704	21.94	-1.628
-6.45468	-3.56975	0.370594	-0.799754	0.943819	5.07125	-2.20716	1.84923	9.25537	-4.35079
4.09445	-4.45895	-3.30981	-5.84229	21.0172	-7.24911	4.22608	-5.58332	-6.47215	1.05442
-0.195374	-1.57341	-3.55594	1.34242	-0.827177	-3.69338	-0.354272	10.2577	-1.45467	-0.717006
7.69791	14.0393	-9.77867	4.13034	-2.50923	-11.1845	4.83906	3.17278	-5.57246	-3.15651
-1.22849	-2.01272	-3.031	-3.84863	11.1698	-1.26143	-1.2881	-1.68904	7.69058	-1.89024
0.367131	0.0467459	-6.99652	-3.46509	26.8041	-13.4442	-0.416353	8.0498	-2.03053	-2.21757
4.41026	-1.62533	-1.00709	-0.850283	1.90141	-12.255	-0.965185	15.7418	-3.04899	-1.2149
-2.57743	-5.90983	-0.828457	0.467913	2.05874	8.34696	-3.3608	-1.16652	5.86778	-1.68107
7.70004	10.7636	-10.2492	8.92296	-9.19053	-23.7881	24.1225	-0.878755	-4.6039	-1.48541
-1.59516	-3.72844	-2.86435	-0.413029	1.69604	-0.699925	-0.586185	9.87554	-0.829165	-1.34793
2.07082	-4.08047	-2.96734	-2.37541	18.4301	-5.27017	2.88173	4.67884	-7.70457	0.33246
-2.24266	-2.24751	-1.18242	0.131714	-0.396086	7.56064	-3.7024	0.438918	4.06105	-2.0641
2.93049	-2.41794	-1.76633	-2.00804	3.03946	-12.1353	1.47844	14.3635	-1.62127	-0.21226
-1.25408	1.49336	-5.57571	-1.64232	-2.567	2.72218	-4.14673	2.86803	11.637	-3.85914
7.01451	-3.82725	6.80772	-5.39931	1.26907	0.446946	-2.21879	-1.6157	-1.23306	0.20841
0.878166	-3.0357	3.3922	-2.58252	-5.29781	-1.61706	0.982455	-0.682347	-4.11965	12.3553
16.1932	-3.98709	1.72036	-6.37971	3.71202	-7.10998	2.33567	3.86316	-7.35749	0.129631
3.44444	15.464	-4.45625	6.89071	-7.09334	-6.33915	-1.45636	-3.92538	-1.9608	-0.0842935
7.5437	20.8971	-6.62156	0.828624	-6.891	-9.29387	1.44343	-3.32885	-3.32989	-0.702546
3.31584	-3.35721	8.47101	-5.17578	-0.142157	-0.14975	-3.51731	-0.937807	2.21646	-2.33852
-2.59988	0.242573	-3.64708	-1.24551	-2.19603	0.426701	1.71339	0.877949	11.1813	-2.71951
-0.506761	-2.74287	-1.31091	-2.50548	1.64872	8.28257	-1.90269	-0.538098	2.64617	-2.01864
0.120928	-1.76499	-0.461908	-2.50333	-1.55449	2.56025	-2.56339	1.09283	8.46318	-3.14186
-3.15557	-3.60535	-1.43097	1.36065	-0.488816	9.45885	-4.01668	-0.235573	3.3662	-1.63494
-4.10471	3.19329	-3.64289	0.960523	-2.33962	0.234883	-2.6351	-1.81717	13.282	-2.77736
0.584072	2.18803	12.9598	-5.0544	-4.76004	1.95771	-1.90268	-3.84892	1.80937	-2.50179
-1.72347	-3.79233	2.33544	-2.37231	0.678442	9.6757	-3.4631	-3.70663	4.55514	-2.88158
1.0686	-6.74105	-3.90636	0.308106	23.6731	-9.60838	6.7711	-3.76834	-7.22161	1.00538
1.18123	0.154827	-5.91603	0.752568	-0.510478	-5.28694	13.7253	-0.687385	-0.945515	-1.47289
0.207389	-1.53584	-0.962207	1.16245	-0.482165	-9.2385	-0.437111	14.0891	-1.4377	-1.55964
8.80886	16.0242	-11.4829	5.32574	-2.26223	-14.6452	6.91302	3.72596	-6.69169	-3.78014
-1.93987	-1.36856	0.275101	1.13124	-2.97906	-6.6659	0.828402	1.02028	-1.19141	11.8564
2.62848	1.65365	-4.17825	2.96103	-1.38136	-20.7067	22.4903	-2.81207	-8.88401	2.04078
-7.46446	-3.14117	-1.45201	-0.221251	-4.10415	2.04406	-6.67345	6.68702	15.9827	-4.00691
21.025	0.950553	3.63653	-3.03253	-2.19764	-17.9229	-0.567921	4.17452	-3.32638	-1.99958
3.06647	9.54128	-7.70171	-0.311401	-6.98353	0.873746	-3.03109	2.80712	3.2397	-2.98561
15.2624	-3.61012	1.25157	-6.33109	3.93128	-7.14473	2.4033	4.14454	-6.91216	0.022737
-5.53165	-9.52824	-9.49426	6.23799	52.1282	-17.3076	4.24934	0.523163	-11.6351	-1.4812
-2.44374	-1.92914	-3.12958	0.618056	28.0726	-17.3389	3.59343	4.60753	-4.69912	2.16982
4.36036	13.9557	-4.01659	4.04835	-6.00196	-4.91854	-2.2468	-2.92001	-0.956487	-1.47
-3.41133	2.46208	-3.50136	15.224	-6.24107	-0.99693	-2.25852	-3.56277	4.56803	0.0561765
-4.8182	0.127034	-3.83549	0.382237	-0.688175	3.0939	-4.25137	0.478746	10.7498	-2.01082
3.27646	10.0767	-6.27999	-0.137955	-6.87271	-0.0734309	-2.26631	1.64021	1.9414	-2.50249
2.75923	-4.16518	2.15765	-3.7181	2.70522	-2.59217	-2.49957	11.8814	1.64027	-4.3373
17.3121	4.65809	-2.77773	-4.08457	1.54198	-12.9393	2.88001	2.67829	-6.71302	0.283701
16.4362	1.1493	0.214788	-4.21998	1.3485	-11.2427	-1.43986	3.85486	-4.17301	-1.52937
-1.20956	-2.30516	-3.36239	-1.7145	0.42005	10.9587	-3.21897	1.32175	2.74863	-3.293
-8.13668	2.83919	-4.99252	8.7071	-2.05641	-15.8128	21.6882	-0.364542	-4.64692	0.396188
5.40705	20.5305	-3.32841	-1.54691	-6.38518	-8.70687	0.16631	-2.29191	3.66807	-4.13099
19.0518	2.69934	0.0865945	-6.64244	3.43323	-12.9155	-1.07513	3.01068	-5.73671	-1.56015
-4.17347	2.3149	-5.88546	19.748	-7.36525	-4.37382	-0.292648	-2.96654	0.295698	0.692616
-2.22562	-0.92523	-0.0300542	-1.18995	-0.675592	2.68235	-3.05846	-1.14403	8.03702	-1.99982
-1.39706	-2.65777	-3.36265	0.972093	2.32881	-3.91692	-0.872559	10.2365	0.726648	-2.1255
23.5728	-0.945107	4.63763	-5.07168	-1.29351	-14.0382	2.13183	3.80952	-10.8518	0.111446
-4.14741	2.46091	-5.8875	19.613	-7.47663	-4.22949	-0.378302	-2.93773	0.407841	0.613944
5.32707	20.719	-3.39541	-1.65684	-6.50209	-8.88558	0.172698	-2.28944	3.86498	-3.99557
-3.33606	2.47367	-3.54483	15.0199	-6.14914	-1.0337	-2.23098	-3.46661	4.67341	0.04862
0.736507	-3.23114	0.328475	-1.18304	15.0934	-1.58863	-0.550237	-3.69569	-1.80476	-0.209803
16.4716	28.2996	-17.1215	2.62542	-7.01466	-24.1387	8.88895	-2.73363	-2.40737	-3.26553
-0.774237	-2.78155	0.906951	1.21618	0.395605	-20.308	25.887	5.28081	-17.4017	-2.97808
15.6407	-5.29309	5.19182	-5.10011	-1.35954	-7.08022	3.07038	2.49822	-4.58645	-0.00373104
0.380643	-2.13713	-2.70396	-2.5127	2.11302	7.54521	-1.38571	1.84358	0.714369	-2.16089
14.6466	-5.27781	4.24553	-4.89565	4.42999	-8.70111	-2.50746	6.4797	-7.29191	-0.907435
-1.01805	-0.505617	2.5247	-1.798	-3.86694	-4.58493	0.977781	-1.36658	-1.46109	11.7417
19.594	2.78105	0.432908	-4.52033	0.632559	-19.7939	3.9429	0.561056	-5.71446	-0.0525787
-1.88135	-7.79682	-1.46147	1.3703	25.2133	-5.45329	8.34355	-7.48058	-9.21923	0.980259
-2.92012	-3.76826	0.524522	-1.82885	1.28007	11.0485	-3.79677	-3.37493	6.07634	-3.13912
9.93435	-2.31556	1.03732	-8.13261	3.47458	-1.61085	-0.496191	3.36122	0.317718	-2.41707
8.54292	21.3729	-6.23141	0.731409	-7.99742	-11.525	1.11156	-3.0553	-2.11122	-1.37609
11.8517	-4.74983	7.33153	-7.44454	1.45943	-1.94516	-1.78534	0.822615	-2.26005	-0.988383
1.44099	21.4328	-8.95701	5.8178	-5.83681	-9.01351	2.19603	-3.17311	-0.952226	-1.20019
1.51398	17.2151	-4.34805	-0.826279	-4.20547	-11.8884	-0.459658	-0.0532212	8.12219	-0.80732
-8.27848	-2.28	-1.3784	2.20657	-2.14823	0.208635	-6.59624	3.97859	16.5224	-3.59753
-1.05264	-0.51818	-2.88813	6.14965	-1.91937	-6.52691	-1.03105	-1.62219	16.8601	-1.59325
-1.32557	3.1087	-1.67613	9.57246	-5.70512	0.47902	-3.8659	-1.55894	1.60269	-1.45237
2.91734	0.301917	-1.84977	19.2625	-10.8211	-7.5806	2.86388	-0.157255	-2.70471	-2.00333
-4.72685	-0.0569496	-5.39593	0.350753	-3.49595	3.96249	-6.65456	4.27403	15.2698	-3.60092
17.8743	-2.19985	1.68114	-5.5669	-1.32705	-7.77096	-0.538632	5.57331	-7.3253	-0.371126
-4.73109	0.889811	-3.94748	2.06474	-7.21389	-1.52502	-7.71381	7.23088	17.2636	-3.7288
5.16119	16.1497	-2.71379	-2.9696	-4.38059	-6.6431	-1.28081	-1.60646	5.95758	-2.58701
-3.35271	-2.05387	-9.54256	-0.488476	0.0570318	6.98314	-4.82308	4.486	13.1835	-2.83169
-4.5961	-1.40027	-3.43976	-3.22962	2.09271	7.62363	-1.97029	-1.33115	9.84192	-2.81246
1.43192	19.936	-4.90013	-0.865536	-4.93877	-13.8316	0.435838	-0.472476	8.53141	-0.847963
0.968976	-3.15592	-1.15276	-0.896357	0.836789	-3.6972	-0.272442	11.1069	-3.47376	-0.409703
0.878297	-3.03564	3.39226	-2.58254	-5.29793	-1.61708	0.982536	-0.682402	-4.11972	12.3553
1.34795	1.33957	3.07868	-1.08315	-4.80072	-1.37165	-1.38791	-1.33138	8.15536	-3.39957
0.794155	-2.87892	-3.50354	-1.89833	0.944697	-3.77634	2.18543	12.5807	1.11403	-2.18182
-1.31573	-3.15843	0.258001	-2.70078	-0.44281	10.6148	-2.26885	-1.27876	3.25591	-3.45045
0.623339	-3.2679	0.392349	-1.16705	15.2587	-1.75466	-0.504107	-3.70042	-1.8598	-0.147018
-4.62842	-3.49133	-6.83027	1.08576	25.2557	-9.51956	4.03752	6.03225	-2.46038	-2.18104
0.0556873	-3.09007	-0.364368	-0.526415	2.90617	-10.2218	0.0062528	14.5919	-1.33955	-1.01009
21.9426	-5.56194	11.5776	-4.61665	-2.82403	-6.93944	3.12969	-6.38585	-9.45167	1.54481
1.21536	-1.85686	-5.81633	-2.55131	0.842508	8.17926	-1.98104	2.13825	2.00411	-2.86261
-2.63956	-4.09391	-5.19027	0.871304	41.5131	-22.2517	2.65516	5.07755	-5.3176	1.03608
2.37628	-5.86369	-4.13942	3.50662	7.59988	-14.202	22.9578	-3.6515	-15.6554	0.468051
3.54245	15.6222	-4.45319	6.80107	-7.11729	-6.46021	-1.48748	-3.95368	-1.97042	-0.0671118
-1.95709	-1.27898	0.253738	0.507609	7.17997	3.52886	3.45961	-2.42658	-3.66586	-3.30655
-7.6074	0.683964	-6.30483	1.11491	4.17003	-6.04372	-2.21603	-0.36736	16.1234	-1.34812
3.07138	-2.214	2.25915	-1.90767	-2.14113	-1.80391	-1.97901	8.29083	-0.668612	-3.01779
-3.81072	-7.02905	0.411033	-2.82088	8.80918	5.83561	-2.13883	-1.50662	3.99452	-2.62398
-0.0332367	-9.08661	0.475813	-7.33702	18.9555	-4.30137	5.05667	-3.33252	-4.44697	-0.0319734
-6.2227	-1.59373	-4.05513	1.58461	0.366664	4.22254	-4.03543	0.931592	10.8356	-2.44654
1.02013	-3.55953	-0.535722	-1.15159	0.472447	-2.089	-0.79977	8.87769	-2.37427	-0.957455
-3.58402	18.5736	-11.5273	8.7222	-10.1553	-13.4681	6.16035	3.20137	-3.55041	2.11576
-2.22168	-1.85706	-5.51103	-0.344401	14.0291	0.545733	5.61355	-1.81487	-2.77382	-2.12318
8.57934	2.45761	-7.40161	-3.43849	3.35345	-1.70456	1.21523	3.80906	-3.22778	-1.78538
16.8379	-2.72226	2.98496	-5.49479	0.0581233	-9.27167	-1.28111	5.08085	-6.26093	-0.688386
1.57038	17.9461	-4.53056	-0.874464	-4.23812	-12.4297	-0.261922	-0.201861	8.19076	-0.852226
-5.68694	-1.36328	-3.2109	-0.52671	12.95	-3.41305	3.7173	4.22906	0.33144	-2.14537
1.19456	18.2857	-5.52028	3.20577	-3.93755	-12.2121	-0.297875	-2.43326	4.82571	-0.069314
3.87175	10.6443	-6.71561	-0.0239444	-7.1236	-1.1102	-1.9471	1.87008	1.963	-2.48766
5.04613	14.8903	-3.9492	4.98971	-5.55378	-7.89943	-1.12593	-3.78245	-1.19617	-0.638923
0.276932	-4.06796	-3.53707	0.730387	20.8172	-1.10327	3.12436	-3.683	-8.76372	0.655797
-1.49372	-1.70044	0.29811	-2.12257	0.669563	8.16184	-1.19458	-2.08021	4.16763	-3.74689
1.07636	20.9366	-5.3094	-0.703343	-5.38115	-14.4447	0.952968	-0.570948	8.80699	-0.864779
-0.865307	-2.5443	-4.40362	-0.813693	0.086179	9.41943	-2.69398	2.11373	2.7282	-3.36401
4.20747	-1.6713	8.08014	-7.15387	0.0291218	-1.25959	-2.34427	0.253221	4.49834	-2.27011
-3.0693	-3.61	-3.13708	-0.988731	-0.975735	11.3588	-2.35964	3.51206	2.92392	-2.89753
10.5491	3.70143	-10.2581	-0.112253	-0.172007	-5.80792	7.74674	1.57374	-6.2183	-2.14725
2.83521	-0.0174821	-3.21186	-2.86287	1.9677	-7.74237	0.0318821	14.3324	-1.85533	-1.50277
16.6434	1.41058	0.543106	-4.25685	0.474886	-11.3029	-1.41515	4.12717	-4.27851	-1.52767
-3.6535	0.662323	-1.55584	-1.11077	-5.44083	1.77456	1.27555	7.59687	-1.66283	0.552929
0.0471535	-2.30515	2.35275	-2.21781	-4.47706	-2.30371	1.23188	-0.493365	-3.25397	11.2447
0.245496	-0.00071158	-0.0282873	-2.12156	-1.61248	2.6304	-4.49121	1.51179	6.88837	-2.43997
-2.85464	-3.04258	-2.38855	11.1134	-4.70767	1.05178	-2.3558	2.93408	1.83949	-2.92462
1.07371	-4.01633	2.15326	-2.97603	2.31275	-2.84299	-3.22053	11.8716	4.19608	-4.38128
-1.85055	-4.34787	0.0396267	-0.401099	17.148	0.0709589	0.220797	-5.33762	-2.58544	0.314012
-5.15813	3.25412	-4.13613	14.0738	-3.3554	-5.81733	2.13195	-2.43365	-0.219753	-0.349529
