# Supplementary material for: Secure human action recognition by encrypted neural network inference
Source: Nat Commun. 2022 Aug 15;13:4799. doi: 10.1038/s41467-022-32168-5 (PMC9378731; doi:10.1038/s41467-022-32168-5)
Supplement: Supplementary file 4 — Source data [file 41467_2022_32168_MOESM4_ESM.zip › SOURCE_DATA/Figure4_HEAR/4f_accuracy/test_prob_conv1d_64_hear_giant.txt]

-3.6582	6.46226	-9.00824	9.48613	-3.93521	2.93515	0.187746	3.9137	1.54311	-3.4528
0.341968	0.819139	0.460216	-4.896	-4.72763	6.25149	-2.46993	-0.00290725	11.8529	-5.47087
-0.391489	3.79405	-7.20764	10.6828	-3.32027	1.01617	-2.05368	0.0326587	1.63674	-2.79892
-0.342657	10.9681	-8.59714	2.92943	-2.14608	-1.09243	4.28004	1.01812	-0.882751	-3.43006
1.46614	0.914205	-1.14902	-3.36144	1.20027	-1.45536	-3.1136	12.8162	-1.11316	-0.405823
2.26132	-7.13768	-6.0986	-1.17455	4.16232	0.602752	3.87429	13.3766	-1.1343	-7.25974
6.30499	-5.51309	-3.8958	-2.50034	19.9145	-3.95678	3.40623	1.8003	-8.98856	-9.66402
-1.73654	-4.08822	-3.62087	-0.349699	2.71	1.72795	-1.30624	7.43749	-1.0576	0.616549
6.40562	1.5958	-1.13086	-3.1212	-1.69796	-0.451631	-1.14471	14.1427	-3.48799	-4.96976
9.77437	-6.55669	6.7845	-6.01831	0.34363	2.53327	-0.5466	1.63807	0.322995	-3.94938
-2.72056	2.3819	-10.4064	-2.25268	1.82572	-4.01134	2.7243	16.4374	0.773121	-3.07749
4.92041	0.92955	0.245578	-3.05725	-1.75347	-0.0497637	-0.600273	0.761739	3.52415	-5.01238
-0.716632	-2.96653	-0.628644	-2.73044	3.27154	4.50283	-4.53696	0.618098	4.11551	1.0059
-0.719758	-4.69782	-2.12045	-2.8996	13.6138	-0.098765	1.31844	5.2499	-3.68665	-4.90778
1.77678	9.20933	-2.36143	0.295326	-4.06222	1.31899	-2.4806	1.21216	2.71518	-3.13315
2.31743	0.385885	-3.77156	-0.406329	-0.361273	-0.477394	8.78737	3.53293	-2.12096	-4.79072
2.29207	1.01642	-9.14247	3.02714	2.76567	-3.76973	12.8312	4.07094	1.35753	-6.89356
-13.9575	15.5821	-20.1005	-17.2662	-11.1103	-8.613	3.50932	-2.39941	8.97989	78.5669
8.50592	12.9756	-0.365348	-3.69958	-7.13024	-1.44506	-3.27687	3.72324	-0.10779	-2.87494
2.63021	-3.92599	-3.7692	-3.68815	10.8167	-0.938462	2.25967	0.950733	-0.461476	-5.65647
1.26127	-0.222927	-2.14069	0.896915	-0.587528	-2.00592	0.460822	12.0914	-1.09863	-2.68649
3.4956	4.05422	-2.35662	-1.95098	-2.02511	2.50157	-0.734501	8.84622	0.0345536	-6.14648
3.88766	-1.60012	-5.31334	-5.20909	0.465335	4.48428	-1.91823	9.4616	3.78393	-4.0453
0.97563	-0.846987	-1.88093	1.03592	-2.18612	2.07347	-1.35292	2.22686	2.23486	-1.44953
17.4398	6.99166	0.502473	-4.12879	-5.19377	-5.35677	5.53882	2.75143	-0.311336	-8.38515
-0.297527	-2.79427	-7.45972	-2.07679	14.0198	-1.95288	0.301268	2.55344	2.18794	-1.55303
-2.45763	2.46168	-2.56312	-1.13327	-7.66608	5.83064	-2.77785	2.23888	14.1021	-6.84609
3.33056	15.8343	-6.76361	7.01892	-6.12072	-2.16685	0.90395	-0.323339	0.645372	-3.77116
8.21966	15.5157	-8.12813	-1.4542	-0.57945	-0.0186589	3.78354	-7.72896	1.52765	-6.06088
1.74113	5.35617	0.246364	5.10152	-1.47974	0.246088	1.274	0.87628	-7.0504	-1.36692
2.12783	16.0717	-8.94745	8.35042	-5.39108	-0.710267	-0.318911	-1.54972	0.0146845	-4.14687
1.16609	16.7847	-7.5324	6.35658	-5.81155	-2.11648	-1.08294	-1.05416	1.96479	-2.33224
3.25967	-3.19877	2.11391	-3.42629	0.71295	2.10885	-1.92994	7.1735	-0.249252	-3.23177
2.76516	-16.4953	-16.5395	-12.0415	59.6378	-5.6992	2.76691	3.25511	-1.38507	6.69186
2.56009	-3.32892	2.74515	-4.74603	-0.303601	4.17062	-1.03155	0.517293	1.68955	-3.19599
19.6149	-3.50833	-1.07897	-5.99158	2.00415	-2.49954	2.32682	8.67716	-3.22513	-6.43836
4.63812	-3.81132	7.7569	-4.51259	-1.02252	1.56846	-2.10343	1.61985	0.898895	-5.2595
13.5295	-5.62635	8.63834	-4.78789	-0.377776	1.9359	-1.97388	4.06541	-4.10481	-5.86051
0.366958	-2.88247	-1.18317	-1.42962	12.7917	-0.766893	0.808058	-1.69602	-1.48715	-2.45573
11.3549	1.31464	-7.39975	0.899945	6.23244	-8.29947	18.1761	-1.94193	-9.44424	-1.37129
12.8904	3.37608	3.67799	-6.33381	-1.92729	-1.4306	0.0806841	5.85383	-4.9747	-7.15227
-1.40402	-6.02443	0.617702	-4.1187	8.12044	1.55371	-2.36914	5.49834	0.546296	-1.10603
3.52656	-2.43727	0.630332	-2.61595	0.0853269	0.991876	-0.63768	8.09854	-0.914006	-3.76821
-1.26388	-4.64978	-3.10767	-1.43825	2.86549	1.37019	-2.18527	7.96344	-0.983716	2.1693
-0.981589	-2.25235	-1.11807	0.0138849	2.39998	1.41919	1.21191	1.53338	-1.17906	3.92902
2.80183	11.5623	-7.24988	5.57667	-3.07312	1.04346	1.19592	-1.45001	2.16788	-4.83669
-0.763795	-5.63311	-1.50161	-6.48425	1.57244	2.16764	-3.49839	4.39731	1.74963	9.67047
2.02988	-5.17878	-8.16774	-1.61452	1.8475	0.402547	3.31402	15.8273	0.492784	-6.94201
4.21164	-2.17354	-1.96541	-1.4237	17.8325	-4.04727	2.70762	-2.36156	-4.78502	-3.84642
2.11848	0.702948	-3.52245	-0.00380151	-2.0121	0.427751	8.54094	5.1601	-2.54586	-4.84077
3.17701	10.6313	-3.81794	-2.85672	-5.63811	3.04609	1.57544	0.197761	3.15102	-6.5649
-0.279897	4.1334	-6.08489	9.23155	-2.97948	1.5971	-2.30167	-0.258918	1.27877	-2.75303
5.46792	0.592652	0.0771773	-2.44017	0.321177	0.840942	-1.27512	16.1807	-7.26218	-4.45415
11.0726	3.10073	-6.71514	-3.91064	10.714	-4.13697	13.6259	-3.85069	-9.17762	3.71334
3.97426	-6.48164	3.01454	-6.65098	3.89143	9.82141	-0.133689	-1.36311	-0.759374	-5.66996
1.21614	-1.48335	-3.15057	-1.98467	3.09166	1.07614	-2.16137	8.81406	-1.28511	-2.08716
1.17791	-3.009	3.18039	-4.50894	-1.96783	4.09132	-1.08417	-0.161843	6.32944	-4.40426
-1.67848	-5.23871	-0.248182	-1.11285	11.3884	-1.16934	2.0684	3.98273	-1.99629	-5.15536
4.78529	-6.13258	-9.7341	2.94804	3.55984	-4.90044	21.1005	6.28679	-3.71866	-6.03648
16.1237	8.91504	-11.3563	-2.29846	-1.33525	-5.09672	16.4512	-0.44808	-5.31284	-3.1451
4.27804	-5.93036	3.28112	-5.95414	5.66428	3.1258	-0.229185	1.07795	-0.139904	-4.67467
-4.6759	-1.81413	-0.944422	1.78647	-0.571859	0.678695	1.82092	6.4484	-0.149968	-1.20147
1.3821	-1.51151	4.03412	-4.67086	-0.0262523	3.96166	-2.502	-0.112821	1.23603	-1.2437
-1.96036	13.0976	-9.68099	8.43358	-5.28624	-2.02609	4.00052	3.71315	-0.43289	-3.33633
-0.233761	4.67481	-17.1329	18.2826	-5.2831	-3.02535	2.14654	2.55351	2.49647	-2.138
0.603703	13.4304	-7.56648	4.08271	-3.48034	-2.26628	-1.25301	-3.36001	4.18739	-2.15172
6.1899	-5.79524	0.10924	-5.45205	18.0814	-1.86367	2.21561	5.81515	-12.1655	-6.02476
3.42579	-2.23296	-0.976632	-5.17638	5.98847	1.07027	0.191701	3.53511	-2.16393	-3.1195
-0.206954	-0.972495	1.32058	-2.69996	-0.312601	1.56196	-1.48935	3.10231	0.194624	-0.227262
0.774198	-4.52997	-10.5663	-1.22423	0.478868	1.35994	4.66453	17.713	1.39409	-6.88479
1.19627	2.27139	-0.276174	3.689	1.11026	-5.93718	15.7688	-1.56543	-5.57355	1.02332
17.1868	3.13667	-12.2794	-2.97634	20.0774	-8.84111	19.4517	-4.65328	-14.3008	3.15978
-3.0759	-5.09839	-0.485577	-5.07931	-0.954835	2.88791	-3.68412	2.79244	2.7488	11.0618
8.68125	-4.01463	7.03534	-3.93331	2.69963	0.709457	-0.187373	-0.285313	-0.218697	-6.36356
0.612839	0.531725	-15.5399	6.48826	-3.07352	-4.7011	19.5341	7.97194	0.031074	-7.65881
0.154789	-2.84712	-2.94015	-5.79977	0.65326	8.57418	-1.86306	2.32519	8.00923	-6.45278
2.38615	-1.97582	-3.69921	-3.68974	10.3251	3.96717	1.28768	2.30026	-0.687286	-2.15338
-0.535248	9.41652	-7.2371	8.21946	-3.4227	0.354664	0.631716	-0.341998	2.64439	-2.30258
13.1112	-1.24751	5.45037	-5.38901	-2.92883	0.697967	0.160848	4.3229	-1.10963	-5.82319
3.63609	-4.08869	-0.384092	-3.61031	10.9751	2.64417	2.27913	0.40572	-1.98418	-3.51777
-2.76187	-0.395353	-1.02197	1.73376	-2.1389	-0.104406	2.68763	5.00042	0.440848	-1.66323
-1.03953	2.31893	-12.9702	15.5289	-3.31737	-1.42113	0.0361284	2.30906	5.80615	-3.51615
1.61922	-2.64001	-0.412001	-2.90674	11.0125	-1.74688	2.78099	5.43572	-3.28115	-2.59997
-0.1921	-4.65436	1.98241	-2.78637	5.21981	2.32633	1.00989	1.53431	-2.31342	-0.874203
5.41557	-1.71292	-1.84459	-4.48666	-1.47938	0.335191	1.36446	9.66612	1.95716	-6.11244
0.0289588	14.7951	-10.7918	4.40425	-4.59103	3.6331	1.54009	-1.62738	1.9342	-4.2934
-8.92865	1.64697	-0.38239	-5.56083	2.74363	0.0549398	1.45568	-2.24346	5.26372	30.2583
-4.49111	-4.38921	-2.41627	-5.06174	9.68097	5.54311	-4.12143	-1.4789	5.75339	-0.514812
4.36137	11.6574	-3.89644	-1.82936	-6.15233	-1.15883	-3.71242	4.18735	2.23817	-3.25349
2.81063	1.82355	-2.6905	-0.569881	-1.72484	-1.65492	0.860307	13.3158	-0.0292792	-0.969355
1.93574	0.586613	-1.1543	-4.8289	0.0454181	5.73853	-2.77378	2.43059	3.56016	-4.28944
0.51577	-3.48011	-2.83932	-2.70824	0.0415409	9.74713	-0.86785	1.89245	5.90232	-6.60167
1.8069	2.32539	-3.14526	-0.822585	-0.35515	0.587502	-0.683246	11.9111	-2.32859	-3.30942
3.39725	-3.71244	2.0449	-3.60826	0.877203	2.11553	-1.71499	7.34846	-0.450221	-3.21861
0.855527	2.80802	-1.42376	4.06091	0.942253	-5.54163	13.709	-0.792932	-4.92023	-0.139666
1.30285	1.45356	0.953273	-3.91429	-4.28804	3.54903	-0.368646	-0.504862	5.97326	-3.52077
12.5436	0.440909	3.66137	-6.34297	0.915175	-0.440588	-1.19848	2.91136	-1.71715	-8.10422
17.9739	-2.62982	-0.505402	-5.46331	1.17501	-1.80351	1.29276	8.86667	-3.41297	-6.01217
-12.1154	-8.46859	-5.67012	4.89844	0.611592	18.1741	2.4019	7.13383	1.52415	-1.70604
1.20107	2.80352	-0.721617	3.47689	1.01699	-6.74331	17.5484	-1.11495	-5.79214	1.55374
1.90207	-0.740167	-0.10877	-1.97024	-2.00858	2.54008	-0.397128	7.17859	1.59709	-5.1742
1.34179	-1.70997	8.59062	-5.21488	-0.130763	3.99814	-3.69769	-0.960685	0.531826	-0.264977
-0.689374	18.7636	-13.2775	3.52164	-5.88883	0.0978801	3.35338	-0.482556	2.36598	-4.12049
-8.01208	-1.24195	-10.5198	-9.51666	-0.842626	1.36636	0.24943	2.92066	6.27586	36.896
1.41896	0.577183	-1.56344	-2.96774	1.39326	-0.975987	-2.25095	12.7882	-1.37955	-0.812451
3.37811	16.0416	-6.9715	7.06902	-6.16668	-2.26783	1.01391	-0.301521	0.621275	-3.65238
-0.260522	12.0011	-8.55295	5.37929	-3.33154	-1.89711	-1.82841	-2.55915	4.73877	-2.39042
1.93358	1.99451	-2.20346	-0.485952	-0.239677	0.86775	-0.99074	11.2125	-2.39458	-3.73896
1.02926	-3.23998	-1.37109	-4.19403	6.98709	1.05288	1.34795	4.66988	-1.42039	-3.23581
9.74214	-3.21325	2.08336	-6.05908	3.9304	0.528226	-1.23308	2.29426	-1.75916	-5.53971
-0.737959	0.584013	-4.89395	-0.60375	-1.03103	1.40871	0.220858	4.25311	7.86351	-4.4437
0.858209	13.417	-7.61771	3.61968	-3.35444	-2.34195	-1.02846	-3.55937	4.25407	-2.16158
-0.495483	1.86956	-9.75218	11.1223	-2.81985	0.474917	0.291658	3.04062	4.0202	-4.28078
2.08126	1.92766	-5.50023	-4.77106	-5.36806	4.2861	0.889944	3.22431	12.619	-6.666
2.98543	-4.3714	-4.06948	-3.7019	11.319	-1.32477	1.67626	1.96032	-0.563395	-6.07245
5.16311	-6.34114	8.58325	-4.40619	1.63212	8.05772	-0.55244	-1.37453	-3.8122	-3.99447
-13.9573	15.5824	-20.1002	-17.2674	-11.1107	-8.61253	3.50936	-2.39922	8.97982	78.5674
3.18892	-1.68849	2.43912	-4.82135	4.7692	2.72901	-1.02265	0.923825	-0.628056	-5.40129
1.49093	9.64039	-2.07007	2.26738	-2.27137	-0.741473	-1.85664	-0.964945	0.946237	-1.71863
2.68479	0.297018	-1.18708	-1.42099	-0.157556	1.76728	-1.226	11.4309	-3.74238	-4.44003
14.5028	2.24055	-14.6919	2.1831	-1.39517	-10.6954	25.4692	5.60965	-8.81725	-0.660213
11.8884	3.85903	-8.17203	-3.15647	0.439363	-0.959327	6.87827	3.22635	-2.68494	-5.87382
2.31926	13.8236	-6.91314	7.02092	-4.6113	0.343063	-1.14777	-1.60746	0.0799299	-4.58335
-1.18672	-6.16102	-1.07162	-2.69514	11.6283	3.53881	1.21725	-0.315192	-1.90145	-2.18415
3.80994	2.8024	-1.05109	-4.4116	-4.55852	4.56585	-3.08477	3.54791	8.58581	-6.6752
3.63089	-6.86005	-4.14401	-5.60159	3.29856	-3.76875	3.45586	12.1765	3.74385	-5.81822
-0.215594	-3.61643	0.757199	-3.56067	0.00745223	9.68186	-1.99387	-0.645239	6.13724	-5.80777
8.81369	12.0112	-5.37589	-2.28747	-10.0831	-2.36066	5.3098	2.24573	5.99989	-7.19442
3.0174	-4.3466	-0.262731	-4.86224	6.72887	1.43211	0.451537	3.68799	-1.42033	-4.74472
0.79575	16.8233	-7.36866	6.38095	-5.34341	-1.97602	-1.23752	-1.14444	1.84393	-2.05715
2.22709	-5.64866	-6.76782	-2.5346	1.06002	0.193421	3.72987	15.64	1.55905	-6.23288
-1.76371	4.49859	-9.45038	9.8194	-5.69634	-0.129777	4.56183	4.24987	1.86424	-1.50243
3.12725	-4.67638	0.631761	-6.84097	0.446666	6.08221	-1.77267	3.16957	5.23353	-4.7444
3.20335	10.6766	-3.8011	-2.87028	-5.59473	3.01052	1.58612	0.114296	3.11618	-6.58434
0.977524	13.3997	-7.8869	3.67419	-3.29829	-2.40631	-0.94441	-3.56847	4.34536	-2.19315
0.285871	3.65701	-16.9427	14.1547	-2.43188	-1.91074	6.5702	4.69759	1.40355	-8.04682
2.89034	-16.2364	-16.4996	-11.751	59.4857	-5.95805	2.86242	3.01	-1.93846	6.55085
-8.01259	-1.242	-10.5202	-9.51655	-0.842606	1.36633	0.249478	2.92063	6.27575	36.896
4.52667	11.7422	-4.35482	-2.77293	-5.62011	2.17187	2.12507	0.335096	1.96651	-6.86996
2.6752	2.76875	-11.9751	2.46516	-0.53282	-11.0335	16.1127	5.35287	2.87932	-1.17913
1.09286	-1.49669	-1.35751	-2.46266	0.931773	1.13	-2.53958	11.3022	-1.1069	-2.34059
2.7693	3.69798	0.084859	-4.2897	-5.09288	3.38359	-1.47055	0.0871465	5.41813	-3.28176
2.89987	-3.32477	-0.920939	-4.50359	6.71544	1.39225	0.822577	3.4731	-1.62893	-5.06553
0.304144	-1.96313	1.36167	-3.16866	8.69598	6.0778	1.91783	-3.46019	-2.33775	-4.37249
-0.76568	-4.37092	-4.99625	-7.18549	19.7052	-2.85726	1.44474	0.606118	2.0531	-7.16951
2.24386	10.6156	-3.02816	0.427817	-5.18025	0.891561	-2.30777	1.45504	3.26178	-3.44088
6.18204	-5.9335	4.17966	-7.73152	3.71982	2.74887	-2.0368	1.92017	-0.659427	-2.42894
11.2128	-2.67753	5.19932	-5.60185	-2.0318	0.199364	-1.8407	6.98535	-4.06896	-4.2857
5.94634	11.4032	-3.77808	1.13433	-5.13088	-3.47863	1.60383	2.0242	-0.852303	-4.58816
-2.61753	-8.282	-2.42481	-4.00418	17.1064	3.40031	-0.424789	3.99508	0.794015	-3.27967
0.511457	-3.13844	2.83592	-6.56514	-1.09985	9.01812	-1.52624	-1.66218	6.63783	-4.64063
3.2365	16.0403	-6.90513	6.96709	-6.3686	-1.93631	0.844556	-0.399638	0.441721	-3.77583
-1.94675	-6.32468	-6.49901	-9.97926	29.6492	0.0405042	-2.25351	2.24074	-0.162234	-4.47522
2.653	-3.62418	0.719531	-3.26688	1.45934	2.5296	-1.94064	7.21455	-0.0646904	-3.16141
10.8371	26.3414	-4.84987	5.95166	-0.672253	5.57169	3.0696	-2.89302	-7.88369	-7.94159
-1.15831	-1.96204	-3.57016	0.319928	1.08771	-0.991324	0.466484	12.2335	0.178881	-2.11412
-0.800857	1.03353	-10.927	12.5234	-3.04652	-0.0120282	1.32013	3.80166	3.72701	-4.20178
8.03722	3.24917	-11.4229	-0.310272	1.554	-6.26987	16.7685	0.447215	-1.96474	-10.0097
7.64847	-0.406498	3.6612	-4.4514	-3.03186	1.73672	-0.70499	6.59304	-5.45943	-3.4083
4.55956	-6.42601	3.49407	-4.76535	-0.949218	9.84853	-2.92031	2.828	3.0163	-6.45448
15.0947	-1.70234	2.90918	-4.95252	-1.724	-0.648579	0.982276	6.5083	-1.85162	-6.15916
-1.73822	2.43175	-6.16993	11.195	-2.30759	2.23183	-4.04778	-0.995678	4.80833	-1.37475
2.72262	-5.2852	0.306725	-4.17337	2.25956	5.66523	-0.177908	0.781748	1.68337	-3.65388
3.89292	3.02598	-1.02729	-4.11096	-4.71276	4.70057	-3.13077	3.54299	8.36601	-6.47299
-1.57948	-1.28629	-3.00569	-0.926274	2.25288	0.0811662	1.42272	-0.228832	-0.682009	5.0738
4.17955	-6.77772	-3.94458	-4.72847	6.38392	-4.53076	3.99275	11.3766	0.974019	-6.40597
12.6737	2.76594	4.19995	-4.97675	-1.74913	-3.5006	0.333572	4.54895	-4.10238	-6.42738
9.53601	2.2681	0.088811	-3.65042	-1.56131	-0.886039	1.07769	2.03466	0.914216	-6.54171
-0.275148	13.1071	-3.30929	2.04783	-7.51854	3.54645	-0.280007	0.636682	5.36834	-8.29986
8.43392	11.5329	-5.43849	-2.311	-10.1454	-2.32028	5.27274	2.4171	6.75525	-7.35668
12.1368	-4.20452	5.4231	-5.64098	3.60678	-2.61066	0.525683	2.60973	-3.06004	-6.09225
1.89873	9.87084	-3.5523	0.992542	-5.69132	1.06753	-2.11993	2.34023	3.41377	-3.27025
1.90417	-1.88144	-1.43525	-1.97522	0.142219	-0.956178	-0.818214	15.1182	-3.18113	-1.2831
-0.236688	4.37953	-7.52159	10.9527	-3.59054	0.469236	-1.50803	0.220856	1.94612	-3.33863
0.928581	-0.141794	5.80673	-4.1814	-2.11737	1.52579	-2.15483	-0.26345	0.203671	-0.982913
3.21071	16.1319	-7.07943	7.10183	-6.52341	-1.8985	0.835797	-0.424922	0.441555	-3.78041
1.18921	0.303024	3.52551	-4.23411	-4.3786	4.14084	-2.07956	0.093281	4.1791	-2.538
1.0035	-5.53792	1.0334	-3.81579	3.32695	8.50948	-0.802299	1.27753	-0.473223	-3.93734
-0.799085	-4.43053	-1.59373	-3.16952	4.38268	6.77372	-5.64995	1.02014	6.37459	-1.89349
4.65615	11.664	-4.38245	-2.80808	-5.62908	2.09882	2.12796	0.403377	1.98656	-6.92038
3.07449	1.65214	-2.14035	-1.31686	-0.495392	-0.279158	-1.20246	14.0482	-3.12737	-3.53073
-5.40729	4.75681	-10.6522	2.86047	2.31759	1.64179	8.68716	4.29735	1.13755	-2.82907
-0.441728	-0.253336	-1.55466	-0.446531	-0.955677	8.80653	-1.47889	2.68871	3.39549	-5.97922
0.439585	-1.47823	8.97829	-5.55768	-0.250591	1.20688	1.40033	-1.70412	1.75104	2.14725
13.3113	3.23698	3.81613	-6.4369	-2.09235	-1.32521	0.341353	5.89205	-5.35717	-6.81836
-3.33043	-1.79854	-3.99462	-0.689732	2.23271	3.52308	1.68839	1.40464	-0.824516	4.86604
-1.361	-4.42615	-1.67727	-2.57743	9.73399	5.04439	0.267201	-0.905835	-0.301945	-2.12004
1.24765	15.6978	-9.2952	8.75473	-4.38027	1.66854	2.83269	3.61482	-9.48352	-1.70562
-3.09735	0.432739	-0.752992	-2.03111	-3.28076	4.38941	0.638245	1.20552	6.90826	-3.80624
3.68663	0.859328	-1.27664	-2.68994	-0.599563	-1.04985	0.966321	12.0558	-0.915745	-0.423447
2.95576	-0.31338	-7.47614	-2.95686	2.26412	-0.233692	4.047	-0.784061	11.0556	-7.99346
0.423188	4.65034	-4.01749	3.15878	-1.40428	-2.99205	8.58664	1.84081	-0.563396	-5.22711
3.50852	-5.97409	2.44211	-4.31901	-1.11905	9.52812	-2.54848	3.05465	3.60348	-6.07086
2.02071	1.1138	-3.63287	0.540788	-2.4041	0.27577	8.51972	5.04842	-2.60044	-4.67313
9.10289	-2.97695	0.00491302	-3.48239	27.765	-9.86151	8.94581	-6.28532	-11.7	-0.901694
-3.15962	-0.0366864	-4.08864	-0.805461	0.832697	5.39947	-2.98133	1.45946	7.45635	-3.26736
4.52904	-5.89586	1.46123	-5.48238	6.7648	4.20923	0.340329	0.108875	-0.559479	-5.18366
-0.633717	2.58696	1.07471	-2.60869	-0.893999	1.05738	0.192647	1.09135	1.45041	1.65399
2.09962	-6.87196	-5.41502	-1.31334	4.8201	0.431181	3.77343	12.175	-1.01727	-7.18919
7.23454	4.37735	2.54017	-1.87286	-1.70473	0.886632	-0.851027	0.927845	-0.815139	-6.46322
4.803	-4.37789	6.91536	-4.71716	2.07029	2.12216	-1.33846	-0.463031	-0.285858	-4.91439
-1.63157	-3.80975	-3.63388	-0.370497	2.26288	1.31642	-1.10454	7.97616	-1.26348	0.924324
13.0444	2.5536	-13.9718	2.43525	-1.5222	-10.0372	22.5011	5.26577	-6.52077	-1.42358
-1.78425	13.4325	-10.6484	7.77059	-5.08047	-1.46732	5.24506	3.63798	-0.409079	-3.08022
-2.48694	1.71625	-0.396936	-2.54549	-3.36122	4.37698	-2.33824	-0.320004	8.10384	-2.0333
4.61957	11.754	-4.38215	-2.79786	-5.6384	2.10755	2.19216	0.329524	1.97009	-6.90034
-7.65262	2.23205	-8.05362	-12.5454	-2.5325	-2.87506	-0.132184	-4.91314	7.70605	45.6211
9.45604	15.558	-5.74233	5.00061	-5.12631	-2.83511	6.36332	-5.76801	-0.733195	-8.48637
-0.391465	-2.09958	-2.8625	-3.74823	9.25632	1.83802	1.82528	0.806266	1.46891	-5.16351
13.0291	-5.6077	8.6407	-4.53496	-0.0604049	1.54741	-1.85818	4.19403	-4.71893	-6.00948
1.71561	2.75525	-14.915	4.81891	-0.507582	-1.21786	21.9622	6.18892	-6.60537	-0.869139
2.38478	-7.53709	-6.64784	-1.37987	2.7308	1.14524	4.23224	15.1434	-0.79109	-6.49864
-10.4281	-7.77021	-5.78036	4.6868	0.21875	17.0229	2.5069	6.30331	1.20615	-1.92361
11.9519	5.40978	-3.67896	-3.52471	-2.7737	-3.89644	5.34	-0.240164	2.70966	-6.87072
4.0568	4.48861	-5.49442	-0.718349	-5.78248	1.1481	7.48885	5.0779	-0.228971	-9.80607
5.39269	3.57037	1.97694	-1.77299	-5.64617	0.277185	1.00661	2.87521	0.280026	-4.94071
4.21871	16.9885	-10.4381	7.47717	-3.86933	0.397425	5.38616	-1.90397	2.16658	-5.62959
1.9573	-2.13969	-1.03042	-2.11969	1.33329	-0.301032	-1.83351	9.33532	-1.24354	-1.49068
-6.73931	-1.00439	-6.90703	-0.836437	0.575289	5.80656	-2.095	2.96677	12.555	-4.15894
3.06094	12.3008	-6.66051	5.79599	-5.07518	-0.158643	-0.217524	-0.88451	-0.0616207	-4.38412
4.12239	17.8987	-10.9854	7.88692	-4.12514	0.0433242	5.85308	-2.12468	2.26539	-5.56806
0.434197	-0.0458559	1.23162	-5.04017	-4.08033	6.52586	-2.22487	-0.33346	11.3993	-5.25841
-13.9572	15.5817	-20.1003	-17.2671	-11.1099	-8.61262	3.50929	-2.39953	8.98027	78.5667
4.99892	-5.94397	3.6758	-6.65261	9.64974	0.81135	0.142542	-0.768657	-2.15336	-4.90484
5.35262	2.69327	-4.5922	-3.55645	-0.430652	1.70692	-0.456304	12.0719	-0.929305	-5.72632
2.45235	-5.04901	2.1343	-5.27437	2.92738	7.12315	-0.810897	-0.384073	3.41831	-4.92054
-5.94289	0.124024	-18.8817	5.86931	-3.61175	4.38957	10.7637	15.3123	6.13426	-4.86863
0.106717	-4.27901	-3.14466	-2.82221	15.2761	0.428147	2.73621	1.80339	-5.27793	-1.35691
-1.8849	-2.07587	-4.92026	-5.11405	2.491	4.51962	-2.57415	8.71003	5.84754	-4.33635
1.83723	1.75996	-5.56098	-4.7309	-5.18265	4.23581	0.881584	3.20889	12.6765	-6.7286
4.49823	19.4216	-11.8813	8.27263	-4.03161	0.158055	7.19564	-2.52611	2.18467	-5.65852
0.225526	-6.05135	1.81876	-5.90574	7.75121	5.78531	-4.34448	-1.38456	1.06658	0.799817
4.50615	-4.56797	0.694723	-3.46413	18.7994	-4.78022	4.01665	-2.00039	-5.10041	-3.46335
4.60293	12.4618	-4.18347	-1.34265	-6.14484	-1.87668	-2.89888	3.21889	1.70375	-3.14177
-0.0517661	-3.36907	-2.43269	-3.826	1.2528	5.47588	-0.625445	3.84159	6.22264	-0.497676
7.53958	-5.62834	1.44452	-4.35929	1.43961	2.59021	-0.803533	2.64537	-0.508765	-4.72679
1.79954	3.67805	-2.53949	-2.77518	-5.35917	3.57454	-1.97159	2.94982	7.90355	-6.42988
1.16709	-0.355851	-2.9276	-1.36934	-0.161984	1.54094	-1.53986	11.8261	-0.731701	-2.89988
-3.0758	-5.09819	-0.485597	-5.07936	-0.954736	2.8878	-3.68406	2.79248	2.74872	11.0615
-7.36731	3.31789	-2.55568	-7.29478	1.6057	-2.03369	3.01102	-7.30129	6.70734	33.18
-7.36705	3.31785	-2.55596	-7.29481	1.60602	-2.03405	3.01139	-7.30088	6.70686	33.1801
5.77854	2.88287	-4.31004	-3.80243	-0.793876	2.16627	-0.428577	11.9419	-1.0881	-5.93441
3.9983	0.53059	-0.198812	-2.76107	0.40638	-0.166146	-1.66348	9.67123	-1.91196	-2.75939
4.56767	-5.97976	3.22513	-6.28703	9.24601	1.44855	0.116092	-0.227182	-2.30002	-4.60995
2.38549	8.46004	-3.93925	-2.19208	-6.3562	4.1642	0.113143	2.25566	2.54269	-5.23331
2.62337	2.27934	-2.63913	-0.665553	-0.436717	0.391236	-0.979706	12.551	-2.96464	-3.73108
2.22016	-5.48104	-6.89267	-2.46744	0.740614	0.267062	3.91062	15.7378	1.79937	-6.06275
2.10413	0.648208	-3.87404	-0.022729	-1.3219	0.150566	8.98478	4.39015	-2.5335	-4.69536
-0.25109	4.30108	-7.60727	11.0355	-3.5678	0.485462	-1.56846	0.221843	1.92888	-3.25841
-0.408286	-0.819496	1.37566	-5.82086	0.654884	7.97346	-3.36452	-0.728326	6.42252	-3.8043
2.38395	1.06906	-1.27333	-5.11436	-0.269504	5.16154	-2.58309	2.35302	4.0514	-4.32668
3.64762	11.3224	-4.05584	-2.62116	-6.12645	2.66892	2.02018	0.275874	2.80128	-6.9471
11.924	-1.06364	-0.836966	-3.5647	4.67434	-2.06963	0.331512	0.134658	-1.84331	-8.0821
-0.127965	-3.43625	0.313994	-6.0299	2.34296	6.27151	-1.93771	0.548755	6.34626	-4.67987
-1.65363	-1.61787	-0.0187808	-4.31557	-1.25343	3.21795	-0.932962	3.43723	5.33528	-2.78579
12.6854	0.611775	-7.67569	0.724847	7.06677	-9.38217	19.4481	-1.99686	-9.86186	-0.914987
-4.28097	-8.34258	-4.47756	-5.5075	20.964	3.96938	0.383109	3.81728	0.469218	-0.471417
1.26067	15.6279	-8.69968	2.77482	-5.95473	1.73662	1.41683	-1.74115	2.19611	-4.37133
19.0319	8.21421	-4.82103	-3.53751	-3.38297	-7.68788	10.4767	-1.38705	0.978987	-8.14497
5.60724	-11.0691	14.0407	-3.78669	6.11891	2.87882	-0.352118	4.61893	-5.483	-1.74607
-5.27873	-0.702363	-6.05691	-2.54067	-7.27141	6.37364	-1.92128	6.69658	15.3769	-5.95369
-0.400556	1.46126	-8.31271	1.75343	-0.501813	2.44346	-1.31071	14.9101	2.92573	-3.27239
1.26983	23.5301	-9.91268	3.29164	-7.31603	-3.96431	1.9138	-5.82915	2.09975	-0.656767
1.07875	1.66846	-5.5512	-4.68881	-4.10067	4.30784	0.465804	2.53326	12.4567	-6.56503
0.100164	0.63758	-3.2731	-1.00275	1.08486	-0.387663	-1.14945	13.5008	-1.13849	-2.55058
0.426552	0.590035	0.719583	-5.01395	-4.65267	6.61762	-2.55552	-0.0451511	11.8686	-5.5222
-1.81505	-8.19152	-4.14636	-0.512252	17.2388	-0.0881729	2.97442	1.44087	-3.06782	-1.56315
-0.806403	-5.61782	0.516198	-1.99206	9.39949	-0.330542	0.507896	3.76955	-3.08428	-2.00933
0.819737	16.7665	-7.37798	6.39377	-5.30467	-1.95742	-1.24264	-1.127	1.85668	-2.0777
2.56574	-2.03832	-5.3756	-5.81251	2.38972	5.84036	-2.38697	9.72888	3.54157	-3.29516
6.08868	14.5703	-10.7942	0.934202	2.78986	-6.08919	6.77778	-9.90602	3.30746	-7.05367
12.4745	-2.16921	3.50075	-6.58257	0.114337	-1.30093	0.054339	4.2699	-1.61844	-5.77306
6.39302	9.74897	-10.6008	0.428623	-1.12441	-1.90736	5.30342	4.66949	-1.17306	-3.29509
-3.0916	-0.172567	-3.93229	-1.38763	1.02505	5.54652	-2.85037	1.07332	7.40049	-3.20955
0.00853378	0.860816	-3.43579	0.182587	0.667753	-0.469324	-0.569882	13.0641	-1.31104	-2.92328
2.57363	-1.30948	-1.79061	-2.16932	10.7386	-0.245205	-1.39662	-0.193076	0.0906505	-5.03463
-3.72338	-4.42386	-1.78157	-4.73906	9.20953	5.52581	-4.62701	-0.916295	4.36288	-0.147109
5.79903	-4.61766	-5.04436	-3.87856	16.8271	-3.10498	2.41982	0.231432	-6.34957	-5.75841
-0.719631	13.9749	-8.02012	6.56114	-3.63219	1.5134	2.80558	3.51466	-7.36285	-2.04002
1.36978	-4.97195	-2.94985	-6.65332	1.74244	5.41222	-1.14542	3.12794	8.99316	-4.09517
2.92599	-16.3694	-16.5105	-11.8756	59.8994	-5.97251	2.92787	3.09312	-2.02067	6.71652
8.40581	3.01352	-7.7371	0.571848	-1.37926	0.87676	11.9908	4.80817	-6.27609	-3.86202
-0.527837	4.42813	-8.33323	12.0468	-3.97202	0.318272	-1.22611	0.392371	2.02278	-3.37621
-1.55391	1.4918	-0.783714	4.50173	-1.53631	2.0413	-1.08022	1.65296	-0.408469	-2.16105
7.51025	4.52098	-10.8667	1.09833	4.44566	-0.963428	14.8744	2.4535	-7.65052	-2.60752
6.65567	-5.93307	0.0610831	-6.27274	16.3749	-1.50258	2.0571	4.23154	-10.6769	-4.57407
-1.08938	9.66551	-8.21241	2.44692	-1.79271	-0.309874	3.99851	2.5606	-1.3012	-3.44612
-1.13135	-2.52245	-0.920681	-3.62785	2.86731	4.11677	-0.344209	1.97317	6.20835	-2.31482
2.83877	-1.29381	-0.959784	-2.41125	10.7291	-1.21785	-0.970635	-0.439446	-0.401573	-4.8963
2.59958	-16.334	-16.4407	-11.9408	59.5032	-5.71906	2.98233	3.30248	-1.74548	6.6458
1.9283	-2.64968	-1.85435	1.24205	0.481179	-0.420869	0.670276	6.70899	-1.39607	-2.38813
-0.483947	-0.0130039	-5.61209	6.0679	-0.0618051	1.03491	-2.81535	1.6523	2.33578	-2.22835
4.32065	-3.44406	-5.93395	-3.08175	19.2231	-4.81567	2.02566	7.59339	-1.61786	-11.8997
9.43918	12.5615	-5.27541	-2.30704	-10.2511	-2.86983	5.80449	2.5912	5.03497	-6.89134
1.25191	-4.10989	-0.9145	-3.56199	2.08594	8.55891	-0.46296	0.0782704	4.09474	-5.72756
2.70146	-2.15006	-5.44713	2.97028	-3.62619	-3.37328	10.2447	3.90333	0.603991	-3.39041
3.46845	-5.44331	2.62324	-4.31828	-1.58811	8.2771	-2.28938	3.17818	3.75562	-5.61452
2.79898	-5.05278	1.27149	-4.92528	1.66139	6.15068	-0.120593	0.835572	2.13355	-3.91599
3.07491	1.73445	-1.32205	-0.868321	-0.868716	0.0790099	-0.708863	14.3017	-4.33603	-4.8426
6.37911	10.9136	-4.22612	0.939988	-5.50305	-4.0761	2.23268	2.99419	-1.23866	-4.85912
8.10346	4.47777	-3.57567	0.550161	-5.05482	-1.92914	4.23681	3.4254	-1.17409	-5.14662
-13.9575	15.582	-20.101	-17.2673	-11.1096	-8.61323	3.5093	-2.39945	8.97995	78.5681
1.39855	23.4247	-9.75534	3.18168	-7.26685	-3.99952	1.8324	-5.68194	2.06667	-0.747299
2.753	-2.17773	4.07459	-4.84648	-3.58272	3.81966	-1.91659	2.27444	6.12456	-6.11911
-4.80515	1.03167	-4.57507	-4.2091	-7.20507	6.63989	-3.21473	3.41572	18.4345	-6.92744
3.53606	-1.04538	1.37684	-4.9448	-1.30076	3.20531	-1.38376	2.30261	2.05162	-3.47251
0.711553	15.6638	-9.10081	8.15159	-4.21967	1.73298	2.59852	3.91568	-9.18036	-1.8659
-0.177294	11.8668	-8.09232	5.02997	-3.25595	-1.79864	-1.85525	-2.59821	4.62623	-2.40886
4.12458	-0.631516	1.44688	-3.99633	-3.23863	3.02735	-1.27059	7.4478	-2.31517	-0.564726
-7.6525	2.23092	-8.05328	-12.5457	-2.53218	-2.87497	-0.132677	-4.91338	7.70647	45.6212
-8.01202	-1.24222	-10.5197	-9.5169	-0.84223	1.36582	0.249874	2.92081	6.27579	36.8958
0.460875	0.374458	6.799	-3.97797	-3.46467	1.82208	-1.64742	-0.984265	0.244638	-0.342176
-3.46627	-5.13044	-0.193019	-4.03011	1.35689	1.61034	-3.69635	4.74215	1.03721	9.64154
-1.86273	2.15913	-0.791574	-1.57744	-3.51296	2.38917	0.533723	2.58479	6.585	-4.4511
-0.351588	-6.11037	-2.58716	-1.75979	16.3372	-0.140928	2.4933	0.229339	-3.06546	-2.01786
-3.06139	-1.45948	-2.15699	-3.75488	-0.106279	6.85803	-1.69849	-0.433195	9.32064	-3.38256
-1.74986	-6.18262	-6.15705	-8.91041	27.3773	-0.86557	-1.2915	1.79502	0.0329908	-4.62757
4.84802	-4.05504	0.360644	-1.51282	-1.89034	-3.44365	0.833021	13.0012	-2.01214	-1.12928
-1.80943	4.65878	-12.5892	11.0842	0.587363	-2.66233	0.960645	0.993735	5.99032	-3.97821
6.5635	16.0651	-9.76287	-1.35593	-4.63563	0.659825	-1.42172	7.26459	-0.903364	-0.267895
0.64894	1.78537	-8.26834	2.02055	-1.30051	1.98319	-4.54724	-3.79844	15.0037	-1.81235
1.49526	2.0045	-2.59814	-0.344629	-0.0557216	1.17067	-0.733399	10.852	-2.18831	-3.608
3.57809	-0.581312	0.74655	-3.44724	-2.52333	2.64417	-0.487788	8.29904	-2.72009	-0.420132
-0.749892	-5.58232	0.856224	-2.6412	9.89657	0.348492	-0.610699	3.94548	-2.31971	-2.52848
11.597	-2.68462	5.17376	-4.05916	-1.07088	-0.467978	-1.78337	3.18213	0.286736	-7.7213
1.16166	-4.5241	0.512006	-4.94728	4.01541	4.76396	-2.03846	3.3021	3.21528	-3.55515
-3.57506	-9.53091	-8.68275	-4.34093	25.654	3.11213	-1.32802	4.7207	0.342691	-2.40119
3.28303	-3.32397	-0.841379	-3.74842	10.9651	2.48751	1.84804	0.719613	-1.70844	-3.04342
0.0586033	1.55266	1.39831	-1.19022	-2.74166	1.5146	-1.47026	1.27731	0.847417	-0.0506051
3.49108	13.1405	-8.09526	2.84038	-5.37043	0.538534	4.70152	-0.935359	-0.568615	-5.6018
-1.10716	4.70856	-9.11307	9.57463	-5.21949	-0.0449138	3.63665	6.55494	0.488071	-2.00411
-0.0181553	-1.3522	1.464	-4.28514	-1.17876	7.85759	-1.10343	-0.614407	5.71863	-5.03093
2.32326	0.0137287	-0.716716	-4.32497	-0.494412	5.11598	-2.67672	3.27122	3.31664	-4.23445
-13.9571	15.5824	-20.1007	-17.2673	-11.1108	-8.6129	3.50932	-2.39931	8.98003	78.5683
1.46691	-10.0767	14.693	0.290211	5.08975	-3.20526	1.65127	-0.16933	-5.77607	0.363493
0.927594	-4.5723	0.741592	-3.00857	3.32813	7.99836	-0.302685	0.87982	-0.580133	-3.85644
6.47853	-3.85257	3.6001	-5.38557	1.56064	-0.478654	-2.36901	3.84113	-1.26573	-0.83516
-0.690692	-4.0702	-1.90936	-4.09422	4.44558	8.95501	-2.50415	5.28168	4.65473	-5.23064
4.57687	-2.78791	-2.34964	-5.25727	0.510452	-0.398662	1.23462	8.49862	3.20097	-5.24174
1.08726	15.3422	-8.97592	2.42771	-5.63946	1.53863	1.07253	-1.4852	2.38206	-4.21857
10.62	-2.7076	7.75538	-4.86053	-2.66356	-0.212617	-3.09288	5.69572	-3.00594	-4.18588
2.81758	11.8373	-7.31645	5.92178	-3.18193	0.92273	1.42765	-1.66069	2.24124	-5.08098
9.32781	-2.91604	0.268488	-3.45684	27.1111	-9.91512	8.77041	-5.73939	-11.7446	-1.25614
-1.56895	-5.94677	-0.472354	-4.22854	8.16706	2.20426	-2.3812	6.25603	0.817917	-1.58572
10.5723	26.6642	-5.09406	6.52947	-1.52526	4.71913	5.16241	-2.93278	-8.12313	-7.73136
10.099	18.4313	-5.98265	2.10617	-1.80205	-0.38394	6.52126	-7.52172	-1.5479	-7.54985
1.12854	-1.47866	-1.212	-1.41607	0.480471	-0.631595	-1.20717	14.1541	-3.07712	-1.25648
7.37003	14.646	-4.42653	2.06783	-5.58121	-3.90767	-1.59048	-0.169464	2.64399	-3.48042
12.2262	3.97856	-8.57099	-2.96638	0.395946	-1.07312	7.31073	3.36373	-3.09421	-5.79339
18.5538	8.35675	-4.24864	-3.43953	-3.48933	-7.47738	9.61609	-0.849658	0.746837	-7.92836
-2.02558	-4.86842	-5.90197	-6.75231	20.9533	-1.82901	0.823409	1.28526	2.06794	-7.55038
-2.86028	1.65999	-4.42801	-4.59282	-5.3672	6.83879	-5.13317	2.57005	16.8538	-5.88623
3.73402	-8.69616	15.2699	-1.85742	2.56333	5.34614	-3.25655	-0.346106	-2.90794	-0.345817
-0.360931	0.296765	-0.312776	-4.68753	-0.308588	6.6364	-3.65267	-0.084849	8.10193	-4.37656
-0.730925	10.019	-7.4828	2.04189	-1.85739	-0.114154	3.36472	1.78937	-1.33424	-3.66286
12.289	6.13961	-4.54715	-3.36294	-2.69134	-0.357888	3.01956	5.32935	-0.196101	-4.74465
2.67444	-0.923675	0.950366	-3.21684	4.69102	2.33089	-0.382738	0.82157	-1.05151	-5.407
0.522793	-2.67746	-1.47874	-1.19888	13.0494	-1.31368	0.740305	-1.56108	-1.42349	-2.37586
2.47738	-0.515606	-2.12075	-2.29272	1.15214	-1.06121	-1.30999	15.2711	-2.81294	-1.88155
-2.80053	-5.25187	-0.393717	-4.56171	1.95757	1.50807	-2.55623	4.16073	1.00838	10.3212
1.11613	9.26471	-2.5475	2.6446	-2.36165	-0.517259	-2.17294	-0.590699	1.39687	-1.98196
1.8268	-0.704516	10.1061	-4.85356	0.334653	4.30173	-4.60556	-2.13242	-0.637193	0.876233
-0.580527	-1.78626	10.7579	-5.73557	-0.594002	0.646222	1.55707	-1.77057	1.61451	2.33258
6.29268	-1.20653	1.30416	-4.72408	1.24678	-3.02827	-1.2136	12.4729	-3.74746	-2.11759
-1.00583	0.504415	-5.57275	-0.4285	-0.819883	1.05545	0.768105	4.46458	8.00828	-4.64741
-2.6015	17.6874	-12.1322	3.7708	-7.79936	0.925442	3.11115	0.130723	2.98002	-3.81035
1.98003	-0.538023	-1.60632	-1.55404	4.40225	1.22435	-0.470317	1.50294	-0.509481	-4.44559
4.10458	14.1799	-2.47226	-2.15459	-4.9845	-2.62781	-2.39007	0.855768	2.76807	0.937797
-4.09427	4.52726	-12.3884	-1.37418	0.555032	-4.22058	3.21729	16.8283	1.06911	-1.00342
-8.92832	1.64672	-0.382388	-5.56103	2.74378	0.0543826	1.45551	-2.24297	5.26396	30.2579
1.52095	13.5214	-6.16772	2.31931	-4.51387	-1.44905	0.370263	-0.433624	3.15752	-3.37726
-3.07706	-6.15772	-4.39245	1.26487	12.4247	1.17744	-0.957976	4.5991	-1.95591	-4.82651
0.380983	15.3782	-9.07961	8.05646	-4.05884	1.61224	2.59257	3.91811	-8.86928	-1.89811
1.98801	-0.513375	-1.16141	-2.25026	1.75084	-1.70186	-2.32474	14.7319	-3.35202	-0.19991
5.26333	0.337704	1.34461	-4.16392	0.259909	0.230583	-2.22909	8.27633	-0.57556	-3.55622
0.71973	-1.27386	0.512359	-4.61804	-0.571653	8.25209	-0.955898	-0.616953	5.45699	-5.09492
1.55754	-3.73144	-1.60725	-2.58912	16.782	-2.57667	0.200933	-1.2967	-2.13216	-3.22331
0.421006	5.15798	-5.80173	-5.44647	-8.11619	6.85626	-3.39928	4.11073	14.4185	-6.68261
4.73676	-5.17048	-0.765734	-3.2803	22.4315	-6.27843	4.57972	-1.92454	-4.44213	-3.81186
6.25298	14.8282	-11.2582	0.908581	2.98718	-6.43546	7.14011	-10.2318	3.45599	-7.14533
-2.43452	2.58566	-2.29851	-1.1489	-7.50366	5.62977	-2.61526	1.99511	13.8689	-6.82412
4.00001	1.35925	-4.12139	-1.8054	-1.97758	0.304105	-0.194706	12.4245	-1.37473	-2.88147
6.48085	-1.76883	3.82758	-5.25526	-1.25547	-0.473209	-2.11315	5.25658	-1.80567	2.83548
-0.351332	-0.364299	-3.54343	-1.46545	-0.752716	2.41127	3.61281	3.22022	3.77925	-5.89877
12.2343	2.99729	3.51745	-4.46483	-2.05434	-3.64523	0.615833	4.10507	-3.61062	-6.02335
-0.381449	-1.43953	-3.27017	0.780828	0.120326	-0.913861	0.21768	12.0623	-0.379764	-2.67884
0.856739	-1.80934	-4.06081	-4.71475	2.41845	5.11117	-0.368667	2.50286	6.69201	-4.9035
-5.74566	-0.87321	-5.45014	-2.30081	1.93339	6.89834	-3.54356	-1.47247	14.1101	-4.09395
6.27685	-5.59504	-3.91881	-2.4745	20.0444	-4.05254	3.60779	1.86939	-9.10486	-9.71333
-3.07583	-5.09827	-0.485647	-5.07941	-0.954766	2.88795	-3.68408	2.79226	2.7488	11.0616
3.20609	-4.42744	-0.188847	-4.7441	7.41388	0.981138	0.49801	3.31801	-1.4769	-5.12069
7.56195	14.7061	-2.45507	-2.93201	-7.1575	-2.14788	-2.14315	2.1729	0.775271	-3.20778
2.36781	-4.84662	0.0073306	-3.92564	2.12341	5.42931	-0.424676	1.13539	2.11351	-3.78973
-5.9293	-2.53959	1.09238	3.42141	-0.989621	7.79056	-1.70451	3.17097	0.303595	-0.543216
2.60337	-4.49304	-3.11132	-3.97293	10.8462	-0.0910922	1.43828	0.960145	-0.572434	-5.56374
3.3261	0.623153	-1.54693	-2.91343	0.16709	-0.677317	0.704765	12.2854	-0.859919	-0.779974
1.34816	-0.758507	-0.973044	-4.65773	2.45975	4.17564	-1.70302	0.764354	2.90298	-3.33878
2.95037	11.1869	-6.09966	5.14603	-4.50964	0.247101	-0.489016	-0.869914	0.0119003	-4.19714
-4.99906	-1.25017	-1.77158	2.18556	-0.795372	1.30842	1.20277	6.54013	-0.38894	-1.19455
-0.738251	0.524728	-4.75357	6.9208	-1.41601	2.7441	-2.85209	0.516324	3.04576	-1.87942
0.519963	0.831605	1.94568	-3.71255	-4.15676	3.76485	-0.891411	-0.535654	5.2399	-3.00938
9.9806	24.6221	-5.3745	4.58994	-1.01879	4.34768	3.21154	-3.12396	-6.46809	-7.92698
4.09269	18.4663	-11.2874	7.93775	-3.7166	0.51763	6.39304	-2.29402	2.15292	-5.57149
4.14488	14.208	-2.3293	-2.18005	-4.89404	-2.71676	-2.41753	0.93132	2.75333	0.674767
-0.22475	12.3837	-8.81265	4.19259	-3.58997	2.06549	-1.04905	-0.930582	4.87221	-4.20573
3.80675	-6.69605	3.56779	-6.64725	3.68195	10.2709	-0.57517	-1.16742	-0.994968	-5.65071
8.15483	17.3208	-7.43221	-1.17806	-6.31738	0.463307	-1.07408	7.43029	-2.92749	-2.38952
-7.36737	3.318	-2.55598	-7.29468	1.60569	-2.03348	3.01139	-7.30146	6.70725	33.18
3.34646	-5.06597	11.677	-5.2395	4.16487	7.22286	-2.98283	-1.77043	-3.22518	2.25574
-0.0926028	0.427007	-7.01867	-4.59458	0.0726097	4.2962	1.2804	1.162	11.2403	-4.94739
14.0246	3.50154	4.00807	-6.28408	-2.97743	-0.15232	0.993211	6.2546	-6.47113	-7.31097
-0.087962	-0.41032	-2.08749	-1.97034	-4.01932	1.72315	1.89685	8.06596	1.12379	-4.21933
1.96508	0.262813	-1.208	-1.536	-2.73983	2.52622	0.233694	8.70807	1.35105	-5.28082
0.908127	2.74661	-18.0362	4.98682	-0.26696	-2.28517	25.9577	4.99568	-6.11265	2.0617
2.21867	0.699749	-4.01387	0.0908005	-1.75601	0.182876	8.91208	5.13285	-2.74591	-4.67023
-1.56332	-4.2498	1.09611	-2.49656	3.09188	5.21012	-0.873973	0.309936	1.25089	-1.80282
1.19389	0.662115	-2.4701	-2.13845	1.17962	-0.76512	-1.39653	12.9803	-1.69913	-0.772255
4.18424	1.23876	-0.390227	-4.43717	-3.53305	3.99463	-2.20948	2.16767	8.77248	-6.55975
11.8194	2.10856	4.32419	-5.95815	-0.913307	-1.75852	-0.573702	4.72564	-3.69683	-6.58431
2.02598	-2.38288	-1.14651	-1.72654	0.824438	-0.73651	-1.42445	9.26267	-1.17227	-1.51575
-0.535914	-1.53844	-7.24524	-1.33292	7.89458	1.73833	-0.960475	1.94847	2.55308	-3.31284
2.67947	-16.4191	-16.6564	-11.8104	59.9855	-5.97313	2.77247	2.93539	-1.38322	7.05813
0.998703	-0.41865	-3.06532	-2.96621	0.335787	4.53375	-0.0861796	2.12456	3.26038	-4.75099
1.64069	8.28212	-10.8281	9.66217	-6.20904	-1.88851	3.83571	2.16531	0.899257	-5.73306
-0.964653	-5.01015	2.4685	-2.49005	4.33103	2.16649	-0.532069	1.86224	-1.90905	0.130431
11.2494	-2.00738	3.67966	-4.44995	1.80352	-1.70244	-1.54869	4.24489	-5.04294	-3.30392
5.60457	-4.64147	11.0664	-4.45216	5.70634	3.50016	-6.45855	0.43864	-3.21589	-1.82466
0.455471	0.588392	-3.53833	-1.13805	1.01237	-0.438572	-1.11736	13.4189	-1.09458	-2.58026
1.63327	-0.523286	-4.29719	-2.22151	3.23488	0.575951	-1.94827	9.414	-1.25427	-2.48671
-3.38314	-9.54995	-7.53346	-4.31088	22.3515	3.62381	-1.53132	5.04788	-0.102675	-2.53892
2.0671	-7.18448	0.977679	-4.85078	9.83273	1.7943	-1.19413	2.77461	-0.937144	-0.00989795
-3.20763	-10.2489	-10.1023	-3.54093	29.7844	0.675561	0.392319	3.97985	-0.355315	-1.52081
-0.207706	4.0803	-6.04492	9.19337	-2.99664	1.58004	-2.32478	-0.248424	1.26372	-2.7192
-0.654194	1.58866	-6.92386	1.26994	-1.04818	2.03838	-1.39438	15.3744	2.02008	-3.0263
6.73208	14.5927	-11.223	1.15103	3.2071	-7.18559	6.53694	-9.39673	3.59508	-7.74144
0.990288	11.875	-10.2646	10.2197	-5.67841	-1.27235	0.237596	-0.702564	2.46457	-4.35212
-1.80091	-0.6597	-2.59483	0.505574	1.34449	5.89655	-3.61038	0.466543	3.07834	-1.2141
3.64554	4.86521	-2.69612	-1.78474	-2.59518	2.77644	-0.792879	8.88926	0.389161	-6.28287
12.1713	-0.891018	-0.461566	-3.83255	4.95487	-2.4674	0.230364	-0.269139	-1.6758	-8.17941
0.425233	-0.402096	-5.91433	0.0660146	-0.352818	3.41822	-1.37123	4.43626	4.53385	-3.24095
0.148913	0.281313	6.77022	-3.65936	-2.44811	2.27406	-1.67032	-1.31555	0.0647065	-0.495221
-2.59249	2.69517	-1.93777	-1.18124	-7.21686	5.41909	-2.52298	1.79457	13.4515	-6.75757
-0.502069	-0.115843	-11.5321	13.2543	-2.87254	-0.473643	1.94474	4.31745	3.23119	-4.22403
1.73191	-6.33902	-9.29757	-2.08271	0.278844	0.552336	3.97863	18.2112	1.44221	-5.38277
2.1514	13.5161	-7.27975	7.3691	-4.60677	0.247901	-0.882588	-1.47631	0.100744	-4.49756
-0.302445	-3.28853	0.492437	-5.97679	2.03735	6.49995	-2.18423	0.583783	6.29454	-4.67552
10.0094	18.0341	-4.90971	4.01018	-2.05612	1.73731	5.46496	-7.51027	-2.12839	-6.17289
2.55701	-6.87375	2.12626	-3.78586	7.78558	1.56711	-1.54786	3.28655	-1.781	-0.702313
-1.5796	-1.28626	-3.00555	-0.926087	2.25305	0.0811202	1.4226	-0.229061	-0.681937	5.07383
7.20259	1.70831	1.92047	-3.71742	-6.63729	2.79859	-0.492338	13.3457	-3.41512	-6.68546
-0.654727	3.90502	-7.60164	11.4011	-3.13639	1.5417	-2.21489	-0.331008	1.77549	-2.48925
-0.433876	-6.12667	0.863985	-5.76251	8.55675	5.21893	-3.92997	-0.788036	1.42896	0.727794
4.86777	-4.89565	-4.30951	-5.89908	23.318	-1.44613	-1.0176	1.27433	-2.73951	-6.52174
12.6778	0.499226	3.14962	-4.06209	-4.47785	-2.04175	-0.934317	5.34826	1.43055	-6.51056
6.96437	-4.21919	-3.54682	-2.69508	16.9934	-2.99953	2.52269	1.77455	-8.09103	-9.06911
8.323	1.55787	-7.37693	0.454238	2.38451	-3.77825	14.7942	1.65286	-6.71663	-3.06621
7.04444	-4.4811	-4.46141	-3.68818	17.305	-3.79285	2.7384	0.150399	-7.04258	-7.07413
0.3252	-2.7189	-0.791545	-1.03256	12.5642	-1.14781	0.336948	-1.61283	-1.33374	-2.66711
11.3072	-1.90113	5.10393	-4.37938	-1.20164	0.0987324	-2.17067	1.76889	0.222294	-7.20513
-1.38831	8.26097	-10.1903	6.25015	0.225138	-0.331291	7.91813	-0.725603	-0.988477	-3.12507
-0.435333	1.62193	-9.94056	11.7823	-2.83659	0.663903	0.178257	2.92062	3.89975	-4.19979
-0.144563	3.94113	-7.80691	11.8337	-3.59888	1.08891	-1.83897	-0.445825	1.43005	-2.4865
2.05764	-0.744811	-1.55373	-4.88044	0.996714	5.58675	-2.5971	0.348944	7.45523	-4.82896
-0.992631	1.38374	-3.95581	-3.8465	-7.5161	5.77199	-0.872624	5.17342	11.8815	-6.09321
11.1763	-2.73128	4.51422	-5.2237	-0.183554	-0.173809	-0.992631	5.67621	-5.21629	-4.24058
-1.69629	13.8043	-10.4996	7.87008	-5.65484	-1.80075	4.01534	3.86862	-0.290039	-3.06381
12.5228	1.58076	4.94771	-6.38232	-1.00888	-2.06008	-0.526683	4.30428	-3.51401	-6.74835
0.0730871	1.09014	-3.53481	0.646209	0.732267	-0.719857	-0.320059	12.7904	-1.47393	-2.95836
-3.37652	0.983082	-8.2253	6.18726	-0.0586451	5.67633	-2.62737	-0.244059	9.70683	-3.56664
1.2354	23.5252	-10.0719	3.4401	-7.32758	-3.93558	1.91322	-5.83698	2.20941	-0.770207
1.84922	0.701162	-1.10031	-4.98058	0.0100924	5.43071	-2.59832	2.24796	3.64938	-4.10035
-1.58206	1.85554	-13.8618	16.6821	-6.0811	-1.6475	3.08117	5.49047	2.77786	-3.67331
6.5017	-5.40151	-3.5836	-2.63176	19.4341	-4.07079	3.29996	1.83424	-8.91512	-9.46812
-1.98244	-5.77786	-0.888367	-2.40741	10.7813	5.44567	0.784792	-0.986746	-0.40635	-1.34034
-0.196452	-2.53666	-2.88108	-5.68123	0.417997	8.59668	-1.72031	1.81839	8.41909	-6.59587
5.56244	17.0748	-8.71356	6.91025	-3.3865	-2.91498	1.29475	-2.41674	3.84697	-5.81699
-2.69857	2.63844	-1.94876	-1.2035	-7.03429	5.51964	-2.60068	1.82763	13.4383	-6.77106
6.2386	-5.84187	0.0625272	-5.50593	18.213	-1.82631	2.33208	5.76997	-12.2223	-6.0731
-0.81816	-0.192918	-2.0918	-5.66232	-0.241919	5.5849	-3.88569	3.241	8.21613	-3.07694
1.10396	2.33676	-8.56839	1.85815	-1.84658	1.78337	-4.25236	-3.88526	14.9937	-1.59618
-0.988545	-3.27174	-1.28347	-3.89504	2.86121	3.5478	-0.295788	1.84234	7.50169	-1.28742
6.96667	-4.26017	-3.49405	-2.70488	16.9625	-2.938	2.53304	1.74114	-8.09827	-9.12676
-0.311772	0.0719681	-6.39455	3.91296	-1.47166	-1.15916	0.738963	11.1025	2.11248	-3.12249
5.58391	8.83786	-11.1035	0.692202	-0.280695	-1.44856	5.02723	4.53919	-0.732609	-3.38759
-1.52987	-5.30457	-4.06978	-5.86978	9.85719	5.12969	-7.22337	0.822742	7.49574	-0.847043
3.13691	-6.37291	-9.19511	-3.72721	27.7055	-2.63381	-0.264999	-0.668526	-1.07848	-0.493327
5.48394	0.0514138	1.38752	-3.4293	0.269814	-0.96668	-1.31973	10.7005	-3.27404	-3.86733
-0.507153	-4.26829	0.231118	-1.6475	2.34455	5.76613	-6.47714	-0.162836	4.04328	0.96142
4.50714	9.94208	-15.2048	2.2683	-5.68654	-9.50071	15.1482	1.4798	6.34219	-2.68788
-1.67243	-3.72156	-3.51561	-0.752151	2.93997	2.07055	-1.17037	6.59845	-0.719653	0.381506
3.29419	-4.46046	0.0860728	-3.28108	13.0662	-0.908601	2.05244	2.31981	-3.39146	-6.45873
-0.653778	-0.642976	-1.28873	-0.311259	0.385782	5.62113	-3.90675	0.718296	2.87395	-1.74622
3.66847	-3.83487	-1.52996	-0.681054	-1.22185	-3.1141	1.15472	12.4542	-0.710393	-1.32569
3.93755	4.38069	-1.40963	-4.65881	-5.83927	5.41065	-3.94623	4.63344	8.14376	-6.537
8.2539	-3.14197	6.29102	-4.68085	0.686377	3.98728	-4.0077	1.7005	-2.83254	-1.32799
-0.763856	-5.6332	-1.50175	-6.48417	1.57278	2.16754	-3.49855	4.39734	1.74977	9.67081
9.50661	-2.32484	4.02396	-6.42756	3.04613	-1.47866	0.28527	4.08107	-1.44554	-5.4092
2.14746	13.6675	-7.25444	7.28458	-4.54054	0.237127	-0.941458	-1.52513	0.111417	-4.49992
1.16282	14.5116	-7.58348	1.85274	-6.08071	1.84998	0.867097	-1.52628	2.06683	-3.92353
5.12052	-1.81978	5.50817	-5.62715	0.793552	1.19878	-1.2332	1.1624	-0.359705	-3.28586
-0.94955	0.724022	-5.32987	-0.232811	-0.748731	1.31542	0.370389	4.52437	7.34695	-4.75505
2.76995	-4.77596	1.14415	-4.69909	1.56677	5.92706	-0.201372	1.38501	1.91216	-3.8855
1.83698	-2.26913	3.01089	-4.31666	-3.15772	4.40978	-1.83934	1.97532	6.66376	-5.93377
-1.3302	-0.629528	-2.5457	0.38704	1.46288	5.50459	-3.69119	0.627004	2.95328	-1.58218
-2.83029	3.27058	-1.05122	-2.98507	-2.48519	8.0127	-4.23591	-1.45546	11.3099	-6.89654
0.32564	0.624378	6.60047	-4.2496	-4.0953	2.25498	-2.4233	-0.916485	0.751272	0.0544832
0.771008	-3.50263	3.0798	-6.74433	-0.656686	9.16122	-1.35142	-1.85334	6.09386	-4.66221
12.5386	-1.99207	-1.77692	-3.50335	33.3725	-12.8784	7.92801	-6.37549	-14.8217	1.54528
2.50679	0.798098	-9.19361	3.5469	2.49068	-3.88874	12.9406	4.3194	1.55067	-7.79267
-0.239803	0.507726	-3.49895	-0.346204	-0.128179	1.63625	-2.30281	15.8625	-1.46123	-2.38421
6.96346	9.96241	-11.7026	0.740457	-1.25218	-3.05221	5.96442	5.49157	-0.0631977	-3.15824
-3.33057	-1.79877	-3.99473	-0.689569	2.23303	3.52313	1.68835	1.40455	-0.824183	4.86573
1.52708	3.14729	-15.1629	4.95704	-0.52245	-0.967131	22.3976	5.80915	-7.0031	-0.386661
-5.47451	-0.852487	-5.80186	-2.62548	-7.40652	6.46331	-1.92072	6.88766	15.4245	-6.01035
20.127	-3.31637	-1.23641	-6.13764	1.7412	-3.18792	2.76901	8.89628	-3.17372	-6.3756
2.17103	7.88593	-3.79889	-2.28955	-5.97021	4.20198	0.140707	2.31074	2.40282	-4.93599
9.94816	-2.22447	4.31692	-6.5657	3.18024	-1.7641	0.293975	4.07578	-1.64334	-5.55722
2.80451	-16.3319	-16.3845	-12.1655	59.5093	-5.34189	2.73038	3.14668	-1.65641	6.37788
-0.646763	-3.9826	-4.04503	-6.43212	19.5616	-0.0847613	1.40052	2.43343	-1.22038	-6.56551
2.85326	11.0253	-6.71498	5.78902	-3.72098	0.564362	0.352364	-1.32694	2.19683	-4.8253
-1.66558	2.85799	-6.70027	12.0116	-2.0718	1.89268	-3.64822	-1.06587	3.69249	-1.46123
-3.82478	-1.33051	-3.03962	-3.09366	0.169383	6.48778	-1.63073	-0.339734	9.65925	-3.41016
3.20134	10.6855	-3.79676	-2.83568	-5.67032	3.01667	1.618	0.14729	3.10849	-6.56769
3.29408	-4.80297	1.18632	-3.55999	0.889289	2.4333	-2.09896	7.60988	-0.503485	-3.01884
14.8557	5.08477	-2.77998	-1.35105	-0.644295	-5.35257	5.0295	0.518898	-1.51239	-7.56399
12.2491	-1.22168	-0.772862	-3.73707	3.97471	-1.83542	0.371448	0.651096	-1.92561	-8.00695
4.48633	-3.69848	3.70723	-5.54649	-1.08932	10.0061	-3.94999	3.09023	3.84669	-6.65299
0.787159	0.886086	-1.40711	4.43544	-4.15831	-3.36231	13.3423	1.52748	-2.71377	-4.21838
5.57702	15.031	-6.94222	4.87306	-3.76249	-2.36676	0.262826	-1.9803	3.98555	-5.30467
14.5104	4.65632	3.47702	-6.28097	-3.75166	0.662314	1.25742	6.85241	-7.14022	-7.53144
-0.227074	4.63291	-17.1306	18.1005	-5.17459	-3.03476	1.98497	2.6855	2.50381	-1.95006
-0.875105	0.636588	0.349289	-4.94934	-0.376301	7.14665	-5.64692	1.23374	10.83	-7.45554
2.0163	-0.980078	-4.73254	-1.02827	1.31894	1.37936	-1.08123	10.5936	-1.34511	-2.3423
13.132	-1.01386	4.40613	-4.36302	-3.35043	-1.42123	-0.878161	5.01831	-0.673673	-6.29505
-0.177375	4.83139	-17.0129	17.9098	-5.23856	-3.14793	1.97332	2.71004	2.47523	-1.93335
5.41679	15.2683	-7.33531	5.41488	-3.48825	-2.05674	0.234454	-1.89929	3.88703	-5.74614
-1.61074	2.76212	-6.36758	11.8397	-2.14018	1.95306	-3.75276	-0.98056	3.57067	-1.44831
2.68173	-1.11855	-1.86278	-2.16466	10.7576	-0.620081	-1.40964	-0.184147	0.0941582	-4.95176
10.8449	31.7204	-14.2381	6.75292	-7.98708	-6.71486	11.099	-14.1308	1.41577	-6.26349
-6.454	4.20017	-10.7697	3.84501	4.52214	1.81365	8.23073	3.28164	1.19642	-2.16107
13.436	-5.77379	8.83499	-5.04121	-0.56278	1.8993	-1.85233	4.47261	-4.41361	-5.94648
2.73248	-5.52389	0.28002	-3.92488	2.65462	5.69423	-0.176453	0.774011	1.25532	-3.37981
10.3621	-2.50861	7.01645	-4.65879	-2.65837	-0.248091	-3.2612	6.15049	-3.2531	-3.76461
-3.07581	-5.09823	-0.485654	-5.07938	-0.95483	2.88801	-3.68405	2.79229	2.7487	11.0617
17.4481	6.7186	0.472255	-3.88636	-5.36148	-5.25908	5.72104	2.306	-0.337589	-8.1715
9.72804	-3.38976	-1.01693	-3.65784	30.1908	-9.56859	8.90967	-6.56203	-12.3421	-0.76957
-0.244088	-3.84518	1.08884	-3.80233	-0.234264	9.92104	-2.38745	-0.459802	6.23299	-5.95936
8.31842	-2.30355	3.51845	-4.78997	-1.019	1.09791	-2.77577	2.72613	-0.0501587	-2.4488
0.0969517	13.2997	-9.35338	4.53926	-3.9449	2.15609	-0.455181	-1.32458	5.07712	-4.51118
9.69052	-5.67488	6.17269	-6.81119	2.47231	2.73192	-5.31376	2.41923	-1.08195	-2.35599
0.0759815	15.134	-10.9429	4.3612	-4.78368	3.58049	1.68826	-1.46412	1.70683	-4.32537
3.20615	10.2092	-0.598356	-0.433108	-4.57988	-1.83418	-3.79564	2.78774	2.42088	-1.34447
-2.91183	1.2665	-4.54378	-4.52347	-4.88224	7.07983	-5.06517	2.4352	17.058	-6.04248
-1.37247	-1.87608	-5.32768	4.71731	-1.86209	3.93967	-5.37358	-0.743639	12.5864	-3.5831
-0.212987	3.89225	-6.09331	9.29627	-2.94961	1.53131	-2.41336	-0.124507	1.26702	-2.59644
-1.02237	6.39167	-12.9613	17.4702	-6.64316	-3.02951	1.4658	4.23357	4.1164	-3.2895
0.324847	1.24197	-3.39974	-3.88987	-3.13584	4.30696	-2.0355	2.4088	9.37385	-4.93383
11.1661	-2.72802	5.17465	-5.61633	-1.86092	0.272841	-1.73634	6.92208	-4.38207	-4.2505
-2.30507	0.944568	-3.80248	-4.17295	-7.83538	6.83024	-2.52418	5.72794	13.8387	-6.51202
7.15533	14.0288	-4.47553	2.09593	-5.65221	-3.23434	-1.52819	-0.184015	2.67446	-3.57545
-7.57174	-4.77309	-8.63434	-2.12943	1.31349	8.43644	-3.32548	5.12555	10.4736	1.23638
-0.144868	-3.40949	-0.205879	-5.86608	2.09262	6.46746	-1.96912	0.929303	6.5714	-5.00846
3.07809	10.874	-1.20134	-0.404708	-4.12765	-2.06006	-3.26411	2.23652	2.31663	-0.43463
1.73947	-3.21391	-2.45266	0.196411	1.49669	0.661216	-0.969569	8.80635	-1.43195	-1.5826
-0.763752	-5.6332	-1.50165	-6.48423	1.57254	2.16759	-3.49854	4.39756	1.74958	9.67066
2.42595	0.156873	3.44989	-3.90066	-4.673	3.10661	-0.756908	-0.460936	7.22816	-5.81761
1.74654	-6.02213	-8.65807	-1.77348	1.10825	0.86675	3.551	17.221	0.627525	-6.33313
0.481089	-1.10626	0.0895162	-4.4477	-0.455349	7.73569	-0.618916	-0.183543	4.41378	-4.41858
2.73487	-1.21169	-1.21884	-2.07737	10.5259	-1.01737	-1.04384	-0.174451	-0.266224	-4.94845
-3.7017	-9.72582	-8.64127	-4.02956	25.1105	3.14659	-1.13569	4.70396	0.0830436	-2.19182
1.08993	-1.81098	-0.959898	-0.887491	-0.0834118	-1.04088	-1.22571	14.3152	-2.18467	-1.12849
12.3261	-6.53051	8.10054	-6.19587	-0.285414	1.46576	0.993095	1.41381	-1.76315	-4.7935
1.31327	-1.2708	-2.43147	-3.32409	0.623316	4.32531	-0.492842	2.33694	3.27359	-4.67441
-1.1814	-6.59803	-5.76809	-9.94204	29.2914	0.0215177	-2.29073	1.6364	-0.555235	-4.63158
11.5932	0.923632	-7.31265	0.611663	6.61848	-8.33984	18.1204	-1.87717	-9.34191	-1.46915
2.24896	13.7055	-7.18237	7.22634	-4.57071	0.256843	-1.01561	-1.52945	0.0747698	-4.53535
1.58359	-2.48845	4.15789	-3.25743	3.41075	4.24021	1.45223	-3.84733	-1.78248	-2.80341
-6.36078	0.563003	-4.60256	-2.72024	2.51914	6.04957	-2.70778	-2.07225	13.1331	-4.62863
2.0849	-1.07362	0.134347	-2.07929	-1.39198	2.42397	-0.338532	6.2435	1.17625	-4.79849
0.525136	-5.74443	2.90167	-6.23388	7.17083	5.78471	-4.49369	-1.69994	0.672509	1.07586
6.17571	-6.32283	-0.290148	-5.88328	16.6392	-0.867767	2.21315	4.08002	-10.6375	-4.24358
-3.08409	-0.393868	-3.41002	-0.714564	0.895124	5.48852	-2.82485	1.13207	6.63545	-3.04501
1.13831	-1.98234	-0.0447695	-1.15927	1.37851	2.958	-2.6074	4.23819	-0.0868754	-2.13012
-1.77172	13.2856	-10.587	7.68659	-4.84061	-1.64625	4.36052	4.35667	-0.739534	-3.1077
0.695546	-2.19045	2.00929	-3.08164	8.30008	6.02468	1.41508	-3.26029	-3.03258	-4.16189
6.20287	1.48727	-0.855173	-5.59525	2.40022	1.19907	0.530717	1.99704	-0.885871	-5.06605
11.3009	-2.61932	4.65011	-5.21572	-0.472551	-0.372297	-1.09867	6.05233	-5.11629	-4.13323
3.5124	10.4077	-0.953538	-0.342052	-4.45928	-1.81659	-3.67866	2.57542	2.31951	-1.30331
-1.15983	-6.20462	-2.50182	-2.11561	14.7028	-0.31934	2.19241	1.56836	-2.06544	-1.798
1.51236	9.74422	-2.32682	2.14985	-2.37898	-0.981086	-2.03082	-0.91371	0.792879	-1.69965
3.61339	11.1895	-3.92312	-2.61737	-6.15648	2.69792	1.95305	0.365526	2.81222	-6.93635
2.92659	11.7216	-6.62176	5.82463	-4.86376	-0.100709	-0.291928	-0.816176	0.250186	-4.38275
4.06427	-2.43771	-1.77634	-1.66743	17.8632	-3.62946	2.81472	-2.77365	-4.76166	-3.58113
3.71606	-5.46005	3.10157	-4.68335	3.1829	6.19428	0.208894	-1.68982	1.03261	-4.45443
2.71022	11.4787	-1.6053	-0.721784	-4.09519	-2.10845	-2.84946	1.86772	2.2957	0.22977
2.82565	-3.68283	0.676664	-4.53058	-1.57146	8.77796	-2.78024	4.72884	5.33365	-5.96091
7.20987	-3.19082	7.02486	-4.67785	-0.904501	1.5017	-4.658	2.98416	-0.631053	-1.63508
1.38413	-4.18815	0.591044	-3.39229	2.86494	7.76731	-0.843536	2.15409	-0.63721	-3.97906
11.9686	4.3174	-8.2889	-2.78976	0.067751	-0.648912	7.17225	3.21947	-3.42422	-5.71964
3.2327	1.9884	-2.53452	-1.1777	-1.49989	-1.85889	1.25177	13.3035	-0.632118	-0.389641
12.3546	-1.45544	-0.558824	-3.66017	3.59247	-1.93462	0.342766	1.19154	-1.93032	-8.05469
-4.88127	-1.67007	-0.959227	2.11263	-1.06171	1.19981	1.57946	6.26089	-0.291571	-1.39361
-2.80063	-5.25215	-0.393913	-4.56175	1.95762	1.50828	-2.5563	4.16101	1.00857	10.3213
2.73558	-0.286546	-0.504484	-5.18591	1.292	3.88257	-2.12854	1.57233	4.93199	-5.28178
-0.998724	0.442881	-11.5303	13.3083	-3.12445	-0.237605	1.82056	4.26216	3.7525	-4.43003
2.35373	-4.59254	0.0522845	-3.66497	2.25153	3.19507	-2.65639	7.61502	0.256215	-2.82444
-0.275981	-2.98785	-1.70083	-0.981208	12.8148	-0.190925	0.17146	-1.38749	-1.23335	-2.45209
-3.48387	0.0984554	-3.60648	14.1553	-3.79382	1.68412	3.43815	2.63162	0.105024	-1.58216
