# Supplementary material for: Secure human action recognition by encrypted neural network inference
Source: Nat Commun. 2022 Aug 15;13:4799. doi: 10.1038/s41467-022-32168-5 (PMC9378731; doi:10.1038/s41467-022-32168-5)
Supplement: Supplementary file 4 — Source data [file 41467_2022_32168_MOESM4_ESM.zip › SOURCE_DATA/Figure4_HEAR/4f_accuracy/test_prob_conv1d_128_hear_giant.txt]

-5.4631	6.68027	-11.1976	9.99191	-5.29285	1.81805	-0.491415	2.19372	2.10626	-0.421408
0.17655	0.358335	1.80842	-2.25602	-3.9351	4.90044	-4.65636	0.136259	10.2875	-5.54105
-2.00151	4.79284	-6.75966	10.1636	-2.65291	1.84265	-2.95758	-0.803646	2.5531	-2.90409
-4.31119	11.7439	-13.3246	3.60925	-2.29839	-2.97419	5.07406	1.02298	0.952071	-2.27988
-0.647387	-3.35999	-4.94045	-0.173816	2.26022	-2.27267	-2.32394	12.9392	-3.36373	0.669551
2.77525	-9.96434	-4.94207	-1.8444	4.81609	1.90917	3.0621	9.08148	-1.24171	-4.90481
3.54574	-7.64525	-6.63189	-0.796308	19.0767	-0.416053	-1.27028	1.09137	-5.29819	-2.33889
-2.94731	-3.49048	-6.94604	0.130264	4.36134	-0.117895	0.349374	9.48707	-1.98815	-0.0903854
5.18966	-1.78927	-0.262277	-3.97716	-2.76421	-2.29653	-1.4266	12.5453	-4.37838	-2.95798
10.9618	-8.79634	6.00122	-9.70752	3.41914	3.45182	-0.748292	0.689513	-5.51329	-1.14222
-5.56425	2.70486	-19.1991	2.81264	-1.07589	-2.31531	2.56668	14.717	5.24732	-2.14752
7.07537	2.65438	2.13808	-5.48494	-4.52004	-0.539778	-1.5938	2.01994	2.75066	-4.02317
-2.74149	-0.749572	-3.3295	-1.22897	4.34417	5.08838	-2.76839	-1.46825	5.61554	-3.40863
-1.866	-7.17286	-6.19722	-1.31431	12.805	2.09332	-1.1637	3.7065	0.953903	-3.33671
0.365255	10.3375	-5.89424	-0.35112	-5.88281	-0.459864	-1.83218	0.599709	1.69557	0.0363829
2.90369	0.269367	-3.32022	-1.46898	-1.63372	-0.291892	8.21457	1.59509	-0.396262	-5.18274
1.84643	-0.256079	-8.99725	1.45202	-0.979306	-0.648577	9.07117	0.984703	0.279762	-2.9429
-8.54735	-5.47202	-27.1853	3.48278	-4.89808	-4.00146	-4.19237	1.14758	10.8553	28.7252
3.79558	11.9358	-6.55701	-4.36826	-9.72542	-1.01885	-0.927763	2.88351	2.56417	0.374543
-0.697196	-9.26907	-0.718337	-4.25439	12.7972	2.06223	-0.541614	2.41516	0.820147	-5.15215
-1.43946	0.465935	-7.49128	0.85766	0.142572	-2.05045	-0.391962	10.6344	-1.50296	-0.00350733
2.31681	2.31329	-1.73197	-1.72052	-2.50195	-0.0527054	-0.674435	6.67455	0.408228	-4.49252
1.53315	-1.60456	-2.82984	-3.46762	-3.08781	4.41792	-2.55608	7.30762	4.18033	-4.29195
2.18761	1.00264	-2.24133	-0.202144	-4.35402	2.35676	-1.47835	1.07821	2.05768	-0.977886
15.9742	0.29433	1.96681	-4.70857	-3.23039	-10.4058	4.39632	2.66706	-5.00403	-3.05112
0.526473	-1.94965	-11.8677	-2.65775	12.0356	0.321412	-2.5186	4.52852	1.25066	-2.89951
-2.04581	2.80753	-4.21667	2.2571	-8.14301	5.58974	-7.35684	-0.349596	14.5346	-2.16794
0.8323	13.5396	-9.74221	6.58037	-6.78639	-3.30611	-0.855693	0.389976	-0.112085	-0.557557
3.20413	15.2055	-12.2798	-0.146637	-1.32213	-5.36427	5.44683	-1.67994	-0.332928	-3.94448
-4.03825	5.50559	-8.93323	4.40651	-1.52143	0.718051	4.11553	1.78207	-2.76271	-3.4292
0.25758	12.894	-9.16606	6.97131	-5.97941	-1.5308	-1.48503	-1.11391	-0.598005	-0.786266
-0.071917	16.2702	-10.8199	6.59219	-7.69209	-5.11674	-2.22886	0.286105	1.30188	0.760087
3.05931	-7.56064	2.4871	-5.36212	3.22719	1.58221	-5.326	8.51337	-2.0065	0.0699034
-5.46739	-8.14472	-12.1743	-0.883751	28.4118	-3.76529	-0.917642	-5.62627	-1.41135	8.20167
2.13008	-2.29555	1.90672	-4.17797	-0.585228	4.81558	-2.64018	0.532082	3.18564	-3.22525
16.0881	-0.615455	3.77908	-7.19249	-3.91332	-6.81099	-2.33426	8.78693	-4.26425	-4.22777
5.48552	-8.74307	8.83299	-6.46501	-3.82034	4.2099	-5.75732	4.8381	3.5618	-3.33974
13.4079	-8.19857	9.66028	-9.45649	-3.14716	0.99066	-2.49589	4.57899	-3.28191	-1.92153
-0.0244397	-8.32461	-2.37566	-2.23619	15.6124	3.43085	2.97826	-5.05573	-3.07879	-1.37725
9.99061	-3.9482	0.418079	-0.868205	8.02972	-10.1255	18.0719	-1.18635	-18.8436	-0.332971
12.2607	0.663508	1.77209	-6.93231	-1.61702	-2.96342	0.600296	5.73187	-5.07202	-3.04439
-2.14406	-5.82769	-0.799694	-4.19799	7.31531	4.31709	-0.808979	3.75106	2.03875	-3.56642
4.13899	-5.20452	-0.901279	-3.96172	0.878699	0.208406	-1.12366	11.1395	-3.9704	-2.5433
-3.6192	-5.40262	-6.23994	-1.56928	5.81279	0.393023	-0.544214	10.5323	-2.89248	1.82003
0.535153	-5.7112	-2.91931	-0.927846	-1.5618	0.205763	1.35195	1.88251	-2.24226	8.75013
1.793	12.1003	-9.41426	3.90032	-7.03594	-1.29239	-1.1957	0.433926	1.44546	-0.813629
5.32953	-7.95845	4.83598	-9.5786	-1.70617	-0.0813782	-5.66134	0.437897	-4.76575	15.8027
2.93177	-9.60015	-4.62399	-2.31691	2.92494	1.6338	2.22924	10.5221	-0.344605	-5.2691
2.43516	-6.90434	-2.62853	-3.67307	20.6198	-1.59383	3.2613	-5.08507	-7.51261	-0.374811
2.12598	0.222306	-3.02136	-1.6263	-2.32239	-0.00218506	7.73932	2.87092	-0.218088	-5.20313
2.63406	9.9354	-6.52161	-1.27784	-6.21993	2.43649	0.60305	0.0418413	4.41893	-5.99761
-1.50907	4.61212	-5.19197	8.43386	-2.23844	1.5852	-3.21815	-0.458435	1.88162	-3.08653
2.035	-2.45153	0.421947	-2.78533	-1.461	-1.88247	-3.48774	14.9399	-5.77664	-1.14999
9.37648	1.14152	-3.07271	-4.22251	6.07893	-9.94534	11.9991	-5.42764	-11.9341	2.49512
2.76742	-4.06065	2.1925	-4.76581	3.00636	8.12227	2.85729	-4.71192	-1.93859	-3.62134
-1.1894	-2.20682	-6.68881	1.11706	3.88161	-0.662909	-0.489354	9.93558	-2.36244	-2.26541
1.06528	-2.36252	4.16615	-3.35897	-2.14367	3.77183	-3.1974	-1.51554	6.85788	-3.56128
-5.39356	-4.66241	-7.25542	0.0351401	15.3815	3.66675	0.981003	3.34749	-1.59439	-5.16974
1.90246	-0.472678	-10.3115	1.70401	-1.96892	-3.52337	11.3996	2.87571	-3.30989	-0.705354
12.3127	4.30981	-0.976186	-2.105	-1.43638	-11.1492	13.6345	-0.269372	-12.9088	0.178658
4.31575	-6.7654	0.465144	-5.57739	6.59592	3.74216	-0.675414	-1.88806	0.728781	-2.59894
-2.64153	-1.09052	-3.70014	0.78842	-2.21161	0.579475	2.94298	6.74844	-0.922018	-1.19924
1.35384	-1.81147	4.03668	-4.33066	-2.10312	5.22049	-2.33365	-0.856915	2.31724	-1.52436
-7.30877	14.7422	-15.6103	7.29015	-3.48671	-4.42663	-0.0771009	5.3628	1.63121	0.732363
-3.5588	6.02848	-15.8443	16.5521	-4.88809	-1.55711	1.55813	0.874519	3.25178	-1.18574
-0.232934	12.7103	-8.61852	4.72938	-6.60492	-4.59971	-3.30501	0.165807	3.11171	1.09626
2.60718	-7.6049	-9.99897	-2.52815	16.6351	0.148171	2.45764	4.43038	-7.07145	-3.1457
2.86466	-6.18336	-5.51658	-5.28107	10.1156	-0.894123	2.03486	6.85734	-0.728692	-5.2193
0.299896	-1.33021	0.942513	-3.28123	-2.54513	1.26611	-0.713415	3.89239	0.439872	-0.47832
0.915186	-8.05905	-8.65153	0.138309	3.06914	1.04238	3.97567	10.3102	-0.817341	-3.98771
4.4252	-2.90062	-0.135677	-2.78605	1.55106	-4.13166	13.7751	2.05042	-15.5194	2.53008
12.6376	1.03192	-7.52638	-3.56525	12.4924	-15.4772	18.0704	-7.59143	-17.8582	4.04807
2.84855	-7.26438	5.20012	-10.6289	-0.218388	0.857036	-7.87252	1.03363	-5.09326	16.4131
11.8062	-10.622	10.237	-8.32693	4.44362	1.8516	2.5727	-1.78015	-9.15481	-1.08791
4.59872	1.59366	-16.3823	4.17781	-2.14552	-8.8605	14.9355	6.06017	-4.13342	-0.125732
0.418594	-2.78501	-4.55509	-6.98259	1.93897	8.05028	-0.567345	3.99466	8.32906	-8.16357
0.974291	-3.42254	-3.61044	-3.02584	9.6522	-0.313017	2.64186	0.559575	-2.85216	0.0860401
-3.01499	11.3361	-10.8498	7.03564	-5.37215	-2.01433	-1.69486	1.49262	0.734303	0.597802
15.512	-1.04007	5.04789	-8.73991	-2.52252	-5.76854	1.62673	7.33979	-7.57056	-4.19613
1.84835	-5.67808	-0.566453	-3.29659	12.8576	-0.57103	3.20936	-0.96741	-5.17456	-0.52645
-2.3254	-0.0904731	-2.77201	0.189974	-2.4656	0.282367	3.05621	6.19956	-0.797134	-1.35048
-3.88377	1.67803	-9.73612	10.7428	-2.2301	-2.38352	-0.870412	1.20808	3.48249	-0.69143
4.24329	-8.14916	-1.41079	-6.33971	10.9107	-1.6144	2.5455	2.2423	-2.64766	-0.246296
-1.10622	-5.04555	1.37377	-2.93328	6.16118	2.94935	-0.172248	-0.0904976	0.285387	-1.43211
6.40804	-5.0626	0.817787	-6.20099	-2.02001	-1.08071	-3.20552	8.87968	2.72356	-3.67731
-1.30586	12.2291	-10.983	2.09247	-3.85902	0.155927	2.12371	-1.712	0.00566118	-1.72739
-3.85438	-3.55831	-7.53391	-2.29333	-3.86363	-3.50828	1.00182	-1.24079	0.183854	15.1439
-6.07282	-2.90668	-3.71901	0.390921	9.96175	5.0124	-4.03438	-1.3337	7.19802	-4.41818
2.60855	10.3064	-8.91391	-2.09456	-9.88673	-0.890194	-1.14439	3.02643	2.91283	0.395483
1.1238	-0.509283	-4.64947	-2.17266	0.488049	-1.5204	-1.12145	9.09872	-1.68783	-1.17906
-0.558489	-0.0118741	-3.25301	-4.8207	1.28194	6.45455	-4.13629	3.30223	4.8828	-3.82243
0.720763	-3.77821	-1.50172	-3.94514	1.13282	7.56025	-1.06167	2.66087	5.34465	-5.49374
-0.256937	-0.421631	-3.4024	0.276424	-0.719392	-0.783778	-1.14633	9.39646	-1.4695	-2.06041
3.16523	-7.59968	2.39236	-5.1479	3.29925	1.27301	-5.28226	8.39186	-1.91875	-0.0845677
4.36638	-2.75412	-0.700207	-2.63095	0.58955	-3.65028	12.3811	2.37874	-13.2488	2.30756
1.22556	2.39305	2.20515	-3.0885	-5.88383	4.61016	-2.96268	-1.16282	7.63566	-4.76255
12.4387	-0.690224	0.0463757	-6.23662	2.63379	-3.00614	1.73392	3.6321	-3.17222	-5.22392
15.2469	0.282933	3.38108	-7.60655	-3.9974	-6.02874	-2.38091	8.28203	-3.30295	-4.70541
-9.20688	-3.29259	-6.24621	2.93421	-4.07696	15.0102	1.8962	4.42591	0.536824	-3.96091
4.11118	-2.79023	-0.451147	-2.54062	2.22902	-4.63277	13.902	1.79847	-15.9288	2.8286
6.04381	-4.91834	2.24664	-6.23441	-1.87464	0.242787	-1.32862	10.8402	-1.64996	-5.8943
0.929536	-3.9454	7.5597	-4.62629	-1.96808	3.23209	-2.8109	0.240249	-1.01616	1.53975
-0.242645	11.9386	-12.0717	4.37998	-5.43228	-1.84625	0.586163	-0.92003	0.0969497	1.38716
-5.22427	-4.76842	-13.598	-1.6244	-0.785198	-3.14596	0.601537	-0.353065	0.561787	16.8577
-1.09232	-3.06641	-5.30083	0.0775591	2.15078	-1.37611	-1.48518	11.7358	-2.90851	0.20153
0.742287	13.5121	-9.85779	6.63963	-6.74448	-3.38163	-0.83426	0.452368	-0.125804	-0.500707
-1.1934	13.076	-10.0173	6.15148	-6.67584	-4.44536	-3.47568	0.443994	3.40597	1.07069
-0.36488	-0.915109	-2.98175	0.449736	-0.647611	-0.744338	-1.70918	9.97721	-1.99597	-1.86033
-1.03825	-9.84842	-2.97998	-5.1291	12.97	0.465538	1.59208	5.90152	-0.548442	-5.31117
10.7986	-5.04782	1.95879	-11.513	1.76367	0.938482	-0.703516	4.9667	-1.16552	-3.75987
-0.235405	0.603471	-7.29369	-0.641071	-0.0901975	2.30007	1.93456	1.16611	6.17336	-3.16957
-0.187352	12.2929	-8.182	4.26282	-6.49982	-4.50024	-3.40887	0.373179	3.24054	1.07175
-1.57377	2.68964	-8.63418	8.68938	-1.46577	0.921377	-1.29473	1.08621	1.06835	-1.35794
3.08469	3.95316	-5.77545	-6.61446	-4.31883	4.48516	1.05322	0.584419	10.1532	-5.63879
-0.802821	-9.98602	-1.12753	-4.32536	12.9924	0.888662	-0.526742	4.23679	0.878702	-5.36186
4.74689	-8.09937	9.17643	-6.52383	3.17936	8.03693	3.65765	-7.8013	-8.80136	-0.147282
-8.54767	-5.47277	-27.184	3.48191	-4.89761	-4.00072	-4.19322	1.14713	10.8564	28.7251
0.259577	-3.94726	0.213611	-1.97555	6.90599	3.31727	0.727627	1.86459	-2.28168	-6.62131
0.979666	12.4473	-5.59986	2.91017	-6.51137	-2.25729	-3.0049	0.334577	1.02035	0.497872
0.698263	-1.5326	-2.02855	-1.7567	-0.819406	-0.281377	-1.36897	11.131	-1.98264	-4.0323
10.9732	2.77564	-12.9009	-2.80421	1.39694	-10.4066	20.8314	-2.65775	-11.1938	0.108592
9.95045	4.65725	-2.37676	-3.52925	-4.5476	-2.34722	6.34628	2.60895	-4.05451	-3.28835
0.793177	12.0021	-7.51184	5.83551	-5.58368	-0.369315	-1.67754	-1.51303	-0.355011	-1.53868
1.59064	-7.97132	1.86132	-1.62793	11.1205	4.8292	3.48537	-4.02944	-6.42953	-2.59897
2.72989	2.31702	0.914299	-4.02284	-5.37551	4.058	-6.78024	3.7977	8.54447	-6.70308
4.0982	-9.33759	-4.16993	-4.20594	4.29744	-4.21061	3.38019	9.36237	3.38923	-5.44248
-1.93294	-2.72682	2.34359	-2.17257	-0.520867	10.835	-4.58839	-2.32267	7.00786	-4.94259
7.19054	10.1021	-3.41458	-1.58502	-8.29379	-5.50598	4.48847	1.01918	1.85077	-3.45392
4.73338	-6.46657	-1.21596	-5.72028	8.52076	0.617121	-0.159597	5.51941	-3.20379	-4.14298
-0.334538	16.2487	-11.0836	6.78718	-7.35329	-5.08379	-2.36538	0.279069	1.35903	0.958217
3.22095	-9.25488	-5.32767	-1.56894	2.80386	0.602108	3.52084	9.5783	0.00077426	-5.18839
-2.96846	1.29326	-9.74245	7.97884	-4.02747	0.686587	4.38304	2.11575	1.53993	-2.44049
4.41409	-5.76617	0.606667	-9.33593	1.98378	6.83956	-2.39617	4.19499	4.09135	-5.30225
2.57968	9.8973	-6.54773	-1.2811	-6.20604	2.47644	0.584755	0.0677924	4.4166	-5.98523
-0.304113	12.1922	-8.31051	4.31031	-6.37891	-4.47292	-3.46404	0.423918	3.29921	1.08707
2.05935	2.2822	-13.6034	12.3484	0.65888	-5.47949	4.15948	5.01933	-2.58295	-3.57691
-5.55762	-8.04864	-12.3175	-0.692629	28.5906	-4.42029	-0.69017	-5.82563	-1.46339	8.50588
-5.2243	-4.76779	-13.598	-1.6249	-0.785862	-3.14552	0.6021	-0.353554	0.561837	16.8572
3.43128	10.7481	-6.78652	-0.862897	-6.81234	1.2676	1.17192	0.410694	3.28823	-5.87464
-0.286916	1.86928	-13.379	3.02592	-4.68766	-6.66015	11.1674	4.54724	3.54338	-2.96006
-1.69178	-4.80935	-4.18865	-0.895098	2.31867	-0.117272	-0.905629	12.3236	-1.21302	-3.12221
2.61006	3.48024	3.34526	-4.01062	-7.42721	2.37865	-3.15602	0.173937	5.42928	-2.53523
4.49281	-6.30043	-1.70956	-4.93278	9.36863	0.706331	0.611735	4.63353	-3.17017	-4.54875
-0.950214	-5.72438	0.721789	-4.00647	11.8349	9.08926	3.95125	-4.38022	-9.06441	-4.71101
-2.88869	-9.61271	-3.88166	-0.527728	16.6746	-0.471847	-2.60578	2.42787	3.05208	-5.91558
0.665178	11.1188	-6.56103	-0.376031	-6.84672	-0.979192	-1.4951	0.713601	1.64047	0.536514
9.48407	-9.44988	7.03355	-13.1885	2.94459	3.98761	-2.42646	1.58658	-0.170598	-0.603216
15.4423	-5.82607	4.76338	-10.3546	-4.14509	-1.60085	-0.931625	7.92962	-6.3936	-1.81674
5.51018	12.4741	-3.43132	-0.216018	-8.04179	-4.95052	-0.026299	2.17899	-3.31258	-0.108761
-3.56055	-7.64596	-5.8824	-3.48835	17.5165	3.97389	-1.93183	5.3342	2.79737	-5.74477
0.536498	-2.58822	2.76774	-4.07061	-0.325421	9.80469	-1.31885	-4.17357	6.45417	-6.75422
0.261301	13.4395	-9.55225	6.47053	-6.59327	-2.86699	-1.3279	0.479139	-0.0457788	-0.548303
-4.63999	-10.2276	-8.33839	-2.20978	30.7831	4.81878	-4.13231	-0.291789	4.33638	-6.80421
2.73708	-7.00396	1.30388	-5.10311	3.56758	1.93961	-5.11867	8.12138	-1.33076	-0.651651
4.51961	13.2602	-8.29052	3.01709	-4.31505	-2.52731	-0.841087	4.68828	-2.57157	-3.82945
-2.69074	-1.06299	-6.85614	1.14625	0.03051	-2.50356	-0.517518	10.9507	-0.802216	0.278091
-1.41743	1.42753	-8.7572	9.38482	-0.982788	0.932442	-1.24729	1.41991	0.631319	-1.49992
6.3054	-0.241701	-4.95273	-2.78095	-1.53741	-4.23279	12.4793	1.91936	-2.00648	-6.79553
12.4267	-0.898301	4.31749	-5.90907	-2.53212	-2.78474	3.81835	5.01529	-11.1124	-0.450639
3.78114	-5.41987	2.5017	-4.62246	-0.22747	9.73745	-4.62742	-0.390106	3.33102	-3.76815
15.6449	-1.06031	4.96566	-7.82215	-3.49473	-6.45448	-0.170473	8.51993	-6.49148	-4.14571
-4.10919	4.74687	-8.90198	11.6095	-2.80813	1.87474	-3.46002	-3.00485	5.37834	-1.3255
2.66614	-4.99606	0.186141	-3.92252	0.899962	6.29974	-2.66083	2.27409	2.97496	-3.99408
2.75494	2.49308	1.06616	-4.20425	-5.88849	3.96732	-6.88961	4.02232	8.71562	-6.47985
1.91442	-5.19305	-3.55606	-2.63054	0.0283049	-2.32594	0.264437	-4.25679	-4.25961	16.7399
4.18997	-10.7024	-3.87384	-5.10959	6.91968	-3.80037	2.8761	9.39877	1.37529	-4.18526
12.5241	2.5511	0.915693	-6.51485	-3.20742	-4.35082	1.26841	5.43278	-5.70284	-2.90579
11.8538	0.710624	-0.953206	-5.8746	1.23681	-5.21128	4.72016	1.58512	-3.86117	-5.07291
-0.291373	11.4669	-5.723	1.24923	-5.48598	-1.43365	0.355927	0.821756	3.52226	-3.84982
6.78319	9.60828	-3.54564	-1.35582	-8.16229	-5.32788	4.1148	1.45429	2.38136	-3.70155
14.2741	-9.08886	6.5379	-6.74628	4.90594	-5.55494	-0.40856	5.24344	-7.80588	-3.5515
0.075672	11.2479	-7.78507	0.225006	-7.18383	-1.11698	-1.03551	1.64206	1.59	0.868533
-0.963603	-3.2333	-3.16177	-0.937375	0.566017	-2.00429	-2.95246	12.7606	-3.05108	1.55907
-1.32955	5.35177	-6.81416	9.40705	-2.6812	0.752603	-2.89559	-0.524864	2.35817	-2.72739
1.8315	-0.848351	6.17571	-5.09296	-3.89611	2.34073	-2.90856	-0.307944	1.01676	0.109665
0.188839	13.5388	-9.66231	6.52805	-6.62148	-2.84305	-1.37818	0.509797	-0.0124065	-0.545716
0.749945	-0.167696	3.81746	-3.24003	-5.50983	5.40899	-2.89709	-0.150492	5.5622	-3.92738
1.75762	-7.08569	1.03771	-3.85054	0.659371	7.71388	-0.590916	3.20689	-1.8789	-0.831927
1.23145	-3.78026	-1.01233	-6.32866	3.92871	7.06576	-4.63666	-0.0803921	4.79033	-2.65078
3.51794	10.7164	-6.76336	-0.896041	-6.81627	1.17092	1.20165	0.460563	3.2691	-5.8991
0.148767	-1.74663	-2.52991	-0.83645	-0.652555	-1.19162	-2.26001	11.7766	-2.61024	-1.04142
-5.39245	5.96448	-7.1273	1.40487	1.71683	-2.86511	11.5415	3.14549	-3.0494	-3.0735
-1.24244	-0.773584	1.01278	-1.86267	-3.17247	7.97874	-4.13952	3.36846	4.12577	-5.94309
3.33071	-6.73031	8.46379	-5.54925	0.801117	0.480692	-2.08711	2.23145	-2.6354	0.164005
12.8493	1.21857	1.38176	-7.05423	-1.883	-3.301	0.767584	6.02853	-5.4385	-3.21068
-0.787902	-5.59063	-3.25563	-2.16457	-0.911026	0.246503	1.88288	-1.24818	-5.20247	12.2902
1.64975	-6.86958	2.46583	-2.16525	8.10273	5.92831	3.39425	-5.85436	-4.80089	-1.25218
-6.58953	15.989	-18.9598	5.51366	-3.67068	1.04964	8.01288	4.53318	-4.18881	-4.43489
-1.82711	-0.776203	-1.00322	-0.374334	-5.69273	6.29024	-4.06107	2.5733	9.48596	-3.8887
2.23116	-2.7127	-3.22198	-4.42114	1.914	-1.56989	-0.486878	9.14319	-2.72671	-0.630542
1.65744	0.700348	-4.86569	-1.33492	1.93645	-0.882351	0.394853	-0.174346	6.44602	-4.21542
-3.49473	4.37932	-9.03287	4.08019	1.07815	-2.16252	9.6691	3.85557	-5.61072	-3.96612
3.11078	-4.52	2.12067	-4.46771	-0.753486	9.29202	-4.29329	-0.460869	3.81578	-3.27232
2.125	-0.19808	-3.27417	-1.15616	-1.90901	-0.070439	7.86889	3.15992	-0.459377	-5.44978
10.859	-10.1001	1.39268	-6.31528	26.0383	-8.96601	9.41063	-8.5737	-17.4319	3.41235
-4.67289	0.5395	-4.79249	1.71126	0.240757	6.32104	-5.924	1.45528	9.23372	-3.56336
2.85995	-5.41896	-2.07257	-4.75338	7.27421	5.67376	-1.08503	-1.43772	1.46315	-3.19229
1.78485	-0.920314	0.998299	-2.76348	-3.37039	0.666476	-0.898013	1.16968	1.1582	1.11678
2.36247	-9.54622	-4.77068	-1.95096	5.2255	2.06675	2.87244	8.16359	-0.903594	-5.19648
6.93305	5.36003	-0.173466	-5.0837	-5.09022	0.17255	-1.13867	1.26077	-1.07198	-2.52918
6.16578	-9.02245	8.93703	-7.44788	-0.775613	4.36867	-4.1255	0.393943	1.85995	-1.80904
-3.24457	-4.04167	-6.65488	-0.547817	4.90572	0.0914285	0.154785	9.8816	-2.28438	0.264247
9.38554	3.0016	-14.1093	-1.97782	1.76083	-9.3449	17.7811	-1.63493	-8.22509	-0.526309
-7.07537	16.3791	-16.5516	7.37528	-4.60265	-3.29117	0.774658	5.64457	0.753409	0.261835
-2.31866	2.28829	-1.98083	0.35341	-3.27233	3.35683	-4.18356	-0.255729	8.08908	-2.75174
3.49601	10.6989	-6.71345	-0.899037	-6.76305	1.18756	1.18025	0.41101	3.29901	-5.89393
-5.8513	-7.73077	-13.8032	1.48915	-0.741712	-4.99447	-1.34814	1.14436	1.95629	20.01
4.63083	12.0191	-10.2418	3.97233	-4.63103	-3.43096	-0.459118	0.0614578	0.734735	-3.0446
-1.67484	-3.1697	-3.64847	-3.35995	11.0899	4.46423	2.31289	-0.0187661	-0.246414	-6.50878
13.8552	-8.64775	9.72499	-9.97796	-3.72199	1.16248	-2.64854	4.93943	-3.49719	-1.66068
-1.92461	-1.2255	-15.1395	5.62923	2.4948	-2.26902	16.2751	6.89809	-10.8146	-2.88166
2.46654	-10.5847	-5.52597	-1.6941	4.33534	1.90916	2.86077	10.4662	-1.26296	-4.64632
-8.5479	-3.94541	-4.94047	2.71324	-3.63025	14.7584	1.93816	3.56724	0.0668003	-4.19983
12.7123	2.6332	-1.42494	-2.26532	-2.63452	-8.50761	6.33978	-0.425693	-5.99062	-1.95716
5.96283	-0.467825	-5.09401	-0.790806	-1.37232	1.58596	5.37639	1.63372	-2.63799	-1.48306
6.43944	4.41943	1.62888	-4.18669	-7.04241	-0.111843	-1.10181	3.34939	0.816653	-4.36185
1.68565	14.7882	-15.0488	4.97479	-8.70145	-3.39715	1.74782	1.03351	0.247959	0.864128
-0.906646	-2.11939	-5.89932	-0.547557	2.66456	-1.00278	-0.115486	10.1457	-1.18449	-2.0978
-6.41608	0.489541	-9.65222	2.05432	1.60836	4.48446	-5.7132	4.23735	13.7037	-4.16775
1.71603	10.7163	-6.681	4.86967	-5.98156	0.0636731	-1.55408	-1.5014	-0.376953	-2.17613
1.40571	14.7524	-15.4634	4.99264	-8.93435	-2.9602	1.82849	1.35869	0.405181	1.1846
0.625558	-0.309032	2.35087	-2.70604	-2.94707	4.9486	-4.13371	-0.544718	9.62438	-5.57783
-8.54787	-5.47171	-27.1852	3.48269	-4.89798	-4.00105	-4.19307	1.14773	10.8557	28.7248
5.09	-12.9689	3.40806	-6.73555	12.6792	0.660761	-2.30985	2.58843	-4.3295	-1.40912
3.66835	0.28855	-4.75013	-2.53367	-0.950693	-1.84262	0.921424	9.98898	-1.13593	-4.72567
1.28246	-3.45014	2.37515	-7.27152	2.56091	7.63023	-0.197634	-3.54163	3.04325	-3.77524
-2.99286	0.80924	-10.8464	1.41197	-3.76362	-0.0210694	7.18866	8.69219	0.394022	-3.2216
-2.42704	-8.20041	-2.47606	-2.43533	14.37	2.82864	-0.326634	-0.77981	-1.48509	0.68183
0.0205018	-1.83464	-5.37643	-3.62055	0.804288	4.76118	-1.64167	6.53473	5.28861	-5.54031
2.869	4.01463	-5.8738	-6.62333	-4.0209	4.6167	1.05058	0.281871	10.2933	-5.56849
1.27964	15.762	-17.468	5.08572	-9.6048	-3.16037	2.66541	1.7294	0.32796	1.73341
-3.43441	-3.91526	-0.246779	-2.74802	8.90415	4.54287	-0.612049	-1.48147	1.28806	-2.78274
0.223128	-7.85178	-3.68893	-2.92996	22.2731	-1.19381	2.92949	-1.46426	-7.86527	-3.30771
2.10985	10.8018	-9.44738	-1.10895	-9.59737	-1.9939	-0.829298	3.21002	2.74502	0.66234
-3.23266	-0.776711	-7.23352	-1.03336	-0.870193	3.12054	-1.12999	2.93368	5.78268	-0.101588
9.31889	-4.15283	0.425788	-5.83327	2.00773	1.36066	-1.49001	4.41984	-3.81103	-2.60698
0.0489346	4.11714	-2.08958	-2.13783	-5.65392	4.93353	-4.3258	0.702267	9.55678	-6.07329
-2.34736	-3.45738	-5.67742	-0.605019	1.42601	1.62713	-0.363935	11.1495	-0.135953	-3.50131
2.84822	-7.26418	5.19941	-10.6291	-0.218295	0.857059	-7.87258	1.03387	-5.09319	16.4132
-4.7492	-6.23298	-7.90963	-1.18649	-4.33002	-2.67499	-1.78858	-2.0017	3.74539	20.3578
-4.74863	-6.2334	-7.90917	-1.18666	-4.33027	-2.67495	-1.78882	-2.00185	3.7454	20.3583
3.36088	0.536003	-5.03042	-2.20056	-0.908444	-1.23537	0.775018	9.81041	-1.05877	-4.63861
1.23108	-2.636	-2.3536	-1.0859	0.0736758	-0.748468	-1.13413	9.10753	-1.84882	-0.366958
4.77877	-12.1156	3.17898	-6.49425	11.808	1.18211	-1.87748	2.44055	-4.96168	-1.42403
2.06426	8.05583	-7.40566	-0.208509	-5.93613	3.61964	-0.190974	1.66814	4.73195	-5.38499
-0.378189	-1.00185	-3.01956	-0.194401	-0.723183	-0.544074	-1.61857	10.4585	-1.82476	-1.83306
3.19282	-9.32929	-5.27147	-1.58316	2.60883	0.485294	3.32728	10.1341	0.18342	-5.18637
2.18447	0.20692	-3.25814	-1.07674	-1.89934	-0.413629	8.13285	2.18122	-0.472254	-5.11288
-1.42971	5.36599	-6.86695	9.55351	-2.73225	0.846899	-2.9297	-0.597831	2.37476	-2.67915
-1.14115	1.20317	1.2676	-5.56629	-0.106822	8.76777	-3.19466	-2.87764	7.54536	-5.76685
-0.573045	1.12336	-3.96159	-5.40777	0.902544	6.56458	-4.2065	2.67838	6.3268	-4.21791
2.84624	10.4744	-6.92188	-1.15793	-6.57117	2.09618	0.851105	0.144709	4.23011	-6.00252
10.8357	-1.74375	0.539505	-6.3853	1.78526	-3.26935	-1.1731	6.07733	-2.35359	-4.25604
-1.09987	-1.03613	0.540653	-6.89697	1.39133	8.2604	-3.21628	-0.80196	9.08468	-5.8775
-0.983014	-1.05851	-1.71982	-4.63275	-2.93573	4.92247	-1.7475	4.57874	6.31434	-3.42602
9.0381	-4.00398	-0.692893	-0.353616	8.71131	-10.3982	17.2987	-1.05529	-17.6722	-0.417069
-5.64239	-6.84637	-10.0066	-2.3997	18.6605	2.1539	-2.31246	5.78921	4.08786	-2.92114
1.63978	13.8223	-8.85099	1.05509	-7.14141	-0.795368	-0.825457	-0.481065	0.162657	-0.147443
12.3576	4.14924	-3.07864	-3.27186	-3.97344	-8.57232	5.44631	-0.104511	-3.16291	-1.12471
2.21685	-8.60918	13.8316	-7.92907	3.67235	3.20972	-0.679972	-0.900848	-7.36355	0.10595
-6.15233	-2.56372	-8.76706	1.51892	-3.7943	6.65291	-6.11868	8.84011	18.4087	-6.87916
-2.64718	-1.64641	-6.92239	0.274164	-0.351457	1.16451	-1.61483	9.75957	1.10366	-1.33962
2.23325	15.8126	-10.8656	4.69574	-9.34075	-8.15057	-1.08836	-0.292956	1.43395	3.59599
2.38491	4.3992	-6.0171	-6.33167	-3.48928	5.31439	0.643204	-0.938967	10.8694	-5.43646
-0.919127	-0.973027	-6.60729	-0.636952	1.49773	-2.89033	-0.522575	12.7738	-3.45409	-0.531924
0.313999	0.194263	1.97433	-2.43772	-3.66036	4.96595	-4.53696	0.0462082	9.99993	-5.5179
-5.62945	-11.6164	-6.85796	0.357046	19.9937	4.68126	-1.16662	4.16851	-1.73608	-4.41919
-5.68373	-7.55714	-6.17362	1.73496	14.3155	3.0572	0.153331	5.12202	-1.96977	-5.71228
-0.305689	16.2531	-11.0896	6.7399	-7.36867	-5.09346	-2.39033	0.327991	1.36495	0.949307
0.138709	-1.90679	-4.13812	-2.47383	-0.881566	4.99981	-2.68791	7.13494	4.13742	-4.16259
5.24249	13.5735	-9.60365	3.30947	0.302284	-6.33476	5.14998	-3.14774	-0.190005	-5.06532
14.9525	-6.43887	5.27711	-10.4034	1.35639	-3.38156	0.0792844	6.24715	-7.92085	-2.97116
3.68556	8.93293	-10.1786	0.562103	-4.73764	-4.58208	4.48178	4.93642	-0.360933	-4.54193
-4.47854	0.157005	-4.67358	1.18637	0.487772	6.48995	-6.02206	1.79484	9.24967	-3.6421
-1.24578	0.121084	-7.06751	0.0341687	0.950837	-2.51425	-0.374859	11.9083	-3.00456	-0.580317
1.48543	-5.00331	-2.45483	-2.21399	13.9995	1.84778	1.3603	-4.81634	-0.194827	-1.93962
-6.04772	-2.92234	-3.45905	1.20756	9.9415	5.15218	-3.1769	-1.97237	5.4493	-4.57037
4.21625	-6.1103	-8.45487	0.504396	17.6368	-0.0730151	0.874632	-0.179026	-5.65349	-2.11604
-7.23453	15.3113	-18.8248	6.19502	-2.8349	1.18991	8.37861	4.53129	-4.54829	-4.95816
0.308874	-1.75519	-5.10977	-5.36139	2.51995	5.49765	-2.13556	1.31009	8.4023	-5.24105
-5.55153	-8.02869	-12.1893	-0.75777	28.4351	-4.16917	-0.781157	-5.87838	-1.46321	8.39833
4.16632	-1.95251	-5.7414	1.07247	1.04656	-0.393937	11.5978	5.16643	-9.22411	-4.3455
-1.76041	5.13118	-7.3494	9.90737	-2.64072	0.385669	-2.72211	-0.231553	2.30164	-2.5675
-8.041	2.16282	-8.53909	12.3587	0.0543917	4.22734	0.941715	0.543884	1.74807	-5.45211
1.55495	-1.40446	-8.09005	2.52586	5.45534	-2.42346	12.1996	1.95167	-11.6808	-2.58754
3.44117	-6.25197	-10.7422	-2.24143	15.5759	-0.493955	3.67118	3.20847	-6.75101	-2.99596
-3.33653	11.4036	-13.8028	2.97216	-2.44146	-3.32061	5.83013	2.06674	0.663196	-2.6371
-0.675493	-1.23381	-2.40473	-4.68819	0.845929	3.44092	-0.685471	0.952228	5.80666	-1.9552
2.05123	-5.29495	-2.25951	-1.81092	14.6514	0.539897	1.75251	-4.68927	-0.908969	-2.34491
-5.53417	-8.04634	-12.2506	-0.811023	28.4542	-3.99345	-0.868313	-5.809	-1.45023	8.38062
0.0956352	-2.7582	-2.95724	1.8624	0.593617	-2.91696	-0.596585	6.09828	-0.160156	-0.579204
-1.61229	1.43869	-3.39123	5.21414	-0.673514	1.22346	-2.89727	-0.379448	1.59371	-1.63121
0.098982	-7.28732	-10.2476	-3.41103	19.8	-1.1474	-0.00876905	7.33508	-1.23462	-6.12791
7.6729	10.4158	-3.44048	-1.73892	-8.38036	-6.19666	5.36674	0.820463	1.0262	-3.00233
1.14987	-3.3731	-0.402723	-4.42756	2.80989	8.50491	0.654155	-1.32663	3.99879	-5.33871
1.98766	0.321439	-6.46808	1.46049	-5.00855	-0.709	8.73245	2.72149	-0.868379	-4.00829
3.19896	-4.77412	3.02534	-4.65739	-1.23936	8.49105	-4.37925	-0.211135	3.51042	-2.65435
2.52733	-4.44565	0.751985	-4.2776	0.704101	7.02231	-2.07577	1.36698	3.42146	-4.76083
0.915477	0.543993	-2.50631	-0.334608	-2.15399	-1.92148	-1.46993	12.3976	-3.46111	-2.71737
6.2854	12.3668	-3.90068	-0.722831	-8.21787	-5.76798	1.67784	3.11086	-3.97354	-0.307237
7.04183	7.00521	-4.83626	-0.91237	-5.48263	-3.55192	2.40334	2.07748	-0.203386	-4.17795
-8.54748	-5.47156	-27.1857	3.483	-4.89798	-4.00126	-4.19263	1.14736	10.8559	28.7244
2.36803	15.9437	-10.7105	4.43238	-9.46429	-8.12566	-1.10213	-0.340335	1.40501	3.59152
1.77066	-4.17255	3.90479	-3.55291	-4.87081	5.27255	-5.08228	3.12824	7.96728	-4.35161
-4.32548	0.290057	-4.85771	0.135265	-4.62043	5.40939	-6.08942	3.94425	19.0525	-7.03352
3.28447	-1.5017	1.88777	-7.8606	-3.39899	4.69484	-3.56085	3.29423	3.58617	-2.49406
-6.62534	16.0308	-18.8466	5.5265	-3.61605	1.16197	8.08272	4.36231	-4.13019	-4.57326
-1.05544	13.0215	-9.70446	5.9316	-6.60118	-4.32168	-3.49373	0.32331	3.30815	1.01151
2.00211	-0.381709	2.14636	-6.20279	-5.49446	2.47851	-2.69128	7.21684	-0.81006	0.809923
-5.85141	-7.73034	-13.8035	1.48899	-0.741493	-4.99457	-1.34842	1.14528	1.95616	20.0096
-5.22421	-4.76852	-13.5976	-1.62466	-0.785327	-3.14499	0.601407	-0.352796	0.561649	16.8577
1.3644	-0.853717	8.23424	-4.5071	-5.68647	2.77385	-2.76416	-0.710063	0.589536	0.2742
-0.556319	-8.69557	3.27639	-9.23441	3.13233	1.97257	-6.67679	4.66587	-3.10691	12.7414
-0.969418	-0.594892	-1.37663	0.203797	-6.11146	4.15678	-4.60496	4.23971	9.08528	-3.19686
-5.43331	-11.3121	-4.9678	-0.197685	19.4713	5.93368	-1.41385	3.10715	-1.24654	-5.9152
-1.65852	-1.166	-3.69267	-1.76531	0.824127	5.92998	-2.85007	-0.604431	10.3469	-5.16234
-4.36468	-10.5099	-8.61403	-2.26632	31.3492	3.97528	-3.57739	0.801921	3.83196	-7.98306
0.465523	-5.8678	-2.4791	0.0524208	-0.255358	-3.92342	-1.08931	11.8841	-2.04145	1.39108
-5.1406	-0.0751849	-11.5981	10.2039	0.668895	-1.09042	-1.27356	0.953632	4.59777	-0.821433
2.14006	11.8941	-9.93224	2.25608	-7.61985	-6.33869	1.74938	4.92366	-2.05327	0.629627
-3.46968	4.19075	-12.5041	5.36584	-3.86947	-1.47932	-2.4658	-3.87721	13.8143	0.493561
-0.505652	-0.351573	-3.27122	0.502144	-0.779918	-0.699887	-1.15649	9.12986	-1.41895	-2.16521
1.54278	-0.943029	2.30328	-5.17229	-4.72903	2.29279	-2.17253	6.70944	-1.89927	0.951876
-4.5162	-8.50413	-5.46102	0.779918	14.6555	3.10566	-0.836488	6.13819	-1.56578	-6.10648
12.3619	-3.07292	4.64211	-7.63265	-1.80958	-2.08003	-1.5855	3.27168	-2.22596	-2.52618
0.791064	-3.54674	-1.52542	-3.57364	3.90187	3.93985	-1.45479	1.97359	3.52314	-4.55555
-7.25904	-11.0952	-10.1293	0.0466368	23.7101	6.51443	-5.46406	4.4762	4.21555	-4.06179
1.84961	-6.1034	-0.468818	-3.39548	13.0996	-0.63362	3.32849	-0.559934	-5.37287	-0.631326
0.0596206	-0.978491	0.858434	-1.22598	-3.3484	2.09311	-1.09427	1.27598	1.32242	-0.178937
0.592348	10.1355	-9.08395	2.17119	-3.97319	1.42736	5.40445	-0.144823	-1.63419	-3.90016
-3.72651	1.26861	-9.34967	7.96402	-3.43489	1.23094	4.31449	3.47506	-0.152536	-3.38894
-1.14182	-1.36371	1.86878	-2.1434	-1.18003	9.48822	-2.85349	-2.90919	5.99364	-4.75639
-0.176822	-0.568584	-2.67104	-5.13783	0.899727	6.20779	-4.48264	4.18332	4.59205	-3.58481
-8.54702	-5.47142	-27.1853	3.48276	-4.89778	-4.00183	-4.19316	1.14742	10.8559	28.7247
0.910229	-5.08303	9.24675	-2.8597	4.17509	-1.80548	3.72449	-1.20013	-10.8716	2.15292
1.11326	-6.46729	0.873327	-3.14353	0.564471	7.66497	-0.305626	2.94192	-1.85754	-0.969179
11.7534	-7.10112	7.07976	-11.6441	-0.143494	-2.2517	-2.72478	5.36718	-2.95364	-0.141602
-1.56789	-4.27586	-3.08994	-3.4312	3.6445	8.57454	-0.991255	3.57262	4.89516	-6.34262
4.87952	-4.87351	-0.798006	-6.33254	-0.463007	-0.211926	-3.3539	7.57211	5.08668	-4.08086
1.57553	13.5607	-9.11485	1.27403	-6.8695	-0.797394	-0.814161	-0.462565	-0.208419	0.0142443
14.1161	-7.7224	9.05332	-8.10981	-0.434768	-2.6563	-4.0564	8.00903	-9.37792	-0.643665
1.74449	11.8685	-9.5869	3.9462	-7.06316	-0.978785	-1.15016	0.534323	1.54437	-0.663916
10.8132	-10.4931	1.67572	-6.03364	26.5732	-8.97172	9.32757	-8.25192	-17.7775	2.84277
-1.62761	-5.30961	-0.772578	-3.96752	7.0488	3.61002	-0.68806	3.92486	1.45347	-3.62738
4.50947	13.4731	-8.55534	3.20344	-4.3572	-2.62921	-0.67203	4.30287	-2.66866	-4.05902
4.75418	12.5717	-11.0947	3.54612	-3.62848	-3.13023	0.958299	-0.760532	1.27182	-3.0372
-1.01531	-3.37924	-3.35004	-0.855826	0.536141	-2.19662	-2.85649	13.6093	-3.62733	1.66454
3.98255	15.0289	-8.64242	-2.57583	-13.4697	-1.67844	-1.50194	2.75471	1.48178	3.64525
9.90545	4.50102	-2.35325	-3.48288	-4.53504	-2.29225	6.57892	2.81082	-4.44342	-3.2157
12.2722	3.99404	-2.61292	-3.04679	-3.73093	-8.39139	5.24843	-0.315106	-3.40341	-1.0494
-3.32456	-9.86778	-4.31343	-0.287052	17.0142	0.0112073	-2.00545	2.75144	2.83563	-6.68397
-3.09742	0.368505	-3.18657	0.235207	-4.23637	4.16787	-6.90728	3.55534	15.4965	-6.09992
4.28416	-13.4625	12.0262	-7.85832	4.81418	4.50402	-3.37012	-1.43502	-6.59196	3.92473
-2.23736	2.65528	-1.08617	-3.58374	-0.910552	6.44004	-3.09898	-1.60767	8.26407	-5.3515
-3.48552	12.5292	-14.4384	2.79833	-2.79343	-2.87314	6.06879	0.981666	1.24522	-2.76979
10.4226	4.56574	-0.549145	-3.16944	-4.1267	-6.83692	3.36285	1.42102	-2.71404	-2.65756
-1.01673	-3.26444	-0.783457	-0.649495	7.56204	3.2222	0.564121	1.41934	-2.61545	-6.18846
0.134407	-8.2111	-2.71327	-1.9902	15.7628	3.14427	2.94578	-4.78244	-3.14526	-1.43323
-0.680679	-3.20917	-4.76131	-0.740077	0.514638	0.511734	-1.23216	11.3016	-2.45029	-0.545374
0.981739	-9.06582	3.70593	-9.05352	2.12223	1.35435	-4.81668	3.03324	-4.29392	12.9472
0.876538	12.0691	-5.61933	2.97792	-6.31106	-1.89796	-3.09284	0.162252	0.99856	0.593839
0.0169456	-3.70199	8.27384	-4.44956	-2.24345	3.30912	-3.69166	-0.703199	-0.618515	2.071
2.95295	-4.85953	8.43691	-5.75709	0.278337	-0.114759	-2.2706	1.62882	-1.73237	-0.0986953
3.46537	-5.26934	-1.16835	-3.49723	1.286	-3.53507	-1.14891	13.1206	-4.11442	0.325701
-0.50672	0.562159	-8.16329	-0.232501	-0.104157	1.86757	1.89821	1.8232	6.40533	-3.03337
0.305311	12.6412	-11.0676	4.97075	-6.56565	-3.28654	0.575216	1.10253	0.938873	0.744523
-0.0755376	-1.42015	-4.05829	3.03001	6.22119	0.874718	1.84435	2.7822	-1.58921	-6.93467
1.6317	12.4018	-8.52435	0.303341	-9.52786	-5.34616	0.608992	0.620684	4.84987	2.17097
-4.7842	3.9829	-21.1703	2.82255	-3.04733	-2.04728	3.39234	14.2097	6.27662	-1.5279
-3.85419	-3.55836	-7.53328	-2.29317	-3.86403	-3.50757	1.0014	-1.24097	0.184068	15.1438
-1.48598	10.4005	-9.02582	3.82675	-4.8551	-3.16953	-0.948089	0.898535	0.620094	0.491474
-3.067	-5.38192	-6.73707	4.02569	11.5507	1.84482	0.150518	4.31279	-4.81144	-3.99945
-6.75519	16.0739	-19.0163	5.62122	-3.49431	1.15846	8.18553	4.32671	-4.18476	-4.63727
-1.18491	-5.50509	-3.46735	-0.783538	2.24957	-1.50916	-2.98702	13.9879	-4.44277	0.745833
5.96271	-3.72747	-0.467607	-5.25909	-0.702302	-1.82566	0.191259	9.51981	-3.93578	0.0625371
-0.746347	-1.23298	1.49293	-2.73015	-0.352627	9.44977	-1.88517	-2.82066	5.12585	-4.89981
-2.0457	-8.74699	-4.97725	-2.18461	20.6972	1.76822	-0.00724172	-3.42516	-0.0663839	-1.44129
-1.20229	4.41161	-3.42792	-1.30518	-8.1749	5.28524	-5.05869	3.25369	13.4492	-5.61457
-0.474394	-8.12169	-6.30334	-2.693	23.8296	-2.24474	2.24442	-0.379624	-6.16225	-3.17944
5.25573	13.5527	-9.81528	3.68438	0.394083	-6.73607	5.18964	-3.3272	0.0446529	-5.13096
-2.06128	2.8746	-4.02589	2.17023	-7.98566	5.58222	-7.38449	-0.510265	14.4623	-2.24008
0.510127	1.20176	-7.00954	-3.17077	-1.173	-2.09843	-0.704703	11.3356	0.749458	-2.87437
7.5271	-4.57176	5.07849	-6.13583	3.56036	-2.68332	-2.36536	5.68049	-6.29571	-2.45249
0.0467449	-0.542556	-4.70732	-3.81807	1.09453	3.54079	4.43533	2.85046	4.19177	-5.80381
12.0387	2.73778	0.775101	-6.17555	-3.48385	-4.58327	1.14978	5.6376	-5.8077	-2.68479
-1.86787	-1.41369	-5.29869	0.924743	-0.29024	-2.80173	-1.36294	10.3486	-1.28499	0.529318
0.423828	-0.756253	-4.92313	-4.00342	-0.105912	5.13419	-1.24577	3.1251	8.38329	-6.10621
-3.70579	-0.0624792	-6.50567	0.574737	2.23814	4.17788	-5.7986	0.248101	13.3799	-5.07603
3.41066	-7.76527	-6.44322	-0.647892	19.1233	-0.233035	-1.22825	0.783431	-5.18043	-2.43373
2.84848	-7.26454	5.20031	-10.6289	-0.218629	0.856723	-7.87248	1.03387	-5.09323	16.413
4.49287	-6.50786	-1.47994	-5.59679	9.37701	0.572316	-0.322795	5.09429	-2.97466	-4.17434
2.70855	10.8619	-7.70791	-1.91155	-8.59365	-2.60021	-0.690952	2.22627	2.88532	0.559377
2.36346	-4.62976	0.08716	-3.52499	1.18155	6.12255	-2.89749	2.1122	3.38065	-4.21371
-5.10405	-1.39221	-0.521684	2.56629	-1.10341	6.46301	-0.74556	1.35006	-1.50133	-1.33661
-1.10615	-9.26543	-0.696937	-4.03418	12.6769	2.10198	-0.379365	2.64795	0.440197	-4.99193
2.70065	-2.98114	-2.66129	-5.02097	1.87148	-1.59101	-0.578586	9.18293	-2.71106	-0.582926
-0.820564	-1.99091	-4.06516	-3.89879	3.51881	5.3486	-1.48795	2.36845	3.38538	-4.00106
1.71788	9.84147	-6.12747	4.3941	-5.41974	0.525171	-1.60732	-1.66058	-0.172453	-2.37298
-2.32273	0.268118	-2.56944	0.598252	-1.79155	1.06018	1.79926	4.91279	-1.0841	-1.25868
-2.56708	2.54264	-5.58239	9.78064	-2.94667	2.99485	-3.08999	-1.93167	3.8034	-2.03933
0.865023	1.85479	2.88438	-3.41114	-6.02981	5.14292	-3.20776	-1.08396	7.38549	-4.47147
4.93812	13.5384	-7.94273	2.65385	-4.86245	-2.93291	-0.784688	3.81374	-1.83838	-3.95492
1.16651	15.7956	-16.8994	5.28971	-9.13754	-3.37479	2.34185	1.38242	0.228308	1.31035
1.64849	12.4288	-8.36052	0.227084	-9.59292	-5.28689	0.516603	0.585098	4.80973	2.15976
0.0775039	12.9104	-9.41231	0.606654	-6.69504	1.81427	-2.68864	0.893502	2.20763	-0.530469
2.77946	-4.29372	2.21531	-4.90769	2.70526	8.53522	2.48014	-4.23464	-1.96559	-3.34462
3.68745	12.7066	-9.44885	1.56834	-8.18571	-7.46261	2.5302	5.26051	-3.04006	0.210472
-4.74864	-6.23325	-7.90912	-1.18701	-4.32973	-2.67543	-1.78829	-2.00235	3.74493	20.3578
5.30591	-13.2416	10.2435	-8.85933	6.87272	3.07547	-3.34855	0.252208	-5.80293	3.29049
-0.891669	2.58242	-4.5195	-3.50521	-0.853992	4.28762	-2.07844	-0.491899	13.2745	-6.00585
12.9483	2.10438	0.848073	-6.68784	-2.11155	-3.56498	0.836313	6.64464	-6.14108	-3.5342
3.68799	-2.87313	-2.97989	-5.34591	-3.39246	3.67635	2.19753	10.731	1.73252	-6.52169
5.21101	-3.21142	0.704772	-5.4966	-1.53675	-0.350118	-0.559612	11.4884	-2.68083	-6.08815
-2.44523	-1.80745	-15.6161	5.50161	2.75772	-3.1802	17.1358	5.54637	-10.9108	-0.993897
2.05439	0.194544	-3.27461	-1.14946	-2.00915	-0.340056	7.94955	3.07348	-0.365964	-5.27565
-0.987737	-3.6916	1.55807	-4.5078	3.52485	6.24977	0.58388	-1.10534	0.36188	-2.73805
-1.9209	-2.77763	-5.91649	0.777612	1.76588	-0.567296	-1.06143	11.1205	-2.22253	-0.0640655
2.74091	1.75463	0.442064	-4.20637	-3.95391	4.55183	-6.68658	3.08366	9.28771	-6.88982
11.2139	-0.495847	3.34767	-6.88174	-1.60215	-2.02452	-1.03378	5.02625	-3.89459	-2.31621
-1.09088	-2.35977	-6.39787	-0.294669	2.95531	-0.840338	-0.422912	10.3119	-1.05927	-2.06136
1.88836	-1.81256	-10.8105	-0.113619	5.63219	0.0767012	0.336455	3.67212	2.4267	-2.13009
-5.65977	-8.01466	-12.6556	-0.532379	28.5185	-4.58735	-0.653964	-5.89767	-1.38435	8.82328
1.00963	-0.728561	-2.56038	-3.04077	0.288423	5.33529	-2.51728	2.73566	3.69331	-5.07236
0.522894	7.25952	-9.31533	7.26228	-4.80139	-0.845012	1.80866	1.08746	-0.0518977	-2.24888
-1.73191	-4.11246	2.85694	-1.66088	3.95669	2.41735	-1.07014	-0.323054	0.0821763	0.602287
9.65133	-3.45251	3.31663	-10.9153	-1.15227	-0.496922	-0.0225383	4.64532	-3.88079	-0.869542
8.67816	-13.442	12.3432	-14.1508	7.42299	3.89046	-3.81273	-1.06901	-4.71736	3.02854
-0.902924	-1.15216	-6.75213	-0.787968	1.70124	-2.86913	-0.885275	13.0931	-3.40314	-0.352123
-0.820632	-1.94439	-7.35227	0.699152	4.26217	-1.20103	-0.0441619	10.5001	-2.61458	-2.54223
-6.6503	-10.7676	-9.55031	-0.228086	22.3421	6.52112	-4.40591	5.14129	3.61365	-5.30311
0.102565	-6.35994	-1.05371	-3.53282	8.53238	2.33345	1.44725	1.97682	0.234438	-2.67026
-7.52519	-10.2535	-13.0108	0.677185	25.3369	3.65747	-4.63098	3.20662	5.00072	-2.62701
-1.5049	4.72602	-5.28264	8.56546	-2.36234	1.6883	-3.22595	-0.508008	1.8734	-3.05571
-2.58953	-1.73114	-6.80097	0.31957	0.179761	0.669131	-1.31625	10.4407	-0.12857	-1.50634
4.79107	12.8903	-10.1272	3.32765	1.50959	-6.51955	3.83876	-1.62186	0.716946	-5.83828
0.128355	10.3119	-8.68334	7.64192	-5.94069	-3.02248	-1.9084	0.0239332	0.78245	-1.00291
-3.65089	0.141862	-2.82524	2.1903	1.23634	6.93136	-4.77837	0.0605747	3.73356	-2.6815
2.4379	3.57677	-1.96259	-2.1095	-2.81083	0.180469	-0.638792	5.80769	1.1983	-4.87547
10.7533	-1.93346	0.826613	-6.47717	1.94473	-3.54991	-1.33269	5.69415	-1.78879	-4.25433
-0.53314	-0.464331	-5.44938	-1.80766	-0.335037	3.09285	-1.53072	3.6787	4.08853	-2.51793
1.75697	-1.57012	8.44512	-4.96319	-4.8247	2.35885	-2.26805	-0.294725	0.0483784	0.127807
-2.23253	2.90964	-3.76303	2.09173	-7.63798	5.63879	-7.42855	-0.761578	14.4049	-2.34142
-0.96912	-0.400004	-8.14664	9.85915	-0.227636	1.19075	-1.26065	1.40879	0.357557	-1.84552
2.10944	-9.86214	-7.0862	-0.978836	1.82753	0.812724	2.98902	12.1376	-0.517354	-3.71492
0.566803	11.5716	-7.74745	6.17499	-5.36564	-0.280545	-1.58429	-1.50171	-0.323325	-1.56385
-1.13475	-0.608766	0.627051	-6.80493	1.18899	8.06757	-2.97802	-1.13315	8.90018	-5.79924
4.3867	12.155	-12.2293	4.23222	-3.18292	-2.8689	1.03539	-0.760823	0.762011	-2.45653
-0.437571	-7.01609	-1.46679	-3.42425	8.22744	3.04396	1.26723	2.48378	0.675103	-3.06023
1.91442	-5.19302	-3.55596	-2.63065	0.0287974	-2.32653	0.264533	-4.25701	-4.26014	16.7405
5.66327	0.0036284	1.99878	-3.93445	-9.24928	2.40174	-4.71552	12.9805	-0.706955	-4.32619
-3.14124	5.45406	-7.86729	11.7115	-3.2701	2.92353	-2.67326	-1.90118	2.50166	-2.43326
-3.50407	-3.51768	-0.30124	-2.22806	8.63004	4.01739	-0.569054	-1.7469	1.46526	-2.97057
-1.18327	-9.76472	-5.61327	-3.54283	25.2915	2.73035	-4.14358	1.99671	0.347675	-5.93831
15.5796	-2.06057	5.40604	-6.9542	-3.77903	-6.50367	0.43049	8.34943	-9.56326	-1.68611
4.16595	-6.48785	-8.28237	-0.909469	18.0102	-0.109138	-1.00196	2.32445	-5.74887	-2.34576
7.31531	-3.73775	-4.14406	-2.24217	5.2425	-4.48299	14.6789	-1.13909	-11.2507	-2.97136
5.08885	-6.54332	-8.04784	-0.351651	17.9942	-0.705069	0.518109	0.548867	-5.9211	-2.24534
-0.0372662	-8.17817	-2.20092	-1.97724	15.7814	3.16284	2.81695	-5.16991	-2.96183	-1.43424
12.5086	-1.86954	5.14905	-7.67472	-2.63845	-2.41008	-1.32151	2.44563	-1.35903	-2.85508
-6.64573	9.48693	-17.5636	9.69686	-1.40389	-7.26785	13.4541	4.78053	-4.54413	-1.20301
-1.56995	2.36193	-8.9307	8.88712	-1.28391	0.86074	-1.17132	1.21394	0.808745	-1.42128
-2.54174	5.18708	-7.56396	12.1266	-3.64137	2.73299	-2.5461	-2.01245	2.29396	-2.53129
1.6762	0.473005	-1.19976	-4.30469	-0.0840884	6.28161	-5.2665	0.515875	8.70297	-6.432
-1.58071	0.523999	-3.70449	-0.507708	-5.42156	5.0361	-2.68752	3.88286	11.8604	-5.75318
15.9674	-5.74479	4.76305	-10.1022	-3.24331	-2.23716	-0.277065	7.30013	-6.46691	-2.09103
-7.48637	15.6044	-16.5866	7.52328	-3.45848	-4.02788	0.0933943	5.14587	1.30975	0.883173
12.6939	0.201442	1.39379	-7.72116	-0.814138	-2.92403	0.530881	4.96107	-4.72731	-3.00646
-1.41378	0.310178	-7.21665	0.15773	0.914735	-2.22682	-0.666339	11.5782	-2.90625	-0.394332
-3.35212	1.50856	-8.44117	5.55339	1.34468	4.31516	-3.5609	-2.8109	7.5381	-2.65798
2.22964	15.8233	-10.8723	4.67447	-9.33854	-8.16504	-1.06956	-0.261719	1.39664	3.58752
-0.737192	0.8132	-3.58317	-5.13414	1.14895	6.69181	-3.97994	2.69871	5.70845	-4.2214
-2.10486	-0.181085	-12.17	10.9978	-2.50054	-3.37629	2.14284	3.96086	2.93055	-1.02363
3.62095	-7.52341	-6.71152	-0.927972	19.0169	-0.490683	-1.4596	1.37957	-5.37139	-2.23201
1.27334	-7.02993	1.65124	-1.21511	8.98798	5.27954	4.13245	-5.69167	-6.14362	-1.43004
-0.253639	-2.1414	-5.01631	-6.95266	2.35662	8.62977	-0.400727	3.15156	8.80762	-8.30671
2.29295	16.8736	-13.3869	0.594759	-14.0361	-3.19223	0.320421	3.38324	-0.266913	6.06033
-2.39374	2.65762	-3.67751	2.11236	-7.41263	5.88901	-7.56442	-0.790068	14.4913	-2.39445
2.67227	-7.5562	-10.2664	-2.36372	16.7025	0.0648417	2.79158	4.31362	-7.18125	-3.34831
-2.58223	-0.885481	-3.41797	-3.31872	-0.10655	6.86329	-4.21611	2.3298	9.27182	-4.74642
-3.3832	4.64666	-12.8064	5.32835	-4.49333	-1.75594	-2.36119	-3.83539	13.8566	0.807677
-0.818819	-1.23378	-2.21739	-4.1694	0.874349	3.08063	-0.625219	0.761696	5.70074	-2.14818
4.2664	-6.45593	-8.20244	-0.917974	17.9462	-0.109667	-0.940772	2.20709	-5.77622	-2.39769
-2.2029	0.124145	-8.43434	2.69889	-0.496549	-0.564984	-0.80677	8.66266	0.890179	-0.586638
3.22994	8.08458	-9.7914	0.704041	-4.41954	-3.93917	3.86297	5.0332	-0.422004	-4.31164
-2.90523	-3.26719	-3.89006	-4.26457	8.99394	4.23569	-4.886	-1.96684	6.67319	-2.31697
-1.07521	-10.6135	-9.76637	-2.82632	31.2868	-1.63654	-6.94516	2.98444	1.54032	-2.31505
2.55729	-3.69966	-0.786489	-2.11621	0.38504	-2.1109	-0.95755	10.8019	-3.48371	-0.23378
-2.48526	-3.08807	-0.236218	0.484357	2.46666	7.01635	-4.81827	-2.21697	4.98465	-1.82273
0.906638	4.53763	-17.0687	0.92913	-2.2517	-6.47642	12.329	0.103047	0.321196	0.60862
-2.77367	-2.83152	-6.63231	0.0722003	3.93339	-0.152701	0.540313	8.81412	-1.46609	-0.840116
-0.253882	-6.76494	-4.1532	-4.27099	17.8701	1.67944	2.33528	2.38161	-6.89788	-4.92158
-1.92637	0.749367	-1.60625	0.687142	0.23579	6.38831	-4.79005	-0.312493	3.4518	-2.60084
0.0487439	-4.79043	-4.22346	-0.0672215	-0.309269	-3.84349	-0.258297	12.4142	-1.19803	0.377287
2.83402	3.94542	0.647941	-4.77025	-7.34479	3.97327	-6.54243	4.17489	8.46789	-6.36064
7.83026	-7.54628	7.07838	-13.9391	2.3537	3.15893	-0.861252	1.06962	-2.48088	0.305974
5.32942	-7.95854	4.83623	-9.57854	-1.70637	-0.0816131	-5.6615	0.438013	-4.76578	15.8031
12.4524	-6.78702	3.94952	-9.26832	4.31487	-3.60255	-1.53457	5.63185	-5.70861	-3.10342
0.594056	11.6419	-7.71598	6.07446	-5.41693	-0.289286	-1.55501	-1.52176	-0.291533	-1.57199
1.73102	13.7912	-8.03341	0.956826	-7.56515	-0.834168	-1.07041	-0.565897	0.487544	-0.251172
6.85824	-6.39146	7.8526	-10.6746	-0.455249	2.8943	-3.95029	2.3285	1.26843	-0.132557
-0.201209	0.732369	-7.61554	-0.402473	-0.211009	1.99766	2.0156	1.55806	6.02115	-3.25921
2.43363	-4.39896	0.749557	-4.17431	0.862235	6.8511	-2.12981	1.13093	3.69663	-4.90197
1.1862	-3.54492	2.86907	-3.06476	-4.78989	5.71447	-4.86258	1.87206	8.73655	-4.02093
-3.27194	0.498185	-2.65314	2.0379	1.06179	6.54402	-4.88694	0.0483944	3.68103	-2.57464
-3.56133	5.87771	-4.30311	-0.354092	-1.24033	6.66937	-6.30864	-2.43225	11.4508	-4.74329
1.66754	-0.408487	7.83373	-5.06352	-6.1887	2.95209	-3.24438	-0.654372	1.15497	0.399899
0.791431	-2.81844	3.02619	-4.26082	0.27516	10.046	-0.96156	-4.81	5.68534	-6.6661
11.0403	-8.95162	-1.33567	-3.91834	25.4174	-11.4167	7.16164	-6.81644	-16.3229	4.8992
2.13497	0.0676929	-8.96473	1.413	-1.26538	-1.04121	9.02436	0.518392	0.299291	-2.53298
-2.46942	-3.14488	-4.7231	-0.0263816	0.26025	0.206899	-1.96543	12.6914	-1.64361	-2.14848
3.78969	9.0969	-10.6324	1.05971	-5.01112	-5.31696	4.22917	5.34389	-0.1747	-4.3692
-0.787914	-5.59083	-3.25575	-2.16461	-0.910836	0.246744	1.88286	-1.24849	-5.20265	12.2906
-1.9696	-1.40772	-14.9182	5.66941	2.28218	-2.217	16.6952	6.97252	-11.4309	-2.83965
-6.48954	-2.82742	-9.04021	1.48647	-3.99542	7.44732	-5.88862	9.21159	18.601	-7.07145
16.0949	-0.912552	4.01898	-7.0021	-4.08798	-6.93326	-2.34668	8.7698	-4.27801	-4.01503
1.91333	7.58152	-7.56242	-0.189792	-5.56878	3.92273	-0.123596	1.65049	4.7099	-5.17326
12.7637	-6.54567	3.87667	-9.38362	4.25127	-3.88781	-1.45463	5.62514	-6.04053	-2.99492
-5.38815	-8.0995	-11.9736	-1.04455	28.3275	-3.64845	-1.07217	-5.52473	-1.33957	7.98627
-2.58432	-8.09723	-6.14708	-2.38606	23.5542	5.5169	0.515061	2.70524	-4.19898	-8.84803
2.01237	11.5061	-8.10472	4.01212	-6.63325	-1.07628	-1.84699	0.158114	1.46804	-1.0156
-4.19529	4.95289	-8.89138	12.6231	-2.52202	1.81756	-3.57506	-2.68678	4.47842	-1.55352
-2.32383	-0.988879	-4.82005	-1.18588	1.22453	5.86605	-3.1675	-0.40958	10.9009	-5.17176
2.59027	9.93716	-6.51667	-1.32555	-6.22601	2.469	0.568488	0.0501169	4.48249	-5.97417
4.50842	-8.03717	2.06678	-5.97676	2.76944	1.28249	-3.61344	8.61964	-2.72773	-0.0933584
10.6516	3.58408	-2.77793	-4.06582	0.812359	-5.57776	3.9361	1.14583	-2.42429	-4.60455
11.2782	-1.48231	0.409657	-7.02594	1.51068	-3.05315	-1.09161	6.64735	-2.92525	-4.3353
1.93459	-4.40092	1.41036	-4.46056	0.423803	8.09335	-2.76902	1.42439	3.024	-4.95215
-3.95743	3.06036	-6.37914	4.9614	1.01935	-3.21573	12.879	1.4003	-7.51944	-2.25117
2.61695	15.9592	-11.7155	0.094646	-12.8314	-3.30461	-0.202091	2.48739	0.541691	4.63162
13.3032	2.5718	0.531785	-7.11852	-2.66559	-3.50431	1.17717	7.20263	-6.57726	-3.68869
-3.63072	6.00595	-15.827	16.425	-4.83141	-1.5923	1.4222	0.976217	3.30317	-1.16583
-0.173088	0.907828	-1.04809	-3.82325	-0.416957	5.27912	-5.68071	0.582168	10.0665	-6.17837
-1.65432	-1.55045	-8.50808	1.83788	3.17237	-0.80979	-1.14448	10.7693	-2.05002	-1.42111
16.3006	-2.73095	5.46021	-8.39444	-3.71197	-5.93575	0.296811	9.17645	-9.90418	-1.60316
-3.68602	6.0538	-15.7359	16.2719	-4.83903	-1.59971	1.35556	0.997746	3.35907	-1.22896
2.61362	16.3196	-12.0785	0.221656	-13.0309	-3.31757	-0.17735	2.7143	0.295702	4.88573
-4.18307	4.88278	-8.83798	12.459	-2.50718	1.91014	-3.57256	-2.776	4.52929	-1.5412
1.63855	-4.87773	-2.60943	-2.01383	14.0462	1.4252	1.23242	-4.66495	-0.204461	-2.02535
8.41972	16.1298	-8.45744	4.25145	-6.25037	-11.1918	5.61344	-0.231247	-3.96954	-0.899742
-6.00499	3.81994	-8.74353	2.55091	3.30096	-1.11317	9.59398	3.72517	-2.67143	-2.98622
13.5474	-8.34251	9.61202	-9.676	-3.50664	1.16439	-2.63866	4.8866	-3.32813	-1.78696
2.68545	-5.33323	0.00520951	-3.82497	1.50981	5.82568	-2.78683	2.26383	2.72512	-3.65246
14.2545	-8.55321	9.04091	-7.94439	0.0506477	-2.32374	-3.61515	7.95815	-10.1877	-0.474382
2.84847	-7.2645	5.20038	-10.6287	-0.218483	0.856892	-7.87252	1.03368	-5.09361	16.413
16.2097	0.562011	1.79007	-4.77901	-3.31544	-10.3653	4.63038	2.26608	-5.15885	-2.81831
10.8543	-10.48	1.21391	-6.97184	27.1839	-8.56234	9.79903	-9.10792	-17.8891	3.85803
-2.13841	-2.72604	2.42982	-2.14075	-0.590966	10.7716	-4.89031	-2.27867	7.20238	-4.85539
8.56881	-3.27364	5.09855	-10.0043	-1.68048	2.03531	-4.12931	1.33115	-1.59397	0.869725
-0.0811922	13.3875	-10.485	0.771867	-6.73175	1.74488	-2.29036	1.02472	1.98052	-0.536984
8.77983	-7.84737	5.28421	-16.4706	3.17345	4.22773	-3.83086	3.51665	-1.07733	2.00305
-1.34538	12.171	-11.2031	2.2702	-3.81644	0.15625	2.36324	-1.71268	-0.16072	-1.66475
1.95281	10.0445	-7.03833	0.133498	-8.5248	-3.09848	-0.705193	1.83234	3.84954	0.966656
-2.68305	0.605427	-3.69259	0.189939	-3.91633	3.74654	-6.54035	3.4564	15.1371	-6.15376
-2.25871	2.14902	-9.19581	4.4024	-2.5742	1.97499	-2.34781	-4.41019	10.8793	-1.51947
-1.53187	4.77588	-5.6172	9.09223	-2.71031	1.96221	-3.14711	-0.472392	1.93963	-2.9527
-2.43119	4.57795	-10.0756	10.8654	-5.53453	-3.78108	0.489365	3.30852	-0.0743082	-0.761957
-0.343332	2.17762	-1.37324	-2.38026	-4.44294	6.69474	-5.28145	0.727807	12.4564	-5.79324
15.6203	-5.67058	4.73845	-10.478	-4.13168	-1.61174	-0.940544	7.9035	-6.36681	-1.81744
-2.9255	-0.439873	-3.90108	-0.564295	-5.35175	6.49255	-4.48788	4.44244	13.8213	-5.93678
4.2754	14.9716	-8.24699	-2.81158	-13.4376	-1.49046	-1.7077	2.79521	1.30733	3.40366
-3.87484	-1.71887	-9.88121	-1.44619	0.658407	6.15274	-3.28543	5.86401	10.8834	-4.69726
-0.920315	-1.084	0.178446	-6.93169	1.18234	8.08425	-3.0338	0.0215635	9.06415	-6.46931
1.56543	10.1519	-7.83637	0.706908	-8.39746	-3.5934	-0.0971631	1.46417	4.13708	1.44622
-0.387493	-2.95068	-4.19822	0.34059	0.803287	-0.756523	-0.00906995	7.06673	-1.42036	0.787389
5.32915	-7.95844	4.836	-9.57853	-1.70611	-0.0816758	-5.66137	0.43793	-4.76559	15.8031
2.45146	2.19184	4.07655	-2.20674	-6.64755	3.74139	-4.63019	-3.54756	8.61347	-3.8671
2.81853	-10.0189	-5.67004	-1.83172	2.51299	1.40228	2.64976	11.418	-0.709638	-4.64924
-0.419205	-0.326047	0.864092	-3.16623	-0.895487	9.13154	-0.939295	-2.45255	4.73079	-5.1379
1.62639	-5.08618	-2.44584	-1.81258	14.2189	1.12309	1.51222	-4.63296	-0.39484	-2.18865
-7.18137	-10.987	-10.1712	0.0910915	22.9929	6.54199	-4.91681	4.63648	4.28563	-4.02256
-0.990138	-3.15368	-3.06249	-0.447809	0.454013	-2.2676	-2.84724	12.5397	-3.20418	1.73943
14.5097	-8.35847	10.7136	-12.1393	0.576889	-0.28028	2.48925	-2.73395	-8.14425	0.0257138
1.3134	-1.24945	-2.29556	-3.46758	0.636159	4.92473	-2.55062	2.92118	3.21454	-4.72311
-4.16821	-10.5448	-8.08638	-2.31168	31.4961	4.80344	-3.87745	-0.291933	3.69595	-7.16564
9.5074	-4.15944	0.306845	-0.6707	8.48049	-9.82074	17.3879	-1.06316	-18.3011	-0.725087
0.66937	11.7466	-7.69764	5.9974	-5.49503	-0.32357	-1.58405	-1.47518	-0.34285	-1.55271
0.439632	-6.16351	7.40321	-4.77082	6.4897	7.96541	2.27486	-5.8354	-7.71825	-2.84028
-4.24036	1.25211	-6.00518	-0.657716	2.11216	5.33976	-5.70879	-0.199657	14.4103	-5.25893
6.33354	-5.57733	3.2962	-6.50791	-1.81952	0.207836	-1.91521	9.95059	-1.33203	-5.49658
-3.2195	-4.15601	0.312922	-3.34924	9.06654	5.28216	-1.04944	-1.94846	1.04615	-2.38161
3.53795	-6.0301	-11.2204	-1.74888	15.1833	-0.410404	4.70713	2.49442	-6.85309	-3.08774
-4.69587	0.148012	-3.99036	1.66536	0.611517	6.31396	-5.95832	1.29013	8.66302	-3.48319
1.81048	-2.22858	-1.10291	-1.50371	0.175869	0.571994	-1.21378	5.59665	-0.0734635	-2.94238
-7.3032	15.509	-16.3989	7.43403	-4.09235	-3.35263	0.340146	5.20809	0.88362	0.868133
-0.901012	-5.96292	1.12339	-3.84244	12.2569	9.33709	3.84842	-4.87245	-8.88598	-4.89817
6.36262	-1.09521	-1.65095	-5.2961	1.03562	1.5893	2.53497	3.18348	-0.0864288	-6.0991
15.9998	-5.81618	4.85228	-10.0665	-3.38788	-2.5594	-0.306665	7.40322	-6.6332	-2.04416
2.09812	10.3511	-7.15062	0.0650691	-8.82202	-2.90056	-0.699249	1.52154	3.82398	1.03431
-4.81334	-11.3356	-4.58479	-0.93356	19.23	5.18931	-1.90461	4.94314	-1.29474	-6.52636
1.18767	12.1718	-5.36848	2.64598	-6.55085	-2.11571	-3.04566	0.308629	1.26552	0.529393
2.88737	10.41	-6.7601	-1.18821	-6.55456	2.06174	0.750043	0.18636	4.2279	-5.99297
1.77356	10.4366	-6.80495	4.78456	-5.92943	0.223837	-1.44456	-1.69151	-0.0487583	-2.226
2.78179	-7.07994	-2.04387	-4.0398	20.5906	-1.71187	3.72418	-5.22017	-8.13737	-0.0570588
2.0495	-5.13787	5.23505	-7.50268	3.09999	7.839	0.706281	-6.6709	0.95824	-3.65635
1.24528	10.6166	-8.45879	0.978195	-8.15739	-4.3538	0.234846	1.31537	4.44301	1.71346
0.863809	-4.09266	-0.707793	-2.98063	-0.241437	6.32456	-1.93589	2.77118	3.4766	-3.84037
7.11449	-3.8047	8.16809	-11.2304	-2.29671	2.48793	-4.44779	2.25207	-1.34872	1.32331
1.77675	-6.97328	0.710872	-2.96255	0.582125	7.45526	-0.894176	3.07362	-2.19937	-0.450044
10.1504	4.43577	-2.1003	-3.72401	-4.55727	-2.14729	7.10839	2.82791	-5.20399	-3.16057
1.42171	-0.970938	-4.38326	-2.67181	0.490089	-1.64857	-0.988393	9.27797	-2.09562	-0.960046
11.6848	-1.27218	0.442193	-7.57979	1.19584	-3.06396	-1.34823	6.98442	-3.09644	-4.19108
-2.19228	-0.605109	-2.94397	0.569884	-2.06118	0.872216	2.77745	6.04439	-1.36721	-1.15693
0.981781	-9.06629	3.70585	-9.05335	2.12231	1.35453	-4.81624	3.03344	-4.29441	12.9473
3.51047	-2.24318	-0.372886	-4.04442	0.324875	4.03876	-3.70151	2.41384	5.38793	-5.73021
-1.10045	0.691172	-8.49934	9.53156	-0.772988	0.662755	-0.771523	1.22064	0.172969	-1.6337
3.3601	-7.32446	0.711615	-5.33203	3.47592	1.80373	-4.30881	8.2469	-1.93498	-0.36614
-0.695665	-8.21075	-3.27606	-1.82149	15.6802	3.79759	2.31027	-4.82083	-2.20661	-1.26109
-7.14944	3.14239	-7.30798	12.2795	-2.77372	-2.77701	0.350135	2.07681	0.495507	2.50864
