# Supplementary material for: Secure human action recognition by encrypted neural network inference
Source: Nat Commun. 2022 Aug 15;13:4799. doi: 10.1038/s41467-022-32168-5 (PMC9378731; doi:10.1038/s41467-022-32168-5)
Supplement: Supplementary file 4 — Source data [file 41467_2022_32168_MOESM4_ESM.zip › SOURCE_DATA/Figure4_HEAR/4f_accuracy/test_prob_conv1d_128_fhear_giant.txt]

-5.4544	6.67436	-11.1955	9.98327	-5.28984	1.81203	-0.488379	2.19331	2.10429	-0.418628
0.176751	0.359771	1.79774	-2.25181	-3.93396	4.89249	-4.64914	0.141276	10.28	-5.53534
-1.99704	4.78888	-6.76112	10.1556	-2.65176	1.83858	-2.9514	-0.801828	2.54961	-2.90064
-4.30407	11.7347	-13.3213	3.60567	-2.29985	-2.9696	5.06914	1.02334	0.952905	-2.27783
-0.647494	-3.35481	-4.94567	-0.169609	2.25858	-2.27337	-2.31707	12.927	-3.36126	0.668994
2.77081	-9.9537	-4.94925	-1.83825	4.81014	1.9024	3.06312	9.07705	-1.23943	-4.89883
3.54217	-7.63874	-6.63237	-0.792707	19.0611	-0.415759	-1.26596	1.09164	-5.29432	-2.33915
-2.94375	-3.48638	-6.94714	0.13259	4.35597	-0.11857	0.351496	9.47864	-1.9853	-0.0906108
5.18513	-1.78549	-0.271413	-3.97137	-2.76153	-2.29633	-1.42094	12.5354	-4.37533	-2.95619
10.9508	-8.78368	5.98888	-9.69464	3.41308	3.44325	-0.744279	0.68902	-5.50787	-1.13923
-5.5576	2.69958	-19.1909	2.80915	-1.07681	-2.3126	2.56709	14.707	5.24498	-2.14476
7.06978	2.65386	2.12976	-5.47863	-4.51766	-0.540124	-1.58881	2.01995	2.74853	-4.02049
-2.73766	-0.747672	-3.33275	-1.22698	4.33883	5.08317	-2.76344	-1.46787	5.61227	-3.4071
-1.86368	-7.16747	-6.19971	-1.31279	12.794	2.091	-1.16052	3.70569	0.953122	-3.33214
0.369044	10.3283	-5.89381	-0.351666	-5.87992	-0.461311	-1.82655	0.600211	1.69213	0.0367336
2.90217	0.271512	-3.32923	-1.46448	-1.63322	-0.293118	8.20854	1.59477	-0.394057	-5.17736
1.84936	-0.256998	-8.99605	1.4487	-0.981273	-0.649593	9.06505	0.985422	0.28065	-2.93816
-8.54708	-5.47994	-27.1868	3.47871	-4.8941	-3.99553	-4.19524	1.15447	10.8621	28.7098
3.79695	11.9254	-6.55715	-4.36632	-9.72098	-1.01915	-0.921725	2.88274	2.56057	0.373957
-0.698377	-9.25668	-0.727439	-4.24651	12.785	2.05886	-0.537957	2.4138	0.820471	-5.14858
-1.43697	0.464547	-7.49393	0.857974	0.142218	-2.05062	-0.38792	10.6275	-1.50191	-0.00190413
2.31575	2.31277	-1.73964	-1.71641	-2.49989	-0.0541052	-0.670289	6.67012	0.406524	-4.48793
1.53283	-1.60123	-2.83544	-3.46437	-3.08729	4.41123	-2.55114	7.30456	4.17702	-4.28804
2.18939	1.00067	-2.24453	-0.203521	-4.35114	2.35488	-1.47379	1.07805	2.05505	-0.977807
15.9634	0.29493	1.95416	-4.70469	-3.22732	-10.3978	4.39787	2.66675	-5.00435	-3.04722
0.528616	-1.94853	-11.8674	-2.65638	12.0239	0.320239	-2.51612	4.52616	1.25199	-2.89439
-2.04322	2.80623	-4.22646	2.25818	-8.13719	5.58309	-7.34744	-0.346075	14.5225	-2.163
0.834136	13.5274	-9.74204	6.57458	-6.78003	-3.30628	-0.850688	0.391453	-0.114205	-0.555148
3.20317	15.1945	-12.2792	-0.142751	-1.32378	-5.36277	5.44661	-1.67442	-0.334988	-3.94099
-4.03304	5.49949	-8.92983	4.39914	-1.52156	0.719901	4.11292	1.77983	-2.75737	-3.42714
0.260763	12.8831	-9.16515	6.96537	-5.97588	-1.53231	-1.48002	-1.11121	-0.600418	-0.783532
-0.0685336	16.2548	-10.8176	6.58586	-7.68634	-5.11528	-2.22226	0.28819	1.29818	0.761393
3.05624	-7.55292	2.48066	-5.3558	3.22435	1.58013	-5.31727	8.50343	-2.00491	0.0686117
-5.4676	-8.13667	-12.1748	-0.881824	28.3796	-3.76397	-0.916801	-5.61905	-1.40596	8.20382
2.12804	-2.29231	1.89952	-4.1737	-0.58616	4.8103	-2.63594	0.534011	3.18455	-3.22313
16.0739	-0.614024	3.76792	-7.18527	-3.91038	-6.80658	-2.32851	8.78262	-4.26036	-4.22481
5.47805	-8.73146	8.81626	-6.45497	-3.81806	4.20424	-5.74788	4.8358	3.55893	-3.33743
13.3943	-8.18879	9.64196	-9.44601	-3.14346	0.987941	-2.49013	4.57825	-3.27972	-1.91957
-0.0231775	-8.31825	-2.38365	-2.23433	15.5996	3.42666	2.97638	-5.04698	-3.07539	-1.37282
9.98408	-3.94655	0.410127	-0.868631	8.0251	-10.1207	18.058	-1.18178	-18.8261	-0.330724
12.251	0.665003	1.76336	-6.92325	-1.61588	-2.96357	0.607068	5.72684	-5.07118	-3.04167
-2.1429	-5.82108	-0.810244	-4.19107	7.30954	4.31189	-0.805764	3.75071	2.03789	-3.56187
4.13367	-5.19776	-0.907361	-3.95625	0.876087	0.20532	-1.11931	11.1327	-3.96579	-2.54158
-3.61554	-5.39663	-6.24172	-1.56453	5.8069	0.391492	-0.541228	10.5227	-2.88954	1.81766
0.536606	-5.70953	-2.92603	-0.927109	-1.55952	0.205486	1.3507	1.88396	-2.23825	8.74543
1.79465	12.0883	-9.41354	3.89795	-7.03045	-1.29312	-1.18999	0.435469	1.44184	-0.812036
5.32276	-7.95089	4.82595	-9.56942	-1.70338	-0.0799506	-5.6538	0.436326	-4.76182	15.7885
2.92746	-9.5892	-4.63063	-2.31066	2.92051	1.62763	2.23144	10.5155	-0.343843	-5.26337
2.43477	-6.89854	-2.63427	-3.67072	20.6002	-1.59356	3.25814	-5.07672	-7.50424	-0.371191
2.12561	0.224145	-3.03046	-1.62221	-2.32097	-0.00366259	7.73416	2.8697	-0.216448	-5.19824
2.63394	9.92953	-6.52535	-1.27412	-6.21621	2.43007	0.609072	0.0443254	4.41205	-5.99224
-1.50516	4.60762	-5.19416	8.42812	-2.23726	1.58152	-3.21149	-0.456452	1.87821	-3.08369
2.03295	-2.44626	0.412147	-2.78068	-1.4589	-1.88233	-3.48048	14.9265	-5.77233	-1.15011
9.36564	1.13711	-3.07771	-4.21993	6.0745	-9.93581	11.9898	-5.42142	-11.9214	2.4963
2.76384	-4.0543	2.18303	-4.75803	2.99828	8.11096	2.85724	-4.70346	-1.93489	-3.61587
-1.18798	-2.20287	-6.69251	1.11976	3.87744	-0.663531	-0.485348	9.92727	-2.36014	-2.26446
1.06337	-2.35824	4.15279	-3.35276	-2.14331	3.7669	-3.19174	-1.51232	6.85367	-3.55754
-5.38809	-4.65826	-7.25983	0.0369747	15.3681	3.6635	0.981209	3.34704	-1.59152	-5.16322
1.90262	-0.476274	-10.3091	1.69911	-1.96553	-3.5178	11.3869	2.87422	-3.30448	-0.703247
12.3038	4.3041	-0.983495	-2.10426	-1.43659	-11.1421	13.6253	-0.262931	-12.8969	0.179554
4.30965	-6.75516	0.45915	-5.56921	6.58642	3.73442	-0.670696	-1.8843	0.728861	-2.59635
-2.63778	-1.09194	-3.70401	0.78639	-2.20978	0.581085	2.93996	6.74557	-0.91765	-1.19918
1.35442	-1.80968	4.0274	-4.32734	-2.10187	5.21638	-2.33001	-0.854712	2.31594	-1.52396
-7.30172	14.7304	-15.6053	7.28324	-3.48584	-4.42258	-0.0771442	5.35795	1.63397	0.731999
-3.55081	6.02329	-15.8401	16.5378	-4.88647	-1.56197	1.56225	0.876717	3.24715	-1.18104
-0.228984	12.6994	-8.6172	4.72391	-6.60277	-4.59837	-3.29783	0.167874	3.10665	1.09712
2.60394	-7.59879	-9.99678	-2.52066	16.6199	0.14644	2.46084	4.42616	-7.0671	-3.14542
2.86256	-6.17492	-5.52077	-5.27174	10.1064	-0.897054	2.0387	6.85222	-0.730012	-5.21644
0.301309	-1.32972	0.936054	-3.27962	-2.54241	1.26623	-0.710399	3.88953	0.439457	-0.479335
0.913082	-8.05028	-8.65711	0.142566	3.06518	1.03713	3.97644	10.304	-0.81559	-3.98212
4.423	-2.89872	-0.145506	-2.78444	1.54987	-4.13173	13.7627	2.05474	-15.5023	2.53123
12.6221	1.02778	-7.52894	-3.56236	12.4823	-15.4646	18.0563	-7.5835	-17.8391	4.05001
2.84211	-7.25611	5.1897	-10.6181	-0.216173	0.858484	-7.86335	1.03092	-5.0892	16.3975
11.7951	-10.6112	10.2201	-8.31746	4.43883	1.84524	2.57357	-1.77273	-9.14804	-1.08454
4.59766	1.588	-16.3766	4.17199	-2.14157	-8.85311	14.9242	6.05536	-4.12913	-0.120958
0.41754	-2.78049	-4.56142	-6.97227	1.93624	8.04026	-0.562066	3.99391	8.31994	-8.15549
0.973896	-3.41953	-3.61648	-3.02341	9.64362	-0.314288	2.64092	0.564139	-2.8499	0.0878082
-3.00983	11.325	-10.8495	7.0306	-5.36867	-2.01487	-1.68817	1.4934	0.732028	0.59864
15.4986	-1.03795	5.03826	-8.73199	-2.52166	-5.76557	1.62978	7.33735	-7.56575	-4.19306
1.84688	-5.67254	-0.575428	-3.29303	12.8465	-0.574024	3.20797	-0.96024	-5.16965	-0.52425
-2.32167	-0.0919336	-2.77664	0.188738	-2.46321	0.283825	3.05388	6.19723	-0.793789	-1.3506
-3.87891	1.6767	-9.73454	10.7325	-2.23212	-2.38302	-0.865878	1.20772	3.47924	-0.688756
4.24103	-8.14112	-1.41397	-6.32998	10.8989	-1.61427	2.54695	2.23884	-2.646	-0.246693
-1.10501	-5.04058	1.36363	-2.92974	6.15746	2.94619	-0.17159	-0.0881363	0.287156	-1.43187
6.40132	-5.05595	0.80848	-6.19288	-2.01826	-1.08202	-3.19801	8.87452	2.72019	-3.675
-1.30281	12.2174	-10.9838	2.09298	-3.85579	0.152692	2.1262	-1.70541	0.00372127	-1.72417
-3.85262	-3.55844	-7.54155	-2.29417	-3.86325	-3.50565	0.998292	-1.23624	0.193974	15.1348
-6.06719	-2.90349	-3.72551	0.393858	9.95326	5.00554	-4.02752	-1.33031	7.19205	-4.41483
2.61095	10.2966	-8.91218	-2.09404	-9.88263	-0.891246	-1.13874	3.02635	2.90959	0.395037
1.12401	-0.509602	-4.65548	-2.16979	0.488387	-1.52164	-1.11671	9.09326	-1.6867	-1.1758
-0.557033	-0.0104756	-3.2566	-4.81381	1.27889	6.44699	-4.12867	3.301	4.87764	-3.82011
0.719538	-3.77342	-1.50834	-3.94048	1.1293	7.55215	-1.05805	2.66286	5.34066	-5.48821
-0.255815	-0.420539	-3.4085	0.278432	-0.719197	-0.78473	-1.14143	9.38901	-1.46846	-2.05787
3.16226	-7.59217	2.38645	-5.14174	3.2963	1.27087	-5.27336	8.38207	-1.91734	-0.0857674
4.36428	-2.75254	-0.709446	-2.6293	0.588769	-3.65037	12.37	2.38342	-13.2337	2.30819
1.22463	2.39228	2.19488	-3.08347	-5.88082	4.60391	-2.95697	-1.15809	7.63086	-4.75856
12.4281	-0.687185	0.0385908	-6.22768	2.63084	-3.00772	1.73876	3.62953	-3.17125	-5.2188
15.2334	0.2836	3.36991	-7.59864	-3.99431	-6.02436	-2.37493	8.27817	-3.30009	-4.70233
-9.19745	-3.29011	-6.25248	2.93184	-4.07354	14.9961	1.89595	4.42614	0.538129	-3.95504
4.10942	-2.7884	-0.460981	-2.53896	2.22698	-4.63306	13.8895	1.80341	-15.9111	2.82939
6.03674	-4.91229	2.2369	-6.22571	-1.87369	0.241728	-1.32396	10.8326	-1.64854	-5.88944
0.929333	-3.9427	7.54874	-4.62297	-1.96565	3.23181	-2.80783	0.23985	-1.01433	1.53752
-0.238409	11.9251	-12.0684	4.37713	-5.42909	-1.84636	0.590157	-0.917832	0.0943168	1.38835
-5.22128	-4.77073	-13.6056	-1.62564	-0.783628	-3.14339	0.599477	-0.346854	0.569042	16.848
-1.09097	-3.06227	-5.30546	0.0808584	2.14921	-1.37806	-1.47896	11.7253	-2.90646	0.201861
0.743921	13.4997	-9.85767	6.63398	-6.73788	-3.38166	-0.829313	0.453582	-0.127688	-0.498155
-1.1883	13.0637	-10.0152	6.14501	-6.67339	-4.44459	-3.46847	0.446455	3.4011	1.07135
-0.363904	-0.913192	-2.98799	0.451606	-0.647027	-0.745305	-1.70386	9.96883	-1.99441	-1.85827
-1.0387	-9.83745	-2.98692	-5.12041	12.9584	0.462169	1.5963	5.89763	-0.548895	-5.30689
10.7895	-5.04041	1.94851	-11.4984	1.76105	0.934192	-0.696651	4.96235	-1.16666	-3.75695
-0.233481	0.601804	-7.29658	-0.639644	-0.091283	2.29648	1.93364	1.16779	6.17034	-3.16382
-0.183191	12.2819	-8.18127	4.25788	-6.49811	-4.49907	-3.40152	0.375003	3.23605	1.07234
-1.57038	2.68635	-8.63175	8.68309	-1.46676	0.918982	-1.2889	1.08567	1.06609	-1.35674
3.08428	3.95119	-5.77969	-6.60927	-4.3175	4.48202	1.05529	0.586403	10.1442	-5.63385
-0.804672	-9.97336	-1.13653	-4.31674	12.9811	0.886911	-0.522531	4.23337	0.878467	-5.35875
4.74328	-8.09192	9.16355	-6.51822	3.17377	8.02748	3.65687	-7.7904	-8.79351	-0.146132
-8.54718	-5.48016	-27.1869	3.47841	-4.89494	-3.99525	-4.19522	1.15556	10.8624	28.7102
0.259011	-3.94149	0.20444	-1.97023	6.89866	3.31158	0.730262	1.86583	-2.27935	-6.61542
0.982676	12.4369	-5.60051	2.90602	-6.50667	-2.25668	-2.99793	0.334622	1.01671	0.498209
0.69728	-1.5291	-2.03709	-1.75135	-0.81849	-0.282712	-1.36317	11.1214	-1.98167	-4.02941
10.9642	2.76972	-12.8988	-2.80474	1.39653	-10.3998	20.8154	-2.65437	-11.1814	0.115098
9.94613	4.65354	-2.38086	-3.52624	-4.54639	-2.34992	6.34475	2.61307	-4.05327	-3.28506
0.796294	11.9914	-7.51143	5.83065	-5.58011	-0.371366	-1.67249	-1.51004	-0.357504	-1.53609
1.58945	-7.96368	1.85272	-1.62449	11.1082	4.82303	3.4841	-4.02235	-6.42369	-2.59634
2.72794	2.31703	0.90665	-4.01807	-5.37234	4.05293	-6.76999	3.79542	8.53682	-6.69766
4.09161	-9.32729	-4.17893	-4.19726	4.29321	-4.21137	3.38144	9.35869	3.38723	-5.43674
-1.93305	-2.72225	2.33256	-2.167	-0.523846	10.8237	-4.58232	-2.3169	7.00437	-4.93668
7.18817	10.0937	-3.42013	-1.58342	-8.28958	-5.5041	4.48878	1.02454	1.84756	-3.45064
4.7293	-6.45949	-1.22059	-5.71256	8.51285	0.614404	-0.15519	5.51698	-3.20322	-4.14084
-0.330883	16.2332	-11.0814	6.7808	-7.34782	-5.08233	-2.35833	0.281067	1.35529	0.959117
3.217	-9.24461	-5.3348	-1.5635	2.79921	0.596082	3.52068	9.5741	0.00314599	-5.18289
-2.96293	1.29039	-9.74111	7.97263	-4.02537	0.685034	4.38022	2.11477	1.54059	-2.43712
4.40901	-5.75637	0.597868	-9.32277	1.98128	6.83053	-2.38943	4.18993	4.08542	-5.29604
2.57918	9.89118	-6.55159	-1.27755	-6.2023	2.47054	0.590415	0.0702427	4.41033	-5.9798
-0.299692	12.1811	-8.30932	4.30451	-6.37728	-4.47188	-3.4566	0.425906	3.29474	1.08782
2.06151	2.2777	-13.5982	12.338	0.657921	-5.47607	4.15946	5.01597	-2.58254	-3.57181
-5.55716	-8.04076	-12.3168	-0.69118	28.5576	-4.41838	-0.690257	-5.81776	-1.45793	8.50816
-5.22176	-4.77083	-13.6055	-1.62566	-0.783803	-3.14301	0.599469	-0.347108	0.569226	16.8478
3.43011	10.7411	-6.79046	-0.859639	-6.80817	1.26301	1.17704	0.413371	3.28251	-5.86915
-0.287076	1.86537	-13.3798	3.02134	-4.68499	-6.65333	11.1604	4.54442	3.54515	-2.95608
-1.69119	-4.80287	-4.19555	-0.890719	2.31747	-0.118944	-0.899633	12.3129	-1.21194	-3.12057
2.60973	3.47702	3.33582	-4.00829	-7.42084	2.3772	-3.15091	0.176334	5.42453	-2.53395
4.48949	-6.29356	-1.71397	-4.92587	9.35995	0.703694	0.615313	4.63151	-3.1693	-4.54637
-0.94889	-5.719	0.711946	-4.00038	11.8223	9.07745	3.94906	-4.36897	-9.05606	-4.70464
-2.88682	-9.60204	-3.8853	-0.524282	16.6586	-0.474597	-2.59904	2.42788	3.04927	-5.91114
0.66881	11.1092	-6.56065	-0.376475	-6.84299	-0.980758	-1.48971	0.714221	1.63708	0.536432
9.4754	-9.43802	7.0189	-13.1717	2.94004	3.98081	-2.41925	1.58562	-0.17163	-0.603438
15.4295	-5.81849	4.75422	-10.3445	-4.1432	-1.60107	-0.925904	7.92489	-6.39062	-1.81651
5.50777	12.4634	-3.43624	-0.215083	-8.0344	-4.94863	-0.0214151	2.17814	-3.31188	-0.107617
-3.55901	-7.63644	-5.88861	-3.48311	17.5002	3.96933	-1.93006	5.33231	2.79709	-5.73723
0.534439	-2.58371	2.75597	-4.06261	-0.328599	9.79184	-1.31464	-4.16481	6.4516	-6.7474
0.263585	13.4278	-9.55261	6.46532	-6.58755	-2.86789	-1.32232	0.480197	-0.0476893	-0.545817
-4.6367	-10.2173	-8.33862	-2.20712	30.752	4.81431	-4.12788	-0.289499	4.33297	-6.7949
2.73417	-6.99678	1.29795	-5.09636	3.56448	1.93685	-5.10953	8.11192	-1.33019	-0.652354
4.51737	13.2483	-8.29763	3.01666	-4.3097	-2.52312	-0.832938	4.6882	-2.57513	-3.82429
-2.68826	-1.06266	-6.85643	1.14687	0.0304876	-2.50275	-0.513253	10.9417	-0.801918	0.278901
-1.41465	1.42595	-8.75554	9.37879	-0.984672	0.930008	-1.24099	1.41863	0.629224	-1.49835
6.30202	-0.238759	-4.96076	-2.77758	-1.5378	-4.22901	12.4742	1.9185	-2.00596	-6.79018
12.4186	-0.898062	4.30896	-5.90582	-2.52926	-2.78235	3.8178	5.01469	-11.1057	-0.450626
3.77584	-5.41046	2.49373	-4.61595	-0.232409	9.72463	-4.62013	-0.38767	3.33064	-3.76323
15.6316	-1.05811	4.95535	-7.81513	-3.49302	-6.45072	-0.166837	8.51627	-6.48626	-4.1427
-4.10231	4.74323	-8.90162	11.5989	-2.80859	1.86887	-3.45235	-3.00134	5.37309	-1.32258
2.66238	-4.9895	0.178575	-3.91595	0.897514	6.29152	-2.6557	2.27418	2.97395	-3.99018
2.75317	2.49294	1.0587	-4.19954	-5.88543	3.9627	-6.87975	4.02022	8.70786	-6.47486
1.91315	-5.19217	-3.56345	-2.6282	0.030702	-2.32243	0.265068	-4.2501	-4.25531	16.7293
4.18401	-10.692	-3.88155	-5.10075	6.91366	-3.80047	2.87794	9.39319	1.37333	-4.17941
12.5137	2.55114	0.907428	-6.50635	-3.20455	-4.3499	1.27398	5.42774	-5.70047	-2.90378
11.846	0.710315	-0.960971	-5.86662	1.2345	-5.20968	4.72034	1.58632	-3.8599	-5.06679
-0.288855	11.4587	-5.73057	1.25093	-5.48196	-1.43288	0.36027	0.824094	3.51664	-3.84588
6.78075	9.5999	-3.55166	-1.3538	-8.15784	-5.32571	4.11538	1.45893	2.37801	-3.69761
14.2603	-9.0789	6.52394	-6.7372	4.90251	-5.55404	-0.404427	5.24243	-7.79996	-3.54817
0.0797697	11.2373	-7.78351	0.224183	-7.18012	-1.1184	-1.03034	1.6421	1.58697	0.86873
-0.962554	-3.23068	-3.16596	-0.934637	0.566812	-2.00461	-2.94532	12.7488	-3.04944	1.55781
-1.32526	5.34645	-6.8145	9.39942	-2.67998	0.749669	-2.8889	-0.523178	2.3542	-2.72447
1.83209	-0.848908	6.16603	-5.09148	-3.89168	2.34189	-2.90482	-0.307104	1.01666	0.107004
0.191421	13.5265	-9.6623	6.52265	-6.61533	-2.84377	-1.37279	0.511471	-0.0146286	-0.543094
0.75058	-0.167082	3.80738	-3.23751	-5.50537	5.40388	-2.89248	-0.147682	5.55864	-3.92481
1.75529	-7.07704	1.02868	-3.84352	0.655999	7.70414	-0.587598	3.20586	-1.87553	-0.829798
1.232	-3.77533	-1.02012	-6.32122	3.92352	7.05981	-4.62812	-0.0808499	4.78698	-2.65065
3.51695	10.7094	-6.76718	-0.892885	-6.81213	1.166	1.20707	0.463232	3.2631	-5.89352
0.148956	-1.74359	-2.53586	-0.833443	-0.651934	-1.1922	-2.25385	11.7661	-2.60843	-1.04073
-5.38468	5.96036	-7.1316	1.40604	1.71364	-2.86141	11.5334	3.14231	-3.04454	-3.07034
-1.24202	-0.770886	1.00064	-1.85849	-3.17067	7.97145	-4.13207	3.36901	4.12204	-5.93774
3.32645	-6.72478	8.44824	-5.54442	0.80154	0.482508	-2.0828	2.23096	-2.63215	0.164183
12.8394	1.22011	1.37397	-7.04493	-1.88225	-3.30104	0.773832	6.02299	-5.43786	-3.20799
-0.785939	-5.58835	-3.26302	-2.16261	-0.909729	0.24711	1.88167	-1.24468	-5.19603	12.2825
1.65005	-6.8639	2.45694	-2.16279	8.09261	5.92211	3.39218	-5.84582	-4.79528	-1.25064
-6.58224	15.975	-18.9464	5.50563	-3.66941	1.04889	8.00738	4.52731	-4.18181	-4.4311
-1.82578	-0.773548	-1.01372	-0.370512	-5.68913	6.28296	-4.05463	2.57382	9.47931	-3.88396
2.23024	-2.71032	-3.22793	-4.41517	1.91176	-1.5718	-0.482263	9.13691	-2.72492	-0.628325
1.65697	0.701669	-4.86839	-1.3317	1.93005	-0.886861	0.397602	-0.170089	6.44324	-4.21112
-3.49096	4.37711	-9.0354	4.07845	1.07692	-2.16162	9.66363	3.85436	-5.60461	-3.96222
3.10672	-4.51205	2.11342	-4.46185	-0.758052	9.28005	-4.28601	-0.458691	3.81449	-3.26796
2.12425	-0.195799	-3.28309	-1.15236	-1.90776	-0.0717666	7.86377	3.15809	-0.457539	-5.44453
10.8518	-10.0929	1.38354	-6.3109	26.0148	-8.96247	9.4033	-8.56017	-17.4156	3.41313
-4.66777	0.540569	-4.79793	1.71287	0.239963	6.31241	-5.91376	1.45455	9.22573	-3.56018
2.85573	-5.411	-2.07726	-4.74528	7.26435	5.66413	-1.08042	-1.43385	1.46329	-3.189
1.78566	-0.920824	0.990747	-2.76431	-3.36717	0.667565	-0.895459	1.16974	1.15891	1.11547
2.35824	-9.53531	-4.77794	-1.94461	5.21888	2.06011	2.87376	8.16027	-0.902272	-5.19024
6.92764	5.35704	-0.182402	-5.07654	-5.08602	0.171662	-1.13153	1.25975	-1.0734	-2.52822
6.15844	-9.01134	8.92156	-7.43735	-0.777006	4.36221	-4.11763	0.395491	1.85815	-1.80766
-3.24099	-4.03702	-6.65655	-0.54478	4.90003	0.0904545	0.15759	9.87297	-2.2813	0.26324
9.37839	2.99636	-14.107	-1.97887	1.75976	-9.33914	17.7684	-1.63262	-8.21511	-0.519894
-7.06824	16.366	-16.5462	7.36874	-4.59968	-3.28814	0.773011	5.6398	0.756718	0.26207
-2.31463	2.28594	-1.9873	0.352939	-3.26894	3.35264	-4.17647	-0.253504	8.08198	-2.74977
3.49455	10.6922	-6.71752	-0.895351	-6.75889	1.18305	1.18539	0.413754	3.2936	-5.88886
-5.85034	-7.73582	-13.8116	1.48847	-0.740564	-4.98982	-1.34841	1.15528	1.9638	19.9959
4.62678	12.0085	-10.245	3.97308	-4.62551	-3.42944	-0.453127	0.062391	0.730806	-3.04087
-1.67294	-3.16547	-3.65344	-3.35414	11.0776	4.4571	2.31342	-0.0137895	-0.245659	-6.50198
13.841	-8.6379	9.70718	-9.96667	-3.7179	1.15897	-2.64315	4.93828	-3.49404	-1.65895
-1.91977	-1.22711	-15.1374	5.62198	2.49491	-2.26805	16.2598	6.89331	-10.7997	-2.87573
2.46241	-10.5731	-5.53297	-1.68801	4.33016	1.9024	2.86185	10.4597	-1.26078	-4.64038
-8.53801	-3.94267	-4.94665	2.71101	-3.62795	14.7446	1.93794	3.56754	0.0685368	-4.19439
12.7045	2.63144	-1.43304	-2.26396	-2.63378	-8.50147	6.33853	-0.422719	-5.9886	-1.95402
5.961	-0.469333	-5.09663	-0.789755	-1.37337	1.58403	5.37573	1.63666	-2.63639	-1.48212
6.43595	4.41783	1.61843	-4.18151	-7.03661	-0.114317	-1.09606	3.3474	0.814678	-4.35831
1.68683	14.7735	-15.048	4.97231	-8.69555	-3.39653	1.75297	1.0354	0.247311	0.864526
-0.905322	-2.11557	-5.90394	-0.542616	2.66102	-1.00502	-0.111214	10.1373	-1.18378	-2.09598
-6.41069	0.491554	-9.65625	2.05566	1.60772	4.47815	-5.70374	4.23412	13.6919	-4.16346
1.71818	10.7066	-6.68104	4.86624	-5.97849	0.0616564	-1.54884	-1.49844	-0.379291	-2.17363
1.40686	14.7385	-15.4629	4.99003	-8.92857	-2.96008	1.83311	1.3607	0.404848	1.18524
0.624832	-0.307455	2.33952	-2.70118	-2.94643	4.94038	-4.12742	-0.539134	9.61799	-5.57193
-8.54763	-5.47935	-27.1874	3.47942	-4.89416	-3.99539	-4.19504	1.15516	10.8622	28.7102
5.08251	-12.9535	3.39475	-6.72371	12.6683	0.655864	-2.30345	2.58757	-4.32592	-1.40741
3.6666	0.290275	-4.7573	-2.52904	-0.950227	-1.84264	0.924841	9.982	-1.13603	-4.72177
1.28041	-3.44414	2.36399	-7.26127	2.55435	7.61887	-0.194898	-3.53523	3.04253	-3.7693
-2.98793	0.807844	-10.848	1.4119	-3.7626	-0.0249482	7.18704	8.68547	0.395831	-3.21606
-2.42351	-8.19367	-2.48168	-2.43419	14.3561	2.82528	-0.325808	-0.77633	-1.48336	0.685101
0.020256	-1.83144	-5.37992	-3.61419	0.803109	4.75347	-1.63611	6.53076	5.28264	-5.53416
2.86904	4.01238	-5.87795	-6.61843	-4.01966	4.61323	1.05307	0.284404	10.2844	-5.56359
1.28071	15.7475	-17.4673	5.08352	-9.59837	-3.16057	2.66986	1.73125	0.327333	1.73408
-3.43234	-3.90875	-0.255408	-2.74159	8.89387	4.53624	-0.608882	-1.47896	1.28901	-2.78053
0.222946	-7.8451	-3.69545	-2.92593	22.253	-1.19394	2.92748	-1.45965	-7.85672	-3.3013
2.11187	10.7912	-9.44541	-1.10911	-9.5932	-1.99436	-0.823829	3.20975	2.74249	0.661947
-3.22922	-0.777097	-7.23321	-1.03129	-0.870148	3.11596	-1.1258	2.93013	5.77855	-0.0989524
9.31025	-4.1465	0.420521	-5.82562	2.00371	1.35608	-1.48483	4.4177	-3.80769	-2.60514
0.050065	4.1155	-2.09753	-2.13417	-5.64943	4.92817	-4.31809	0.701936	9.54866	-6.06796
-2.34551	-3.45327	-5.68234	-0.60183	1.42514	1.62416	-0.359319	11.1401	-0.135405	-3.49834
2.84255	-7.25629	5.19024	-10.6184	-0.216602	0.858451	-7.86322	1.03111	-5.08938	16.3974
-4.74929	-6.23393	-7.91814	-1.1875	-4.32983	-2.67052	-1.79071	-1.99261	3.75484	20.3456
-4.74851	-6.2345	-7.91757	-1.18792	-4.32973	-2.67036	-1.79094	-1.99334	3.75466	20.3455
3.35914	0.536895	-5.03737	-2.19622	-0.907772	-1.23604	0.778485	9.8043	-1.05884	-4.63456
1.23093	-2.63252	-2.35905	-1.0821	0.0726076	-0.750532	-1.12884	9.0991	-1.84754	-0.365947
4.77219	-12.1011	3.16624	-6.48294	11.7967	1.17634	-1.87184	2.4408	-4.95755	-1.42221
2.06431	8.05091	-7.40745	-0.205181	-5.93276	3.61382	-0.185176	1.66844	4.72557	-5.38094
-0.377447	-1.00015	-3.02563	-0.192251	-0.722515	-0.544658	-1.6132	10.4499	-1.82323	-1.83118
3.18844	-9.31869	-5.27995	-1.57695	2.60508	0.479401	3.32786	10.1291	0.185298	-5.18053
2.1837	0.209066	-3.26755	-1.07275	-1.89847	-0.414578	8.1269	2.18007	-0.469945	-5.10756
-1.4255	5.36047	-6.86716	9.54615	-2.73139	0.843657	-2.92307	-0.596081	2.37091	-2.67582
-1.14056	1.20537	1.257	-5.5573	-0.109045	8.75723	-3.18867	-2.87241	7.53996	-5.76165
-0.571887	1.12427	-3.9648	-5.40051	0.899818	6.55708	-4.19835	2.67773	6.32045	-4.21578
2.84557	10.4678	-6.92563	-1.1547	-6.56716	2.09074	0.856391	0.147013	4.22409	-5.99702
10.8262	-1.74034	0.532541	-6.37658	1.7831	-3.26801	-1.16772	6.07491	-2.35353	-4.25394
-1.10051	-1.03207	0.53236	-6.88708	1.38721	8.25064	-3.21071	-0.798655	9.07856	-5.87182
-0.980779	-1.05799	-1.72412	-4.62919	-2.93342	4.91887	-1.74358	4.57659	6.30851	-3.42354
9.0318	-4.00187	-0.700419	-0.354479	8.70617	-10.3935	17.2857	-1.05193	-17.6561	-0.413927
-5.63865	-6.83819	-10.0087	-2.39693	18.6417	2.15165	-2.31148	5.78631	4.08694	-2.91425
1.64241	13.8089	-8.85042	1.05467	-7.13647	-0.79579	-0.820699	-0.478446	0.159265	-0.146285
12.3491	4.14582	-3.08977	-3.2703	-3.97079	-8.5645	5.44655	-0.102407	-3.16207	-1.12147
2.21119	-8.60215	13.811	-7.92232	3.66985	3.2072	-0.679027	-0.891952	-7.35256	0.103721
-6.14826	-2.55863	-8.77323	1.52064	-3.79025	6.64494	-6.10926	8.83469	18.3941	-6.87229
-2.64333	-1.64516	-6.92625	0.276377	-0.352091	1.16116	-1.60855	9.75204	1.10299	-1.33757
2.23634	15.7984	-10.8631	4.69017	-9.33867	-8.14719	-1.08244	-0.290699	1.43109	3.59608
2.38543	4.39709	-6.02015	-6.32661	-3.48921	5.30979	0.645596	-0.935381	10.8598	-5.43142
-0.917775	-0.97121	-6.61098	-0.634141	1.49681	-2.88969	-0.517522	12.763	-3.45198	-0.531411
0.313911	0.195636	1.96376	-2.43318	-3.65929	4.95784	-4.53045	0.0516519	9.99278	-5.51247
-5.62409	-11.6054	-6.86353	0.35875	19.976	4.67513	-1.16522	4.16723	-1.73374	-4.41128
-5.67868	-7.54933	-6.17946	1.73656	14.3024	3.05271	0.155209	5.12071	-1.96764	-5.7053
-0.301781	16.2381	-11.0874	6.73355	-7.36341	-5.09242	-2.38348	0.330152	1.3611	0.95061
0.139479	-1.90366	-4.14304	-2.47104	-0.883614	4.99227	-2.68298	7.13334	4.13426	-4.15842
5.24072	13.5626	-9.60423	3.30969	0.299753	-6.33024	5.14998	-3.14168	-0.192409	-5.06052
14.9392	-6.43018	5.26628	-10.3915	1.35471	-3.38281	0.0846926	6.24181	-7.9164	-2.96837
3.68132	8.92565	-10.1795	0.564455	-4.73479	-4.58149	4.48319	4.93654	-0.3621	-4.53614
-4.47395	0.157663	-4.67867	1.18901	0.486946	6.4819	-6.01207	1.79407	9.24196	-3.63955
-1.24413	0.120965	-7.07123	0.0360114	0.950256	-2.51357	-0.370527	11.8992	-3.00232	-0.579019
1.48637	-4.99913	-2.46138	-2.21247	13.9863	1.8451	1.3603	-4.80754	-0.195404	-1.93488
-6.04245	-2.91855	-3.46528	1.21002	9.93273	5.14517	-3.17109	-1.96925	5.44569	-4.56719
4.21239	-6.10498	-8.45397	0.506763	17.6214	-0.0727514	0.876776	-0.17691	-5.64897	-2.11595
-7.22686	15.2984	-18.8125	6.18724	-2.83366	1.1888	8.37334	4.52511	-4.54135	-4.95472
0.30771	-1.75163	-5.1137	-5.35269	2.51481	5.48763	-2.12967	1.3128	8.39592	-5.23543
-5.55152	-8.02052	-12.1892	-0.756261	28.4023	-4.16715	-0.781031	-5.87055	-1.4578	8.40009
4.16405	-1.95346	-5.74454	1.07056	1.04481	-0.391037	11.5912	5.16199	-9.21552	-4.34002
-1.75607	5.1259	-7.34952	9.89948	-2.63987	0.38275	-2.71571	-0.229956	2.29784	-2.56424
-8.03289	2.16126	-8.5397	12.3498	0.0525384	4.22372	0.943241	0.544658	1.74836	-5.44845
1.55653	-1.40547	-8.09314	2.5222	5.45179	-2.42316	12.1894	1.95323	-11.6677	-2.58284
3.43761	-6.24634	-10.7396	-2.23476	15.5605	-0.495291	3.67317	3.206	-6.74682	-2.99559
-3.33078	11.3947	-13.799	2.9685	-2.44253	-3.31616	5.82486	2.06628	0.664358	-2.63429
-0.674654	-1.23218	-2.4113	-4.68419	0.844193	3.43768	-0.684021	0.955331	5.80377	-1.95303
2.0514	-5.291	-2.26633	-1.80952	14.6381	0.538215	1.75225	-4.68053	-0.908158	-2.34041
-5.53368	-8.03865	-12.2506	-0.809202	28.4223	-3.9915	-0.867501	-5.80191	-1.44521	8.38248
0.0965411	-2.75692	-2.95947	1.86231	0.592496	-2.91588	-0.593705	6.09364	-0.160221	-0.578204
-1.60862	1.4377	-3.39477	5.21035	-0.674935	1.22078	-2.89114	-0.378284	1.59156	-1.62992
0.09927	-7.2809	-10.2477	-3.40608	19.7836	-1.1472	-0.00537954	7.32983	-1.23509	-6.11979
7.66987	10.407	-3.44612	-1.73698	-8.37623	-6.19332	5.36629	0.825763	1.0239	-2.999
1.14779	-3.3683	-0.410398	-4.4219	2.80411	8.49506	0.65599	-1.32002	3.99648	-5.33226
1.98778	0.320044	-6.47086	1.45857	-5.00533	-0.708172	8.72735	2.72091	-0.865782	-4.00428
3.19522	-4.76598	3.01782	-4.65146	-1.24338	8.47973	-4.37224	-0.209305	3.50952	-2.65046
2.5239	-4.43925	0.743266	-4.2708	0.701607	7.01362	-2.071	1.36852	3.4198	-4.75627
0.914988	0.545824	-2.51468	-0.332081	-2.15141	-1.92148	-1.46507	12.3876	-3.45858	-2.71467
6.28152	12.3562	-3.90589	-0.721145	-8.21025	-5.76562	1.68088	3.10978	-3.97163	-0.305392
7.03755	7.00051	-4.84165	-0.911088	-5.47753	-3.55052	2.40572	2.07616	-0.20457	-4.17288
-8.54756	-5.47923	-27.1869	3.47891	-4.89483	-3.9951	-4.19516	1.15474	10.8626	28.7105
2.37141	15.9293	-10.7077	4.42672	-9.46188	-8.12239	-1.09587	-0.337881	1.40162	3.59164
1.76739	-4.16604	3.89153	-3.54654	-4.86803	5.26697	-5.07427	3.12796	7.96029	-4.34736
-4.32199	0.291687	-4.86624	0.138175	-4.616	5.40135	-6.08009	3.94454	19.0373	-7.02681
3.28198	-1.49891	1.88109	-7.85289	-3.39723	4.68996	-3.55422	3.29254	3.58272	-2.49316
-6.61772	16.0168	-18.8342	5.51887	-3.61493	1.16104	8.07791	4.35603	-4.12297	-4.56978
-1.0502	13.0093	-9.70234	5.92548	-6.59886	-4.32151	-3.48643	0.326024	3.30337	1.0124
2.00133	-0.381595	2.13765	-6.19857	-5.48894	2.47844	-2.686	7.21111	-0.809523	0.808279
-5.84976	-7.73573	-13.8116	1.48854	-0.740411	-4.9898	-1.34808	1.15527	1.96315	19.9962
-5.22143	-4.77126	-13.605	-1.62568	-0.783602	-3.14359	0.599576	-0.346796	0.569063	16.8484
1.36541	-0.854669	8.22308	-4.50632	-5.68033	2.77494	-2.76122	-0.7088	0.590339	0.271643
-0.558008	-8.6864	3.26858	-9.22466	3.13063	1.97244	-6.66875	4.65921	-3.10443	12.7293
-0.968402	-0.592371	-1.38758	0.207197	-6.10672	4.15073	-4.59785	4.23854	9.07789	-3.1926
-5.42817	-11.3018	-4.97398	-0.1955	19.4538	5.92667	-1.41178	3.10762	-1.24472	-5.90712
-1.65702	-1.16242	-3.70128	-1.75969	0.822853	5.9204	-2.84309	-0.600985	10.3384	-5.15765
-4.36198	-10.4991	-8.6145	-2.26334	31.3195	3.97122	-3.57294	0.803573	3.82865	-7.97366
0.463736	-5.86284	-2.48518	0.0555555	-0.25497	-3.92196	-1.08351	11.8733	-2.03953	1.39026
-5.13298	-0.0757743	-11.5946	10.1942	0.661826	-1.08944	-1.26968	0.953086	4.59661	-0.820253
2.14093	11.8849	-9.9344	2.25341	-7.61706	-6.33643	1.75358	4.92221	-2.05169	0.630922
-3.46275	4.19035	-12.5028	5.35893	-3.87584	-1.48346	-2.45898	-3.87197	13.8051	0.496669
-0.503895	-0.350578	-3.27769	0.503669	-0.779181	-0.700801	-1.15163	9.12267	-1.4178	-2.16282
1.54283	-0.94279	2.29431	-5.16948	-4.72364	2.29251	-2.16778	6.70424	-1.8979	0.950135
-4.51292	-8.49566	-5.46775	0.782847	14.6427	3.1012	-0.833069	6.13567	-1.56417	-6.09923
12.3502	-3.06758	4.63168	-7.62371	-1.80924	-2.07958	-1.57933	3.27055	-2.22491	-2.52487
0.790242	-3.54312	-1.53156	-3.56838	3.89706	3.93349	-1.45193	1.97563	3.52189	-4.55102
-7.25122	-11.0838	-10.1296	0.0463265	23.6868	6.50595	-5.45915	4.47427	4.21335	-4.05341
1.84783	-6.09749	-0.477584	-3.39178	13.0886	-0.635528	3.32643	-0.553885	-5.36769	-0.629129
0.0624584	-0.978649	0.851806	-1.22673	-3.34462	2.09162	-1.09158	1.27618	1.32155	-0.179427
0.594072	10.1282	-9.0888	2.1733	-3.97107	1.42392	5.40298	-0.141393	-1.63269	-3.89605
-3.72041	1.26729	-9.34874	7.95814	-3.43372	1.22859	4.31301	3.47207	-0.151469	-3.38554
-1.14093	-1.36144	1.85883	-2.13888	-1.18127	9.47718	-2.84831	-2.9021	5.98912	-4.75089
-0.176641	-0.566206	-2.67556	-5.13047	0.897181	6.20099	-4.47453	4.18119	4.58817	-3.58368
-8.54739	-5.47921	-27.1869	3.47856	-4.89445	-3.99478	-4.1955	1.15509	10.862	28.7103
0.907528	-5.07682	9.23012	-2.856	4.17129	-1.80555	3.72234	-1.19577	-10.8598	2.15239
1.11194	-6.45922	0.865078	-3.13727	0.560755	7.65458	-0.302182	2.94107	-1.85434	-0.967009
11.7433	-7.09386	7.07007	-11.6316	-0.143284	-2.2499	-2.71879	5.36106	-2.95289	-0.143043
-1.56737	-4.27064	-3.09628	-3.42643	3.63833	8.56318	-0.988304	3.57607	4.89223	-6.33615
4.87396	-4.86593	-0.806274	-6.32402	-0.463295	-0.214321	-3.34644	7.56788	5.08166	-4.07816
1.57819	13.5472	-9.11368	1.27317	-6.86405	-0.797274	-0.809566	-0.460145	-0.211727	0.0153485
14.1022	-7.71282	9.04065	-8.10084	-0.433955	-2.65557	-4.04841	8.004	-9.37286	-0.644152
1.74622	11.8567	-9.58699	3.94401	-7.0579	-0.979374	-1.14417	0.536061	1.54102	-0.662744
10.8065	-10.4848	1.66579	-6.0297	26.5495	-8.96857	9.32025	-8.23832	-17.7609	2.8442
-1.62678	-5.30344	-0.78295	-3.96045	7.04316	3.60514	-0.685179	3.92477	1.45269	-3.62304
4.50691	13.4609	-8.56196	3.20317	-4.35151	-2.62481	-0.664333	4.30265	-2.67173	-4.05411
4.75058	12.5604	-11.0979	3.54697	-3.6245	-3.12811	0.964231	-0.758183	1.26719	-3.03263
-1.01453	-3.37642	-3.35428	-0.852881	0.535778	-2.19631	-2.84979	13.5972	-3.62457	1.66353
3.98163	15.0145	-8.64291	-2.57328	-13.4606	-1.67837	-1.49447	2.75458	1.47853	3.64259
9.90039	4.49718	-2.35725	-3.48058	-4.53363	-2.29363	6.57668	2.8144	-4.44065	-3.21257
12.2633	3.99119	-2.6237	-3.0452	-3.72874	-8.38338	5.24823	-0.312525	-3.4026	-1.04575
-3.32173	-9.85782	-4.31701	-0.283794	16.999	0.00759237	-1.99853	2.75098	2.8322	-6.67933
-3.09453	0.370396	-3.19618	0.237238	-4.23302	4.16109	-6.89652	3.55558	15.4836	-6.09435
4.27369	-13.4473	12.0093	-7.84887	4.80941	4.5018	-3.36533	-1.4349	-6.58351	3.92067
-2.23545	2.65544	-1.09534	-3.57683	-0.911446	6.43185	-3.09273	-1.60493	8.25788	-5.34572
-3.47915	12.5191	-14.4337	2.79468	-2.7938	-2.86926	6.06326	0.981633	1.24595	-2.76668
10.4179	4.56166	-0.558118	-3.16719	-4.12299	-6.83229	3.36275	1.42028	-2.71249	-2.65411
-1.01535	-3.26004	-0.790817	-0.646083	7.55407	3.2167	0.566371	1.42125	-2.6129	-6.18267
0.135734	-8.20486	-2.72054	-1.98843	15.7503	3.13973	2.94408	-4.77436	-3.143	-1.42826
-0.679334	-3.20513	-4.76565	-0.737108	0.513393	0.509185	-1.2274	11.2915	-2.44784	-0.543944
0.97973	-9.05742	3.69669	-9.04444	2.12152	1.35352	-4.81035	3.02937	-4.2908	12.9362
0.879144	12.0587	-5.61947	2.97454	-6.30617	-1.89767	-3.08618	0.162102	0.994898	0.594331
0.0163089	-3.69903	8.26224	-4.44601	-2.24157	3.30944	-3.68842	-0.704069	-0.616293	2.06855
2.94936	-4.85652	8.42207	-5.75232	0.279447	-0.112079	-2.26689	1.6286	-1.72961	-0.0985416
3.46176	-5.26201	-1.17553	-3.48996	1.28427	-3.53486	-1.14338	13.1079	-4.11107	0.325517
-0.504152	0.560707	-8.16509	-0.231632	-0.105131	1.86457	1.89734	1.82366	6.40203	-3.02796
0.310174	12.628	-11.0649	4.96639	-6.56134	-3.2854	0.577644	1.10336	0.935732	0.745579
-0.0739289	-1.41886	-4.06207	3.02912	6.21594	0.873132	1.8452	2.78107	-1.58811	-6.92845
1.63322	12.3924	-8.52644	0.300521	-9.5237	-5.34398	0.614703	0.621313	4.84561	2.17187
-4.77798	3.97616	-21.1611	2.8178	-3.04706	-2.045	3.39159	14.2015	6.27384	-1.52424
-3.85244	-3.5583	-7.54089	-2.2939	-3.86368	-3.50539	0.997737	-1.23587	0.193589	15.1352
-1.48111	10.3907	-9.02507	3.82356	-4.85421	-3.17022	-0.943113	0.900159	0.61802	0.492381
-3.06205	-5.37837	-6.74151	4.02394	11.5409	1.8425	0.151927	4.31159	-4.80662	-3.99429
-6.74797	16.0599	-19.0039	5.61379	-3.49266	1.15772	8.18035	4.32078	-4.17796	-4.63383
-1.18438	-5.499	-3.47191	-0.779673	2.24914	-1.51016	-2.97938	13.9739	-4.4397	0.74449
5.95706	-3.72251	-0.477006	-5.25032	-0.702192	-1.82761	0.195873	9.51203	-3.93303	0.0640263
-0.745567	-1.23037	1.48405	-2.7257	-0.355336	9.43858	-1.88137	-2.8131	5.12248	-4.89419
-2.04334	-8.73929	-4.98197	-2.18366	20.6788	1.76667	-0.00723508	-3.41938	-0.0654822	-1.43652
-1.19944	4.40938	-3.43574	-1.30343	-8.16875	5.27817	-5.05041	3.25514	13.4368	-5.60905
-0.4734	-8.11454	-6.30775	-2.68961	23.8082	-2.24369	2.24326	-0.377259	-6.156	-3.17244
5.25362	13.5418	-9.81576	3.68475	0.390939	-6.73125	5.18898	-3.32084	0.0424679	-5.12592
-2.05849	2.87326	-4.03554	2.17151	-7.97992	5.57524	-7.37511	-0.507083	14.4506	-2.23523
0.511395	1.20104	-7.01098	-3.16611	-1.17237	-2.09808	-0.698779	11.3261	0.747281	-2.8726
7.52016	-4.5681	5.06829	-6.13108	3.55903	-2.68118	-2.36143	5.67807	-6.28985	-2.45108
0.048568	-0.542067	-4.71456	-3.81161	1.09403	3.53712	4.434	2.84899	4.18718	-5.79766
12.0281	2.73787	0.766429	-6.16721	-3.48084	-4.58213	1.15523	5.63253	-5.80506	-2.68256
-1.86578	-1.41305	-5.30026	0.925707	-0.290328	-2.80013	-1.35724	10.3395	-1.28438	0.529351
0.423606	-0.754419	-4.92428	-3.9972	-0.107646	5.12711	-1.2406	3.12336	8.37553	-6.10038
-3.70297	-0.0602	-6.51288	0.578072	2.23582	4.16991	-5.78859	0.24994	13.3693	-5.07085
3.40716	-7.75829	-6.44374	-0.644619	19.1073	-0.232952	-1.2242	0.783934	-5.17615	-2.4337
2.84228	-7.25635	5.18991	-10.6186	-0.216394	0.858228	-7.86346	1.03116	-5.08884	16.3975
4.48914	-6.5005	-1.48425	-5.58955	9.36855	0.569842	-0.318004	5.09184	-2.97427	-4.17244
2.7105	10.8523	-7.7081	-1.91124	-8.59117	-2.60042	-0.685526	2.22655	2.88285	0.559681
2.36019	-4.62337	0.0793838	-3.51911	1.17961	6.11498	-2.8921	2.11217	3.379	-4.20963
-5.09817	-1.39205	-0.529623	2.56345	-1.10264	6.45973	-0.744985	1.35194	-1.49867	-1.33548
-1.10748	-9.253	-0.70646	-4.0259	12.6655	2.09867	-0.376186	2.6464	0.440817	-4.98887
2.69994	-2.97858	-2.66749	-5.015	1.86947	-1.59334	-0.573418	9.17645	-2.70986	-0.58072
-0.819698	-1.987	-4.07093	-3.89097	3.51411	5.34024	-1.48102	2.36824	3.3806	-3.99806
1.71983	9.83311	-6.12779	4.39044	-5.41669	0.522778	-1.60229	-1.65765	-0.175068	-2.37035
-2.31878	0.267023	-2.57424	0.596785	-1.79078	1.06134	1.79788	4.91074	-1.08062	-1.25903
-2.56156	2.53961	-5.58354	9.77322	-2.94514	2.98972	-3.08373	-1.92929	3.79876	-2.03722
0.864665	1.85387	2.87417	-3.40691	-6.02625	5.13743	-3.20212	-1.07978	7.38076	-4.46815
4.93548	13.5262	-7.9495	2.65431	-4.85709	-2.92884	-0.776821	3.81379	-1.84239	-3.94995
1.16788	15.7802	-16.8977	5.28678	-9.13096	-3.37463	2.34625	1.38447	0.227883	1.31094
1.64983	12.419	-8.36219	0.224546	-9.58879	-5.28496	0.522519	0.585773	4.80548	2.16071
0.0819325	12.8965	-9.40823	0.60682	-6.68964	1.81269	-2.68244	0.893939	2.2017	-0.529427
2.77656	-4.28667	2.20575	-4.89989	2.69697	8.52316	2.4807	-4.22683	-1.96181	-3.33934
3.68719	12.6969	-9.45173	1.56675	-8.18223	-7.46023	2.53376	5.25914	-3.03842	0.212496
-4.74848	-6.23541	-7.91746	-1.1879	-4.32955	-2.67025	-1.79083	-1.9933	3.75499	20.3455
5.2967	-13.2278	10.2278	-8.84688	6.86694	3.07358	-3.3427	0.24936	-5.79875	3.28854
-0.889649	2.58166	-4.52245	-3.50128	-0.857592	4.281	-2.07485	-0.487782	13.2653	-5.99972
12.9376	2.10494	0.840156	-6.67865	-2.11003	-3.5641	0.842005	6.63889	-6.139	-3.53127
3.68507	-2.86822	-2.98477	-5.33842	-3.39137	3.67232	2.19928	10.7241	1.73071	-6.51748
5.20529	-3.20724	0.696164	-5.48874	-1.53562	-0.350456	-0.555247	11.4805	-2.67889	-6.0835
-2.44093	-1.80969	-15.6132	5.49363	2.75747	-3.17941	17.1185	5.54356	-10.8944	-0.98914
2.05368	0.196735	-3.28365	-1.14601	-2.00785	-0.341393	7.94376	3.07231	-0.364197	-5.27031
-0.986835	-3.68693	1.54659	-4.50023	3.52067	6.24229	0.585909	-1.10043	0.36228	-2.73563
-1.91875	-2.77415	-5.92043	0.779966	1.76416	-0.569423	-1.05629	11.1106	-2.22046	-0.0632962
2.73859	1.75475	0.435288	-4.20099	-3.95222	4.54696	-6.67697	3.08215	9.27994	-6.88399
11.2045	-0.493282	3.33791	-6.87247	-1.60041	-2.02516	-1.02658	5.02125	-3.89431	-2.31437
-1.08909	-2.35585	-6.40215	-0.291168	2.95147	-0.842054	-0.418443	10.3037	-1.05809	-2.05946
1.89083	-1.81401	-10.8069	-0.115468	5.62674	0.0761777	0.338162	3.67117	2.42365	-2.12524
-5.6591	-8.00691	-12.6555	-0.530877	28.4857	-4.58549	-0.653649	-5.89007	-1.37924	8.82564
1.00864	-0.725465	-2.56614	-3.03489	0.287275	5.32894	-2.51209	2.73435	3.69064	-5.06898
0.526488	7.251	-9.31526	7.25669	-4.79771	-0.847655	1.81133	1.08976	-0.0535638	-2.24489
-1.72958	-4.10849	2.84704	-1.6589	3.95358	2.41525	-1.06855	-0.320976	0.0839253	0.600558
9.64207	-3.44669	3.30322	-10.9011	-1.15146	-0.499251	-0.0160881	4.64208	-3.88032	-0.870081
8.66875	-13.427	12.3277	-14.1337	7.41467	3.88719	-3.80799	-1.07219	-4.71352	3.02652
-0.902249	-1.14998	-6.75556	-0.784825	1.7002	-2.86853	-0.879915	13.082	-3.40092	-0.351525
-0.819782	-1.94087	-7.35552	0.702472	4.25786	-1.20169	-0.0403266	10.4913	-2.61261	-2.5406
-6.64359	-10.7565	-9.55171	-0.227405	22.3208	6.51311	-4.40167	5.13956	3.61145	-5.29481
0.101791	-6.35304	-1.06479	-3.52812	8.52624	2.32932	1.44675	1.98004	0.235889	-2.66611
-7.51683	-10.2432	-13.0081	0.675688	25.3114	3.6525	-4.62731	3.20446	4.99788	-2.61892
-1.50057	4.72226	-5.28516	8.55936	-2.36154	1.68419	-3.21944	-0.506267	1.87022	-3.05265
-2.58581	-1.72891	-6.8047	0.321463	0.179418	0.666162	-1.31038	10.4315	-0.128349	-1.50412
4.78851	12.88	-10.1278	3.32927	1.5064	-6.51411	3.83944	-1.61765	0.714439	-5.83353
0.131086	10.302	-8.68278	7.63566	-5.93776	-3.02202	-1.90225	0.0257327	0.779693	-1.00088
-3.64605	0.142661	-2.83006	2.19028	1.23401	6.92349	-4.76996	0.0610366	3.72955	-2.67945
2.43751	3.57498	-1.97087	-2.1051	-2.80831	0.178495	-0.634632	5.80472	1.19556	-4.8707
10.7434	-1.92896	0.818865	-6.46819	1.9421	-3.5484	-1.3271	5.69141	-1.78835	-4.25198
-0.529866	-0.463922	-5.4509	-1.80408	-0.33656	3.08824	-1.52561	3.67669	4.08434	-2.51611
1.75709	-1.56976	8.43294	-4.96155	-4.81927	2.35955	-2.26489	-0.293766	0.0489815	0.125889
-2.22969	2.90813	-3.77276	2.09273	-7.63203	5.63192	-7.41941	-0.757699	14.393	-2.33632
-0.967149	-0.400354	-8.14508	9.85279	-0.230335	1.18875	-1.25436	1.40704	0.356204	-1.84418
2.106	-9.85167	-7.0916	-0.974504	1.82449	0.807337	2.98938	12.1288	-0.51516	-3.7088
0.569895	11.5618	-7.7472	6.16947	-5.36254	-0.282873	-1.57919	-1.49912	-0.325538	-1.56106
-1.1355	-0.60524	0.618091	-6.79545	1.1854	8.05786	-2.9721	-1.12942	8.89446	-5.7941
4.38246	12.1439	-12.2323	4.2322	-3.17907	-2.86684	1.04116	-0.758373	0.758351	-2.45231
-0.438409	-7.00839	-1.47768	-3.41924	8.22136	3.03907	1.26683	2.48603	0.676318	-3.05594
1.91317	-5.19235	-3.56291	-2.62821	0.0305542	-2.3222	0.265132	-4.25021	-4.25526	16.7293
5.65904	0.00608387	1.98791	-3.92961	-9.24135	2.39932	-4.70702	12.9716	-0.709291	-4.32365
-3.13517	5.44894	-7.86729	11.702	-3.26866	2.91749	-2.6668	-1.89834	2.49815	-2.42984
-3.50207	-3.51228	-0.310105	-2.22231	8.62038	4.01136	-0.566221	-1.74325	1.46642	-2.96789
-1.18202	-9.75465	-5.61786	-3.53839	25.2698	2.72493	-4.13862	1.99814	0.347459	-5.93065
15.5653	-2.05524	5.39474	-6.94628	-3.77818	-6.50105	0.435235	8.34518	-9.55619	-1.68521
4.16247	-6.4831	-8.28057	-0.906178	17.995	-0.108661	-0.997385	2.32433	-5.74503	-2.34657
7.31005	-3.73587	-4.14851	-2.24112	5.2391	-4.48161	14.6662	-1.13635	-11.2376	-2.9655
5.08413	-6.53717	-8.04741	-0.34798	17.9788	-0.705188	0.521503	0.549983	-5.91682	-2.24573
-0.0358266	-8.17175	-2.20871	-1.9757	15.7684	3.15855	2.8157	-5.16148	-2.95901	-1.42965
12.4973	-1.86501	5.13733	-7.66587	-2.63746	-2.40996	-1.31508	2.44622	-1.35946	-2.85324
-6.6375	9.47706	-17.5575	9.68718	-1.40344	-7.25766	13.4399	4.77586	-4.53767	-1.19907
-1.56643	2.35883	-8.92865	8.88132	-1.28497	0.858437	-1.16557	1.21279	0.806465	-1.41938
-2.53617	5.18282	-7.56494	12.117	-3.64028	2.72722	-2.5396	-2.00916	2.2902	-2.52796
1.67458	0.474879	-1.20598	-4.29761	-0.0857093	6.27255	-5.2576	0.516743	8.69561	-6.42628
-1.57886	0.525789	-3.71249	-0.505306	-5.41779	5.02936	-2.68207	3.8838	11.8508	-5.74786
15.9548	-5.73739	4.75385	-10.0925	-3.24243	-2.2374	-0.272408	7.2966	-6.46375	-2.0908
-7.47961	15.5917	-16.5812	7.51635	-3.45704	-4.02411	0.0928624	5.14076	1.31321	0.883832
12.6835	0.203034	1.38724	-7.71126	-0.814108	-2.92459	0.536932	4.95652	-4.72693	-3.00396
-1.41154	0.309614	-7.22016	0.158646	0.914319	-2.22629	-0.661962	11.57	-2.90403	-0.392742
-3.34662	1.50829	-8.44529	5.54859	1.34022	4.31004	-3.55387	-2.80668	7.53276	-2.65368
2.23313	15.8091	-10.8689	4.66833	-9.33654	-8.16157	-1.06386	-0.259257	1.39358	3.58739
-0.735923	0.814086	-3.5867	-5.12691	1.14604	6.68429	-3.97219	2.69821	5.70283	-4.21901
-2.10079	-0.18162	-12.1663	10.9876	-2.50145	-3.37404	2.1442	3.95798	2.92829	-1.02092
3.61706	-7.51711	-6.71209	-0.924172	19.0017	-0.490345	-1.45494	1.37926	-5.36735	-2.23247
1.27306	-7.02434	1.64289	-1.21324	8.97676	5.27436	4.12939	-5.68249	-6.13657	-1.42817
-0.253961	-2.13743	-5.02259	-6.94238	2.35331	8.61977	-0.395869	3.15213	8.79848	-8.29841
2.29253	16.8569	-13.3876	0.596016	-14.0261	-3.19151	0.326762	3.38411	-0.267324	6.05654
-2.39047	2.65671	-3.68727	2.11332	-7.40693	5.88152	-7.55491	-0.786544	14.4794	-2.38957
2.66841	-7.55041	-10.2647	-2.35599	16.6875	0.0638138	2.79499	4.30994	-7.1772	-3.34828
-2.58006	-0.883284	-3.42224	-3.313	-0.10817	6.85465	-4.20742	2.32969	9.26333	-4.74302
-3.37634	4.64604	-12.8048	5.32178	-4.49991	-1.75979	-2.35464	-3.83024	13.847	0.810923
-0.817267	-1.23214	-2.22372	-4.16575	0.872243	3.07762	-0.623672	0.764766	5.69767	-2.14619
4.2625	-6.45099	-8.20081	-0.914347	17.9313	-0.109383	-0.936515	2.20706	-5.77262	-2.39798
-2.19951	0.121978	-8.43715	2.69667	-0.496178	-0.566378	-0.802775	8.65845	0.889243	-0.583376
3.22604	8.07803	-9.79196	0.706738	-4.41644	-3.93911	3.86475	5.03245	-0.423528	-4.30596
-2.9007	-3.26219	-3.89338	-4.25991	8.98323	4.23055	-4.8791	-1.96579	6.669	-2.31682
-1.07172	-10.6034	-9.76721	-2.82435	31.2558	-1.63507	-6.93785	2.98354	1.53799	-2.30763
2.55517	-3.69498	-0.793058	-2.11078	0.384198	-2.11149	-0.952612	10.7917	-3.48145	-0.233133
-2.48164	-3.08472	-0.241639	0.485862	2.46278	7.0086	-4.81037	-2.21608	4.98087	-1.82209
0.902875	4.53131	-17.0677	0.927563	-2.25071	-6.47061	12.3213	0.105801	0.324349	0.612682
-2.77088	-2.82782	-6.63417	0.0747677	3.92909	-0.153331	0.541951	8.80655	-1.46383	-0.839545
-0.253274	-6.75889	-4.1596	-4.26527	17.8553	1.67653	2.33427	2.38334	-6.89139	-4.91478
-1.92297	0.750315	-1.61205	0.688465	0.234594	6.3812	-4.7818	-0.312069	3.44768	-2.59915
0.0475257	-4.78701	-4.22984	-0.0639233	-0.308409	-3.84238	-0.253051	12.4044	-1.19689	0.378162
2.83226	3.94414	0.640569	-4.76459	-7.34058	3.96846	-6.5322	4.17275	8.45959	-6.35591
7.82417	-7.53535	7.0627	-13.9237	2.34846	3.15393	-0.856333	1.06934	-2.47884	0.304488
5.3228	-7.95118	4.82621	-9.56942	-1.70331	-0.0798834	-5.65418	0.436427	-4.762	15.7888
12.441	-6.77943	3.93794	-9.25693	4.31197	-3.60214	-1.52907	5.62799	-5.70452	-3.09995
0.597457	11.6319	-7.71552	6.06951	-5.41396	-0.291228	-1.55038	-1.51907	-0.293895	-1.56929
1.73396	13.7773	-8.0331	0.956382	-7.55972	-0.834241	-1.06574	-0.563003	0.483545	-0.250212
6.85127	-6.38313	7.83897	-10.661	-0.455122	2.8893	-3.94167	2.3257	1.26563	-0.133244
-0.199052	0.73082	-7.61823	-0.401212	-0.211711	1.99431	2.01473	1.55918	6.01825	-3.2539
2.43016	-4.3927	0.740343	-4.16778	0.859866	6.84253	-2.12512	1.13306	3.695	-4.89755
1.18405	-3.53953	2.85661	-3.05917	-4.78692	5.70828	-4.85505	1.87354	8.72874	-4.01642
-3.26759	0.499	-2.65874	2.03837	1.05974	6.53647	-4.87869	0.0487737	3.67733	-2.57288
-3.5573	5.87506	-4.31372	-0.349353	-1.23904	6.6622	-6.29953	-2.42894	11.4402	-4.73684
1.66866	-0.409787	7.82332	-5.06291	-6.18214	2.95328	-3.24092	-0.65333	1.15481	0.397169
0.78942	-2.81364	3.01525	-4.25296	0.271247	10.0325	-0.95766	-4.80099	5.68316	-6.65939
11.0331	-8.9447	-1.34301	-3.9165	25.3941	-11.4108	7.1565	-6.80535	-16.3086	4.89908
2.13756	0.0669247	-8.96375	1.40936	-1.26689	-1.0418	9.01795	0.518956	0.300788	-2.52868
-2.46682	-3.14076	-4.72859	-0.0240919	0.260521	0.204863	-1.9591	12.6797	-1.64194	-2.14681
3.78512	9.09013	-10.633	1.06205	-5.00825	-5.31584	4.23012	5.34291	-0.175509	-4.36328
-0.785825	-5.58879	-3.26256	-2.16291	-0.909292	0.246825	1.88185	-1.24469	-5.19634	12.2827
-1.9652	-1.40877	-14.9166	5.66219	2.28183	-2.21612	16.68	6.96841	-11.4158	-2.83392
-6.48532	-2.82222	-9.04603	1.48879	-3.99107	7.43865	-5.87935	9.20604	18.5863	-7.06461
16.0809	-0.910843	4.00772	-6.99522	-4.0848	-6.929	-2.34083	8.76531	-4.27421	-4.01217
1.91402	7.57667	-7.56354	-0.186819	-5.56563	3.9163	-0.117805	1.6508	4.70342	-5.1695
12.7522	-6.5384	3.86491	-9.37235	4.24837	-3.88736	-1.44909	5.62155	-6.03628	-2.99161
-5.38796	-8.0911	-11.9736	-1.0424	28.2947	-3.64765	-1.07099	-5.51761	-1.33401	7.98883
-2.5819	-8.0906	-6.1514	-2.38108	23.5333	5.50953	0.517602	2.70866	-4.19588	-8.83977
2.01398	11.4952	-8.10488	4.0097	-6.62866	-1.07647	-1.84078	0.159987	1.46447	-1.01431
-4.18849	4.94891	-8.89078	12.6117	-2.52205	1.81203	-3.56816	-2.68334	4.47336	-1.55018
-2.32201	-0.985396	-4.82808	-1.1813	1.22326	5.85736	-3.16056	-0.406726	10.8917	-5.16679
2.59028	9.93063	-6.52046	-1.32212	-6.22222	2.4633	0.574041	0.0526425	4.47631	-5.96869
4.50443	-8.02868	2.06013	-5.96915	2.7663	1.27934	-3.60517	8.61037	-2.72635	-0.0945728
10.6435	3.58302	-2.78879	-4.05931	0.812099	-5.57384	3.93694	1.14562	-2.42268	-4.59767
11.2683	-1.47806	0.402156	-7.0165	1.50824	-3.05246	-1.08598	6.64401	-2.92365	-4.33329
1.93178	-4.39411	1.4008	-4.45435	0.419951	8.08188	-2.76347	1.42871	3.02165	-4.94687
-3.9521	3.05849	-6.38444	4.95644	1.01776	-3.2142	12.8694	1.40308	-7.50973	-2.24791
2.61703	15.9428	-11.7151	0.0952458	-12.8225	-3.30395	-0.195253	2.4883	0.539863	4.6289
13.2927	2.57212	0.523652	-7.10944	-2.6641	-3.50335	1.18299	7.19681	-6.57496	-3.68592
-3.62325	6.00044	-15.8229	16.4112	-4.8294	-1.59727	1.42638	0.978072	3.29813	-1.16107
-0.173501	0.910576	-1.06077	-3.81422	-0.417256	5.27167	-5.67073	0.582667	10.0573	-6.17178
-1.65173	-1.54821	-8.50942	1.83915	3.16839	-0.810392	-1.13934	10.7601	-2.04854	-1.42053
16.2859	-2.72582	5.44972	-8.38488	-3.71047	-5.93348	0.301473	9.17162	-9.89764	-1.60204
-3.67873	6.04816	-15.7318	16.2581	-4.83723	-1.60458	1.3599	1.00008	3.3539	-1.22388
2.61309	16.3032	-12.0786	0.222956	-13.0213	-3.31704	-0.171052	2.71509	0.293861	4.88291
-4.17613	4.87885	-8.83753	12.4475	-2.50736	1.9045	-3.56497	-2.77244	4.52431	-1.53805
1.63917	-4.87381	-2.61589	-2.01258	14.0333	1.42269	1.23243	-4.6558	-0.204934	-2.02069
8.41409	16.1141	-8.46265	4.25142	-6.24759	-11.1807	5.61532	-0.225006	-3.97278	-0.89503
-5.99718	3.81674	-8.74593	2.55028	3.29633	-1.10949	9.5879	3.7214	-2.66642	-2.98399
13.5337	-8.33251	9.59433	-9.66498	-3.50256	1.16087	-2.63334	4.88544	-3.3255	-1.78505
2.6815	-5.32586	-0.00194874	-3.81817	1.50674	5.81767	-2.78167	2.26322	2.72445	-3.6486
14.24	-8.54251	9.02798	-7.93521	0.051139	-2.32358	-3.60731	7.95359	-10.1824	-0.475229
2.84258	-7.25641	5.19003	-10.6185	-0.216449	0.858472	-7.8633	1.03148	-5.08914	16.3973
16.1986	0.562007	1.77726	-4.77549	-3.3122	-10.3567	4.6316	2.26657	-5.15907	-2.81436
10.847	-10.472	1.20497	-6.96709	27.1595	-8.55926	9.79145	-9.09435	-17.8728	3.85917
-2.13807	-2.72162	2.41875	-2.13535	-0.593855	10.7601	-4.88411	-2.27286	7.19873	-4.84927
8.56254	-3.26855	5.08947	-9.99342	-1.68065	2.03253	-4.12159	1.32921	-1.5942	0.866939
-0.0771573	13.3737	-10.481	0.772186	-6.72634	1.74352	-2.28444	1.02527	1.97526	-0.535959
8.77385	-7.83716	5.27314	-16.4528	3.16789	4.22276	-3.82355	3.51286	-1.07775	1.99949
-1.34246	12.1595	-11.204	2.27082	-3.81311	0.152578	2.36553	-1.70613	-0.162399	-1.6612
1.95529	10.0358	-7.03881	0.130934	-8.52034	-3.09787	-0.699321	1.83177	3.84522	0.967044
-2.68081	0.606884	-3.70159	0.19258	-3.91304	3.73989	-6.52965	3.45632	15.1241	-6.14817
-2.25281	2.14796	-9.19456	4.39683	-2.57723	1.96949	-2.34207	-4.40531	10.8709	-1.51711
-1.52775	4.77162	-5.61971	9.08595	-2.70914	1.95782	-3.14	-0.470641	1.93608	-2.94984
-2.42765	4.57261	-10.0745	10.8565	-5.53211	-3.77905	0.492476	3.30699	-0.0743169	-0.75995
-0.342553	2.1781	-1.38049	-2.37659	-4.44049	6.68748	-5.27411	0.729655	12.447	-5.78876
15.6079	-5.66296	4.73016	-10.4683	-4.13064	-1.6123	-0.935413	7.89963	-6.36378	-1.81735
-2.92213	-0.437517	-3.90887	-0.562024	-5.34773	6.4848	-4.48013	4.44182	13.8093	-5.93116
4.27463	14.9575	-8.24829	-2.80918	-13.428	-1.49048	-1.70032	2.79531	1.30426	3.40122
-3.86899	-1.71827	-9.8786	-1.44458	0.654952	6.14857	-3.27976	5.85928	10.8754	-4.69443
-0.921227	-1.07982	0.170042	-6.922	1.17879	8.07471	-3.02811	0.0235477	9.05816	-6.46314
1.56741	10.1433	-7.8373	0.704166	-8.39332	-3.59246	-0.091018	1.46367	4.13292	1.44671
-0.38542	-2.94884	-4.20082	0.341749	0.801458	-0.758503	-0.0059041	7.06177	-1.41939	0.787897
5.3229	-7.95102	4.82632	-9.56943	-1.70343	-0.0800394	-5.65414	0.436408	-4.7619	15.7888
2.44945	2.19204	4.06285	-2.20119	-6.64457	3.73535	-4.62349	-3.5407	8.60735	-3.86221
2.81406	-10.0082	-5.67727	-1.82538	2.51003	1.39644	2.65128	11.4102	-0.70849	-4.64315
-0.418669	-0.324786	0.856437	-3.16144	-0.897431	9.12087	-0.936281	-2.44537	4.72767	-5.13226
1.627	-5.08178	-2.45266	-1.81132	14.2056	1.12056	1.51215	-4.62354	-0.394863	-2.18375
-7.17385	-10.9758	-10.1717	0.0909489	22.9707	6.5338	-4.91216	4.63448	4.28287	-4.01451
-0.989391	-3.15075	-3.06719	-0.445296	0.454502	-2.26732	-2.84089	12.5283	-3.20193	1.73836
14.4964	-8.34898	10.6983	-12.1263	0.57396	-0.285199	2.49063	-2.72829	-8.1368	0.0257528
1.31218	-1.24532	-2.30107	-3.46201	0.634252	4.91919	-2.54579	2.91909	3.21272	-4.71973
-4.16531	-10.5339	-8.08707	-2.30873	31.465	4.79808	-3.87305	-0.289314	3.69348	-7.15612
9.50128	-4.15728	0.298915	-0.670962	8.47559	-9.81655	17.3747	-1.0587	-18.2848	-0.722378
0.672553	11.7362	-7.69726	5.99217	-5.49199	-0.325681	-1.57912	-1.47212	-0.344886	-1.55012
0.441003	-6.15716	7.38922	-4.76557	6.48097	7.95504	2.2737	-5.82453	-7.71054	-2.83642
-4.23678	1.25237	-6.01173	-0.653331	2.11075	5.33198	-5.69919	-0.197814	14.3977	-5.25424
6.32675	-5.57014	3.28597	-6.49901	-1.81938	0.206016	-1.90966	9.94337	-1.33101	-5.49233
-3.2178	-4.14886	0.303496	-3.34212	9.05642	5.27507	-1.04589	-1.9458	1.04729	-2.37987
3.53508	-6.0248	-11.2171	-1.74235	15.1678	-0.41174	4.70877	2.49256	-6.8492	-3.08781
-4.69119	0.149098	-3.99649	1.66705	0.610283	6.30669	-5.94868	1.28936	8.65616	-3.481
1.81047	-2.22643	-1.10894	-1.50037	0.174582	0.570125	-1.20974	5.59322	-0.0738384	-2.93987
-7.29587	15.4963	-16.3933	7.42728	-4.09062	-3.34952	0.339231	5.20382	0.887032	0.868448
-0.899834	-5.95703	1.11339	-3.83698	12.244	9.32545	3.84669	-4.86119	-8.8777	-4.89216
6.35813	-1.09121	-1.65802	-5.28742	1.03158	1.58388	2.53708	3.1836	-0.0867517	-6.09417
15.9872	-5.80874	4.84318	-10.0568	-3.38698	-2.55928	-0.30157	7.39925	-6.63	-2.04379
2.1001	10.3418	-7.15128	0.0627519	-8.817	-2.89992	-0.693332	1.52101	3.8197	1.03478
-4.80964	-11.3247	-4.59203	-0.929922	19.2128	5.18326	-1.90119	4.94185	-1.29309	-6.51823
1.19036	12.1612	-5.36921	2.64176	-6.546	-2.11517	-3.03885	0.308785	1.26202	0.529578
2.88698	10.4033	-6.76392	-1.18503	-6.55033	2.05631	0.755678	0.188827	4.22146	-5.98754
1.77575	10.4275	-6.80476	4.78046	-5.92624	0.221257	-1.43971	-1.68832	-0.0514516	-2.22322
2.78176	-7.07426	-2.04982	-4.03751	20.5713	-1.71142	3.72054	-5.21214	-8.12868	-0.0539233
2.04651	-5.13043	5.22161	-7.49228	3.09217	7.82732	0.707572	-6.66013	0.959484	-3.65037
1.24743	10.6077	-8.45918	0.974796	-8.1536	-4.35266	0.240596	1.31529	4.43843	1.71432
0.862148	-4.08638	-0.716251	-2.97576	-0.243954	6.31515	-1.9309	2.77253	3.47357	-3.83541
7.10858	-3.798	8.15646	-11.2191	-2.29622	2.48545	-4.44034	2.24863	-1.34797	1.31997
1.77474	-6.96555	0.702535	-2.95658	0.579268	7.44641	-0.891128	3.07227	-2.19577	-0.448303
10.1455	4.43315	-2.10505	-3.72119	-4.556	-2.14968	7.10589	2.83127	-5.20121	-3.15718
1.42173	-0.971081	-4.389	-2.66825	0.489887	-1.65	-0.983379	9.27241	-2.09438	-0.957255
11.6752	-1.26792	0.434845	-7.57024	1.19367	-3.06317	-1.34214	6.98071	-3.09543	-4.1893
-2.18853	-0.606255	-2.9488	0.56824	-2.05944	0.873335	2.77522	6.04194	-1.36337	-1.15717
0.979691	-9.05698	3.69652	-9.04448	2.12117	1.35356	-4.81014	3.02917	-4.29051	12.9358
3.50798	-2.23894	-0.38037	-4.03761	0.323489	4.0313	-3.69328	2.4129	5.38231	-5.72512
-1.09746	0.690011	-8.49698	9.52456	-0.775087	0.660149	-0.76566	1.21944	0.171398	-1.63197
3.35696	-7.31673	0.706471	-5.32505	3.47246	1.80111	-4.30077	8.23744	-1.93393	-0.366803
-0.69371	-8.20454	-3.28331	-1.82001	15.6676	3.79332	2.30897	-4.8128	-2.20421	-1.25728
-7.14102	3.1385	-7.31133	12.2681	-2.77124	-2.77797	0.349784	2.07758	0.499522	2.50878
