# Supplementary material for: Secure human action recognition by encrypted neural network inference
Source: Nat Commun. 2022 Aug 15;13:4799. doi: 10.1038/s41467-022-32168-5 (PMC9378731; doi:10.1038/s41467-022-32168-5)
Supplement: Supplementary file 4 — Source data [file 41467_2022_32168_MOESM4_ESM.zip › SOURCE_DATA/Figure4_HEAR/4f_accuracy/test_prob_conv1d_64_fhear_giant.txt]

-3.65468	6.45381	-9.00473	9.47708	-3.93057	2.93699	0.190356	3.91927	1.5451	-3.45228
0.340378	0.816551	0.453448	-4.89745	-4.72349	6.25226	-2.46751	0.00135619	11.8526	-5.46438
-0.389387	3.78672	-7.20297	10.6739	-3.31651	1.01837	-2.0514	0.0376299	1.63795	-2.79653
-0.340722	10.9594	-8.59684	2.92439	-2.14022	-1.08621	4.27731	1.023	-0.880296	-3.42873
1.46472	0.909699	-1.15277	-3.36342	1.20317	-1.45085	-3.10955	12.8168	-1.10979	-0.404148
2.26073	-7.13953	-6.10363	-1.17947	4.16414	0.609649	3.87284	13.3793	-1.12939	-7.25703
6.30362	-5.51783	-3.89801	-2.50455	19.9169	-3.94846	3.40678	1.80439	-8.98497	-9.66075
-1.7346	-4.08862	-3.62197	-0.354906	2.71183	1.73096	-1.30388	7.43707	-1.05405	0.620538
6.40124	1.59133	-1.13526	-3.12272	-1.6928	-0.444191	-1.14281	14.145	-3.48386	-4.96958
9.76978	-6.55463	6.77623	-6.01686	0.344609	2.53472	-0.543577	1.64015	0.326463	-3.94465
-2.71511	2.37229	-10.4014	-2.25638	1.82879	-4.003	2.72515	16.4399	0.775854	-3.08018
4.91771	0.927591	0.24168	-3.06031	-1.7494	-0.0457641	-0.599364	0.764413	3.52578	-5.00548
-0.716775	-2.96897	-0.629887	-2.73435	3.27101	4.50421	-4.53359	0.62183	4.117	1.01195
-0.721579	-4.6971	-2.12409	-2.90176	13.6072	-0.0946694	1.31724	5.25301	-3.68092	-4.90096
1.77822	9.19766	-2.36158	0.29178	-4.05831	1.32327	-2.47633	1.21975	2.71629	-3.13557
2.3161	0.383457	-3.77259	-0.411581	-0.359331	-0.471248	8.78247	3.53525	-2.11514	-4.78671
2.29247	1.01048	-9.13544	3.02005	2.76473	-3.76269	12.8246	4.07702	1.35988	-6.8919
-13.9596	15.5793	-20.11	-17.2738	-11.1113	-8.59553	3.50971	-2.38489	8.99229	78.5567
8.50731	12.9626	-0.367939	-3.70144	-7.12522	-1.43665	-3.27212	3.73144	-0.107112	-2.88125
2.62729	-3.92652	-3.77311	-3.69008	10.8191	-0.932762	2.25907	0.952552	-0.458935	-5.65005
1.26236	-0.228878	-2.14169	0.892564	-0.585126	-2.00055	0.463024	12.0942	-1.09532	-2.6865
3.49401	4.04795	-2.35806	-1.95347	-2.02237	2.50734	-0.733388	8.84939	0.0369138	-6.14436
3.88582	-1.60248	-5.31526	-5.21014	0.468324	4.48511	-1.91602	9.46523	3.78497	-4.04345
0.975713	-0.849015	-1.8814	1.03096	-2.18216	2.07666	-1.3516	2.22934	2.23714	-1.44632
17.4317	6.9846	0.498941	-4.12805	-5.18748	-5.34634	5.53744	2.75837	-0.310021	-8.38642
-0.290482	-2.79801	-7.45682	-2.08273	14.0158	-1.9488	0.30273	2.56333	2.18964	-1.55586
-2.45816	2.45732	-2.56532	-1.13737	-7.66016	5.83297	-2.77727	2.24324	14.1	-6.83935
3.3305	15.8203	-6.76012	7.01151	-6.11384	-2.1623	0.905652	-0.31393	0.646774	-3.77207
8.21634	15.5049	-8.12779	-1.45627	-0.576711	-0.0130142	3.7828	-7.72149	1.52763	-6.05537
1.74383	5.34845	0.243678	5.09404	-1.47329	0.252907	1.27517	0.878323	-7.04475	-1.36591
2.12918	16.0578	-8.94204	8.34231	-5.38615	-0.706856	-0.317518	-1.54165	0.0170759	-4.14679
1.16818	16.77	-7.52842	6.34959	-5.8057	-2.11186	-1.08015	-1.04497	1.96561	-2.33406
3.25854	-3.19926	2.11159	-3.42926	0.714881	2.11253	-1.92698	7.1761	-0.246437	-3.22968
2.76317	-16.4978	-16.5362	-12.0415	59.609	-5.68312	2.76421	3.27491	-1.37835	6.67639
2.5573	-3.32697	2.73914	-4.74748	-0.301605	4.16958	-1.03011	0.518544	1.69336	-3.18659
19.6084	-3.51025	-1.08425	-5.99092	2.00774	-2.49227	2.32964	8.68219	-3.2219	-6.44149
4.63384	-3.81084	7.74771	-4.51426	-1.01644	1.57031	-2.10064	1.62079	0.902877	-5.25098
13.5199	-5.62491	8.62565	-4.78697	-0.373425	1.94018	-1.97171	4.06838	-4.09725	-5.85704
0.365653	-2.88277	-1.18743	-1.43374	12.787	-0.760813	0.806133	-1.68858	-1.4822	-2.45363
11.3507	1.3099	-7.40076	0.89683	6.22781	-8.28725	18.1664	-1.93149	-9.43803	-1.37368
12.8849	3.37115	3.67489	-6.33414	-1.92273	-1.42364	0.0826045	5.85737	-4.97203	-7.14971
-1.40175	-6.02352	0.612956	-4.12293	8.11873	1.5563	-2.36791	5.50137	0.549256	-1.10154
3.52331	-2.43755	0.623588	-2.61743	0.0893109	0.994027	-0.635394	8.10045	-0.909566	-3.76465
-1.26274	-4.64925	-3.11002	-1.44263	2.8673	1.37326	-2.18203	7.96246	-0.979908	2.17269
-0.979668	-2.25348	-1.12115	0.0082104	2.40023	1.42578	1.21088	1.537	-1.17379	3.92795
2.80088	11.5502	-7.24522	5.57279	-3.07	1.04784	1.19639	-1.44188	2.16927	-4.83549
-0.765175	-5.63171	-1.50936	-6.48693	1.57632	2.17013	-3.49667	4.3986	1.75442	9.67589
2.02935	-5.1816	-8.17189	-1.61957	1.85066	0.409032	3.31295	15.8299	0.497267	-6.93896
4.20764	-2.1733	-1.97022	-1.42677	17.8228	-4.03805	2.70298	-2.35261	-4.77685	-3.84468
2.11768	0.700489	-3.52407	-0.00890803	-2.00865	0.433618	8.53658	5.16225	-2.5406	-4.83757
3.17596	10.6226	-3.8179	-2.85824	-5.63346	3.04771	1.57657	0.202261	3.15038	-6.5598
-0.277777	4.1263	-6.08146	9.22319	-2.97597	1.59873	-2.29908	-0.254694	1.28009	-2.7495
5.4648	0.588605	0.0705422	-2.44163	0.326122	0.849288	-1.27251	16.1828	-7.25573	-4.45687
11.0691	3.09003	-6.71654	-3.91281	10.7096	-4.12622	13.6184	-3.83762	-9.16914	3.70806
3.97227	-6.47903	3.01018	-6.65045	3.89067	9.81704	-0.131863	-1.3615	-0.754459	-5.66062
1.21649	-1.48607	-3.1535	-1.98705	3.09436	1.07952	-2.15802	8.81391	-1.28251	-2.08313
1.17548	-3.00944	3.1736	-4.51179	-1.96321	4.09256	-1.08315	-0.160476	6.33124	-4.3934
-1.67754	-5.2386	-0.253151	-1.11826	11.385	-1.1661	2.0665	3.98671	-1.99184	-5.14656
4.78433	-6.13367	-9.7316	2.94081	3.56081	-4.89233	21.0907	6.28934	-3.70913	-6.0369
16.1202	8.90347	-11.3572	-2.3005	-1.33409	-5.08629	16.4451	-0.435809	-5.30921	-3.1509
4.27386	-5.92879	3.27448	-5.954	5.6665	3.12469	-0.227428	1.07937	-0.136252	-4.6657
-4.67372	-1.81575	-0.949254	1.78065	-0.566713	0.683338	1.81967	6.45075	-0.145786	-1.19851
1.38036	-1.51163	4.02714	-4.67397	-0.0234788	3.96165	-2.50023	-0.112656	1.24032	-1.23319
-1.95638	13.0895	-9.67962	8.42569	-5.2789	-2.0177	3.99797	3.71641	-0.429261	-3.34115
-0.229028	4.6666	-17.124	18.2686	-5.27688	-3.02141	2.14731	2.56013	2.49864	-2.14047
0.60808	13.4182	-7.56343	4.0778	-3.47884	-2.26044	-1.2486	-3.35109	4.18668	-2.15563
6.18544	-5.79515	0.104095	-5.45199	18.0795	-1.8545	2.21805	5.81772	-12.1588	-6.02492
3.42263	-2.23404	-0.980998	-5.17709	5.98948	1.07449	0.192565	3.53673	-2.16112	-3.11203
-0.207176	-0.973386	1.31436	-2.7044	-0.308919	1.56481	-1.48771	3.10289	0.19907	-0.220627
0.776436	-4.53332	-10.5669	-1.23046	0.482568	1.36555	4.66201	17.7158	1.39789	-6.88354
1.19773	2.26613	-0.278589	3.68247	1.11303	-5.92861	15.7601	-1.55379	-5.56694	1.01832
17.1814	3.12289	-12.2759	-2.97803	20.0672	-8.82624	19.4391	-4.63535	-14.2904	3.14837
-3.07624	-5.09713	-0.492577	-5.08178	-0.950859	2.89038	-3.68108	2.79238	2.75215	11.0669
8.67435	-4.01383	7.02574	-3.9338	2.70026	0.712285	-0.186793	-0.28062	-0.213525	-6.35771
0.613086	0.525403	-15.5333	6.48018	-3.06936	-4.69322	19.527	7.97556	0.0379493	-7.66053
0.153211	-2.84824	-2.94359	-5.79967	0.655773	8.57475	-1.86136	2.32764	8.00843	-6.44516
2.38325	-1.97837	-3.70348	-3.69031	10.3198	3.97223	1.28678	2.30863	-0.682521	-2.15504
-0.533065	9.4042	-7.2333	8.21327	-3.41788	0.359038	0.633476	-0.33431	2.64556	-2.30373
13.1032	-1.24793	5.44305	-5.38827	-2.92535	0.705041	0.16337	4.32687	-1.10581	-5.82349
3.63285	-4.089	-0.390527	-3.6112	10.969	2.6494	2.27763	0.412997	-1.97807	-3.51741
-2.76051	-0.397289	-1.02728	1.72805	-2.13353	-0.0999156	2.68607	5.00268	0.445246	-1.65956
-1.03406	2.31355	-12.9648	15.5204	-3.31174	-1.41495	0.0371821	2.31501	5.8049	-3.51906
1.61719	-2.64216	-0.413898	-2.90963	11.0172	-1.73964	2.78277	5.43921	-3.27667	-2.60288
-0.193821	-4.65262	1.97465	-2.79035	5.221	2.32998	1.00905	1.53578	-2.30745	-0.86736
5.41153	-1.71513	-1.8485	-4.48835	-1.47277	0.340599	1.36552	9.66838	1.95823	-6.10982
0.0320163	14.7823	-10.7895	4.39755	-4.58767	3.63591	1.54205	-1.61976	1.93443	-4.29233
-8.92523	1.64533	-0.385273	-5.56674	2.74417	0.0643831	1.45421	-2.2363	5.2719	30.2503
-4.48903	-4.39062	-2.42176	-5.06461	9.68175	5.54235	-4.11775	-1.4758	5.75396	-0.505974
4.36448	11.6443	-3.89648	-1.83143	-6.14681	-1.15154	-3.70809	4.1934	2.23923	-3.25834
2.80919	1.81591	-2.69341	-0.573271	-1.7222	-1.64873	0.864013	13.3217	-0.0259576	-0.972908
1.93507	0.584298	-1.15626	-4.8316	0.0489004	5.74012	-2.77106	2.43285	3.56069	-4.28223
0.513303	-3.48057	-2.8428	-2.71061	0.0429226	9.74703	-0.866719	1.89583	5.90372	-6.59492
1.80698	2.31934	-3.14655	-0.826297	-0.352663	0.592994	-0.680927	11.9135	-2.32542	-3.30874
3.39565	-3.71241	2.04226	-3.61137	0.878718	2.11929	-1.71197	7.35098	-0.447487	-3.21595
0.857226	2.80225	-1.42548	4.05436	0.945151	-5.53406	13.7014	-0.782544	-4.91413	-0.143287
1.30112	1.4518	0.947298	-3.91656	-4.28384	3.5503	-0.36737	-0.502338	5.97495	-3.51275
12.5386	0.438	3.65889	-6.34434	0.915876	-0.436376	-1.1973	2.91572	-1.71463	-8.0983
17.9665	-2.6318	-0.511009	-5.46258	1.17876	-1.79597	1.29535	8.87131	-3.40967	-6.0143
-12.1079	-8.46937	-5.67251	4.88889	0.615247	18.1739	2.40037	7.13953	1.52767	-1.70653
1.20249	2.79813	-0.724224	3.46998	1.01937	-6.73375	17.539	-1.10214	-5.78525	1.54775
1.90002	-0.740931	-0.110905	-1.97378	-2.00508	2.54334	-0.395043	7.18072	1.59861	-5.16953
1.34014	-1.71018	8.58128	-5.21829	-0.125485	4.00053	-3.69525	-0.960172	0.536281	-0.25626
-0.686654	18.7478	-13.2713	3.5161	-5.88343	0.102342	3.35466	-0.474115	2.36758	-4.12047
-8.00936	-1.24673	-10.523	-9.52228	-0.840716	1.37997	0.246878	2.9301	6.28323	36.8858
1.41788	0.572386	-1.56661	-2.97005	1.39532	-0.970871	-2.24757	12.7893	-1.37558	-0.811682
3.37807	16.0273	-6.96818	7.06176	-6.1594	-2.26271	1.01535	-0.292019	0.622625	-3.65363
-0.255405	11.9892	-8.54886	5.37392	-3.329	-1.89171	-1.82396	-2.55118	4.73736	-2.39374
1.93314	1.98918	-2.20523	-0.489627	-0.237293	0.873535	-0.988446	11.2149	-2.3912	-3.73818
1.02725	-3.24084	-1.37536	-4.19481	6.98912	1.05711	1.34897	4.6714	-1.4174	-3.23063
9.7367	-3.21409	2.07737	-6.05872	3.93175	0.531526	-1.23079	2.29695	-1.75663	-5.53239
-0.73767	0.578292	-4.89118	-0.608395	-1.03022	1.41276	0.218895	4.25811	7.86499	-4.44158
0.862775	13.4056	-7.61557	3.61495	-3.35282	-2.33602	-1.02355	-3.55066	4.25307	-2.16571
-0.493518	1.86296	-9.74697	11.1141	-2.81627	0.479184	0.292761	3.0463	4.02161	-4.28168
2.07924	1.92438	-5.49852	-4.77253	-5.36561	4.29081	0.889434	3.2283	12.6178	-6.66319
2.9821	-4.3719	-4.07312	-3.70381	11.3215	-1.31878	1.6754	1.96213	-0.560919	-6.06582
5.1582	-6.33802	8.57187	-4.40674	1.63213	8.0564	-0.551033	-1.37224	-3.80434	-3.98589
-13.9591	15.5793	-20.1094	-17.2739	-11.1117	-8.59608	3.51015	-2.38432	8.99163	78.5565
3.1859	-1.68972	2.43399	-4.82286	4.76849	2.73024	-1.02152	0.925375	-0.624328	-5.38991
1.49339	9.62954	-2.06848	2.26133	-2.2696	-0.735647	-1.85304	-0.956493	0.94665	-1.72238
2.6838	0.292673	-1.19027	-1.42377	-0.153521	1.77288	-1.22361	11.4328	-3.73933	-4.43781
14.4989	2.22738	-14.6833	2.17643	-1.39329	-10.6809	25.4555	5.62317	-8.81021	-0.670469
11.8856	3.85376	-8.17403	-3.15847	0.441924	-0.95466	6.87732	3.23275	-2.68288	-5.87329
2.32012	13.8114	-6.90789	7.01314	-4.60723	0.345703	-1.14619	-1.60005	0.0818657	-4.58201
-1.18757	-6.16012	-1.0777	-2.69889	11.6287	3.54279	1.21635	-0.311411	-1.89711	-2.17764
3.80795	2.79885	-1.05242	-4.41361	-4.55353	4.5689	-3.08181	3.55228	8.58446	-6.67206
3.62988	-6.8597	-4.15014	-5.60248	3.30004	-3.75986	3.45463	12.1801	3.74661	-5.81917
-0.217241	-3.61577	0.753638	-3.56274	0.00842941	9.67972	-1.99227	-0.642394	6.13845	-5.79781
8.81172	12.0013	-5.37854	-2.2899	-10.0765	-2.35332	5.30912	2.25279	6.00082	-7.19544
3.01483	-4.34699	-0.264929	-4.86481	6.73167	1.43566	0.452078	3.68919	-1.4179	-4.73712
0.798103	16.8086	-7.36428	6.37376	-5.33782	-1.97159	-1.23446	-1.13522	1.84457	-2.05951
2.22796	-5.65057	-6.77201	-2.53898	1.06294	0.19969	3.72726	15.643	1.56397	-6.23205
-1.76092	4.49164	-9.44845	9.81193	-5.68721	-0.122802	4.55922	4.25372	1.86724	-1.50468
3.12462	-4.67563	0.627348	-6.8398	0.450549	6.0835	-1.76927	3.17035	5.23138	-4.73654
3.20211	10.6679	-3.80091	-2.87191	-5.59016	3.01199	1.58711	0.119123	3.11574	-6.5792
0.982578	13.388	-7.8845	3.66941	-3.29736	-2.40014	-0.939747	-3.55953	4.34455	-2.19753
0.288232	3.64892	-16.933	14.1421	-2.42967	-1.90516	6.56795	4.70269	1.40757	-8.04693
2.88898	-16.2391	-16.4961	-11.7516	59.4572	-5.94116	2.85907	3.03054	-1.93199	6.53494
-8.01	-1.24641	-10.5231	-9.52266	-0.840746	1.37983	0.247205	2.93021	6.28372	36.886
4.52479	11.7325	-4.3543	-2.77429	-5.61518	2.17442	2.126	0.339961	1.96621	-6.86553
2.67475	2.76289	-11.9754	2.45943	-0.527245	-11.0224	16.1096	5.35912	2.88468	-1.18715
1.09131	-1.49874	-1.36177	-2.4654	0.935387	1.13386	-2.53678	11.3035	-1.10381	-2.33779
2.76759	3.69469	0.079306	-4.29222	-5.0883	3.38658	-1.46924	0.0903241	5.42002	-3.27631
2.89754	-3.32554	-0.923371	-4.50631	6.71831	1.39623	0.82267	3.47483	-1.62651	-5.05834
0.304107	-1.96401	1.35481	-3.17095	8.69246	6.07911	1.91827	-3.45517	-2.33188	-4.36716
-0.766133	-4.37323	-4.9991	-7.1878	19.7059	-2.85283	1.44536	0.611531	2.05242	-7.16245
2.24551	10.6036	-3.02848	0.423998	-5.17571	0.896694	-2.30334	1.46292	3.26259	-3.44418
6.17756	-5.93259	4.17021	-7.73103	3.72186	2.75028	-2.03363	1.92041	-0.656075	-2.41817
11.2053	-2.67701	5.1913	-5.60194	-2.02485	0.204184	-1.83868	6.9853	-4.06342	-4.28099
5.9433	11.3912	-3.77861	1.1295	-5.12327	-3.47229	1.60643	2.03126	-0.848871	-4.58731
-2.61768	-8.27987	-2.43083	-4.00728	17.1013	3.4044	-0.422845	3.9998	0.798475	-3.27825
0.509473	-3.13746	2.82938	-6.56488	-1.09852	9.01644	-1.52426	-1.65935	6.64022	-4.63189
3.2365	16.026	-6.90176	6.95971	-6.36143	-1.93173	0.846504	-0.390462	0.44311	-3.77641
-1.94882	-6.32397	-6.50465	-9.97914	29.6369	0.0449922	-2.25258	2.24979	-0.156978	-4.47285
2.65216	-3.62471	0.717753	-3.27016	1.4609	2.53321	-1.93754	7.21711	-0.0622672	-3.15884
10.8414	26.3235	-4.8462	5.94534	-0.667528	5.5832	3.07457	-2.87951	-7.88443	-7.95133
-1.15614	-1.96596	-3.57135	0.315096	1.0908	-0.987258	0.469444	12.236	0.181501	-2.11444
-0.798574	1.02684	-10.9214	12.5147	-3.04244	-0.00745879	1.32077	3.80717	3.7286	-4.20308
8.03278	3.24363	-11.4228	-0.311943	1.55834	-6.25823	16.7637	0.450633	-1.96302	-10.0079
7.64358	-0.407073	3.65467	-4.45369	-3.02678	1.74071	-0.703508	6.59433	-5.45303	-3.40343
4.55498	-6.42323	3.48724	-4.76594	-0.946955	9.84293	-2.91595	2.82892	3.0191	-6.44403
15.0876	-1.70351	2.90245	-4.95184	-1.72002	-0.6417	0.985166	6.51266	-1.84843	-6.16109
-1.73431	2.42593	-6.16483	11.1848	-2.30586	2.23446	-4.04397	-0.988491	4.80918	-1.37724
2.71878	-5.28243	0.303371	-4.1751	2.2587	5.66479	-0.17768	0.785256	1.68735	-3.64566
3.89095	3.02237	-1.02873	-4.11296	-4.70806	4.70326	-3.12774	3.5474	8.36481	-6.46952
-1.57963	-1.2883	-3.00806	-0.928957	2.25141	0.0889852	1.42067	-0.224031	-0.676248	5.07293
4.17682	-6.77836	-3.95006	-4.73007	6.38469	-4.52031	3.99216	11.3809	0.977182	-6.40621
12.6671	2.76147	4.19552	-4.97617	-1.74477	-3.49367	0.335158	4.55268	-4.09852	-6.42543
9.53188	2.26233	0.0861601	-3.64992	-1.55896	-0.880866	1.07809	2.03894	0.915139	-6.53702
-0.272187	13.0953	-3.31112	2.04214	-7.51066	3.55359	-0.277575	0.64348	5.3682	-8.30111
8.43277	11.5232	-5.4411	-2.31373	-10.1386	-2.31332	5.27232	2.42444	6.75524	-7.35807
12.129	-4.20284	5.41464	-5.64083	3.6069	-2.60491	0.52636	2.61285	-3.05399	-6.08697
1.90058	9.85794	-3.55256	0.988672	-5.68626	1.07284	-2.11566	2.34814	3.41484	-3.27399
1.90372	-1.88463	-1.43842	-1.97778	0.144935	-0.951417	-0.814208	15.1191	-3.17717	-1.28333
-0.234693	4.37178	-7.51723	10.9438	-3.58682	0.471729	-1.50596	0.22631	1.94735	-3.33676
0.926618	-0.142676	5.79769	-4.18496	-2.11197	1.52881	-2.1535	-0.26361	0.208865	-0.97434
3.21102	16.1177	-7.07601	7.09432	-6.516	-1.89408	0.837626	-0.416055	0.442782	-3.78099
1.18723	0.30244	3.51838	-4.2367	-4.37427	4.14219	-2.07828	0.0945677	4.18233	-2.52974
1.0026	-5.53605	1.02839	-3.81819	3.32683	8.50625	-0.80042	1.27954	-0.467862	-3.92815
-0.796662	-4.43184	-1.59764	-3.17225	4.38447	6.77539	-5.64502	1.02381	6.37537	-1.88927
4.6543	11.6543	-4.38202	-2.80949	-5.62424	2.10117	2.12872	0.4084	1.98631	-6.91578
3.07344	1.64686	-2.1428	-1.3196	-0.491902	-0.272971	-1.20017	14.0501	-3.12408	-3.53055
-5.40272	4.7519	-10.6483	2.85417	2.32122	1.64734	8.68381	4.29822	1.13996	-2.82806
-0.441019	-0.257308	-1.55968	-0.450637	-0.950557	8.80938	-1.47575	2.69319	3.39713	-5.97698
0.436557	-1.47951	8.96892	-5.5606	-0.248064	1.21442	1.4011	-1.69991	1.75647	2.14931
13.3052	3.23251	3.81324	-6.4371	-2.08757	-1.31769	0.342985	5.89552	-5.35447	-6.81606
-3.32795	-1.80037	-3.99651	-0.694427	2.23264	3.52902	1.6869	1.40869	-0.818601	4.86443
-1.36094	-4.42532	-1.68253	-2.58175	9.73469	5.04813	0.266043	-0.90271	-0.297443	-2.11352
1.25312	15.6835	-9.29161	8.74418	-4.37324	1.67625	2.83287	3.61706	-9.47816	-1.70812
-3.09757	0.431557	-0.754459	-2.03537	-3.2769	4.39032	0.638012	1.20746	6.90886	-3.79681
3.68462	0.852451	-1.27936	-2.69257	-0.597306	-1.04406	0.969131	12.0602	-0.912026	-0.424784
2.95522	-0.315845	-7.47903	-2.95942	2.26595	-0.232192	4.04792	-0.778872	11.0547	-7.98804
0.422108	4.64449	-4.02027	3.15351	-1.39862	-2.98443	8.5833	1.84605	-0.560268	-5.22456
3.50472	-5.97139	2.43618	-4.3199	-1.11669	9.52273	-2.54427	3.05564	3.60542	-6.06094
2.02016	1.11117	-3.63402	0.535285	-2.40077	0.281897	8.51505	5.05011	-2.59468	-4.6702
9.09715	-2.97713	0.000132533	-3.48376	27.75	-9.84857	8.93698	-6.27147	-11.6904	-0.903825
-3.15726	-0.04026	-4.0891	-0.808584	0.835111	5.39931	-2.97841	1.463	7.45515	-3.26149
4.52512	-5.89416	1.45513	-5.48333	6.76515	4.20744	0.342081	0.110989	-0.555482	-5.17297
-0.634586	2.58324	1.06911	-2.61355	-0.890475	1.06231	0.193286	1.09427	1.45541	1.65776
2.09868	-6.87407	-5.42023	-1.318	4.82207	0.437424	3.7724	12.1777	-1.01264	-7.18563
7.23135	4.37085	2.53639	-1.87364	-1.70005	0.891254	-0.849006	0.932999	-0.812903	-6.45969
4.79898	-4.37765	6.90591	-4.7188	2.07511	2.12365	-1.33586	-0.461786	-0.281359	-4.90493
-1.62995	-3.81011	-3.63572	-0.375442	2.26464	1.31963	-1.10212	7.97569	-1.25952	0.928249
13.0415	2.54133	-13.9625	2.42805	-1.51999	-10.0236	22.4891	5.27768	-6.51523	-1.43282
-1.78027	13.4238	-10.6461	7.76237	-5.07313	-1.45983	5.24252	3.6413	-0.405987	-3.08429
-2.48537	1.71279	-0.400885	-2.54871	-3.35698	4.37695	-2.33581	-0.317039	8.10363	-2.02662
4.61787	11.7445	-4.38125	-2.7991	-5.63387	2.10979	2.19297	0.334407	1.97019	-6.89595
-7.64966	2.22789	-8.05683	-12.5511	-2.53239	-2.85985	-0.134692	-4.90311	7.71273	45.6122
9.45216	15.5414	-5.73662	4.99825	-5.1234	-2.82523	6.36294	-5.75651	-0.732782	-8.48674
-0.391631	-2.0997	-2.86444	-3.75024	9.25286	1.8406	1.82481	0.81035	1.4716	-5.1576
13.0195	-5.60595	8.62778	-4.53394	-0.056102	1.55117	-1.85588	4.19697	-4.71135	-6.00548
1.71561	2.74172	-14.907	4.8097	-0.506892	-1.20695	21.9498	6.19798	-6.59672	-0.875146
2.38514	-7.53862	-6.652	-1.38497	2.73336	1.15166	4.23004	15.1458	-0.785961	-6.49696
-10.4214	-7.77162	-5.78333	4.67679	0.222976	17.0231	2.50518	6.30857	1.2106	-1.92354
11.9451	5.40317	-3.68093	-3.5256	-2.7698	-3.88753	5.33847	-0.234008	2.71084	-6.86829
4.05748	4.48258	-5.49682	-0.722679	-5.77619	1.15376	7.48817	5.08119	-0.224579	-9.80507
5.39121	3.56564	1.9742	-1.77692	-5.64045	0.2807	1.00741	2.8778	0.281896	-4.93578
4.21546	16.9726	-10.4336	7.47638	-3.86565	0.404378	5.38523	-1.89312	2.16973	-5.63151
1.95713	-2.14249	-1.03476	-2.12235	1.33643	-0.297448	-1.82927	9.33536	-1.24005	-1.48675
-6.73399	-1.00799	-6.90644	-0.84046	0.578994	5.80598	-2.09268	2.96977	12.551	-4.15339
3.06107	12.2893	-6.6562	5.78969	-5.0704	-0.155348	-0.216035	-0.878023	-0.05955	-4.38266
4.11914	17.8821	-10.9802	7.88559	-4.12159	0.0502274	5.85215	-2.11333	2.26828	-5.56997
0.432399	-0.0478059	1.22418	-5.04133	-4.07702	6.52641	-2.22289	-0.329071	11.3998	-5.25187
-13.9598	15.5793	-20.1095	-17.2738	-11.1107	-8.59616	3.51027	-2.38504	8.99181	78.5569
4.99439	-5.94278	3.66682	-6.65316	9.65208	0.812439	0.143925	-0.766785	-2.14869	-4.89457
5.35015	2.68805	-4.59504	-3.55805	-0.425304	1.71401	-0.455174	12.074	-0.9261	-5.72581
2.45196	-5.04801	2.12783	-5.27381	2.92855	7.12153	-0.807622	-0.381671	3.42065	-4.91357
-5.93827	0.117482	-18.8759	5.86192	-3.60424	4.39415	10.7631	15.3136	6.13811	-4.87213
0.105988	-4.27822	-3.14929	-2.82478	15.2697	0.433601	2.73403	1.80893	-5.27052	-1.35608
-1.88377	-2.07807	-4.91956	-5.11446	2.49213	4.51933	-2.5712	8.71152	5.84524	-4.33083
1.83548	1.75685	-5.55906	-4.73234	-5.18069	4.24047	0.8812	3.21267	12.6749	-6.72563
4.49403	19.4038	-11.8764	8.27279	-4.02791	0.165147	7.19384	-2.51354	2.18813	-5.66089
0.224026	-6.05036	1.80962	-5.9086	7.75169	5.78393	-4.34053	-1.38344	1.07092	0.811846
4.50112	-4.56741	0.688435	-3.46682	18.7906	-4.77079	4.0128	-1.99292	-5.09289	-3.4591
4.60606	12.448	-4.18391	-1.34481	-6.13942	-1.86865	-2.89481	3.2255	1.70484	-3.14688
-0.0479867	-3.3709	-2.42988	-3.82971	1.25892	5.48026	-0.621474	3.84447	6.21818	-0.49866
7.53407	-5.62498	1.43931	-4.3613	1.44098	2.58985	-0.801381	2.64759	-0.504457	-4.7179
1.79768	3.67402	-2.54005	-2.77809	-5.35385	3.57717	-1.97063	2.95296	7.90312	-6.42323
1.16657	-0.3596	-2.9303	-1.37281	-0.158363	1.54501	-1.53713	11.8285	-0.728641	-2.89868
-3.07616	-5.09721	-0.492833	-5.08154	-0.950768	2.89021	-3.68125	2.79244	2.75207	11.067
-7.36573	3.31731	-2.56081	-7.29979	1.60526	-2.02099	3.0084	-7.29412	6.71553	33.1726
-7.36626	3.3178	-2.56115	-7.29942	1.60472	-2.0213	3.00854	-7.29367	6.71588	33.173
5.77616	2.87731	-4.31231	-3.8038	-0.788932	2.17274	-0.42748	11.9448	-1.08532	-5.93374
3.99663	0.526117	-0.201551	-2.76369	0.407955	-0.162772	-1.66057	9.67277	-1.90876	-2.75469
4.56354	-5.97852	3.21566	-6.28793	9.24827	1.44933	0.117613	-0.225079	-2.29501	-4.59973
2.38552	8.45331	-3.93718	-2.19519	-6.35133	4.16572	0.114769	2.25865	2.54181	-5.2281
2.62286	2.27324	-2.6408	-0.669014	-0.433971	0.397242	-0.977465	12.5533	-2.96141	-3.73032
2.22096	-5.48278	-6.89669	-2.47225	0.743929	0.273415	3.90785	15.7409	1.80446	-6.06226
2.1035	0.645802	-3.87484	-0.0282384	-1.31915	0.156666	8.98005	4.39246	-2.52798	-4.69237
-0.24901	4.2933	-7.60233	11.0262	-3.56389	0.488	-1.56662	0.226973	1.93004	-3.25623
-0.409002	-0.821099	1.37035	-5.82222	0.656003	7.97205	-3.36201	-0.726396	6.42265	-3.79294
2.38365	1.06641	-1.27482	-5.1166	-0.26582	5.16328	-2.58078	2.35577	4.05077	-4.31981
3.64625	11.313	-4.05484	-2.62289	-6.12117	2.67086	2.02096	0.280972	2.80062	-6.94218
11.9189	-1.06657	-0.841267	-3.56673	4.67902	-2.06243	0.332294	0.138831	-1.84146	-8.07779
-0.129362	-3.43512	0.309609	-6.03118	2.34265	6.27056	-1.93646	0.550771	6.34718	-4.66881
-1.65382	-1.61844	-0.0221358	-4.31797	-1.25189	3.21939	-0.931905	3.43766	5.33674	-2.7777
12.6806	0.606596	-7.67635	0.721421	7.06246	-9.36923	19.4379	-1.98567	-9.8558	-0.918399
-4.27998	-8.34066	-4.4823	-5.51061	20.9562	3.97588	0.384889	3.82396	0.474565	-0.475237
1.26124	15.6136	-8.69494	2.77051	-5.94972	1.74038	1.41883	-1.73398	2.19738	-4.36945
19.0222	8.20378	-4.82294	-3.53663	-3.37744	-7.67422	10.4736	-1.37794	0.981216	-8.1482
5.60598	-11.0653	14.0277	-3.78836	6.1168	2.88494	-0.352749	4.62823	-5.47633	-1.75153
-5.27747	-0.704803	-6.05904	-2.54374	-7.26327	6.37422	-1.9195	6.69864	15.3733	-5.94795
-0.39744	1.45386	-8.31276	1.74912	-0.497635	2.44875	-1.30505	14.9142	2.92785	-3.27635
1.27356	23.5123	-9.9113	3.28776	-7.31496	-3.95533	1.91756	-5.81665	2.10132	-0.663253
1.07773	1.66589	-5.54884	-4.6908	-4.09942	4.31159	0.465414	2.53723	12.4549	-6.56108
0.100717	0.632695	-3.2751	-1.00602	1.08853	-0.382979	-1.14634	13.5019	-1.13587	-2.5499
0.425004	0.587495	0.712665	-5.01535	-4.64833	6.61825	-2.55311	-0.0407925	11.8681	-5.51569
-1.81338	-8.19019	-4.15143	-0.517225	17.2332	-0.0817518	2.97278	1.44734	-3.06221	-1.56299
-0.807277	-5.61703	0.509351	-1.99607	9.39696	-0.327183	0.507567	3.77305	-3.07955	-2.00078
0.821919	16.7519	-7.3737	6.38659	-5.29902	-1.95269	-1.23962	-1.11782	1.85722	-2.08001
2.56422	-2.04127	-5.37815	-5.81295	2.39143	5.84048	-2.38396	9.73288	3.54279	-3.29359
6.08888	14.5625	-10.7945	0.929211	2.79178	-6.08035	6.77543	-9.897	3.30802	-7.05138
12.4671	-2.17053	3.49522	-6.58144	0.116914	-1.29745	0.0552391	4.27318	-1.61587	-5.76657
6.38948	9.73897	-10.6001	0.428089	-1.12057	-1.90103	5.30216	4.67487	-1.17125	-3.2948
-3.08962	-0.176079	-3.93253	-1.39071	1.02783	5.54608	-2.84768	1.07701	7.39892	-3.20303
0.0102163	0.855548	-3.43761	0.178663	0.671034	-0.464454	-0.56701	13.066	-1.3083	-2.92373
2.5706	-1.31048	-1.79484	-2.17186	10.7332	-0.23827	-1.39871	-0.18632	0.0964633	-5.03238
-3.72188	-4.42511	-1.78692	-4.7422	9.21008	5.52493	-4.623	-0.913588	4.36388	-0.13768
5.79703	-4.62094	-5.04847	-3.88271	16.8291	-3.09857	2.42048	0.23534	-6.34541	-5.75263
-0.715015	13.9626	-8.01826	6.55162	-3.62591	1.51958	2.80607	3.51638	-7.35752	-2.04006
1.37032	-4.97086	-2.95366	-6.6537	1.74318	5.4107	-1.14264	3.12992	8.99123	-4.08674
2.9241	-16.3717	-16.5068	-11.8757	59.8701	-5.95566	2.92468	3.11261	-2.01413	6.70066
8.40301	3.00618	-7.73522	0.564969	-1.37674	0.888491	11.9872	4.81408	-6.27033	-3.86582
-0.525356	4.4202	-8.32864	12.0379	-3.96747	0.320935	-1.224	0.397588	2.02381	-3.3748
-1.55377	1.48803	-0.78673	4.4949	-1.53237	2.04446	-1.0784	1.65565	-0.404465	-2.15625
7.50709	4.50811	-10.8622	1.09263	4.44438	-0.95366	14.8663	2.46289	-7.64349	-2.61016
6.65123	-5.93307	0.0558518	-6.27262	16.3729	-1.4945	2.05926	4.23393	-10.6703	-4.57279
-1.08731	9.65711	-8.21231	2.44163	-1.78718	-0.304239	3.99693	2.56501	-1.29837	-3.44442
-1.13106	-2.52351	-0.924203	-3.63105	2.86673	4.1206	-0.343407	1.97697	6.21147	-2.31267
2.83583	-1.29443	-0.964471	-2.41389	10.7239	-1.21116	-0.972649	-0.432438	-0.39565	-4.89396
2.59802	-16.3366	-16.4371	-11.9407	59.4745	-5.70257	2.97932	3.32243	-1.73897	6.62992
1.92837	-2.65244	-1.8556	1.237	0.482706	-0.418031	0.672365	6.71112	-1.39222	-2.38393
-0.481492	-0.0169274	-5.60981	6.06165	-0.0585399	1.03772	-2.81255	1.65523	2.33655	-2.22658
4.31712	-3.44634	-5.93242	-3.08391	19.214	-4.80895	2.02287	7.59766	-1.61502	-11.8924
9.43674	12.5515	-5.27798	-2.30911	-10.2453	-2.86182	5.80367	2.59845	5.03604	-6.89273
1.24841	-4.109	-0.919094	-3.56361	2.08506	8.5585	-0.462406	0.0815733	4.09813	-5.71917
2.70145	-2.15362	-5.44706	2.9653	-3.61522	-3.36808	10.2405	3.90439	0.608351	-3.38806
3.46476	-5.44101	2.61751	-4.31946	-1.58482	8.27281	-2.28571	3.17912	3.75758	-5.60511
2.79508	-5.04983	1.26795	-4.92672	1.66059	6.15031	-0.11982	0.838955	2.13687	-3.90788
3.07282	1.72958	-1.32607	-0.87133	-0.865494	0.0862036	-0.706745	14.304	-4.33066	-4.84243
6.37626	10.902	-4.22667	0.935125	-5.49547	-4.06973	2.23492	3.00084	-1.235	-4.85798
8.1014	4.47035	-3.5743	0.544678	-5.04939	-1.92305	4.23567	3.42951	-1.17136	-5.14518
-13.9598	15.5792	-20.1097	-17.2737	-11.111	-8.59625	3.51002	-2.38467	8.99185	78.5576
1.40225	23.4071	-9.75385	3.17794	-7.26585	-3.99051	1.83616	-5.66935	2.06779	-0.753864
2.74824	-2.17844	4.06768	-4.84754	-3.5772	3.8213	-1.91472	2.27595	6.12619	-6.10925
-4.8034	1.02773	-4.57881	-4.2116	-7.19689	6.64065	-3.2119	3.42013	18.4302	-6.92222
3.53316	-1.0454	1.37214	-4.94693	-1.29682	3.20674	-1.38238	2.30368	2.05407	-3.46376
0.716648	15.6498	-9.09806	8.14154	-4.21257	1.74081	2.59903	3.91787	-9.17515	-1.86799
-0.172628	11.8549	-8.08838	5.02474	-3.25355	-1.79297	-1.85097	-2.59016	4.62503	-2.41202
4.1222	-0.633582	1.43961	-3.99924	-3.2328	3.03243	-1.26812	7.44923	-2.30895	-0.562004
-7.64979	2.22812	-8.05747	-12.5507	-2.53212	-2.85962	-0.135094	-4.90295	7.71275	45.6118
-8.00968	-1.24717	-10.5232	-9.52235	-0.840561	1.3806	0.247321	2.93035	6.28349	36.8861
0.459029	0.374133	6.78938	-3.98168	-3.45916	1.82486	-1.64691	-0.984941	0.250256	-0.332701
-3.46584	-5.12982	-0.198343	-4.03332	1.3609	1.61353	-3.69357	4.74124	1.04107	9.64549
-1.86347	2.15669	-0.793414	-1.58167	-3.5085	2.39174	0.533039	2.58764	6.58546	-4.44332
-0.351	-6.1101	-2.59287	-1.76409	16.3327	-0.1356	2.49283	0.235052	-3.06022	-2.0155
-3.05953	-1.46202	-2.1613	-3.75749	-0.103983	6.85769	-1.69626	-0.430057	9.32006	-3.37541
-1.75221	-6.18182	-6.16339	-8.91074	27.3673	-0.861212	-1.29056	1.803	0.0378992	-4.62435
4.84549	-4.05681	0.353718	-1.51469	-1.88686	-3.43784	0.837014	13.0035	-2.00599	-1.13097
-1.80089	4.65127	-12.5842	11.077	0.589254	-2.65601	0.963293	0.999984	5.98914	-3.984
6.56406	16.0513	-9.76201	-1.35824	-4.62966	0.665153	-1.41936	7.27211	-0.900476	-0.27327
0.65696	1.77857	-8.26648	2.01405	-1.29983	1.9903	-4.53939	-3.78747	14.9995	-1.82115
1.49518	1.99774	-2.59971	-0.348665	-0.0533075	1.17636	-0.730883	10.855	-2.18517	-3.60691
3.57596	-0.583865	0.739241	-3.4505	-2.51735	2.6496	-0.485347	8.30073	-2.71372	-0.417567
-0.750562	-5.58189	0.849018	-2.64495	9.89496	0.351116	-0.609789	3.94856	-2.31578	-2.51939
11.591	-2.68521	5.16749	-4.06025	-1.0668	-0.462997	-1.78097	3.1863	0.289029	-7.71699
1.16115	-4.52347	0.507656	-4.94887	4.01423	4.76415	-2.03788	3.30481	3.21727	-3.54748
-3.57291	-9.53042	-8.68465	-4.34401	25.6429	3.11662	-1.3269	4.72831	0.347481	-2.40312
3.2797	-3.32455	-0.847505	-3.74908	10.9584	2.49319	1.84644	0.726702	-1.70193	-3.04313
0.0577363	1.55024	1.39255	-1.1944	-2.73735	1.51686	-1.4688	1.27893	0.851848	-0.0440049
3.49141	13.13	-8.09427	2.83494	-5.36765	0.544131	4.70083	-0.929517	-0.565544	-5.59902
-1.10481	4.70189	-9.1112	9.56675	-5.21044	-0.0383283	3.63529	6.55805	0.491225	-2.00588
-0.0201756	-1.35225	1.45921	-4.2869	-1.17797	7.85642	-1.10253	-0.611289	5.72005	-5.02067
2.32248	0.0113175	-0.718918	-4.32795	-0.489938	5.11757	-2.67365	3.27305	3.31659	-4.22741
-13.9595	15.5783	-20.1099	-17.2741	-11.1108	-8.59628	3.5097	-2.38433	8.99268	78.5577
1.46531	-10.0728	14.6785	0.286898	5.08761	-3.197	1.6483	-0.162924	-5.76565	0.363043
0.926776	-4.57092	0.736832	-3.01141	3.3284	7.99578	-0.30119	0.882168	-0.574872	-3.84798
6.47477	-3.85304	3.59403	-5.38687	1.56322	-0.475104	-2.36627	3.84226	-1.26128	-0.829525
-0.692438	-4.07105	-1.91528	-4.09459	4.44389	8.95469	-2.50176	5.28545	4.6583	-5.22745
4.5732	-2.7888	-2.35287	-5.25891	0.516307	-0.393915	1.23518	8.50008	3.20123	-5.23701
1.08758	15.328	-8.97064	2.42327	-5.63456	1.54251	1.07459	-1.47787	2.38346	-4.2168
10.6116	-2.70678	7.74567	-4.86082	-2.65846	-0.208212	-3.08935	5.69797	-3.0007	-4.18113
2.81635	11.8248	-7.31177	5.91843	-3.17899	0.927259	1.42807	-1.65235	2.24285	-5.08008
9.32276	-2.91607	0.263317	-3.45851	27.0971	-9.90276	8.76237	-5.72563	-11.7358	-1.25791
-1.56697	-5.94684	-0.47673	-4.23242	8.16581	2.2067	-2.37998	6.25935	0.820347	-1.58071
10.5769	26.646	-5.08984	6.52314	-1.52001	4.73035	5.16743	-2.91937	-8.1241	-7.7415
10.0971	18.4161	-5.97749	2.10273	-1.80058	-0.373183	6.5215	-7.50946	-1.54807	-7.55184
1.12765	-1.48173	-1.21549	-1.41863	0.483402	-0.62696	-1.20324	14.1555	-3.07316	-1.25628
7.36937	14.6325	-4.42658	2.06689	-5.57738	-3.90032	-1.58908	-0.159527	2.64647	-3.48567
12.2234	3.97303	-8.57278	-2.96844	0.398445	-1.06817	7.30934	3.37018	-3.09199	-5.79304
18.5444	8.34671	-4.25069	-3.43886	-3.48422	-7.46392	9.61341	-0.840778	0.748955	-7.93111
-2.02508	-4.87096	-5.90419	-6.75504	20.9539	-1.8243	0.824117	1.29004	2.06739	-7.54385
-2.85946	1.65499	-4.43206	-4.59459	-5.36088	6.83971	-5.12914	2.57449	16.8504	-5.88102
3.73198	-8.69579	15.2644	-1.85916	2.56727	5.35303	-3.25634	-0.342014	-2.90403	-0.347222
-0.361119	0.294454	-0.3178	-4.68896	-0.306169	6.6359	-3.64914	-0.0826373	8.10121	-4.36661
-0.728954	10.0099	-7.48326	2.03693	-1.85146	-0.1083	3.36265	1.79442	-1.33142	-3.66151
12.2852	6.13229	-4.54967	-3.36632	-2.68781	-0.347707	3.01858	5.33335	-0.190389	-4.7457
2.67223	-0.925175	0.946201	-3.21884	4.68996	2.33265	-0.381797	0.823543	-1.04837	-5.39659
0.521475	-2.67789	-1.48293	-1.20308	13.0445	-1.30697	0.738172	-1.55356	-1.41838	-2.37398
2.47743	-0.520578	-2.12358	-2.29531	1.15409	-1.05701	-1.30596	15.2723	-2.80851	-1.88082
-2.80069	-5.25091	-0.399572	-4.56557	1.96119	1.51105	-2.55475	4.16106	1.01311	10.3253
1.11832	9.25392	-2.54575	2.63854	-2.35963	-0.51166	-2.16941	-0.582378	1.39756	-1.98555
1.82553	-0.705229	10.0967	-4.85646	0.340152	4.30637	-4.60305	-2.13181	-0.633026	0.883063
-0.583041	-1.78762	10.7487	-5.73878	-0.591643	0.654117	1.55784	-1.76651	1.61966	2.33457
6.28954	-1.2098	1.29912	-4.72517	1.24875	-3.02322	-1.20997	12.4732	-3.74274	-2.11513
-1.00529	0.498658	-5.56903	-0.433528	-0.819625	1.05962	0.7655	4.46883	8.01003	-4.64487
-2.59712	17.6727	-12.1263	3.76417	-7.79324	0.928871	3.11282	0.137445	2.98145	-3.81026
1.97888	-0.540869	-1.60623	-1.5582	4.40126	1.22674	-0.469534	1.50541	-0.507234	-4.43602
4.10615	14.1677	-2.47471	-2.15863	-4.98244	-2.61639	-2.38516	0.86799	2.76773	0.928137
-4.08872	4.51559	-12.3816	-1.37937	0.558841	-4.21162	3.21678	16.8332	1.07179	-1.00774
-8.92508	1.64519	-0.385528	-5.56684	2.74523	0.0641993	1.45408	-2.23602	5.2715	30.2497
1.52341	13.5065	-6.16662	2.31578	-4.5094	-1.44314	0.373429	-0.424494	3.15882	-3.38049
-3.0726	-6.15966	-4.39187	1.2577	12.4216	1.17967	-0.95699	4.60224	-1.95348	-4.8202
0.38639	15.3643	-9.07693	8.04652	-4.05203	1.61953	2.59322	3.92029	-8.86403	-1.9003
1.98661	-0.51695	-1.16536	-2.25303	1.75386	-1.69679	-2.32125	14.7334	-3.34761	-0.199937
5.2607	0.333672	1.33997	-4.16549	0.262364	0.233251	-2.22567	8.27748	-0.572661	-3.55054
0.71754	-1.27395	0.507758	-4.61958	-0.571376	8.25065	-0.955291	-0.613484	5.45885	-5.08527
1.5552	-3.73129	-1.6133	-2.59201	16.775	-2.5691	0.198905	-1.28908	-2.12521	-3.22143
0.420967	5.15226	-5.80308	-5.44813	-8.10878	6.85807	-3.39601	4.11602	14.4153	-6.68047
4.73217	-5.16985	-0.770045	-3.28352	22.4214	-6.26717	4.57492	-1.91664	-4.43505	-3.80951
6.25252	14.8202	-11.2582	0.903703	2.98882	-6.42614	7.13753	-10.2222	3.4562	-7.14325
-2.43483	2.58114	-2.30065	-1.15285	-7.49749	5.6321	-2.61473	1.9992	13.8665	-6.81705
3.9997	1.35476	-4.12243	-1.80795	-1.97143	0.310462	-0.192241	12.4257	-1.37245	-2.88224
6.4765	-1.76825	3.81949	-5.2569	-1.2536	-0.468875	-2.11164	5.2593	-1.7997	2.84079
-0.351625	-0.368019	-3.54332	-1.46877	-0.75077	2.41555	3.60994	3.22262	3.7823	-5.89276
12.2279	2.99213	3.51273	-4.46446	-2.04951	-3.63804	0.617437	4.10904	-3.60651	-6.02167
-0.379687	-1.44313	-3.27139	0.775949	0.123268	-0.909625	0.220349	12.0648	-0.377095	-2.67935
0.857021	-1.80967	-4.05964	-4.71604	2.41895	5.11088	-0.368396	2.50568	6.68971	-4.89644
-5.74163	-0.877708	-5.45293	-2.30383	1.93596	6.89696	-3.53981	-1.46779	14.1061	-4.08623
6.27512	-5.59986	-3.92124	-2.47846	20.0466	-4.04368	3.60818	1.87341	-9.10108	-9.71024
-3.07631	-5.09729	-0.492859	-5.08171	-0.95086	2.89048	-3.68126	2.79213	2.75242	11.0671
3.20331	-4.42763	-0.191246	-4.74664	7.41649	0.984773	0.498563	3.31962	-1.4746	-5.11319
7.56496	14.6922	-2.45778	-2.93403	-7.15336	-2.13858	-2.13814	2.18191	0.776443	-3.2146
2.36412	-4.84374	0.00441238	-3.92761	2.12249	5.42911	-0.424297	1.1393	2.11692	-3.78188
-5.92604	-2.54112	1.08461	3.41509	-0.984893	7.79356	-1.70408	3.17462	0.307238	-0.539312
2.60003	-4.49318	-3.11548	-3.97476	10.8487	-0.0857586	1.43782	0.961881	-0.569891	-5.55623
3.3243	0.616614	-1.54929	-2.91596	0.169088	-0.671798	0.707319	12.2901	-0.856795	-0.780651
1.34751	-0.761044	-0.977336	-4.65965	2.46194	4.17758	-1.70001	0.767212	2.90363	-3.33215
2.95009	11.1759	-6.09568	5.13966	-4.50527	0.250546	-0.487206	-0.863891	0.0140064	-4.19494
-4.99643	-1.25159	-1.77634	2.17893	-0.790412	1.31207	1.20247	6.54154	-0.384402	-1.19041
-0.736915	0.521065	-4.74925	6.91312	-1.41539	2.74629	-2.84989	0.521347	3.04687	-1.87679
0.51838	0.830555	1.93973	-3.71515	-4.15269	3.766	-0.890349	-0.533614	5.24191	-3.00058
9.98352	24.6052	-5.37101	4.58426	-1.01341	4.35871	3.21561	-3.11163	-6.4686	-7.93537
4.08904	18.4488	-11.2823	7.93729	-3.71353	0.52455	6.39196	-2.2821	2.15619	-5.5736
4.1467	14.1954	-2.33159	-2.18408	-4.8914	-2.70533	-2.41254	0.943011	2.75257	0.665214
-0.222153	12.3725	-8.80394	4.18586	-3.58821	2.06759	-1.04668	-0.922455	4.87102	-4.20478
3.8048	-6.69289	3.56282	-6.64668	3.68124	10.266	-0.572923	-1.1662	-0.989825	-5.64106
8.15428	17.3065	-7.43277	-1.17998	-6.31127	0.468928	-1.07151	7.43683	-2.92346	-2.39459
-7.3651	3.31732	-2.56116	-7.29947	1.605	-2.02152	3.00845	-7.29371	6.71502	33.1724
3.34315	-5.06396	11.6683	-5.2396	4.1668	7.23281	-2.98008	-1.76831	-3.2208	2.2544
-0.0917804	0.424764	-7.01838	-4.59611	0.0722276	4.29672	1.28084	1.16807	11.2384	-4.94467
14.0187	3.49657	4.00486	-6.28435	-2.97189	-0.144326	0.995029	6.25806	-6.4675	-7.31005
-0.0900707	-0.409769	-2.09058	-1.97383	-4.01444	1.72516	1.89677	8.06578	1.12667	-4.21099
1.96324	0.260461	-1.2092	-1.54025	-2.7356	2.53085	0.236369	8.71046	1.35203	-5.27775
0.908796	2.73213	-18.0275	4.97721	-0.265282	-2.27326	25.9427	5.00636	-6.10435	2.05378
2.21794	0.69709	-4.01516	0.0856751	-1.75323	0.189465	8.90763	5.13499	-2.73997	-4.66775
-1.56242	-4.24987	1.08936	-2.50039	3.09262	5.21216	-0.872196	0.311648	1.25424	-1.79503
1.19345	0.6564	-2.47291	-2.14078	1.18156	-0.759869	-1.39321	12.982	-1.69489	-0.772674
4.18155	1.23679	-0.391443	-4.43877	-3.52992	3.99813	-2.20669	2.17188	8.77128	-6.55582
11.8137	2.10399	4.32019	-5.9588	-0.908745	-1.75196	-0.57186	4.72914	-3.69394	-6.58055
2.02592	-2.38565	-1.15023	-1.72968	0.827391	-0.732565	-1.42083	9.26272	-1.16839	-1.51224
-0.534221	-1.54229	-7.23877	-1.33609	7.89007	1.74193	-0.960249	1.95287	2.55255	-3.30877
2.67802	-16.4218	-16.6525	-11.8103	59.9553	-5.95604	2.76934	2.95554	-1.37666	7.04188
0.997178	-0.419247	-3.06662	-2.96983	0.338076	4.53555	-0.0861157	2.1269	3.26137	-4.74304
1.64249	8.27283	-10.8233	9.65264	-6.20384	-1.88535	3.83627	2.17097	0.901487	-5.73038
-0.964785	-5.00887	2.46116	-2.49393	4.3326	2.16926	-0.531637	1.86334	-1.90345	0.136828
11.2446	-2.01013	3.66963	-4.44927	1.80752	-1.69576	-1.54574	4.24729	-5.03837	-3.29977
5.60255	-4.64009	11.0588	-4.45369	5.70785	3.5061	-6.45426	0.440427	-3.21107	-1.82463
0.455938	0.583538	-3.54024	-1.14103	1.01627	-0.434134	-1.11408	13.4201	-1.09259	-2.57945
1.63311	-0.526348	-4.30013	-2.22397	3.23824	0.579815	-1.94487	9.41411	-1.25207	-2.48279
-3.38122	-9.54901	-7.53598	-4.31367	22.342	3.6273	-1.53003	5.0543	-0.0981433	-2.53914
2.06569	-7.18302	0.97076	-4.85372	9.83141	1.79961	-1.19387	2.77951	-0.932024	-0.00911713
-3.20528	-10.2486	-10.1026	-3.54452	29.7711	0.682892	0.39186	3.98886	-0.350043	-1.52538
-0.205733	4.07316	-6.04159	9.18512	-2.99303	1.58157	-2.32216	-0.243876	1.26511	-2.71565
-0.652191	1.58144	-6.92483	1.2664	-1.04391	2.04416	-1.38964	15.3777	2.02332	-3.03012
6.73194	14.5845	-11.2229	1.14597	3.2091	-7.17593	6.53468	-9.38764	3.59485	-7.73913
0.991684	11.8628	-10.2598	10.2121	-5.67235	-1.2674	0.238846	-0.695425	2.46587	-4.35162
-1.79948	-0.663938	-2.5952	0.500908	1.34672	5.89694	-3.60695	0.470197	3.07862	-1.20863
3.64378	4.85849	-2.69708	-1.78711	-2.59232	2.78242	-0.791594	8.89276	0.390801	-6.28055
12.1661	-0.894455	-0.466101	-3.8345	4.95997	-2.46051	0.231549	-0.264471	-1.67417	-8.17528
0.426466	-0.406119	-5.91261	0.0615992	-0.348572	3.42024	-1.36792	4.43944	4.53397	-3.23838
0.147521	0.28127	6.7606	-3.66309	-2.44332	2.27679	-1.66984	-1.31529	0.0700834	-0.486219
-2.59309	2.69095	-1.94007	-1.18525	-7.21097	5.4211	-2.52232	1.79894	13.4493	-6.75036
-0.499514	-0.121239	-11.5264	13.2453	-2.86855	-0.468951	1.9451	4.32204	3.23342	-4.22531
1.73369	-6.34116	-9.29938	-2.08906	0.283195	0.559199	3.97606	18.2139	1.44662	-5.3827
2.15214	13.5039	-7.27465	7.36124	-4.60257	0.250734	-0.881223	-1.46887	0.103113	-4.4963
-0.303233	-3.28742	0.488526	-5.97829	2.03701	6.49833	-2.1827	0.585768	6.29527	-4.66426
10.0079	18.0183	-4.90348	4.00639	-2.05559	1.74942	5.46524	-7.49786	-2.12807	-6.1766
2.55493	-6.87202	2.11874	-3.78891	7.78425	1.57183	-1.54753	3.29093	-1.775	-0.70032
-1.57962	-1.28855	-3.00812	-0.928834	2.25101	0.0893462	1.42061	-0.224003	-0.676139	5.07306
7.19881	1.70707	1.91407	-3.7189	-6.62924	2.80509	-0.489166	13.3466	-3.41002	-6.68564
-0.652238	3.89809	-7.59684	11.3916	-3.13301	1.5442	-2.2123	-0.325722	1.77739	-2.48831
-0.434784	-6.12586	0.855716	-5.76563	8.55733	5.21779	-3.92616	-0.786726	1.43266	0.739328
4.86338	-4.89495	-4.31408	-5.89957	23.3081	-1.44143	-1.01868	1.28081	-2.73364	-6.51584
12.6691	0.496274	3.14145	-4.06197	-4.4715	-2.03631	-0.931584	5.35318	1.43402	-6.50886
6.96288	-4.22445	-3.54891	-2.69905	16.9964	-2.9911	2.52374	1.77864	-8.08748	-9.06648
8.31984	1.55144	-7.37367	0.45029	2.3807	-3.76962	14.7842	1.6617	-6.71039	-3.06668
7.04216	-4.48473	-4.46527	-3.69232	17.3077	-3.78597	2.73901	0.154407	-7.03886	-7.06893
0.323675	-2.71942	-0.795908	-1.03637	12.5591	-1.14101	0.334745	-1.60541	-1.32882	-2.665
11.3003	-1.90278	5.09609	-4.37984	-1.19731	0.104116	-2.16835	1.7732	0.225253	-7.2
-1.38544	8.25337	-10.1891	6.24543	0.232868	-0.324019	7.91301	-0.720145	-0.988821	-3.12717
-0.432994	1.61502	-9.93489	11.7739	-2.83288	0.667707	0.178903	2.92622	3.90123	-4.20061
-0.142384	3.93446	-7.8016	11.8239	-3.5954	1.09143	-1.83659	-0.440536	1.43187	-2.48554
2.05656	-0.746382	-1.55473	-4.8825	0.996888	5.58547	-2.59537	0.352423	7.45403	-4.81937
-0.992363	1.38076	-3.95957	-3.84875	-7.50916	5.77421	-0.870768	5.17663	11.8802	-6.09028
11.1691	-2.73097	4.50599	-5.22399	-0.177096	-0.168909	-0.991164	5.67681	-5.21039	-4.23552
-1.69209	13.7962	-10.4978	7.86216	-5.6478	-1.79291	4.01336	3.87205	-0.286781	-3.06851
12.5169	1.57732	4.94482	-6.3823	-1.00598	-2.05455	-0.525676	4.30854	-3.51185	-6.74416
0.0749394	1.08437	-3.53584	0.642026	0.7354	-0.714419	-0.317546	12.7928	-1.4713	-2.95894
-3.36975	0.977189	-8.22335	6.18072	-0.0549603	5.68007	-2.62344	-0.236696	9.70644	-3.56818
1.23962	23.508	-10.0706	3.43621	-7.32701	-3.92696	1.91727	-5.82448	2.21035	-0.776751
1.84905	0.698486	-1.10197	-4.98316	0.0137477	5.43208	-2.59557	2.25022	3.64913	-4.09318
-1.57743	1.84975	-13.8561	16.6727	-6.07362	-1.64196	3.08061	5.49442	2.77851	-3.67663
6.50025	-5.40617	-3.58619	-2.63584	19.4367	-4.06232	3.30073	1.83859	-8.91155	-9.46502
-1.9818	-5.77672	-0.894375	-2.41159	10.7815	5.45042	0.78306	-0.982894	-0.401848	-1.33532
-0.198023	-2.53789	-2.88387	-5.68121	0.419768	8.59736	-1.71954	1.82115	8.41846	-6.58791
5.56065	17.0586	-8.71342	6.91167	-3.38289	-2.90728	1.29398	-2.40456	3.85086	-5.82307
-2.699	2.63408	-1.95126	-1.20734	-7.02885	5.52162	-2.59999	1.83198	13.4361	-6.76367
6.23405	-5.84163	0.0573279	-5.50584	18.2111	-1.81707	2.33421	5.77233	-12.2152	-6.0733
-0.819027	-0.194789	-2.0947	-5.66397	-0.238678	5.5853	-3.88242	3.24322	8.21532	-3.06962
1.11213	2.32925	-8.56735	1.85179	-1.84598	1.79114	-4.24478	-3.87398	14.9898	-1.60564
-0.988162	-3.27224	-1.28661	-3.89808	2.86062	3.5517	-0.295225	1.84604	7.50426	-1.28531
6.96514	-4.26527	-3.49636	-2.70881	16.9652	-2.92944	2.53422	1.7451	-8.09471	-9.12406
-0.309864	0.0659241	-6.3943	3.90703	-1.46902	-1.15451	0.741318	11.1082	2.11475	-3.12352
5.58067	8.82813	-11.1027	0.691598	-0.276694	-1.4426	5.02651	4.54444	-0.73137	-3.38732
-1.52625	-5.30605	-4.07141	-5.87248	9.85669	5.13081	-7.21684	0.825678	7.495	-0.844299
3.13547	-6.37352	-9.19358	-3.73117	27.6907	-2.62086	-0.267821	-0.658609	-1.07178	-0.498542
5.48137	0.047579	1.38368	-3.43068	0.271505	-0.962604	-1.31731	10.7012	-3.27028	-3.86306
-0.506346	-4.26929	0.230278	-1.65244	2.34481	5.76596	-6.47221	-0.160717	4.0441	0.96897
4.50398	9.92994	-15.1996	2.26369	-5.67638	-9.48763	15.141	1.48808	6.34456	-2.69203
-1.67046	-3.72229	-3.51701	-0.756888	2.94152	2.07318	-1.16785	6.59851	-0.716036	0.385393
3.29091	-4.46039	0.0819109	-3.28395	13.0597	-0.90442	2.05013	2.32369	-3.38628	-6.44905
-0.653016	-0.647108	-1.28959	-0.315564	0.388073	5.62218	-3.90342	0.721971	2.87456	-1.74092
3.66634	-3.83737	-1.53632	-0.683096	-1.21814	-3.10794	1.15918	12.4573	-0.70551	-1.32848
3.93573	4.37635	-1.41114	-4.66039	-5.83345	5.41289	-3.94298	4.63788	8.14223	-6.53379
8.25108	-3.14318	6.27942	-4.68278	0.689962	3.99069	-4.00208	1.70286	-2.82696	-1.32423
-0.765316	-5.6317	-1.50934	-6.48675	1.57629	2.17037	-3.49681	4.39844	1.75443	9.67582
9.50141	-2.32618	4.0186	-6.42837	3.04533	-1.47488	0.285909	4.08448	-1.44212	-5.40197
2.14843	13.655	-7.24921	7.27657	-4.5364	0.239982	-0.939844	-1.51777	0.113536	-4.4989
1.16355	14.4984	-7.57915	1.84806	-6.07598	1.85355	0.869495	-1.52018	2.06858	-3.92112
5.11615	-1.82105	5.50113	-5.62847	0.796377	1.20101	-1.23158	1.16456	-0.356609	-3.27606
-0.948999	0.718424	-5.32641	-0.237762	-0.748417	1.31929	0.367728	4.52852	7.34837	-4.752
2.76599	-4.77332	1.14054	-4.70058	1.56597	5.92746	-0.200744	1.38842	1.91595	-3.87787
1.83317	-2.26989	3.00505	-4.31831	-3.15277	4.41113	-1.83794	1.97749	6.66477	-5.92453
-1.32871	-0.633778	-2.54613	0.382702	1.46461	5.50528	-3.68777	0.630719	2.95382	-1.57686
-2.82948	3.26431	-1.05441	-2.98722	-2.48215	8.01463	-4.23298	-1.45153	11.3076	-6.88932
0.323884	0.623731	6.59111	-4.25362	-4.0895	2.25709	-2.42213	-0.91729	0.756742	0.0643703
0.768951	-3.50134	3.073	-6.74372	-0.655673	9.15888	-1.3494	-1.85064	6.09633	-4.65329
12.5335	-1.9935	-1.78036	-3.50466	33.3556	-12.863	7.91971	-6.36003	-14.8122	1.53962
2.50692	0.792434	-9.18717	3.54004	2.4897	-3.88139	12.9336	4.32545	1.55346	-7.79097
-0.239383	0.502314	-3.50208	-0.34972	-0.124452	1.64144	-2.29846	15.8647	-1.45684	-2.38592
6.95953	9.95199	-11.702	0.740016	-1.2481	-3.04529	5.96297	5.49736	-0.0607723	-3.1591
-3.32824	-1.80036	-3.99662	-0.694344	2.23229	3.52919	1.6867	1.40894	-0.818619	4.86433
1.52679	3.13304	-15.1553	4.94796	-0.521415	-0.955725	22.3849	5.81818	-6.99468	-0.392248
-5.473	-0.854373	-5.80443	-2.6288	-7.39834	6.46405	-1.91896	6.88969	15.4212	-6.00463
20.1207	-3.31792	-1.24192	-6.13701	1.74497	-3.18072	2.77207	8.90133	-3.17073	-6.37932
2.17118	7.87941	-3.797	-2.2927	-5.96552	4.20306	0.142424	2.3132	2.40222	-4.93031
9.94314	-2.22585	4.31162	-6.56643	3.17971	-1.76004	0.294156	4.0792	-1.63996	-5.5502
2.80307	-16.3344	-16.3817	-12.1655	59.4813	-5.3257	2.72784	3.16602	-1.65021	6.36238
-0.647857	-3.98379	-4.05161	-6.43417	19.5565	-0.084586	1.40202	2.4391	-1.21748	-6.55506
2.85257	11.014	-6.71074	5.78411	-3.71806	0.568309	0.353432	-1.31912	2.19835	-4.82381
-1.66193	2.85147	-6.69497	12.0012	-2.07016	1.89503	-3.64477	-1.05915	3.69384	-1.46278
-3.82236	-1.33354	-3.04308	-3.09639	0.171646	6.48742	-1.62843	-0.336198	9.65797	-3.40305
3.20027	10.6766	-3.79651	-2.83713	-5.66571	3.01835	1.61906	0.15186	3.108	-6.56258
3.29311	-4.80278	1.18374	-3.56257	0.891635	2.43501	-2.09615	7.61081	-0.501345	-3.01413
14.8497	5.0758	-2.78254	-1.35093	-0.64181	-5.34413	5.02925	0.5259	-1.51008	-7.56221
12.2444	-1.22421	-0.776512	-3.7393	3.97992	-1.82887	0.37211	0.655192	-1.92409	-8.00267
4.48231	-3.69879	3.69764	-5.54539	-1.0866	10.0044	-3.94646	3.09287	3.8504	-6.64666
0.785898	0.882985	-1.41346	4.43115	-4.15227	-3.353	13.3353	1.53373	-2.70866	-4.21764
5.57594	15.0157	-6.9417	4.87364	-3.75861	-2.35964	0.263063	-1.96923	3.98808	-5.31013
14.5044	4.65067	3.47421	-6.2815	-3.74584	0.670666	1.25986	6.85609	-7.13653	-7.53106
-0.222067	4.62486	-17.1217	18.0867	-5.16812	-3.03086	1.98598	2.69249	2.50559	-1.95265
-0.875407	0.631585	0.343097	-4.95059	-0.373126	7.14926	-5.64257	1.23775	10.8279	-7.44912
2.01729	-0.98365	-4.73355	-1.03124	1.32227	1.38387	-1.07789	10.5934	-1.3423	-2.34072
13.1235	-1.01519	4.39784	-4.36319	-3.3447	-1.41572	-0.875484	5.02182	-0.669429	-6.29245
-0.172135	4.82348	-17.0046	17.8961	-5.23195	-3.14404	1.97435	2.71667	2.47698	-1.93598
5.41548	15.2524	-7.33444	5.41546	-3.48405	-2.04914	0.234614	-1.88789	3.8897	-5.75161
-1.60752	2.75593	-6.36294	11.8302	-2.1388	1.9557	-3.7492	-0.973552	3.57204	-1.44995
2.67906	-1.11946	-1.8667	-2.16748	10.7521	-0.612962	-1.41133	-0.177209	0.0995691	-4.94995
10.8423	31.7017	-14.2367	6.74748	-7.98448	-6.69825	11.0967	-14.1128	1.41663	-6.27393
-6.44864	4.19475	-10.7655	3.8389	4.52523	1.81953	8.22791	3.28339	1.19869	-2.16177
13.4266	-5.77222	8.8222	-5.04035	-0.558575	1.90312	-1.84989	4.47582	-4.4061	-5.9431
2.72887	-5.52068	0.276441	-3.92678	2.65336	5.69386	-0.176143	0.777524	1.2591	-3.37147
10.3535	-2.50763	7.00624	-4.65859	-2.65278	-0.244559	-3.2574	6.15212	-3.24786	-3.75922
-3.07647	-5.09722	-0.492674	-5.08164	-0.950704	2.89033	-3.68107	2.79224	2.75217	11.067
17.4404	6.7112	0.468134	-3.88581	-5.35478	-5.24848	5.71978	2.31287	-0.336189	-8.17261
9.72234	-3.39065	-1.02116	-3.65885	30.175	-9.55577	8.90109	-6.54739	-12.3327	-0.772247
-0.245261	-3.84466	1.08494	-3.80471	-0.232845	9.91846	-2.38562	-0.456614	6.23397	-5.94954
8.3141	-2.30534	3.51412	-4.7919	-1.01508	1.10159	-2.77223	2.72888	-0.0473918	-2.44455
0.0990625	13.2881	-9.34449	4.53292	-3.94288	2.15849	-0.453258	-1.31592	5.07587	-4.5106
9.68693	-5.67372	6.16404	-6.81131	2.47497	2.7349	-5.30898	2.42087	-1.07751	-2.35156
0.0792662	15.1215	-10.9405	4.3542	-4.7802	3.58366	1.6901	-1.45672	1.70711	-4.32454
3.20832	10.1987	-0.598918	-0.437272	-4.57645	-1.82548	-3.79091	2.79616	2.42056	-1.35123
-2.91109	1.26114	-4.54754	-4.52531	-4.87584	7.08087	-5.06119	2.44036	17.0545	-6.03804
-1.36623	-1.87915	-5.32272	4.71015	-1.86045	3.94353	-5.36863	-0.736386	12.5831	-3.58708
-0.210953	3.88551	-6.08929	9.28749	-2.94639	1.53285	-2.41059	-0.119942	1.26837	-2.59311
-1.01863	6.38263	-12.9556	17.4605	-6.63425	-3.02346	1.46453	4.23946	4.1182	-3.29203
0.323891	1.24019	-3.40102	-3.8925	-3.13264	4.30874	-2.03363	2.41278	9.37304	-4.92804
11.1585	-2.72758	5.16686	-5.61643	-1.85409	0.277799	-1.73437	6.92213	-4.37637	-4.24582
-2.30442	0.941572	-3.80614	-4.17533	-7.82753	6.83236	-2.52108	5.73128	13.8368	-6.50976
7.15519	14.0155	-4.47547	2.09475	-5.64835	-3.22685	-1.527	-0.174357	2.6767	-3.58081
-7.56576	-4.77406	-8.62919	-2.13344	1.31481	8.43728	-3.32278	5.12683	10.4718	1.23833
-0.14589	-3.40833	-0.209737	-5.86713	2.09225	6.46615	-1.96754	0.931515	6.5718	-4.99782
3.08049	10.8629	-1.20183	-0.409599	-4.12468	-2.05056	-3.25967	2.24619	2.31652	-0.442216
1.73931	-3.21691	-2.45461	0.191514	1.49943	0.663031	-0.96687	8.80797	-1.42771	-1.57736
-0.765122	-5.63166	-1.50929	-6.48681	1.57628	2.17024	-3.49665	4.39866	1.7543	9.67564
2.42213	0.155591	3.44452	-3.90246	-4.66913	3.10841	-0.756229	-0.457827	7.22937	-5.80768
1.74662	-6.0242	-8.66157	-1.77845	1.11094	0.873579	3.54932	17.2232	0.63221	-6.33082
0.479154	-1.10588	0.0856461	-4.44948	-0.455169	7.73411	-0.618476	-0.180389	4.41555	-4.40885
2.73179	-1.2125	-1.22327	-2.08004	10.5201	-1.01029	-1.04536	-0.167558	-0.260398	-4.94622
-3.69957	-9.72543	-8.64314	-4.0324	25.0995	3.15097	-1.13476	4.71125	0.087374	-2.19371
1.0895	-1.81439	-0.962392	-0.890477	-0.0807604	-1.0359	-1.22199	14.3168	-2.18088	-1.12887
12.3192	-6.5285	8.08906	-6.19524	-0.285327	1.4684	0.993951	1.41854	-1.75684	-4.78956
1.3114	-1.27055	-2.43337	-3.32739	0.625257	4.3269	-0.49226	2.33914	3.27474	-4.66648
-1.18373	-6.5973	-5.77442	-9.94181	29.2791	0.0253012	-2.28942	1.64513	-0.549688	-4.62822
11.5888	0.919194	-7.31386	0.608744	6.61357	-8.32783	18.1111	-1.8665	-9.33588	-1.47132
2.25019	13.6932	-7.17706	7.21853	-4.56673	0.259543	-1.01389	-1.52206	0.0767878	-4.53442
1.58214	-2.48801	4.1502	-3.25967	3.41052	4.2422	1.45223	-3.84398	-1.77615	-2.79785
-6.35645	0.558472	-4.60412	-2.72315	2.52164	6.04769	-2.70486	-2.06759	13.1291	-4.62024
2.08296	-1.07394	0.131898	-2.08261	-1.38889	2.42646	-0.336743	6.24584	1.17785	-4.79284
0.523741	-5.74335	2.89242	-6.23673	7.17164	5.78308	-4.48966	-1.69908	0.67674	1.0883
6.17139	-6.32251	-0.295335	-5.88359	16.6373	-0.859904	2.21513	4.08231	-10.6307	-4.24207
-3.08204	-0.397265	-3.41047	-0.717794	0.897309	5.48818	-2.8219	1.13583	6.63465	-3.03893
1.13899	-1.98546	-0.0476737	-1.16403	1.38082	2.95861	-2.60389	4.23985	-0.0835662	-2.12269
-1.76743	13.2769	-10.5847	7.67839	-4.8326	-1.63864	4.35788	4.35964	-0.736423	-3.11179
0.695358	-2.19112	2.00229	-3.08392	8.2967	6.02553	1.41533	-3.25522	-3.02655	-4.15632
6.19904	1.48499	-0.858515	-5.59592	2.40089	1.20108	0.530834	1.99909	-0.883355	-5.05658
11.2936	-2.61904	4.64203	-5.21601	-0.466203	-0.367328	-1.09724	6.05283	-5.11047	-4.12835
3.51402	10.3968	-0.953995	-0.346299	-4.45558	-1.80787	-3.67366	2.58394	2.31933	-1.30994
-1.15902	-6.20458	-2.50729	-2.12	14.6992	-0.314251	2.19245	1.57346	-2.06057	-1.79485
1.51442	9.73328	-2.32529	2.14416	-2.37745	-0.975408	-2.02705	-0.90491	0.793325	-1.70337
3.61202	11.1805	-3.9223	-2.61891	-6.15141	2.69994	1.95385	0.370329	2.81169	-6.93172
2.92678	11.7104	-6.61731	5.81825	-4.85959	-0.0973049	-0.290557	-0.809713	0.252143	-4.38115
4.06034	-2.43734	-1.78126	-1.67025	17.8533	-3.62048	2.81015	-2.76433	-4.75348	-3.57928
3.71468	-5.45826	3.09296	-4.68315	3.18309	6.19363	0.211522	-1.68722	1.03747	-4.44868
2.71258	11.4675	-1.60622	-0.726553	-4.09275	-2.09834	-2.84488	1.87795	2.29538	0.221354
2.82346	-3.68397	0.669338	-4.53059	-1.56758	8.7779	-2.7775	4.73204	5.33593	-5.95658
7.20664	-3.19151	7.01733	-4.67962	-0.901127	1.50436	-4.6544	2.98668	-0.627175	-1.63081
1.38268	-4.18724	0.585788	-3.39506	2.86498	7.76549	-0.841711	2.15658	-0.63183	-3.97023
11.9655	4.31235	-8.29079	-2.79152	0.0702056	-0.644508	7.17079	3.22571	-3.42189	-5.71885
3.23144	1.98073	-2.53707	-1.18088	-1.49744	-1.8524	1.25477	13.3091	-0.628652	-0.393185
12.3498	-1.45776	-0.562349	-3.66208	3.59708	-1.92762	0.343281	1.19563	-1.9289	-8.05056
-4.87924	-1.67156	-0.964628	2.10712	-1.05675	1.20382	1.57849	6.2629	-0.287131	-1.38992
-2.8007	-5.25093	-0.399599	-4.56554	1.96129	1.51093	-2.55435	4.16085	1.01305	10.3254
2.73411	-0.28811	-0.50625	-5.18724	1.29222	3.88182	-2.12685	1.57501	4.93161	-5.27163
-0.996087	0.437535	-11.5246	13.2994	-3.12052	-0.232999	1.82108	4.26718	3.75448	-4.43174
2.35376	-4.59258	0.0509057	-3.66817	2.25257	3.19678	-2.65349	7.61676	0.258426	-2.82016
-0.276998	-2.98793	-1.70534	-0.984965	12.8094	-0.184515	0.169346	-1.38034	-1.2283	-2.44991
-3.47862	0.0952587	-3.60961	14.1455	-3.7868	1.6907	3.43465	2.6379	0.109538	-1.5869
