# Supplementary material for: Secure human action recognition by encrypted neural network inference
Source: Nat Commun. 2022 Aug 15;13:4799. doi: 10.1038/s41467-022-32168-5 (PMC9378731; doi:10.1038/s41467-022-32168-5)
Supplement: Supplementary file 4 — Source data [file 41467_2022_32168_MOESM4_ESM.zip › SOURCE_DATA/Figure4_HEAR/4f_accuracy/test_prob_conv2d_64_fhear_giant.txt]

0.0301128	-0.958107	-2.85836	8.74579	-4.24098	-2.52594	0.704063	2.54358	-0.536979	-1.07021
-0.181471	-1.06517	-1.71583	-0.672011	-3.77806	2.00479	-2.93178	1.90714	10.2834	-2.62787
-0.883989	3.42225	-3.61084	9.11422	-4.34016	0.0380359	-2.11566	-1.2588	3.10204	-1.53481
1.62859	22.4609	-10.9483	2.7822	-2.99955	-16.8289	10.9378	2.41451	-6.11068	-5.25611
1.5072	-1.71222	-0.244639	-0.936795	0.904073	-5.42209	-0.742508	12.4722	-2.81053	-1.38824
2.48351	-5.50823	-3.76942	-1.95582	4.59106	-5.70077	5.09259	10.5435	-4.11488	-1.83804
6.94016	-4.67043	-4.16488	-3.10681	23.5871	-7.10252	4.52552	-3.01912	-10.3509	0.187284
-4.67446	-1.71673	-3.99196	-0.0714349	2.10331	1.49535	-3.45198	11.461	-0.212139	-0.21228
3.67292	-0.59118	-0.024417	-1.61962	-0.807675	-7.982	-0.953133	12.6305	-1.39161	-1.02112
10.7442	-5.02061	3.19915	-3.60814	3.50758	3.046	3.20317	0.00894594	-7.50771	-3.40035
-2.32122	4.70573	-4.05543	-1.72454	-2.10075	-14.1862	5.35093	14.525	1.40446	-3.0949
9.11694	0.570772	0.250192	-5.02832	-0.859798	-1.67392	-1.69881	2.68943	3.10715	-3.16971
-2.00019	-1.23778	-2.58075	-2.31964	4.40174	4.71691	-2.77629	0.373166	4.33591	-3.58234
-1.23376	-7.05639	-0.331297	-1.63451	16.9038	-1.89835	-0.809999	4.23885	-1.5302	-1.7101
-2.05374	10.0113	-1.72523	-2.91659	-1.15678	0.125115	-3.73097	-1.03815	1.41178	-0.169875
2.39197	4.80092	-8.76997	-1.58572	-5.52753	-6.73458	17.3141	2.74986	-4.28213	-1.80849
1.38053	-0.0745941	-6.212	2.16086	1.72133	-8.06346	10.9302	1.07017	-3.63508	-1.15512
-1.95824	-2.01885	8.60018	-2.83092	-3.41303	-14.2185	-3.03314	-0.834171	-4.49849	20.1352
-0.824235	14.8248	-1.48979	-7.00149	-1.15081	-5.09475	-4.69089	2.00991	1.39366	-0.63175
-4.20556	-4.48642	0.173028	-4.21791	13.8828	-0.339547	0.493307	1.39427	0.832671	-2.12359
0.565767	3.2286	-3.67191	-1.06439	-2.39317	-8.37323	-0.524485	15.1242	-1.73744	-1.54264
3.23512	2.22503	-4.68821	-2.69142	-0.245363	-3.09774	-0.0916991	8.74601	-0.845792	-1.37068
1.20825	-2.14632	-4.58435	-1.40834	0.145197	2.38136	-2.93328	9.18047	3.37333	-2.36673
1.82059	-2.40651	-1.0822	-0.404126	-4.15403	3.21958	-0.820289	0.650584	0.235592	1.78526
17.3566	3.75071	4.04361	-2.60749	0.102644	-13.4016	3.7701	-1.25161	-1.56354	-3.2827
0.319535	-7.87279	-3.96139	-5.89886	25.3756	-8.97024	-1.93824	9.29379	-2.72008	-3.51271
-2.13101	0.451335	-2.83615	0.775275	-5.82058	-0.219178	-2.64354	-0.73626	12.698	-1.29634
3.32726	20.1754	-3.97385	5.97533	-7.07149	-11.941	0.522451	-0.688477	-3.16477	-0.489676
5.30796	13.3808	-6.38491	0.363506	-0.767417	-7.22412	4.91594	-3.94948	-0.0554401	-1.61482
2.82241	1.5697	-0.42802	4.14128	-2.45208	-6.88107	0.598079	0.0185162	-4.05826	2.47166
2.0848	15.7803	-2.93863	5.88346	-5.00034	-6.47994	-1.07934	-2.2573	-2.47592	-0.871471
1.12882	22.97	-3.53706	6.45942	-8.37834	-12.0977	-0.995492	-1.6802	-1.26841	-0.637438
1.59891	-6.81686	4.10547	-3.78877	0.985181	-1.42346	-2.88707	9.57671	1.21115	-1.35356
2.13604	-14.6219	-15.1364	-1.44456	49.1802	-11.7435	6.11413	8.5459	-13.054	-0.0458931
2.00847	-1.60477	-0.0416613	-4.32579	0.881439	7.78227	-0.909233	-1.8899	0.341955	-1.61294
20.5887	0.938113	1.87426	-5.23082	2.00489	-10.4903	0.962101	2.52839	-3.55194	-0.85795
0.846252	-5.643	8.34401	-4.94914	0.536996	2.06419	-1.42429	0.0128514	1.84428	-1.61148
14.5519	-5.20367	7.24444	-5.58707	-0.64185	-6.15979	0.392825	1.75947	-6.20297	0.752976
-3.40145	-5.01652	-1.86158	-1.06533	11.939	1.62016	-0.510371	-1.67875	-0.245864	-1.63548
4.48976	-5.22803	-3.37029	-0.460015	9.7393	-11.28	21.6217	-3.9841	-7.56713	1.01029
18.3989	1.43421	2.74941	-5.20898	0.0483045	-8.05853	2.34261	2.03201	-6.40026	-2.48512
-2.07108	-5.94497	1.479	-2.80623	8.85871	1.83368	-2.75536	2.85275	-2.34649	-1.0649
4.61612	-3.82202	-2.83854	-4.84216	2.34233	-3.08695	-1.92629	12.0886	0.363944	-2.34738
-3.99241	-3.87327	-2.36214	0.756458	4.04027	2.38628	-2.07168	9.36501	-0.476496	-0.369231
0.245192	-3.23224	-0.383687	-0.587713	2.46224	-11.2418	3.44969	-3.7401	-2.78973	14.0039
1.04924	13.3437	-2.92984	4.3682	-3.20656	-2.97905	-0.70558	-3.83387	0.0832293	-0.275553
3.23238	-4.9904	5.84858	-4.60551	-9.39063	-2.59243	-0.762765	1.61932	-4.80569	14.8913
2.27416	-5.43885	-4.35657	-1.79243	3.37141	-4.1346	3.93733	10.7591	-2.41549	-1.97281
-1.85158	-6.13653	-3.78853	-0.586641	17.6289	-0.228727	1.46364	-0.870571	-3.89089	-2.41965
2.24384	5.44625	-10.05	-1.20198	-6.05742	-5.8592	17.8999	5.09077	-5.56597	-2.61784
4.12795	8.36797	-5.27754	-1.64591	-4.28491	-1.50356	-0.734707	2.24164	1.51651	-3.08262
-0.548652	3.48098	-2.61093	7.73513	-3.42982	0.138039	-2.45851	-0.991866	2.46263	-1.63988
2.81241	-2.04413	2.6463	-2.96057	4.07615	-9.70401	-1.31036	13.7097	-5.1792	0.214522
10.4176	-3.23412	1.86052	0.100381	6.7941	-13.9998	13.2536	-6.98658	-3.10234	1.91503
2.05856	-1.30968	0.21209	-3.03493	1.15805	10.4582	-1.14321	-3.6273	-2.45766	-2.42175
-0.34038	-0.685623	-2.58422	-0.897677	1.68565	-0.776718	-0.750059	8.1169	-2.33262	-1.11622
-4.44941	-4.66745	7.32259	-2.8366	0.0362006	3.31192	-4.8405	-2.67244	9.11162	-1.93818
-3.63291	-4.4974	-6.02416	-1.69735	17.3762	-4.54541	-0.121806	7.50514	-1.34131	-3.7842
4.2543	-0.555143	-8.2201	0.0296131	-7.34905	-12.7738	21.5336	4.13258	-5.39022	2.78078
10.6702	-0.475715	-0.0967046	0.268648	1.35634	-7.42621	12.2658	-7.09733	-4.87054	-0.372611
4.34776	-3.97471	-1.29119	-4.26163	7.76542	1.5393	-0.0906691	0.396965	-0.458847	-1.50984
-1.99128	1.39905	-1.64448	-0.48013	0.699697	-4.25216	2.34458	6.29209	-1.45426	-0.195196
0.888928	-2.66781	2.67776	-5.16305	-1.36481	5.76632	-1.37302	0.904342	2.33535	-2.77953
-6.2971	23.8853	-9.84031	11.875	-10.9069	-10.6993	-3.33894	4.61897	-3.65619	1.14615
-1.2676	1.66751	-9.33469	18.5353	-11.3222	-2.97014	3.37932	-0.31453	3.1349	-0.102291
-1.89399	12.3844	-1.31897	1.08818	-0.319096	-5.51626	-3.07848	-0.597884	2.26993	-2.20025
8.04271	-8.038	-4.0988	-2.75174	22.6281	-8.48969	8.93786	1.50366	-10.225	-3.27224
5.24902	-5.25377	-2.6408	-2.8825	12.5791	1.40371	2.6731	2.36891	-3.896	-3.04467
-0.794062	-0.919742	3.54252	-2.79949	-5.50003	-3.55578	0.918305	6.01795	1.56656	-0.988169
2.45304	-5.68795	-6.85913	-1.64598	-0.338575	-3.52986	5.38629	12.4675	-1.15382	-2.08303
-1.67261	0.0179073	-0.921626	-4.09625	-0.270399	-6.84436	11.8878	-2.9825	-0.266599	0.181476
10.872	-2.94081	0.269498	3.45718	15.3059	-21.7639	21.4338	-10.2826	-4.93299	1.05839
1.04561	-5.47839	6.62454	-3.23851	-9.27699	-4.6091	-0.377202	0.253714	-2.3123	15.5774
10.9279	-3.35403	3.89351	-3.44881	0.0389381	0.201547	-0.0373095	-0.494523	-7.27678	-1.23018
7.97203	4.00961	-9.24537	1.69432	-6.64268	-19.6449	23.2025	6.35746	-8.58124	1.54634
-0.635719	-3.67201	-4.54688	-3.4932	0.35554	9.17519	-0.890753	2.70022	5.18665	-4.20821
-3.18642	-4.87805	-4.27992	-0.905032	11.2228	1.00813	3.18858	-1.85878	1.08567	-1.68451
0.0117423	4.35412	-3.48299	9.33383	-2.30072	1.0938	2.5014	-2.31643	-5.14705	-0.887821
20.1637	2.57388	2.09641	-4.29932	0.141363	-12.0025	2.54681	1.11719	-3.81039	-2.88334
-3.54736	-6.05417	-2.95223	-1.64456	13.4385	3.24103	2.78279	-4.13258	-0.239221	-1.59458
-3.04822	0.949356	-1.27149	-0.200798	-0.384931	-4.10369	2.1569	6.15466	-0.474821	0.577298
-0.561805	-8.51093	-2.72952	15.0281	-1.39359	-2.37398	1.55832	1.60603	0.780716	-1.41492
7.38816	-12.0802	0.771337	-2.7175	19.6687	-6.47801	6.64732	-0.23629	-7.05291	-0.944538
-0.730198	-2.66912	-0.122197	-1.13402	8.41092	-0.858365	-0.723858	-1.72999	-2.2761	1.16908
4.07258	-3.27822	-1.45905	-4.95832	-0.917997	-0.897198	-2.14641	9.75636	2.19571	-1.29685
0.706222	18.2169	-3.93297	5.13312	-7.32514	-11.2736	3.42312	-0.210747	-0.484695	-1.30255
-2.09053	-4.68317	2.88819	-1.87313	2.46134	-10.0895	-0.391846	-3.62097	-2.96087	14.6516
-1.94052	-3.05958	-4.92409	-2.40731	13.3375	0.235347	0.0619476	-0.499082	7.43508	-4.88235
-0.210384	9.83521	-2.5891	-4.77942	-2.81369	-0.0885643	-5.26381	1.64604	-0.453324	0.822749
2.66783	1.29795	-1.43451	-1.80954	-1.34676	-4.09491	-1.18425	10.8092	-1.7903	-1.22192
-2.77101	1.14265	-6.0493	-3.88041	3.87205	9.08959	-1.88724	0.206728	4.8619	-3.63598
0.559526	-2.92356	-4.00115	-3.85015	0.513027	8.39901	-2.122	1.39256	4.46273	-2.76526
0.787647	2.16075	-4.48728	-1.03909	-1.60696	-3.55517	0.981346	10.2651	-2.97955	-1.11853
1.77872	-5.84394	3.4946	-2.49921	1.88377	-1.87299	-2.50703	8.57305	0.459826	-1.68313
-1.15198	-0.0345754	-0.323579	-2.9204	0.372645	-7.01763	11.0631	-3.90213	-0.26278	-0.405083
-0.94015	1.18469	2.17492	-1.87861	-2.29639	1.27096	-4.2627	-1.07373	8.81972	-2.59878
17.051	1.55122	-0.118454	-5.52248	4.7102	-6.21279	1.75814	2.19259	-5.48769	-3.19775
18.7278	2.00373	2.11047	-5.38784	0.916175	-10.36	0.224548	2.71272	-1.88622	-0.713871
-0.507308	1.22579	-4.82303	-1.76881	-1.65212	13.7309	-0.394222	-2.31644	-0.316046	-1.85237
-1.59845	0.48329	-2.20295	-5.00596	-0.558286	-7.3233	13.0075	-1.48317	-0.253181	0.506104
1.20209	-2.63699	0.257158	-3.08412	0.79134	-0.271378	-0.30227	9.05078	0.6966	-2.3511
1.63865	-2.00901	9.87892	-4.34728	-5.67045	-0.191343	-2.51031	0.348208	1.63178	-0.250007
2.9686	17.7775	-1.85646	2.6424	-6.56064	-7.86641	-0.354976	-2.97742	-4.10415	-0.0645603
-1.59175	-2.97772	1.37353	-1.66801	-1.67868	-10.4997	0.577264	-2.32666	-1.86722	15.1636
2.2347	-0.529198	-1.6418	-1.59889	0.810351	-5.31533	-1.11099	12.0685	-2.04827	-1.46357
3.31417	20.2246	-3.97742	6.05408	-7.17137	-12.0993	0.634783	-0.624781	-3.20473	-0.503752
-2.15233	12.1597	-1.41693	2.6674	-0.516976	-5.92476	-3.3786	0.024193	2.48412	-1.92993
1.06425	2.11374	-4.21606	-1.16913	-1.64801	-3.95071	1.00174	10.5215	-3.37003	-1.10233
4.68699	-4.8635	-0.494755	-2.1133	11.4618	-1.74934	2.63399	3.19526	-4.60117	-3.28215
13.8916	-4.08029	2.35175	-5.0427	3.55675	-3.11619	0.600848	2.29719	-3.68139	-3.22778
-1.18303	0.688725	-2.31925	-1.39159	-1.58161	-1.56194	1.54639	-0.942553	7.69428	-3.32955
-1.93053	11.6979	-1.2737	0.497267	0.439749	-5.51986	-3.02709	-0.28902	2.54424	-2.35961
-0.378334	-0.702713	-4.81147	9.61286	-1.56952	1.3418	0.587434	1.36163	2.03072	-1.62408
-0.658716	0.659582	-6.97946	-3.18364	-0.120551	1.45828	0.93535	1.69224	10.4843	-3.17313
-3.49392	-5.17903	-0.0550663	-4.52998	14.1118	-0.756213	0.564204	2.90002	0.72764	-1.84457
1.30062	-3.06463	11.1634	-2.86617	0.131555	2.79582	-0.642031	-4.56655	1.56484	-4.07718
-1.95821	-2.0188	8.60004	-2.83097	-3.41293	-14.2186	-3.03318	-0.834268	-4.49857	20.1353
-1.62807	-2.95582	0.432459	-3.51251	7.34131	3.07747	0.97364	2.74839	0.384919	-3.54802
-3.45284	13.3199	-1.42	0.653668	-1.93303	-5.80774	-3.25692	-0.457276	0.566762	-1.09304
1.06515	-0.179806	-2.53674	-2.84249	0.318669	-3.72643	-0.88047	12.4969	-1.53329	-1.58658
7.91322	4.33992	-7.46459	2.08963	-3.15528	-15.9039	28.2794	-1.29773	-5.8823	1.43408
9.8478	1.43104	-7.88041	-2.56478	2.06746	-4.92398	6.18147	2.65157	-2.21134	-2.36444
2.24386	15.0389	-2.70205	5.05583	-3.84835	-5.39006	-1.55421	-2.99008	-1.5885	-0.863743
0.560226	-6.18469	2.55875	-0.134711	16.0798	-2.36084	4.83309	-6.88615	-9.59245	-0.450555
-0.552218	1.76405	-5.79489	-2.078	-2.46907	5.11504	-2.65268	0.851885	11.1229	-3.31825
5.9609	-5.89843	-6.68123	-1.6173	-1.34043	-3.95811	5.67356	12.7952	0.534723	-3.98976
-2.3855	-3.43172	0.156655	-3.2683	0.986882	10.0946	-4.96701	-2.12611	5.79336	-2.12077
5.43042	10.6659	-4.99492	-1.16864	-4.65407	-9.03708	4.91353	0.198533	4.26827	-2.05153
6.39683	-4.01834	-4.00565	-3.85211	10.504	1.12364	0.324087	4.1916	-3.91351	-1.13013
1.01035	22.7209	-3.73404	6.59326	-8.22275	-11.8595	-0.981018	-1.49729	-1.35811	-0.923432
3.67047	-6.75733	-5.4037	-2.29601	1.71082	-4.50317	4.56816	11.7831	-0.743717	-2.13177
-1.07332	6.12695	-4.13931	12.6489	-6.06786	-9.25385	3.90495	2.25492	-2.28613	-0.0700989
0.0974976	-6.30952	-2.3407	-4.17044	3.54245	10.635	-0.439097	1.28614	3.82225	-3.32872
4.07773	8.38704	-5.27736	-1.62777	-4.32779	-1.469	-0.758138	2.24334	1.54806	-3.06666
-1.95446	11.4122	-1.31704	0.479077	0.827528	-5.6637	-2.95161	-0.0691667	2.60641	-2.41585
2.87544	2.62689	-7.81222	11.9327	-4.86566	-5.61417	4.61252	3.33458	-1.66995	-0.579893
1.83773	-14.7174	-15.1126	-1.26394	49.3759	-11.686	6.16314	8.28202	-13.1935	0.264454
-1.59177	-2.97772	1.37352	-1.66794	-1.67864	-10.4998	0.577305	-2.32653	-1.86729	15.1636
4.08069	9.44359	-5.87189	-0.976098	-5.16506	-2.40388	-0.0787077	2.76381	1.18716	-2.96278
0.330882	-4.97421	-4.07571	4.25404	-1.49425	-19.1557	15.99	4.25061	5.05956	-0.0993557
-0.667345	-2.47397	0.0570916	-0.564319	0.585018	-2.84666	-1.21506	10.6373	-0.653048	-1.31403
2.83489	-0.52737	0.406965	-3.13707	-2.7511	2.61956	-2.15876	1.12089	4.15387	-1.78039
6.04243	-4.00796	-4.24385	-3.56116	11.9706	0.33246	1.28863	3.41539	-4.33685	-1.2982
-4.08665	-3.0177	0.401424	-4.21182	12.3722	5.63087	2.86987	-3.91487	0.483094	-4.02791
-0.842734	-4.24045	-6.09118	-3.27973	15.3736	-2.36545	-0.144842	0.550333	3.92407	-2.78786
-1.42935	11.2872	-1.76952	-3.44917	-1.56679	-0.865432	-3.61177	-1.0521	0.958848	0.0159987
11.9085	-6.14854	4.30471	-4.8127	1.19691	1.05247	1.34034	-0.581652	-6.05031	0.445158
15.9683	-1.68784	-0.89699	-5.83107	-0.421931	-3.08195	0.952739	6.68273	-5.80168	-1.28882
8.06561	17.229	-0.358159	-2.2815	-3.67957	-13.9972	-1.03511	1.01715	-4.46391	1.19034
-5.35864	-12.8808	-2.29536	0.044296	27.3867	-7.15124	-0.784706	7.79492	-4.91875	-0.890191
-0.00313989	-2.30869	0.947444	-3.09839	0.813317	8.3036	-3.44602	-3.49988	4.22952	-2.62411
2.71129	19.3785	-3.88296	6.00895	-7.44692	-11.2157	0.374713	-0.160866	-3.082	-0.561486
-0.295152	-7.77781	-7.36094	-2.89356	30.3253	-10.5089	-1.56019	10.6607	-2.65464	-3.40215
0.388	-6.48569	2.3157	-2.7527	1.85907	-0.832969	-2.64076	10.3971	0.897634	-1.9556
14.3874	22.2244	-8.55363	1.53796	-11.2412	-16.3303	3.14398	-0.566274	-0.596497	-2.13031
-1.38274	-0.405345	0.299933	1.81572	-3.58273	-6.2143	0.267214	12.6449	-2.10122	-2.04664
0.544681	-3.2383	-5.53137	10.8026	-1.61613	1.96598	1.38898	2.03678	1.92746	-1.78438
6.34686	1.60385	-7.63041	2.4748	-5.452	-6.68934	13.0735	5.1059	-1.97899	-3.07397
11.8003	-2.31485	1.83557	-3.69424	1.41661	-3.94093	3.26527	-0.56794	-5.99431	-0.970595
0.380031	-5.78469	-2.22986	-4.57122	3.23864	11.8464	-3.36128	0.986162	3.88166	-2.97399
21.2525	1.63825	1.91827	-4.74282	1.18	-11.7069	2.00324	1.79042	-4.54543	-2.19562
-2.34427	3.36287	-4.35667	12.0447	-5.65605	-0.277099	-1.27877	-3.07233	5.32227	-1.51474
1.8469	-3.54878	-1.84177	-3.99481	2.73676	8.2829	-2.41116	2.52347	0.107935	-2.60405
-0.848551	1.87311	-5.69622	-2.04256	-2.76188	5.25702	-2.69902	0.895476	11.1448	-3.33602
0.717636	-2.63848	1.19755	-0.922208	0.171866	-10.2891	0.598977	-2.17893	-3.73437	15.3898
5.51708	-6.23185	-5.40308	-1.07866	1.72377	-4.51421	5.77044	11.369	-2.3445	-3.57686
15.4321	3.41911	-0.318961	-6.90969	-1.43017	-9.42413	2.82906	6.52877	-4.40575	-3.38712
10.5693	1.81101	-0.934668	-2.22094	1.50661	-5.20977	1.83591	0.696219	-2.13873	-2.88983
6.30528	14.4331	-5.88179	0.886165	-6.51363	-7.90169	0.155506	-0.716637	-0.694783	-0.976731
5.34115	10.2049	-4.58292	-1.07193	-4.9768	-8.70809	4.24227	0.435095	4.45932	-2.13481
11.9336	-3.79487	-0.619952	-5.25445	6.56475	-3.29161	0.217219	5.20406	-7.80657	0.798033
-0.936307	12.1275	-0.864524	-3.37913	-0.906864	-1.65455	-3.91167	-1.31558	1.06709	-1.19276
0.69376	-1.52897	0.187033	-1.07828	-0.137053	-4.87328	0.0746111	12.6631	-4.46456	-0.735605
-0.658162	3.7451	-3.00577	8.90833	-3.75068	-0.202198	-2.23929	-1.29113	2.78858	-1.4712
2.28128	1.95933	7.93267	-4.87723	-2.3279	1.55923	-1.3443	-2.83098	-0.618024	-1.50919
2.84853	19.6364	-3.89459	6.07353	-7.61106	-11.6095	0.492487	-0.191133	-2.92453	-0.606642
2.32239	-1.32342	1.45048	-3.00581	-1.5946	4.51083	-2.81103	-0.741057	1.28385	-1.27188
-4.7051	-1.93291	-1.87694	-3.80391	2.1999	14.4902	-3.12684	1.47222	4.71482	-3.97411
3.48343	-4.22428	-2.25759	-4.29514	3.36936	5.5586	-4.25408	1.55473	6.11599	-3.73667
3.96567	9.20238	-5.83821	-1.04043	-5.17541	-2.31896	-0.16861	2.92577	1.27646	-2.92103
-0.308029	0.54454	-1.44888	-0.792537	-1.16474	-2.84844	0.225337	10.2199	-3.46712	-1.02671
-0.795263	4.0784	-7.44843	4.04628	2.41409	-15.1536	17.2399	3.30605	-3.33122	-2.42401
-5.16634	-2.77803	-1.27979	-3.35958	-0.0132733	15.2383	-0.594578	-2.69768	4.23647	-3.50457
2.19812	-5.33429	15.2667	-3.63108	-2.04365	-4.23069	-1.80189	-0.185984	2.97913	-2.3556
18.9707	1.84398	2.29458	-5.70581	-0.230268	-8.198	2.67632	2.42413	-7.03295	-2.37993
0.466858	-3.79454	1.36087	-1.20006	0.599722	-10.0564	1.35028	-2.67381	-3.32451	13.9938
-1.35342	-5.77062	3.20915	-0.0133865	14.9615	-0.994498	4.83883	-9.21662	-6.71428	-0.464367
0.0483005	12.4614	-1.32753	-2.19794	-1.33015	-8.33758	0.18148	-1.19021	0.827732	-1.48421
-4.02647	-1.44462	1.29637	-0.0265425	-4.37888	3.01228	-6.09635	1.24012	10.1285	-1.04572
3.53607	0.885197	-0.246185	-2.81801	-2.73805	-3.99949	-0.589235	11.5346	-2.87019	-1.02645
0.00805661	-1.88197	-5.8287	-2.4233	2.50639	-0.63375	0.650915	1.81684	10.436	-3.76713
-1.1257	1.30265	-2.30839	2.86986	0.88736	-8.20333	9.39469	3.15762	-3.22392	-2.11265
0.643799	-5.65065	-3.37949	-4.60365	3.1702	11.9197	-2.87536	1.01599	4.20045	-3.11939
2.26756	5.65187	-10.1816	-0.95117	-6.42133	-6.44983	18.6204	4.74363	-5.64674	-2.4736
1.69435	-6.90486	-5.98181	-2.17818	25.764	-6.48788	5.90576	-1.9842	-7.34069	-0.643194
-3.53529	0.291331	-6.90464	0.967322	0.276723	4.37848	-1.92124	-0.584829	11.1412	-3.88733
4.19808	-2.36259	-3.36921	-3.93637	8.78711	4.85106	-1.03358	-1.52187	-0.817267	-1.84009
3.00835	-2.24099	3.32595	-1.4291	-0.00460913	-1.63513	-0.010822	-2.2535	-1.1765	1.39317
2.10526	-5.24992	-3.53589	-2.11679	6.10297	-5.84673	4.77223	9.6858	-4.04507	-1.81704
9.97397	1.78091	-1.03448	-1.05507	-5.44846	-3.43716	1.60544	0.724352	-2.25638	-1.74105
0.561499	-4.64869	9.13429	-4.63127	2.92727	1.36804	-0.146872	-4.28973	1.89223	-2.07492
-4.09001	-2.34129	-3.04051	-0.0233236	2.69651	1.27019	-2.76296	10.5437	-0.498863	-0.144144
7.28254	6.01659	-7.72504	3.26436	-5.13243	-14.4632	24.997	-1.49632	-5.74023	1.15172
-5.74811	29.89	-13.8693	12.6838	-10.0567	-10.0724	-0.792099	0.498201	-3.53912	1.24815
1.05391	-2.11553	-3.18749	-0.512975	-2.82979	2.27754	-0.866926	0.549122	6.5971	-1.63312
3.91916	8.97619	-5.76203	-1.06167	-5.1694	-2.28794	-0.25991	3.05645	1.31097	-2.89148
-0.804994	-2.02825	2.40953	-1.99666	-3.67495	-10.5905	0.138797	-1.78741	-2.51288	16.3551
10.9911	18.4209	-8.15089	3.91594	-8.8183	-12.8283	3.66143	-2.5981	0.391931	-1.69561
-4.75967	-2.0592	-4.19791	-4.59669	12.434	4.7863	3.06561	-0.0686965	4.85264	-5.09753
14.0526	-5.07546	6.45252	-5.41906	-0.330365	-6.28252	0.579577	1.78477	-5.18083	0.670167
4.66233	-1.9271	-5.31383	0.94303	0.925508	-18.7588	27.6949	0.99401	-4.30772	1.92124
2.78734	-6.30698	-3.61498	-1.85115	1.23338	-4.82417	5.07602	11.4953	-3.27629	-1.89949
0.0950411	1.62991	-4.8893	-2.21544	-1.90417	13.3945	-0.276853	-2.17299	-0.893056	-1.96017
11.9377	4.72405	-3.27733	-0.633858	1.67009	-8.83402	3.21997	-0.223325	-2.55634	-2.06293
4.28171	-0.590378	-1.68698	0.134077	-0.446479	-7.08761	8.53513	-2.37696	-1.0496	0.229404
7.66049	1.65718	-1.02208	-1.82484	-5.02158	-3.44944	0.990476	2.52275	-1.60543	-1.06156
3.97932	19.2824	-5.00759	5.32086	-5.22216	-4.87347	2.39835	-3.98386	-5.31859	0.252388
-0.330072	0.0613002	-1.92634	-0.955836	1.33086	-2.33356	-0.93334	10.122	-1.43377	-1.57088
-6.02672	-0.750932	-6.46407	0.850231	0.655865	0.132067	-2.65338	3.8092	11.2851	-3.24102
2.6874	12.7363	-3.35184	4.59679	-3.4019	-4.1768	-1.19248	-2.51748	-1.7797	-0.890248
4.0379	19.5559	-4.84673	5.67727	-4.68605	-5.10219	2.68871	-4.02339	-5.85491	0.291751
-0.0680309	-1.49529	-1.20782	-0.914156	-3.34174	2.99624	-2.6893	1.01645	9.36423	-2.68999
-1.95832	-2.01863	8.60012	-2.83093	-3.41302	-14.2188	-3.03313	-0.83426	-4.49863	20.1354
5.37217	-6.31821	1.18174	-4.37004	13.2511	0.131983	-1.47563	-0.776007	-3.84687	-1.16528
2.24545	1.57016	-4.44103	-1.7351	-1.66504	-2.91492	0.200456	10.9761	-1.09842	-1.40025
0.222675	-2.52049	-0.00999548	-3.15109	1.04208	7.75179	-2.13397	-1.24218	2.70637	-3.3403
0.364288	1.5564	-6.83319	2.55856	-4.34291	0.848082	8.89583	5.67875	-5.54616	-1.19581
-1.27216	-7.05181	0.248776	-2.18846	15.4928	-1.2351	-0.13712	1.4213	-2.10023	-0.882323
-1.704	-2.13389	-5.61743	-1.07478	1.86938	5.49908	-2.03095	8.19779	2.06361	-3.73935
-0.733645	0.713791	-7.1435	-3.23083	0.0236631	1.64429	0.842492	1.6042	10.6427	-3.24354
4.67137	20.4593	-4.43881	5.581	-5.4076	-6.18182	2.64141	-3.55076	-6.22272	0.290599
-2.13964	-4.11487	-0.363133	-3.38197	9.16072	4.75815	-1.39144	-0.128549	2.94755	-3.98762
0.784488	-4.37824	-6.77875	-1.91198	21.4645	-3.96537	-0.230977	5.65473	-6.02351	-3.13443
0.575691	10.4729	-3.57886	-4.47035	-2.28361	-0.155192	-4.66316	1.58723	-1.01603	-0.0456255
-5.97439	-6.08322	-6.32705	1.29283	-1.76902	5.63626	-1.11917	3.50722	11.3569	-2.94725
10.344	-2.69375	-1.71628	-4.85361	4.55018	0.402117	-0.997811	4.70304	-3.82924	-1.5521
-1.9942	1.4918	-5.1992	-0.233247	-2.69051	1.54755	-2.15463	2.09954	9.15544	-2.36726
-0.46914	-1.82725	-0.813288	-0.0469589	-0.362865	-1.36658	-1.88737	9.78154	-0.334692	-1.35476
1.04573	-5.47841	6.62449	-3.23843	-9.27686	-4.6089	-0.377174	0.253495	-2.31245	15.5773
-1.93985	-3.22271	3.75077	-1.75876	1.20004	-10.3804	-1.01174	-3.32644	-3.51443	15.9303
-1.93992	-3.22269	3.75083	-1.75883	1.19996	-10.3804	-1.0117	-3.32655	-3.5145	15.9303
2.28477	1.54672	-4.74896	-1.67926	-1.78087	-2.88617	0.410188	10.7343	-1.24625	-1.35965
2.08361	0.92843	-2.15518	-1.36167	-1.28192	-4.39268	0.100789	11.6469	-3.16832	-1.71521
4.0587	-5.62592	0.227841	-4.18547	12.9013	0.15525	-1.37559	-0.572559	-3.62258	-1.49572
1.56728	9.37248	-6.1544	-0.64888	-6.07467	-0.827725	-1.89303	4.13527	3.83545	-3.039
0.791281	1.75082	-3.37479	-1.15865	-1.77395	-3.58426	0.632844	10.4756	-3.23172	-1.25911
3.81539	-6.68416	-5.59737	-2.40881	0.957746	-4.25246	4.48312	12.324	-0.493608	-2.16794
2.50449	5.47194	-9.45859	-0.839913	-6.1349	-6.97331	18.3982	3.45076	-5.23512	-2.07669
-0.665283	3.77149	-3.03132	8.96382	-3.84599	-0.203906	-2.25034	-1.35483	2.83743	-1.48805
-3.13795	-1.73594	-0.353494	-2.56771	-1.09157	9.93358	-1.99152	0.103082	4.5158	-3.67869
-1.24795	1.51539	-7.61779	-4.34727	3.55077	9.38632	-1.29343	1.02173	4.51752	-3.6067
4.42259	9.09256	-5.52642	-1.55691	-4.63277	-2.36485	-0.522934	2.38999	1.62674	-3.10662
14.3858	0.135696	-1.06626	-6.5915	6.34235	-6.59215	-0.169155	3.24976	-3.38035	-1.83092
-5.92843	-2.54736	-2.56146	-4.79185	5.24605	8.00247	-0.727816	-0.19525	10.2621	-4.91513
-8.38778	-4.51862	4.66691	-5.25524	-2.90509	8.68047	-2.03476	3.76236	14.1956	-5.24372
3.98281	-5.9318	-3.65692	-0.746034	9.47889	-11.4936	22.7372	-3.24371	-7.52093	1.34685
-5.11822	-13.8445	-5.52259	1.19339	32.0974	-9.46477	1.427	10.196	-7.11442	-0.953693
1.96189	16.6466	-1.40536	0.902459	-4.07675	-5.38088	-1.10828	-3.22409	-3.03431	0.938186
18.8005	5.56237	-4.10695	-2.66585	1.20307	-12.456	3.59155	2.54752	-3.6299	-2.11091
0.805089	-7.63026	13.0459	-4.22809	2.48838	-0.352534	-0.84536	-2.87839	-0.56559	0.370379
-6.2067	-2.61682	-3.87285	0.470615	-2.48023	-0.071223	-5.33326	7.50814	14.3076	-2.65079
-3.02803	0.16504	0.30803	1.33869	-3.97405	-2.91735	-4.10842	9.88785	1.10376	-0.0357549
-0.326346	19.5683	-2.22946	-1.11824	-0.617812	-8.68419	-2.03086	0.298805	-0.749254	-3.24243
-1.26243	1.11142	-7.39848	-3.10841	0.459665	2.16132	1.03665	0.654677	10.9559	-3.40381
0.204674	0.928489	-1.40835	-1.28988	-0.856294	-5.94791	0.0278993	13.7026	-4.0098	-1.42634
-0.00219602	-1.12214	-1.6676	-0.808615	-3.61245	2.386	-2.87367	1.77308	9.88218	-2.668
-6.70456	-4.09731	-2.75501	1.61199	17.1737	-0.797542	1.98215	0.993515	-2.36589	-1.8132
-6.83034	-3.61357	-1.223	0.182485	13.6837	0.919323	1.2445	0.823812	1.5933	-3.00597
1.06708	22.804	-3.73408	6.60557	-8.32313	-11.8946	-0.974945	-1.50892	-1.3718	-0.871979
0.351957	-2.67835	-6.06955	-0.673526	1.21786	3.94818	-2.44031	9.24675	2.6274	-2.05922
5.82877	14.1123	-7.14393	-0.411933	1.44979	-9.53335	4.37381	-5.31798	0.666922	-1.68376
15.476	-2.22884	2.74226	-3.41924	-0.634302	-3.68755	3.27804	3.02938	-7.33532	-3.39868
6.2135	14.959	-6.44841	2.82651	-6.4775	-9.36058	6.39554	1.20947	-3.186	-2.92871
-3.35222	0.511701	-6.84524	0.338077	0.135746	4.44494	-2.13801	-0.390644	11.2805	-3.7389
-0.12586	2.16624	-2.77136	-1.13097	-1.64497	-5.83133	0.0181185	13.8534	-4.40803	-1.30469
-0.954352	-3.75255	-2.36331	-1.10047	11.1845	-1.02064	-1.06841	0.55376	0.642712	-3.88962
-1.5963	-3.82396	-4.17878	-2.4457	12.3179	1.59458	-0.178344	-0.506078	6.20129	-4.59277
5.68729	-4.41794	-2.99189	-2.22108	20.404	-4.94146	4.95773	-5.88705	-9.13553	0.304371
-0.177938	9.99048	-1.93032	-1.48325	-1.78476	-6.67643	1.32311	-1.09854	0.606455	-1.46517
-1.02759	-3.16511	-5.07319	-2.18086	1.52525	3.75483	1.0658	0.644134	9.00664	-4.95414
1.93704	-14.6878	-15.1239	-1.32065	49.3346	-11.6985	6.15144	8.33611	-13.1467	0.153843
5.56279	-2.91315	-2.40061	0.861054	0.469807	-5.78449	9.535	0.200467	-2.43039	-2.40072
-0.795159	3.31446	-3.10661	9.57122	-4.04266	-0.597344	-1.93912	-0.802905	2.59727	-1.61525
-1.17985	-0.951229	-1.6458	6.14549	-1.40138	1.71426	1.14263	-1.99253	0.653345	-1.9129
7.57385	-1.12248	-0.0817994	-0.550596	6.2641	-15.5716	18.0332	-4.65675	-3.62237	0.588484
7.36817	-7.71348	-2.97583	-2.47784	20.6773	-5.90752	8.01703	-0.326984	-9.38756	-2.75757
1.34003	20.6121	-11.026	0.415185	-4.83448	-14.6272	10.318	4.60255	-4.18781	-4.97282
-9.17076	-5.15178	4.89541	-4.81124	-0.0662097	7.11668	-1.67985	1.67471	13.4075	-4.42317
-0.925329	-3.45422	-2.74398	-1.09327	11.3022	-1.7679	-0.568015	0.837626	0.442722	-3.70768
2.03805	-14.6455	-15.1205	-1.38133	49.2713	-11.7165	6.1261	8.4274	-13.1117	0.0479755
1.0993	-2.17798	-0.552099	-0.350092	0.042598	-7.1876	1.45887	11.7318	-1.2885	-1.80911
-0.21839	-5.1126	-1.24976	8.06433	-1.51473	1.29769	-0.787906	0.239072	0.476891	-1.62212
-1.7527	-4.58902	-5.63452	-4.49472	17.0674	-3.28081	0.285944	10.7384	-2.15994	-4.91194
5.14426	10.8752	-5.29901	-1.33944	-4.60724	-9.43762	6.13686	0.030448	4.03627	-1.84649
-0.752863	-2.73027	-2.59987	-3.53822	1.90574	10.2309	-1.04544	-2.3969	2.87142	-2.18494
2.95815	-0.340281	-4.94269	3.38909	-3.0884	-5.589	9.6868	0.746276	-0.393265	-0.975515
0.932439	-6.25732	-2.25959	-4.86579	2.86644	11.6599	-2.52941	0.870572	4.14509	-2.92125
1.58963	-3.33637	-0.908731	-4.12588	1.92949	8.40091	-1.47996	0.903525	-0.0520789	-2.29841
2.18526	0.223912	-1.24216	-0.576957	2.16399	-9.32519	-0.679559	11.9239	-2.48104	-0.428611
10.0284	16.9637	-1.55153	-3.73206	-3.17112	-16.4322	0.310703	2.91962	-4.94428	1.49918
8.82895	5.88278	-4.58988	0.718596	-5.85373	-7.78757	4.34609	1.9712	-2.68165	0.005355
-1.95835	-2.01879	8.60024	-2.83096	-3.41312	-14.2187	-3.03318	-0.834185	-4.49863	20.1353
-0.350578	19.4472	-2.48283	-1.3018	-0.371704	-8.43113	-1.91009	0.543067	-0.770985	-3.48251
0.281653	-3.11531	-0.0192164	-3.78555	-1.35273	4.32217	-2.86983	1.23768	7.03283	-2.40691
-4.43518	-5.23141	-5.43207	1.05886	-4.70683	-3.04645	-0.628167	7.55053	17.9278	-3.74358
0.129366	-3.32363	0.0236669	-4.96279	1.47725	6.65457	0.392253	1.14579	4.66895	-3.36027
-0.219079	11.9979	-1.34429	-2.18792	-1.22881	-7.89155	0.315662	-1.18672	0.927033	-1.39907
-2.20228	12.2359	-1.39734	2.44791	-0.65686	-5.66559	-3.41587	-0.18628	2.46016	-1.92059
-1.49592	-4.82705	3.337	-4.66453	-8.86077	1.31649	-0.283601	11.2162	4.12057	-2.53835
-0.805127	-2.02818	2.40956	-1.9966	-3.67484	-10.5905	0.138774	-1.78748	-2.51284	16.3551
-1.5919	-2.97781	1.37357	-1.66795	-1.6786	-10.4996	0.577216	-2.3266	-1.86705	15.1634
1.17811	1.15017	11.0887	-5.20254	-3.29492	1.92615	-2.52976	-3.73819	2.33394	-2.97297
1.42906	-5.11385	4.46962	-2.92799	-6.53518	-4.04957	0.583444	0.867209	-3.23093	14.2849
-2.75998	-0.274645	0.00844061	-0.0877745	-4.61596	-0.338696	-5.16349	3.39667	9.7258	-0.557342
-7.6913	-3.69823	-1.3033	0.152758	14.5918	1.16883	1.2997	-0.0535288	0.93056	-2.31654
-2.35927	-2.09079	-1.82432	-0.0726925	-0.686262	2.72371	-2.69081	0.571413	9.29386	-3.99661
-0.111314	-6.91188	-5.56059	-2.48801	27.6796	-10.4297	-1.59561	8.18733	-2.50907	-2.392
2.06046	-5.63485	2.28862	-1.78893	0.405148	-8.99876	-0.930141	14.8254	-3.72693	0.690311
-1.162	-9.19268	-2.83834	13.2692	2.70695	-3.65761	2.70139	2.04355	2.42914	-1.36293
4.01027	14.0684	-4.0023	2.34021	-7.75382	-8.10079	3.71457	-0.680532	-2.65485	-1.6785
-2.3928	0.319383	-2.58639	2.29502	3.5044	-3.95938	-0.0906986	-3.20843	14.0704	-5.93632
0.575153	2.36182	-5.18086	-1.08861	-1.60197	-3.4385	0.901154	10.619	-2.40599	-1.23309
0.628016	-3.17741	2.5062	-3.70637	-8.08873	-0.736705	1.72595	10.7471	1.25701	-2.49786
-6.18686	-4.43403	-0.421377	-0.771208	13.7442	0.447797	0.619535	2.06453	2.05627	-2.91643
15.6433	-1.09983	3.72424	-5.45334	-0.955643	-5.23646	-0.650078	1.34704	-3.22697	-0.600019
-1.32277	-4.43733	0.0787496	-1.44548	1.81697	6.28148	-0.199096	1.38596	1.89311	-3.37746
-4.73117	-9.07785	-7.69657	-1.47926	26.1522	-4.2362	0.255278	9.09421	-3.24035	-2.33099
-2.96796	-5.89311	-3.24814	-1.67205	13.6038	3.02105	2.95723	-4.14442	-0.665318	-1.6092
-0.0638262	-1.85566	2.07954	-3.55338	-0.740948	1.18893	-0.264717	2.69872	1.02284	-0.909807
3.54453	10.0429	-3.35079	1.52955	-1.74347	-1.43934	3.2464	-3.78512	-5.02819	-0.696225
-0.243966	8.26983	-5.86038	10.148	-7.73723	-7.0526	5.84995	1.6371	-3.18374	-0.269211
-2.04848	-3.05332	2.34763	-1.59209	-1.37474	8.63902	-3.05861	-3.18667	3.28894	-2.09278
-3.19002	0.378203	-5.2416	-3.52994	3.92788	8.83388	-1.87842	0.125056	5.22483	-3.69648
-1.95826	-2.01874	8.60009	-2.83099	-3.41302	-14.2188	-3.03319	-0.834187	-4.49849	20.1354
0.331338	-6.92359	9.30053	-0.785154	1.22855	-5.06274	2.42298	-2.39765	-0.644846	2.50367
-5.29818	-2.17279	-2.1211	-3.82299	2.32382	14.6714	-2.3675	1.22012	5.39499	-3.96893
12.5137	-5.70121	2.37449	-3.07346	-0.0722968	-3.65055	-0.576456	1.79511	-1.96533	3.54419
-7.44674	-4.5116	-4.28099	-3.16354	5.12239	12.7122	-1.87869	0.989463	8.11928	-3.65151
4.2341	-3.43683	-1.98237	-4.1694	0.254621	-0.588722	-1.54411	7.48699	3.24872	-1.7112
2.15091	16.6113	-1.18158	0.851997	-3.99514	-5.38669	-1.0745	-3.43888	-3.09395	0.685754
12.6847	-3.90163	3.4927	-5.55155	1.81316	-6.95766	-1.0632	6.40511	-4.821	0.158584
1.20501	13.6679	-2.96452	4.34839	-3.36773	-2.93033	-0.715114	-3.80781	0.0894627	-0.376421
1.56086	-7.02356	-5.73755	-2.10166	25.42	-6.29291	5.57896	-1.97749	-7.00795	-0.673129
-1.78922	-5.96608	1.36442	-2.62442	8.61595	2.42128	-2.91459	2.84115	-2.66731	-1.00129
14.387	22.2374	-8.35915	1.52835	-11.0611	-15.9545	3.24365	-0.965437	-0.751262	-2.20946
12.1988	20.6742	-9.23662	3.03	-7.02099	-10.2795	5.25288	-6.17733	-2.92779	-1.48838
0.683383	-1.63464	0.407576	-1.07577	0.162725	-4.92395	-0.0784798	12.4835	-4.48235	-0.586935
-1.34306	15.2869	1.81779	-5.56162	-1.6188	-3.965	-4.83684	-1.05032	2.97445	-1.36782
9.84338	1.17273	-7.69964	-2.56838	1.94478	-5.17635	6.61149	2.80235	-2.52512	-2.22062
17.9164	5.36799	-3.78172	-2.39184	1.33756	-11.7868	3.5933	1.84452	-3.1214	-2.1574
-1.19715	-3.8058	-6.38341	-2.93792	16.2413	-2.80365	0.341035	-0.0686992	2.93696	-2.69834
-3.078	-4.40082	-3.89301	0.732503	-3.32539	2.62861	-1.95621	3.72251	13.9211	-3.13282
7.46106	-6.79831	14.5606	-4.83678	-3.80963	-10.2405	1.99149	0.000379391	-1.38768	-1.07586
-1.77616	-0.416226	-2.22091	-1.055	-0.886929	4.15832	-2.51585	-0.436643	6.34236	-2.8735
2.11458	22.0313	-10.5698	0.917521	-4.0741	-16.0142	10.2445	3.57927	-3.94837	-5.35341
11.1451	3.38606	-2.24133	-3.00047	-2.34572	-7.24382	4.64062	0.711763	-2.84082	-0.343502
-1.61711	-1.95888	-1.39481	-2.41838	7.32706	3.21973	1.64358	2.15011	-0.00704252	-3.59181
-3.15629	-4.96264	-1.83959	-1.13613	12.0396	1.27908	-0.543099	-1.45102	-0.151124	-1.82963
0.387521	0.449289	-1.16691	-0.108284	-1.46244	-4.11397	-2.07835	13.5025	-3.41667	-1.53143
3.6139	-4.26915	4.08164	-4.23144	-6.83725	-2.97683	0.508289	1.11517	-5.54498	13.8535
-2.87026	14.4243	-1.43942	0.873045	-2.10471	-6.25518	-3.23888	-0.682457	0.3371	-1.11759
-0.218174	-2.61178	8.94938	-3.36392	-6.03159	0.154466	-2.13346	1.98113	2.44512	0.285097
0.728426	-5.24353	16.1745	-3.49455	-2.78084	-3.80939	-2.01169	-1.89587	3.94776	-2.08098
3.99313	-3.5422	1.45945	-2.94373	3.92974	-7.50362	-1.21964	14.1568	-3.81887	-0.858257
-1.67666	1.1821	-2.57325	-1.29602	-1.55642	-2.25139	1.12187	0.0144984	8.08305	-3.36605
1.15132	16.1846	-4.2998	3.58012	-7.03192	-9.64411	1.22483	0.233484	-1.15114	-1.21544
0.209887	-2.97541	-2.93161	0.710892	5.00087	1.86053	0.725853	3.62017	-0.546495	-2.02917
-4.18768	18.341	0.442386	-2.64933	0.245827	-9.50394	0.194774	-2.06447	2.00833	-3.16381
-1.62443	4.86148	-3.84412	-1.57896	-3.2345	-14.5863	6.89275	13.5016	2.12901	-2.59813
-2.09047	-4.68324	2.88838	-1.87328	2.46136	-10.0895	-0.391909	-3.62087	-2.96093	14.6516
-1.45463	10.7862	-1.12104	-0.334766	-0.68417	-2.96125	-3.33317	-0.231838	-0.962741	-1.74263
-0.437336	-9.52603	-2.72952	0.878872	16.0794	-4.09887	-2.18067	5.4294	-3.1863	-3.11738
-0.256483	11.7623	-1.47589	-1.9873	-1.24764	-7.79183	0.463186	-1.28775	0.81551	-1.40632
0.0762544	-2.68791	1.63069	-0.843458	0.30586	-6.03311	-0.909787	13.7055	-3.91321	-0.480355
5.12141	-0.547978	-0.683391	-2.17849	-0.546486	-3.96009	-1.16615	10.8029	-3.24084	-1.25648
-2.05431	-2.33498	1.61197	-1.78648	-0.721459	9.21114	-2.26065	-2.90415	2.83356	-2.66738
-2.94073	-7.76739	-5.73404	-1.04966	16.574	-2.32769	1.59511	3.53573	-1.01194	-2.66528
-1.01874	-0.402494	-6.5849	0.404405	-5.57503	-2.75884	-2.80694	7.27594	15.5314	-1.86386
1.53796	-4.24808	-8.67957	-1.59642	23.3265	-5.23022	0.406686	6.87477	-6.48767	-3.16655
4.96348	13.9577	-7.13739	-0.238631	2.12881	-9.7734	5.10307	-5.78862	0.926621	-1.6242
-2.18336	0.509283	-2.66287	0.691404	-5.63575	-0.0455401	-2.60991	-0.931464	12.4022	-1.21729
-1.12885	-0.288592	-2.97192	-0.89373	-0.356684	-3.80604	-0.281912	13.1261	-0.24359	-1.64143
16.4568	-11.6535	6.04736	-9.48086	-3.75452	3.49241	-0.89975	10.4836	-5.87721	-1.83419
-0.298269	3.42546	-8.91706	-2.22547	-2.58037	-3.13469	8.64565	4.96463	2.35844	-4.00828
14.1372	3.8646	-0.358952	-6.66314	-2.13369	-10.2309	2.98578	6.61589	-3.529	-3.27948
-1.32255	-0.736475	0.843028	1.61959	-3.63332	-6.34831	0.599222	13.0278	-2.56511	-1.88724
0.49489	-2.36225	-4.40483	1.44671	-0.570948	2.7587	3.24272	0.886271	4.1714	-4.63117
-3.84274	-5.18969	-5.21543	1.53808	0.373643	0.545426	0.628193	2.17277	13.4469	-4.15688
6.81328	-4.68851	-4.08501	-3.06849	23.5873	-7.07716	4.55018	-3.14377	-10.3318	0.203805
1.04572	-5.47842	6.62454	-3.2386	-9.27684	-4.60899	-0.377346	0.253556	-2.3122	15.5774
6.24226	-4.07879	-4.0595	-3.78768	10.7439	1.06571	0.362641	3.92262	-3.8914	-1.07553
0.413178	14.4951	-2.39537	-6.15199	0.111379	-5.72468	-4.63102	1.84384	-0.0781828	-0.566252
1.70996	-3.23831	-1.54723	-3.86757	2.67178	7.55987	-2.33872	2.19292	0.39383	-2.52307
0.415394	1.02021	0.265055	-0.298349	-1.81222	9.39456	-2.07694	-2.85449	4.01902	-4.69216
-4.13121	-4.00535	0.341289	-4.31583	13.5661	0.0455786	0.437421	1.08041	0.877157	-2.33573
3.49438	0.504412	-0.149464	-2.73256	-2.6586	-3.6426	-0.483865	11.4248	-2.96359	-1.13226
0.528268	0.370413	-3.14922	-2.72077	2.42465	5.20092	-1.66228	0.0569115	2.07421	-3.2562
2.63501	12.0412	-2.95092	4.24924	-2.78261	-3.94656	-1.23337	-2.97478	-1.36514	-0.941997
-3.09396	-0.977201	0.0750909	-2.40499	-0.474331	0.393771	-0.483477	6.45404	1.21374	0.131673
-0.408203	-1.68427	-3.03729	11.9936	-2.87766	-1.69989	-0.0131579	-2.34815	2.75801	0.631901
-1.2694	0.522972	4.0697	-2.55749	-2.79264	1.01632	-4.48681	-0.911557	8.86226	-2.72282
14.1203	22.2286	-8.16661	1.40258	-10.3512	-14.8421	3.36462	-1.73145	-1.13798	-1.93169
4.22264	20.1346	-5.01981	5.75971	-4.89498	-5.26552	2.73751	-3.82057	-6.07949	0.260304
-4.16915	18.3776	0.406754	-2.75931	0.283467	-9.46351	0.158185	-2.08139	2.05799	-3.2285
0.555449	17.7949	-2.03271	1.41386	-3.47508	-6.3069	-1.43833	-2.8475	0.689942	0.213883
2.36912	-1.21416	-0.0457596	-3.16893	1.49365	10.4371	-1.24426	-3.05472	-2.90138	-2.43711
5.81907	16.081	-5.40438	2.08327	-7.83925	-9.87202	5.11565	-0.416515	-2.79155	-2.26508
-1.9399	-3.2227	3.75067	-1.75883	1.20002	-10.3806	-1.01162	-3.32649	-3.51444	15.9303
10.5099	-6.43833	11.7206	-5.40843	-2.57644	-7.2646	1.56908	2.11692	-4.42281	-1.32262
-2.16485	0.602816	-7.58575	-1.7405	3.51095	4.58996	-0.420511	0.457044	9.82609	-3.34747
19.3378	2.06531	1.4261	-5.90175	0.121014	-8.76273	3.011	3.62327	-7.77048	-2.71852
3.18061	-0.229894	-5.5282	-2.73556	-3.43469	0.417382	1.36823	9.24139	0.0854723	-2.43738
1.51025	-1.55606	-0.600258	-2.45719	1.03653	-1.61733	0.125806	9.81792	0.192621	-2.9616
2.47208	-3.96369	-3.83496	0.811898	1.61718	-20.3224	30.8925	0.303798	-2.92233	3.33599
2.62501	5.54428	-10.0841	-0.986432	-6.36539	-6.57246	18.5103	4.4442	-5.67267	-2.31442
-1.58353	-4.4627	2.55852	-2.14948	1.04034	9.38665	-2.77444	-0.634386	-0.332915	-0.698688
2.19872	0.20835	-2.22638	-1.44913	0.455003	-5.60578	-1.09635	12.0456	-1.52175	-1.58061
0.897849	1.81937	-6.89207	-2.32404	-1.28536	5.7457	-2.34561	0.766338	10.133	-3.11847
16.5021	1.19007	3.92562	-4.81321	-0.873114	-7.44344	1.37137	1.32857	-4.92356	-2.16442
-0.351929	-0.137602	-2.2716	-0.666993	1.15696	-2.4248	-1.0004	10.3556	-1.4629	-1.64938
-2.38674	-5.93988	-5.49736	2.4142	7.79641	-0.874179	0.813404	2.54977	3.97693	-1.82555
1.9175	-14.7089	-15.2469	-1.10758	49.5648	-12.0353	6.29499	8.28686	-13.2707	0.393046
0.469462	-1.02809	-3.50632	-3.49633	1.56956	7.84991	-3.21737	3.02845	3.15779	-2.51549
2.07993	5.90609	-3.9429	9.46275	-6.13373	-5.99568	3.04362	-1.6231	-2.16918	0.386108
-0.526114	-1.85547	0.432687	-1.67101	6.67072	-1.40342	-0.897263	-0.684663	-1.55471	0.88096
9.80088	-1.72274	5.21378	-5.05808	-0.0464828	-4.53518	0.428742	1.04667	-2.94779	-0.467061
3.97035	-8.47096	9.60558	-5.00788	0.222204	-1.41555	0.849887	0.314186	0.186965	-1.60969
0.293362	0.520641	-1.10418	-1.36152	-0.721229	-5.95092	-0.0854063	13.7123	-3.802	-1.47595
-0.372894	0.0886109	-2.29556	-1.09935	1.77248	-0.780104	-0.753406	8.13099	-2.57901	-1.29904
-4.66803	-8.24421	-6.84554	-2.2879	24.9699	-2.70733	-0.186797	8.30907	-2.75528	-2.54666
-2.28912	-6.4127	1.41964	-1.44288	9.91924	1.86908	-2.64009	0.607416	-2.24528	-0.149542
-4.35792	-9.63195	-9.37321	0.428766	28.4517	-7.09557	1.94892	9.74796	-5.32915	-1.87575
-0.514422	3.65616	-2.72753	7.75107	-3.51045	0.0887237	-2.45827	-1.07199	2.51099	-1.57718
-2.43471	0.109828	0.405679	1.24277	-4.12207	-3.2957	-3.59985	10.7002	-0.0981798	0.218857
6.14201	13.2161	-6.98236	-1.09485	3.45527	-9.46692	4.19746	-5.08691	0.043059	-1.79486
0.872176	11.2244	-2.71517	6.96551	-5.03106	-5.43526	-1.63442	-0.97736	-0.52145	-1.18344
-2.18669	-2.66027	-2.21088	1.22546	0.687188	8.39134	-1.50994	-0.131355	2.826	-3.03207
3.04412	2.92565	-5.63485	-2.97601	-0.540569	-2.16926	0.280131	7.55113	0.124449	-1.751
13.2777	0.00118079	-0.654547	-6.38817	5.94885	-5.86002	-0.259338	2.87686	-3.51344	-1.55002
-2.92786	-2.28182	-1.28373	-1.19619	-3.38263	8.40463	-2.84775	5.26167	4.98276	-2.7691
0.652756	0.779793	10.4913	-4.71618	-2.29999	1.58182	-2.63179	-2.87155	2.21079	-3.06206
-2.10861	0.686521	-2.62289	0.498952	-5.15827	0.293463	-2.74909	-1.07371	11.8433	-1.09068
1.08748	-5.21308	-5.72666	11.4161	-1.30758	1.57106	1.48321	2.45462	1.5737	-1.45905
3.53929	-6.63362	-6.04213	-1.0902	-2.52117	-4.05207	5.34101	14.3559	-1.92122	-2.40531
2.01754	14.405	-2.87548	5.40038	-3.87202	-5.12398	-1.14958	-2.81926	-1.66024	-0.933088
-5.59707	-2.56551	-2.12557	-4.66563	4.66081	7.47137	-0.497352	-0.167742	10.0814	-4.88098
12.769	20.8672	-10.9273	3.7342	-7.44383	-10.4342	5.78525	-5.95248	-3.28474	-1.77486
-2.11866	-6.20087	1.30321	-1.70011	9.19042	1.70612	-2.28535	1.3317	-2.13472	-0.461572
0.717616	-2.63844	1.19765	-0.922233	0.171863	-10.2891	0.598862	-2.17877	-3.73439	15.3897
2.75573	0.883789	-1.21078	-5.54711	-3.52479	-5.67764	-5.17216	15.1044	3.485	-1.11472
-0.228995	5.20312	-4.61317	11.9335	-5.86765	-1.52448	-0.857423	-2.83366	2.72525	-0.963547
-2.14992	-3.89084	-1.10023	-3.41136	9.05961	4.39215	-0.831546	-0.304861	3.38296	-4.11373
-0.187366	-5.48564	-6.17337	-4.42875	21.7078	-1.91549	-1.69367	7.63326	-3.04047	-3.32282
17.6098	0.261638	1.21919	-4.04551	-0.824231	-7.40483	3.33991	4.11991	-8.1784	-2.57209
8.08532	-4.24868	-4.17299	-3.31713	22.8414	-7.58218	4.94648	-3.09937	-10.0911	-0.0410252
4.37572	-3.46826	-3.31065	0.511297	5.8018	-11.5365	21.4106	-1.81399	-5.59358	0.492981
7.53582	-4.27287	-4.42285	-2.85622	20.9178	-4.73649	4.36457	-3.43338	-9.98753	-0.118446
-3.13057	-4.81464	-1.4628	-1.13983	11.8713	1.20458	-0.614821	-1.7321	-0.158566	-1.84404
14.7957	-1.05268	4.98653	-4.80341	-1.17693	-6.33776	-0.203095	-0.183371	-1.60869	-2.02463
-4.34324	23.1579	-24.0581	10.3144	-6.76725	-27.5303	37.2092	0.330949	-6.10249	-4.00789
-0.217065	-1.31444	-4.96649	9.69823	-1.5962	1.74057	0.649516	1.49934	2.0802	-1.63174
0.105557	5.79299	-4.78829	12.3868	-6.44069	-2.5021	-0.727811	-2.74677	2.49488	-0.658246
1.04359	0.841833	-4.93801	-1.72234	0.492639	5.42383	-1.91713	-0.829364	7.79086	-3.90484
-1.80292	-0.370239	-4.14958	0.0909596	-6.04321	-1.87625	-3.41221	6.90165	12.8616	-3.11957
14.7542	-2.35969	1.44779	-6.11961	1.56451	-4.63756	0.815794	5.36819	-4.75823	-1.47079
-5.69559	27.4311	-12.6947	11.31	-9.5206	-9.87958	-1.14013	2.76681	-4.15176	0.482696
18.7665	1.07467	-0.52394	-7.50519	1.02495	-6.05456	2.13862	6.38924	-6.65631	-3.49455
-0.0876788	2.45498	-3.28884	-1.16297	-2.04556	-5.74113	-0.0607568	14.0642	-4.35114	-1.40327
-4.30054	-2.69942	-4.37504	5.02833	0.811354	4.46497	-4.64722	-1.16384	9.08586	-2.38141
-0.33405	19.5781	-2.15739	-1.04241	-0.638226	-8.78856	-2.08672	0.225926	-0.733687	-3.1729
-1.63784	1.34779	-7.09647	-4.28634	3.56442	8.85574	-1.44215	1.21602	4.58374	-3.60507
0.310785	-1.5965	-5.58926	14.8326	-4.8585	-5.89515	2.26744	3.73981	-1.31742	-0.918211
6.98068	-4.66208	-4.20985	-3.12478	23.6672	-7.15998	4.44607	-2.9156	-10.3005	0.165513
-1.04704	-5.91983	2.67198	0.0167765	15.4847	-1.87956	5.95747	-9.33419	-8.38855	0.0232966
-1.11034	-3.72314	-4.44752	-3.65619	0.305895	9.9232	-0.907349	1.71988	5.55012	-3.46418
1.55817	21.804	-0.39767	-2.23545	-1.00294	-10.2539	-3.86511	-0.824722	0.566602	-1.18994
-1.98647	0.646732	-2.60728	0.300137	-4.92508	0.603752	-2.90965	-1.09878	11.5966	-1.07773
7.6268	-8.11955	-3.67552	-2.60659	23.1522	-8.78116	9.26525	0.69036	-10.2839	-3.00269
-3.34341	0.0440854	-3.62047	-2.3272	1.91833	5.71418	-1.47137	-2.40826	9.82572	-3.12687
-2.41186	1.10598	-2.33384	1.70037	3.47295	-4.25259	-0.0150658	-3.49859	14.5685	-6.32025
-8.82084	-5.08101	4.17804	-4.06907	0.441608	7.1467	-1.07929	0.888751	12.5925	-4.08539
8.06844	-4.21007	-4.12238	-3.35573	22.961	-7.64473	4.92988	-3.09316	-10.0949	-0.0363591
-1.07486	-1.17181	-2.52712	1.84817	-1.28487	-3.74772	-2.13573	9.95095	0.681664	-1.75956
5.54005	14.4105	-6.20132	2.84975	-6.75119	-8.30312	5.30511	0.990926	-3.08308	-2.76627
-0.117238	-0.0102188	-2.22413	-4.44469	9.15598	-0.555957	-1.10376	-0.306625	5.37585	-4.55398
0.789449	-5.4423	-8.65018	-3.71258	29.8865	-10.7425	-1.28349	8.49067	-2.91374	-3.16973
4.41299	-1.80377	-0.126323	-2.69129	2.64075	-6.51184	-0.635885	12.5409	-3.88796	-1.09656
-0.373756	-4.53892	-1.11877	-0.157381	2.33962	7.63907	-3.23487	-0.786905	4.40739	-2.27391
7.65201	-2.00251	-0.816995	8.59916	-3.47952	-30.5139	25.1963	-0.00450385	-0.438396	3.10594
-5.22441	-1.56374	-3.9143	-0.181407	1.71576	1.75962	-3.75881	11.5237	-0.135783	-0.0196329
0.928758	-3.97593	-4.64806	-3.92468	16.9515	-1.98814	-1.00449	6.49906	-4.8048	-3.97256
-2.05274	-1.68634	-1.31952	0.0896562	0.326132	7.27669	-2.12445	-0.449523	2.93197	-2.43583
1.62118	-6.49118	1.2859	-0.669342	1.70832	-8.0937	-2.18322	13.5163	-1.13572	0.347082
-1.52214	2.09485	-5.40895	-2.41749	-2.84959	5.14455	-2.57411	0.941146	11.2201	-3.46908
6.25788	-3.61947	7.01335	-3.99985	2.19722	-0.467091	-0.636614	-2.04441	-2.68695	0.227613
3.23238	-4.99046	5.84876	-4.60542	-9.39067	-2.59249	-0.762727	1.61933	-4.80579	14.8913
13.2443	-3.78584	1.61383	-5.97927	3.31677	-3.42569	0.248296	4.63284	-7.92842	0.474302
2.0359	14.5161	-2.8146	5.32165	-3.83884	-5.19061	-1.2479	-2.86119	-1.62457	-0.952514
2.15562	16.392	-1.49244	1.06725	-4.39002	-5.38987	-1.14689	-3.11608	-2.89776	1.17612
2.67871	-5.16022	8.31838	-3.95842	1.45242	-0.039886	-0.442992	-2.2249	2.30162	-0.60011
-1.40869	1.05181	-2.4012	-1.45399	-1.53711	-2.04521	1.31535	-0.259426	7.7887	-3.37269
1.15622	-3.14186	-0.465446	-4.00307	1.71136	7.85027	-1.49852	0.762089	0.426934	-2.31651
1.72842	-2.19835	-0.876228	-4.01279	-0.98481	3.65171	-3.29326	1.66651	6.92385	-2.46069
-2.29671	-2.64542	-1.95477	1.26352	0.637814	8.45714	-1.58014	-0.286998	2.75826	-3.00064
-2.95916	1.36689	-3.79613	0.681648	-3.44838	0.74806	-3.07432	-1.32528	11.1221	-2.52585
2.0985	2.79143	9.49731	-5.44979	-3.1334	1.3642	-1.51062	-3.82929	0.922149	-2.26931
0.0720061	-2.34279	1.24449	-3.22186	1.11222	8.69222	-3.36001	-3.95295	3.67743	-2.61067
4.46483	-7.42766	-8.07635	-1.78386	28.766	-9.6602	6.45373	-0.424865	-8.26572	-0.0759297
1.64151	-0.540831	-6.3721	2.47093	1.98719	-8.54579	11.4129	1.02005	-4.02405	-1.01974
-0.0730527	-1.80698	1.12278	0.541406	-2.04838	-4.01322	-1.80141	11.2396	-2.56882	-0.336766
7.0504	14.6419	-6.35126	3.09803	-6.70443	-10.8182	7.24402	1.84841	-3.96983	-2.95854
0.466823	-3.79444	1.3608	-1.20013	0.599819	-10.0564	1.35029	-2.67386	-3.32438	13.9939
4.18739	-2.28005	-4.78517	0.835115	1.38	-19.0341	27.6145	0.783137	-3.70779	2.01723
-6.00721	-2.62998	-4.08427	0.195881	-2.79869	-0.0549531	-5.20712	7.70082	14.1906	-2.66882
21.3053	0.383345	1.65864	-5.36202	2.22364	-10.112	1.16743	2.50484	-4.23582	-0.860904
1.6877	8.9103	-5.93791	-0.65431	-5.96573	-0.0202601	-2.0505	3.83722	3.50721	-3.2288
12.5038	-3.52041	1.22753	-5.78969	3.4852	-3.22789	0.118254	4.70054	-7.59632	0.436709
2.21937	-14.6102	-15.156	-1.51463	49.0689	-11.7298	6.07579	8.69121	-12.9922	-0.131623
-1.36328	-3.44497	-1.83235	-2.09971	21.0811	-9.69879	-1.74877	7.16176	-2.71011	-2.23806
1.23267	13.4568	-2.8649	4.51828	-3.55123	-3.08766	-1.27339	-3.54442	0.0347139	-0.360603
-1.96013	3.49591	-4.65246	13.142	-6.22434	-0.560078	-1.17523	-2.88473	4.67432	-1.3098
-2.84956	-2.52178	-2.51217	0.386393	-0.17455	2.00067	-2.52049	1.00288	10.4449	-4.06171
4.17599	8.3543	-5.2528	-1.64591	-4.25602	-1.55768	-0.71459	2.22458	1.50039	-3.09025
3.63008	-4.75875	1.50574	-2.82309	2.38909	-2.28751	-2.11303	9.53077	-0.410621	-1.52526
13.3607	2.29552	-0.978091	-3.35055	1.68682	-8.39298	0.719701	2.10052	-1.68069	-2.68442
15.8522	0.337419	-1.35248	-6.99482	5.78118	-7.3006	-0.243467	4.12549	-3.31147	-1.8938
0.139758	-2.66756	-1.2323	-3.40436	0.565707	9.21139	-3.05117	-0.282848	3.67029	-3.73635
-4.41767	1.8647	-2.12976	3.76312	-0.942556	-12.1356	17.1273	0.321101	0.439932	-3.81873
0.369737	20.0052	0.0154595	-2.40198	-0.214602	-7.65455	-4.59612	-1.10386	0.944947	-1.27131
19.5465	2.47246	1.14707	-6.21458	-0.0824237	-9.23542	3.05465	4.31985	-8.06292	-2.78208
-1.2944	1.57384	-9.37954	18.4194	-11.3248	-2.86081	3.36243	-0.193244	3.19338	-0.283348
-1.04457	-0.832829	0.676108	-2.28081	-0.0151845	2.39676	-4.84159	0.0029169	7.58262	-2.82268
-0.699496	-1.12791	-3.31518	0.664164	0.241738	-2.0797	-0.101869	9.40964	-1.9718	-0.843517
19.4862	-0.227279	2.35989	-5.12346	-0.551253	-8.50772	2.5038	4.12828	-7.15792	-2.1358
-1.29408	1.69888	-9.30743	18.4162	-11.3491	-2.85763	3.28127	-0.194212	3.25905	-0.41067
0.812705	20.531	-0.224157	-2.42625	-0.290983	-7.93285	-4.41084	-1.09752	0.663603	-1.34308
-1.99689	3.4282	-4.61679	13.0314	-6.14034	-0.519616	-1.17507	-2.86272	4.71948	-1.32799
-0.743549	-3.59872	-2.58186	-1.12142	11.2244	-1.55906	-0.881218	0.769281	0.649159	-3.86988
15.8224	25.1358	-8.35284	0.27769	-4.86118	-20.303	7.63546	-2.13981	-2.95418	-1.18034
0.607514	1.47555	-6.38154	4.45424	1.92651	-13.0256	15.1773	1.6243	-2.96808	-2.27712
14.1947	-5.23351	6.8005	-5.49413	-0.589503	-6.08212	0.474016	1.87419	-5.73766	0.925095
1.64351	-3.7532	-1.70356	-3.7967	3.17242	8.02694	-2.77845	2.7459	0.270934	-2.67438
12.1827	-4.77405	4.46598	-4.78523	1.84895	-7.07454	-0.664477	5.48707	-4.90193	0.347119
1.04555	-5.47831	6.62448	-3.23857	-9.27694	-4.60882	-0.377307	0.253737	-2.31239	15.5773
16.5899	3.50888	4.54794	-2.49593	-0.223632	-13.2544	3.8155	-1.309	-0.859005	-3.33079
1.81951	-6.96913	-5.49378	-2.29831	26.3135	-6.63368	6.35638	-2.43618	-7.75939	-0.634401
-2.34848	-3.33763	0.248215	-3.24187	1.01394	10.17	-5.09481	-2.14988	5.62484	-2.13603
10.0668	-4.0978	0.700386	-4.44995	4.22096	1.84078	-1.2098	1.61612	-1.93836	-0.175298
0.510149	17.7458	-2.19443	1.83438	-3.46838	-6.63159	-1.09104	-2.91123	0.671292	0.299833
12.3627	-6.55986	5.50439	-6.53709	1.29102	0.748666	-0.300782	1.01753	-4.3778	-1.07813
0.65068	18.1125	-3.87931	5.03302	-7.11382	-11.1552	3.51278	-0.160513	-0.888021	-1.25176
-2.49643	14.0257	1.20737	-2.05171	-0.196852	-7.28659	-1.07844	-2.27683	2.39325	-1.79528
-3.28475	-4.61817	-4.06216	0.947568	-3.36065	3.28129	-1.79094	3.54425	13.7105	-3.19309
-3.58933	-2.8715	-1.40566	3.13639	-0.444986	1.0783	-1.54131	-2.67469	14.4187	-4.03787
-0.45653	3.92008	-3.26536	8.10591	-3.94077	-0.310307	-2.22942	-1.02763	2.54762	-1.32874
0.672625	-0.832184	-2.70933	15.3562	-5.91549	-6.476	2.9654	2.52713	-3.79161	-0.877194
-1.83957	-0.370513	-4.97362	-1.52087	-1.27813	2.61318	-5.12362	4.57513	12.2749	-2.13737
15.8256	-1.76837	-0.681471	-5.95135	-0.185789	-3.21844	0.870465	6.73376	-5.58239	-1.33408
-2.06802	-1.66518	-4.72567	0.310527	-5.98893	-1.13	-4.60763	7.79842	14.9931	-3.11141
-0.947542	14.791	1.3551	-5.40725	-1.54893	-3.74389	-4.83832	-0.841497	2.75265	-1.07229
-5.98229	-3.84356	-8.47255	-1.18252	-3.91206	9.48919	-5.3368	6.46454	11.5706	-4.76261
-6.012	-2.48537	-2.98864	-4.75099	5.32961	7.98266	-1.20288	0.540002	10.27	-4.78993
-2.93653	15.8804	1.31115	-2.21326	0.0252708	-8.70559	-0.368557	-2.14127	2.07502	-2.14653
-0.247062	-1.4801	0.259724	-0.0133014	-1.236	-2.86479	-0.640771	10.9349	-2.18749	-1.63835
3.23236	-4.99044	5.84866	-4.60552	-9.39062	-2.59232	-0.762768	1.61923	-4.8058	14.8913
0.534621	0.439922	1.28343	-1.17003	-3.81023	0.295283	-2.04199	-2.39407	6.28798	-1.19596
2.93508	-5.90953	-5.1483	-1.49113	1.04351	-4.07626	4.63269	12.1777	-2.52972	-1.97515
-1.89433	-1.54748	0.70993	-2.08169	-1.03932	8.80255	-1.40416	-2.01547	2.87313	-3.07659
-0.934995	-3.44279	-2.62316	-1.1122	11.1129	-1.66618	-0.731797	0.783212	0.670929	-3.84963
-4.76571	-8.78328	-7.57165	-1.52718	25.8717	-3.7737	0.264581	8.77657	-3.26282	-2.35586
0.433965	-1.30566	0.0785432	-0.939279	-0.292551	-4.97825	0.0857012	12.6531	-4.3694	-0.73687
16.7483	-4.40606	7.35827	-2.12343	0.460156	-3.57949	4.52479	-5.98825	-8.35984	-1.11235
0.0656906	-1.58247	-3.31052	-3.32733	1.52152	8.63114	-3.62134	3.24194	3.09143	-2.53612
-0.496573	-7.74907	-7.23277	-2.8871	29.8694	-9.88582	-1.6732	10.5138	-2.68328	-3.32763
4.21633	-5.64435	-3.44317	-0.66588	9.73649	-10.7922	21.3705	-3.52687	-7.55453	1.02466
2.08669	14.6795	-2.76636	5.22612	-3.83148	-5.25499	-1.36368	-2.90477	-1.59862	-0.947805
-0.336553	-3.06026	2.61669	-2.85361	5.44367	6.97302	0.142695	-3.753	-1.61465	-2.94094
-3.99165	-3.86807	-5.83605	0.265835	2.5614	-2.22083	-0.166833	3.14754	14.2093	-4.51531
1.09772	-3.14097	0.782659	-3.24811	0.947987	0.259035	-0.528016	8.22194	0.890677	-1.94725
-0.9862	-3.96239	0.753801	-3.61057	8.10238	4.50703	-1.97974	-0.279466	2.85718	-3.49284
6.78153	-7.79645	-2.46543	-2.05956	19.7735	-5.97264	8.84239	-1.76922	-9.13326	-2.42852
-3.19215	0.164845	-6.33717	1.23417	0.427198	4.20164	-2.35665	-0.660277	10.4501	-3.45779
0.990655	-2.03008	0.402809	0.0707965	-2.45898	-0.874082	-1.41425	7.88825	-1.73306	-1.44134
-5.92365	27.4001	-12.8542	11.5652	-9.55297	-9.91097	-1.31797	2.43235	-3.64283	0.957732
-4.54224	-3.06377	0.44402	-4.41225	12.5936	5.82341	2.8809	-3.95217	0.881675	-4.18527
7.61515	0.224888	-6.06048	-2.50847	2.99618	2.51862	1.7484	3.0676	-3.26271	-3.66774
15.2346	-2.2202	0.660425	-6.11876	1.16387	-4.22615	0.881425	5.76229	-5.19036	-1.29481
-2.51773	14.4899	1.39186	-2.13144	-0.221456	-7.72555	-0.979991	-2.32772	2.44093	-1.87655
-7.28572	-3.63815	-0.684869	-0.297624	14.0519	0.866952	0.945794	1.12104	1.26005	-2.71788
-2.93896	13.7323	-1.51268	0.847265	-2.14969	-6.26181	-3.10542	-0.568798	0.483836	-1.04556
4.4532	9.0293	-5.44146	-1.59409	-4.62439	-2.37788	-0.543551	2.43836	1.59508	-3.09858
2.60727	13.1889	-3.08561	4.77742	-3.06624	-4.59053	-1.00535	-3.46243	-1.28352	-0.732543
-1.65927	-6.32565	-3.77192	-0.668076	17.7501	-0.414103	1.45459	-0.652503	-4.51333	-2.44536
0.267063	-2.93607	1.14921	-2.77543	1.21744	7.75717	-1.054	-3.85308	1.14457	-2.95388
-3.23177	16.3169	1.18838	-1.91184	0.150403	-9.25238	0.088161	-1.97134	1.75305	-2.34596
0.757681	-2.19077	-2.10835	-2.1188	-1.08327	8.25887	-2.72174	0.577039	2.64699	-3.77119
4.79971	-4.68281	9.26595	-4.764	0.959648	-0.100554	-2.44212	-2.22651	2.23966	1.54254
-5.43357	-1.64142	-3.84328	-3.98901	2.90263	14.3826	-0.933455	1.3907	5.87275	-4.33971
9.85451	1.27245	-7.57153	-2.49161	1.89848	-5.19643	7.11583	2.48901	-2.95345	-2.17259
2.81909	1.32211	-1.20555	-2.02159	-1.48235	-4.09731	-1.12798	10.8915	-1.93946	-1.26589
16.1488	0.333071	-1.51224	-7.12313	5.50139	-7.37204	-0.178419	4.56109	-3.30984	-1.63148
-2.56854	1.61816	-1.43939	-1.42747	0.0403225	-2.25149	1.59581	6.63241	-0.793671	-0.103799
3.61404	-4.26911	4.08163	-4.23139	-6.83729	-2.97709	0.508332	1.11521	-5.54516	13.8535
1.54893	-0.222727	-0.173355	-2.19991	-0.470578	2.83849	-2.3367	0.25127	4.34848	-2.84284
0.761365	-4.41497	-5.66105	11.2263	-1.53538	2.11056	1.55229	2.23043	1.75017	-1.65744
0.687377	-6.31921	1.44204	-2.07392	2.09175	-2.04627	-1.80396	10.8159	0.463777	-1.65154
-3.19552	-5.09817	-2.577	-0.960105	12.1907	1.17225	-0.279889	-0.960064	-0.507898	-1.60195
-4.93199	0.319267	-1.25657	16.5815	-11.1076	-7.69174	0.720315	-0.00382096	1.93206	0.387384
