# Supplementary material for: Secure human action recognition by encrypted neural network inference
Source: Nat Commun. 2022 Aug 15;13:4799. doi: 10.1038/s41467-022-32168-5 (PMC9378731; doi:10.1038/s41467-022-32168-5)
Supplement: Supplementary file 4 — Source data [file 41467_2022_32168_MOESM4_ESM.zip › SOURCE_DATA/Figure4_HEAR/4de_memory/FastHEAR-memory original.csv]

Networks	Keygen	NetEncoding	Encryption	Evaluation	Decryption
1D-CNN-64	1.49776	3.44255	3.45097	4.37222	4.37222
1D-CNN-64	1.49788	3.44376	3.45217	4.37008	4.37008
1D-CNN-64	1.49797	3.4427	3.451	4.35564	4.35564
1D-CNN-64	1.4976	3.44291	3.45121	4.35874	4.35874
1D-CNN-64	1.49765	3.44351	3.45182	4.35745	4.35745
1D-CNN-64	1.49772	3.44278	3.45117	4.35299	4.35299
1D-CNN-64	1.49785	3.44387	3.45219	4.36617	4.36617
1D-CNN-64	1.49793	3.4431	3.45146	4.3574	4.3574
1D-CNN-64	1.49784	3.44313	3.45142	4.36295	4.36295
1D-CNN-64	1.49756	3.44233	3.45062	4.353	4.353
1D-CNN-64	1.49754	3.44336	3.45166	4.35512	4.35512
1D-CNN-64	1.49787	3.44315	3.45145	4.35253	4.35253
1D-CNN-64	1.49752	3.44248	3.45078	4.35572	4.35572
1D-CNN-64	1.49781	3.44351	3.45181	4.35017	4.35017
1D-CNN-64	1.49766	3.44242	3.45071	4.3609	4.3609
1D-CNN-64	1.49784	3.44243	3.45073	4.35745	4.35745
1D-CNN-64	1.49777	3.44321	3.4515	4.35455	4.35455
1D-CNN-64	1.49754	3.44234	3.45063	4.35583	4.35583
1D-CNN-64	1.4979	3.44279	3.4511	4.37178	4.37178
1D-CNN-64	1.49783	3.44417	3.45247	4.36085	4.36085
1D-CNN-128	1.51075	8.95982	8.96482	10.5906	10.5906
1D-CNN-128	1.51072	8.96151	8.96651	10.5756	10.5756
1D-CNN-128	1.5106	8.95659	8.96186	10.6095	10.6095
1D-CNN-128	1.51048	8.96233	8.96733	10.6048	10.6048
1D-CNN-128	1.51085	8.95773	8.96301	10.5908	10.5908
1D-CNN-128	1.51053	8.96165	8.96672	10.6071	10.6071
1D-CNN-128	1.51071	8.95725	8.96237	10.6107	10.6107
1D-CNN-128	1.51072	8.95994	8.965	10.6083	10.6083
1D-CNN-128	1.51053	8.95709	8.96236	10.6011	10.6011
1D-CNN-128	1.51086	8.96004	8.9654	10.6032	10.6032
1D-CNN-128	1.51065	8.95992	8.96519	10.5932	10.5932
1D-CNN-128	1.51071	8.95637	8.96137	10.5824	10.5824
1D-CNN-128	1.51051	8.95822	8.96325	10.5864	10.5864
1D-CNN-128	1.51073	8.95806	8.96333	10.5956	10.5956
1D-CNN-128	1.51059	8.95871	8.96375	10.6226	10.6226
1D-CNN-128	1.51071	8.95899	8.96403	10.6085	10.6085
1D-CNN-128	1.51072	8.95934	8.96445	10.5984	10.5984
1D-CNN-128	1.51044	8.9563	8.96157	10.5812	10.5812
1D-CNN-128	1.51068	8.95796	8.96297	10.6008	10.6008
1D-CNN-128	1.5105	8.95966	8.96479	10.5974	10.5974
2D-CNN-64	2.53157	5.4469	5.45194	6.23983	6.23983
2D-CNN-64	2.53147	5.45229	5.45739	6.24348	6.24348
2D-CNN-64	2.53144	5.45188	5.45693	6.24289	6.24289
2D-CNN-64	2.53165	5.45222	5.45749	6.23886	6.23886
2D-CNN-64	2.5316	5.45058	5.45566	6.24636	6.24636
2D-CNN-64	2.5315	5.44844	5.45358	6.25167	6.25167
2D-CNN-64	2.5315	5.45164	5.45691	6.24795	6.24795
2D-CNN-64	2.53143	5.44748	5.45275	6.24347	6.24347
2D-CNN-64	2.53161	5.45108	5.45622	6.23907	6.23907
2D-CNN-64	2.53164	5.45068	5.45595	6.23778	6.23778
2D-CNN-64	2.53144	5.44981	5.45483	6.24804	6.24804
2D-CNN-64	2.53149	5.44795	5.45322	6.24693	6.24693
2D-CNN-64	2.53166	5.45315	5.45842	6.23969	6.23969
2D-CNN-64	2.53157	5.45098	5.45625	6.24617	6.24617
2D-CNN-64	2.53157	5.4526	5.45774	6.25365	6.25365
2D-CNN-64	2.53163	5.44984	5.45492	6.24655	6.24655
2D-CNN-64	2.53167	5.45181	5.45708	6.24189	6.24189
2D-CNN-64	2.53152	5.45085	5.45587	6.2473	6.2473
2D-CNN-64	2.53169	5.45217	5.45721	6.24936	6.24936
2D-CNN-64	2.53142	5.45027	5.4553	6.24422	6.24422
2D-CNN-128	2.57671	10.9678	10.9729	12.2144	12.2144
2D-CNN-128	2.57691	10.9622	10.9672	12.2277	12.2277
2D-CNN-128	2.57682	10.9599	10.9651	12.221	12.221
2D-CNN-128	2.57677	10.965	10.97	12.2085	12.2085
2D-CNN-128	2.57678	10.9705	10.9755	12.2268	12.2268
2D-CNN-128	2.57684	10.9565	10.9616	12.2308	12.2308
2D-CNN-128	2.5768	10.9684	10.9736	12.2082	12.2082
2D-CNN-128	2.5768	10.9565	10.9617	12.2053	12.2053
2D-CNN-128	2.57668	10.956	10.961	12.2145	12.2145
2D-CNN-128	2.57694	10.9558	10.961	12.222	12.222
2D-CNN-128	2.57688	10.9698	10.9748	12.209	12.209
2D-CNN-128	2.57692	10.9644	10.9694	12.2072	12.2072
2D-CNN-128	2.57688	10.965	10.97	12.2006	12.2006
2D-CNN-128	2.57693	10.9641	10.9691	12.2138	12.2138
2D-CNN-128	2.57686	10.9591	10.9641	12.2228	12.2228
2D-CNN-128	2.57689	10.9696	10.9746	12.2151	12.2151
2D-CNN-128	2.57688	10.9678	10.9728	12.2079	12.2079
2D-CNN-128	2.57686	10.966	10.971	12.1976	12.1976
2D-CNN-128	2.57693	10.9693	10.9743	12.2093	12.2093
2D-CNN-128	2.57685	10.9703	10.9753	12.2141	12.2141
