# Supplementary material for: Secure human action recognition by encrypted neural network inference
Source: Nat Commun. 2022 Aug 15;13:4799. doi: 10.1038/s41467-022-32168-5 (PMC9378731; doi:10.1038/s41467-022-32168-5)
Supplement: Supplementary file 4 — Source data [file 41467_2022_32168_MOESM4_ESM.zip › SOURCE_DATA/Figure4_HEAR/4de_memory/HEAR-memory.csv]

Networks	Keygen	NetEncoding	Encryption	Evaluation	Decryption
1D-CNN-64	1.06727	6.46855	6.47559	7.91075	7.91075
1D-CNN-64	1.06732	6.46699	6.47395	7.8869	7.8869
1D-CNN-64	1.06763	6.46888	6.47602	7.91394	7.91394
1D-CNN-64	1.0675	6.46822	6.47551	7.9311	7.9311
1D-CNN-64	1.06749	6.46809	6.47513	7.91702	7.91702
1D-CNN-64	1.0675	6.46828	6.47532	7.87658	7.87658
1D-CNN-64	1.06753	6.46795	6.47499	7.8975	7.8975
1D-CNN-64	1.0674	6.46791	6.47501	7.91883	7.91883
1D-CNN-64	1.06768	6.46839	6.47568	7.90756	7.90756
1D-CNN-64	1.0672	6.46744	6.4745	7.89982	7.89982
1D-CNN-64	1.06771	6.46917	6.47638	7.9093	7.9093
1D-CNN-64	1.06746	6.46853	6.47565	7.90307	7.90307
1D-CNN-64	1.06745	6.4684	6.47543	7.9143	7.9143
1D-CNN-64	1.06726	6.46906	6.47612	7.90087	7.90087
1D-CNN-64	1.06753	6.46832	6.47547	7.9005	7.9005
1D-CNN-64	1.06738	6.46746	6.47461	7.89113	7.89113
1D-CNN-64	1.06738	6.46799	6.47512	7.89948	7.89948
1D-CNN-64	1.06733	6.46849	6.47558	7.90851	7.90851
1D-CNN-64	1.06759	6.46572	6.4728	7.89323	7.89323
1D-CNN-64	1.06725	6.46924	6.47631	7.90724	7.90724
1D-CNN-128	1.08042	22.3809	22.3852	25.0133	25.0133
1D-CNN-128	1.08028	22.3798	22.3841	25.0314	25.0314
1D-CNN-128	1.08043	22.3815	22.3857	25.0065	25.0065
1D-CNN-128	1.08047	22.3803	22.3847	25.0236	25.0236
1D-CNN-128	1.08044	22.3852	22.3894	25.0344	25.0344
1D-CNN-128	1.08039	22.3851	22.3894	25.0284	25.0284
1D-CNN-128	1.08032	22.3816	22.3859	25.0215	25.0215
1D-CNN-128	1.08027	22.3785	22.3829	25.0123	25.0123
1D-CNN-128	1.08031	22.3832	22.3876	25.0048	25.0048
1D-CNN-128	1.08052	22.3826	22.3869	25.0379	25.0379
1D-CNN-128	1.08041	22.3846	22.389	24.9663	24.9663
1D-CNN-128	1.0802	22.3848	22.3891	25.0343	25.0343
1D-CNN-128	1.08023	22.3812	22.3854	25.0318	25.0318
1D-CNN-128	1.08035	22.3801	22.3843	25.0174	25.0174
1D-CNN-128	1.08022	22.3851	22.3894	25.0357	25.0357
1D-CNN-128	1.08035	22.3807	22.385	25.0278	25.0278
1D-CNN-128	1.08039	22.3848	22.3892	25.0247	25.0247
1D-CNN-128	1.08022	22.3832	22.3874	25.0262	25.0262
1D-CNN-128	1.08034	22.3844	22.3887	25.0826	25.0826
1D-CNN-128	1.08034	22.3778	22.3821	25.0148	25.0148
2D-CNN-64	1.56181	17.5351	17.5394	18.9913	18.9913
2D-CNN-64	1.56186	17.538	17.5423	19.0212	19.0212
2D-CNN-64	1.56173	17.5378	17.5422	19.0293	19.0294
2D-CNN-64	1.56204	17.5395	17.5438	19.0627	19.0628
2D-CNN-64	1.56191	17.5394	17.5437	19.0451	19.0452
2D-CNN-64	1.56183	17.539	17.5433	19.0256	19.0257
2D-CNN-64	1.56172	17.5346	17.5391	19.0159	19.0159
2D-CNN-64	1.56181	17.538	17.5423	19.0381	19.0381
2D-CNN-64	1.56167	17.5358	17.54	19.0673	19.0673
2D-CNN-64	1.56178	17.5354	17.5397	19.0476	19.0476
2D-CNN-64	1.56176	17.5373	17.5416	19.0278	19.0278
2D-CNN-64	1.5619	17.5382	17.5425	19.0264	19.0265
2D-CNN-64	1.56182	17.5377	17.5419	19.0191	19.0193
2D-CNN-64	1.56193	17.5353	17.5395	19.037	19.0372
2D-CNN-64	1.56176	17.5385	17.5428	19.0311	19.0312
2D-CNN-64	1.56187	17.5357	17.5401	19.0368	19.0369
2D-CNN-64	1.56202	17.5367	17.541	19.037	19.037
2D-CNN-64	1.56166	17.5343	17.5386	19.036	19.0362
2D-CNN-64	1.56189	17.538	17.5422	19.0343	19.0344
2D-CNN-64	1.56192	17.5342	17.5386	19.0359	19.0359
2D-CNN-128	1.60793	65.0856	65.0899	67.8813	67.8813
2D-CNN-128	1.60787	65.0673	65.0716	67.7329	67.7329
2D-CNN-128	1.60782	65.0789	65.0831	67.7279	67.7279
2D-CNN-128	1.60774	65.0856	65.0898	67.8778	67.8778
2D-CNN-128	1.60783	65.0841	65.0884	67.7176	67.7176
2D-CNN-128	1.60759	65.0811	65.0855	67.7447	67.7447
2D-CNN-128	1.60778	65.079	65.0834	67.7448	67.7448
2D-CNN-128	1.60779	65.0673	65.0716	67.7528	67.7528
2D-CNN-128	1.60798	65.0833	65.0875	67.7581	67.7581
2D-CNN-128	1.60782	65.0887	65.093	67.7673	67.7673
2D-CNN-128	1.60782	65.0835	65.0878	67.7288	67.7288
2D-CNN-128	1.60775	65.0881	65.0923	67.7537	67.7537
2D-CNN-128	1.60765	65.0797	65.084	67.752	67.752
2D-CNN-128	1.60787	65.0645	65.0689	67.7486	67.7486
2D-CNN-128	1.60777	65.0829	65.0872	67.7637	67.7637
2D-CNN-128	1.60767	65.08	65.0845	67.7329	67.7329
2D-CNN-128	1.60762	65.0862	65.0906	67.7531	67.7531
2D-CNN-128	1.6078	65.0807	65.085	67.7439	67.7439
2D-CNN-128	1.60775	65.0783	65.0826	67.7393	67.7393
2D-CNN-128	1.60785	65.0837	65.0881	67.7267	67.7267
