# Supplementary material for: Secure human action recognition by encrypted neural network inference
Source: Nat Commun. 2022 Aug 15;13:4799. doi: 10.1038/s41467-022-32168-5 (PMC9378731; doi:10.1038/s41467-022-32168-5)
Supplement: Supplementary file 4 — Source data [file 41467_2022_32168_MOESM4_ESM.zip › SOURCE_DATA/Figure4_HEAR/4de_memory/plot_fig4de.py]

'''
 * @file       main.py
 * @brief      File for figures
 * @date       Mar. 11, 2022
'''

import matplotlib.pyplot as plt
import seaborn as sns
import numpy as np
import pandas as pd
import argparse

# python3 plot_fig4de.py --filters 64
# python3 plot_fig4de.py --filters 128

if __name__ == "__main__":
    parser = argparse.ArgumentParser(description='This code is written for memory usage')
    parser.add_argument('--filters','--d', type=int, metavar='filters')
    args = parser.parse_args()
    filters = args.filters
    print(filters)
        
    plt.style.use('default')
    sns.set()
    sns.set_style('whitegrid')
    sns.set_palette('Set1')

    x = np.array([0, 1, 2, 3, 4])
    y0 = np.empty(5)
    e0 = np.empty(5)
    y1 = np.empty(5)
    e1 = np.empty(5)

    fig = plt.figure()
    ax = fig.add_subplot(1, 1, 1)
    
    #---------
    # HEAR
    #---------
    df = pd.read_csv('HEAR-memory.csv')
    dfmean = df.groupby(df['Networks']).mean()
    dfstd = df.groupby(df['Networks']).std()

    if (filters == 64):
        for i in range(5):
            y0[i] = dfmean.loc['1D-CNN-64'][i]
            e0[i] = dfstd.loc['1D-CNN-64'][i]
            y1[i] = dfmean.loc['2D-CNN-64'][i]
            e1[i] = dfstd.loc['2D-CNN-64'][i]
        ax.errorbar(x, y0, yerr=e0, marker='o', label='HEAR (1D-CNN-64)', capthick=1, capsize=8, lw=1, markersize=3, color='black')
        ax.errorbar(x, y1, yerr=e1, marker='o', label='HEAR (2D-CNN-64)', capthick=1, capsize=8, lw=1, markersize=3, color='purple')
        
    elif(filters == 128):
        for i in range(5):
            y0[i] = dfmean.loc['1D-CNN-128'][i]
            e0[i] = dfstd.loc['1D-CNN-128'][i]
            y1[i] = dfmean.loc['2D-CNN-128'][i]
            e1[i] = dfstd.loc['2D-CNN-128'][i]

        ax.errorbar(x, y0, yerr=e0, marker='o', label='HEAR (1D-CNN-128)', capthick=1, capsize=8, lw=1, markersize=3, color='black')
        ax.errorbar(x, y1, yerr=e1, marker='o', label='HEAR (2D-CNN-128)', capthick=1, capsize=8, lw=1, markersize=3, color='purple')

    #---------
    # Fast-HEAR
    #---------
    df = pd.read_csv('FastHEAR-memory.csv')
    dfmean = df.groupby(df['Networks']).mean()
    dfstd = df.groupby(df['Networks']).std()

    if (filters == 64):
        for i in range(5):
            y0[i] = dfmean.loc['1D-CNN-64'][i]
            e0[i] = dfstd.loc['1D-CNN-64'][i]
            y1[i] = dfmean.loc['2D-CNN-64'][i]
            e1[i] = dfstd.loc['2D-CNN-64'][i]
        ax.errorbar(x, y0, yerr=e0, marker='o', label='Fast-HEAR (1D-CNN-64)', capthick=1, capsize=8, lw=1, markersize=3, color='red')
        ax.errorbar(x, y1, yerr=e1, marker='o', label='Fast-HEAR (2D-CNN-64)', capthick=1, capsize=8, lw=1, markersize=3, color='blue')
        
    elif(filters == 128):
        for i in range(5):
            y0[i] = dfmean.loc['1D-CNN-128'][i]
            e0[i] = dfstd.loc['1D-CNN-128'][i]
            y1[i] = dfmean.loc['2D-CNN-128'][i]
            e1[i] = dfstd.loc['2D-CNN-128'][i]

        ax.errorbar(x, y0, yerr=e0, marker='o', label='Fast-HEAR (1D-CNN-128)', capthick=1, capsize=8, lw=1, markersize=3, color='red')
        ax.errorbar(x, y1, yerr=e1, marker='o', label='Fast-HEAR (2D-CNN-128)', capthick=1, capsize=8, lw=1, markersize=3, color='blue')

    #---------
    # plot the fig
    #---------
    handles, labels = ax.get_legend_handles_labels()
    ax.set_xlabel('Steps', fontweight='bold', fontsize='large')
    ax.set_xticks((0,1,2,3,4))
    plt.xticks([0,1,2,3,4], ['Keygen', 'Network Encoding', 'Encryption', 'Evaluation', 'Decryption'])  # Set text labels.
    ax.set_ylabel('Memory (GBytes)', fontweight='bold', fontsize='large')
    
    if (filters == 64):
        ax.set_ylim(0, 20)
        ax.set_yticks((0,2.5,5,7.5,10,12.5,15,17.5,20))
        ax.legend(handles[0:4], labels[0:4], loc='best', bbox_to_anchor=(0.4954, 0.355, 0.5, 0.5), fontsize='medium')
    elif(filters == 128):
        ax.set_ylim(0, 70)
        ax.set_yticks((0,10,20,30,40,50,60,70))
        ax.legend(handles[0:4], labels[0:4], loc='best', bbox_to_anchor=(0.4954, 0.355, 0.5, 0.5), fontsize='medium')

    plt.show()
